# Supplementary material for: Spatiotemporal cellular map of the developing human reproductive tract
Source: Nature. 2025 Dec 17;650(8101):428–37. doi: 10.1038/s41586-025-09875-2 (PMC12893920; doi:10.1038/s41586-025-09875-2)
Supplement: Supplementary file 6 — Supplementary Tables 1–10. [file 41586_2025_9875_MOESM6_ESM.zip]

Archive with 11 entries (11 files):
- 2024-08-16755D-s6/SupplementaryTable1_revision.xlsx
- 2024-08-16755D-s6/SupplementaryTable10_revision.xlsx
- 2024-08-16755D-s6/SupplementaryTable2_revision.xlsx
- 2024-08-16755D-s6/SupplementaryTable3_revision.xlsx
- 2024-08-16755D-s6/SupplementaryTable4_revision.xlsx
- 2024-08-16755D-s6/SupplementaryTable5_revision.xlsx
- 2024-08-16755D-s6/SupplementaryTable6_revision.xlsx
- 2024-08-16755D-s6/SupplementaryTable7_revision.xlsx
- 2024-08-16755D-s6/SupplementaryTable8_revision.xlsx
- 2024-08-16755D-s6/SupplementaryTable9_revision.xlsx
- 2024-08-16755D-s6/Supplementary-Tables.docx
