# Supplementary material for: Spatiotemporal cellular map of the developing human reproductive tract
Source: Nature. 2025 Dec 17;650(8101):428–37. doi: 10.1038/s41586-025-09875-2 (PMC12893920; doi:10.1038/s41586-025-09875-2)
Supplement: Supplementary file 6 — Supplementary Tables 1–10. [file 41586_2025_9875_MOESM6_ESM.zip › 2024-08-16755D-s6/SupplementaryTable1_revision.xlsx]

## Sheet: scRNAseq_invivo
Library ID	Sample ID	Donor ID	Sex	Developmental stage (PCW)	Developmental stage (CS)	Location	Multiplexed	Notes
HD_F_GON14449733	HD_F_GON14449733_Hrv243	Hrv243	female	9		lower tract	yes
	HD_F_GON14449733_C167	C167	female	5.6	CS16	full tract	yes
HD_F_GON14449732	HD_F_GON14449732_Hrv243	Hrv243	female	9		upper tract	yes
	HD_F_GON14449732_Hrv217	Hrv217	male	10		lower tract	yes
HD_F_GON14612514	HD_F_GON14612514_Hrv254	Hrv254	male	10		full tract	yes
	HD_F_GON14612514_Hrv253	Hrv253	female	16		uterus, cervix, vagina	yes
HD_F_GON14662759	HD_F_GON14662759_Hrv261	Hrv261	female	12		external genitalia	yes
	HD_F_GON14662759_Hrv263	Hrv263	male	14		epididymis, vas veferens	yes
HD_F_GON14662758	HD_F_GON14662758_Hrv264	Hrv264	male	15		epididymis	yes
	HD_F_GON14662758_Hrv261	Hrv261	female	12		vagina	yes
HD_F_GON13679794	HD_F_GON13679794_Hrv184	Hrv184	male	15		upper tract	yes
	HD_F_GON13679794_C153	C153	male	8.4		full tract	yes
HD_F_GON13657891	HD_F_GON13657891_Hrv220	Hrv220	female	10		uterus, cervix, vagina, external genitalia	yes
	HD_F_GON13657891_Hrv217	Hrv217	male	10		upper tract	yes
HD_F_GON13247927	HD_F_GON13247927_C150	C150	female	5.6	CS16	full tract	yes
	HD_F_GON13247927_Hrv188	Hrv188	male	11		lower tract	yes
HD_F_GON13247928	HD_F_GON13247928_C152	C152	female	7.8	CS22	upper tract	yes
	HD_F_GON13247928_Hrv184	Hrv184	male	15		lower tract	yes
HD_F_GON13247929	HD_F_GON13247929_C152	C152	female	7.8	CS22	lower tract	yes
	HD_F_GON13247929_Hrv184	Hrv184	male	15		epididymis	yes
HD_F_GON13263069	HD_F_GON13263069	Hrv201	female	9		full tract	no
HD_F_GON13447622	HD_F_GON13447622	Hrv216	female	12		uterus, cervix, vagina	no
HD_F_GON13447623	HD_F_GON13447623	Hrv220	female	10		fallopian tube, uterus	no
HD_F_GON13174528	HD_F_GON13174528	C142	female	6.2		full tract	no
HD_F_GON13174529	HD_F_GON13174529	Hrv187	female	16		fallopian tube	no
HD_F_GON13841332	HD_F_GON13841332	Hrv245	female	15		uterus, cervix, vagina	no
HD_F_GON13841333	HD_F_GON13841333	Hrv245	female	15		fallopian tube	no
HD_F_GON12302487	HD_F_GON12302487	C105	male	6.6	CS19	full tract	no
HD_F_GON12302488	HD_F_GON12302488	C106	male	6.6	CS19	upper tract	no
HD_F_GON12302489	HD_F_GON12302489	C106	male	6.6	CS19	lower tract	no
HD_F_GON13074327	HD_F_GON13074327	Hrv174	female	20		fallopian tube	no
HD_F_GON13074328	HD_F_GON13074328	Hrv174	female	20		fallopian tube, uterux, cervix, vagina	no
HD_F_GON12821576	HD_F_GON12821576	C118	male	10		full tract	no
HD_F_GON12821577	HD_F_GON12821577	C119	female	11		full tract	no
HD_F_GON12893244	HD_F_GON12893244	C128	female	12		fallopian tube (fresh)	no
HD_F_GON12893246	HD_F_GON12893246	C128	female	12		fallopian tube (cryopreserved)	no
HD_F_GON12893247	HD_F_GON12893247	C116	male	10		full tract	no
HD_F_GON12893248	HD_F_GON12893248	Hrv152	female	18		fallopian tube	no
HD_F_GON12893249	HD_F_GON12893249	Hrv139	female	20		uterus	no
HD_F_GON12893250	HD_F_GON12893250	Hrv139	female	20		fallopian tube	no
HD_F_GON12893251	HD_F_GON12893251_Hrv139	Hrv139	female	20		uterus	yes
	HD_F_GON12893251_Hrv152	Hrv152	female	18		uterus, cervix, vagina	yes
HD_F_GON12893252	HD_F_GON12893252	Hrv149	male	15		epididymis, vas deferens	no
HD_F_GON12873752	HD_F_GON12873752	Hrv152	female	18		uterus, cervix, vagina	no
FCA_GND10375781	FCA_GND10375781	Hrv90	female	10		uterus, cervix	no
FCA_GND10375782	FCA_GND10375782	Hrv90	female	10		vagina	no
HCA_F_GON11815602	HCA_F_GON11815602	Hrv126	female	6.6	CS19	upper tract	no
HD_F_GON11151634	HD_F_GON11151634	Hrv103	female	12		uterus, cervix	no
HD_F_GON11282098	HD_F_GON11282098	Hrv117	male	20		epididymis, vas deferens	no
HD_F_GON11282099	HD_F_GON11282099	Hrv117	male	20		epididymis, vas deferens	no
HD_F_GON11282100	HD_F_GON11282100	Hrv118	female	20		fallopian tube	no
HD_F_GON11282101	HD_F_GON11282101	Hrv118	female	20		uterus	no
HD_F_GON11389672	HD_F_GON11389672	Hrv125	female	21		uterus, cervix, upper vagina	no
HD_F_GON11389673	HD_F_GON11389673	Hrv125	female	21		fallopian tube	no
HD_F_GON11815314	HD_F_GON11815314	Hrv119	female	13		uterus, cervix, vagina	no
HD_F_GON12129677	HD_F_GON12129677	Hrv129	male	17		epididymis	no
HD_F_GON12129678	HD_F_GON12129678	Hrv129	male	17		vas deferens, surrounding tissue	no
HD_F_GON12129679	HD_F_GON12129679	Hrv69	female	19		vagina	no
HD_F_GON12129680	HD_F_GON12129680	Hrv69	female	19		cervix, vagina	no
HD_F_GON12409310	HD_F_GON12409310	C109	male	9		full tract	no
HD_F_GON12409311	HD_F_GON12409311	C111	male	8		full tract	no
HD_F_GON12409312	HD_F_GON12409312	C112	female	11		fallopian tube	no
HD_F_GON9525517	HD_F_GON9525517	Hrv91	female	13		uterus, cervix	no
HD_F_GON9525518	HD_F_GON9525518	Hrv91	female	13		vagina	no
HD_F_GON12944918	HD_F_GON12944918_Hrv161	Hrv161	male	20		external genitalia	yes
	HD_F_GON12944918_C130	C130	male	12		full tract	yes
	HD_F_GON12944918_C132	C132	male	12		external genitalia	yes
HD_F_GON12944919	HD_F_GON12944919_Hrv161	Hrv161	male	20		upper tract	yes
	HD_F_GON12944919_Hrv160	Hrv160	male	14		upper tract	yes
	HD_F_GON12944919_C132	C132	male	12		upper tract	yes
HD_F_GON13074330	HD_F_GON13074330_C139	C139	female	7.4	CS21	full tract	yes
	HD_F_GON13074330_C140	C140	female	7.4	CS21	full tract	yes
HD_F_GON13182001	HD_F_GON13182001	Hrv166	female	8.4	CS23	full tract	no
HD_F_GON13247926	HD_F_GON13247926_Hrv179	Hrv179	female	21		cervix, vagina	yes
	HD_F_GON13247926_Hrv188	Hrv188	male	11		upper tract	yes
HD_F_GON15261231	HD_F_GON15261231_Hrv275	Hrv275	female	14		external genitalia	yes
	HD_F_GON15261231_Hrv272	Hrv272	male	18		epididymis, vas deferens	yes
HD_F_GON15261232	HD_F_GON15261232_Hrv274	Hrv274	male	12		prostate	yes
	HD_F_GON15261232_Hrv271	Hrv271	female	12		fallopian tube, uterus	yes
HD_F_GON15261233	HD_F_GON15261233_Hrv270	Hrv270	female	17		external genitalia	yes
	HD_F_GON15261233_Hrv272	Hrv272	male	18		external genitalia	yes
HD_F_GON15265554	HD_F_GON15265554_Hrv273	Hrv273	male	20		epididymis	yes
	HD_F_GON15265554_Hrv276	Hrv276	female	12		external genitalia	yes
HD_F_GON15265555	HD_F_GON15265555	Hrv277	female	17		fallopian tube, uterus	no	epithelial scraping
HD_F_GON15290560	HD_F_GON15290560_C205	C205	male	7.4	CS21	upper tract	yes
HD_F_GON15290560	HD_F_GON15290560_C204	C204	female	8.3		lower tract	yes
FCA_GND8125925	FCA_GND8125925	F87	female	11		fallopian tube	no	data published with 10.1038/s41586-022-04918-4
FCA_GND8622628	FCA_GND8622628	F91	female	11		fallopian tube, uterus	no	data published with 10.1038/s41586-022-04918-4
FCA_GND8715408	FCA_GND8715408	F96	female	14		fallopian tube	no	data published with 10.1038/s41586-022-04918-4
FCA_GND8784460	FCA_GND8784460	F99	female	8.4	CS23	upper tract	no	data published with 10.1038/s41586-022-04918-4
FCA_GND8810848	FCA_GND8810848	Hrv13	female	9		upper tract	no	data published with 10.1038/s41586-022-04918-4
FCA_GND9331967	FCA_GND9331967	Hrv33	male	15		epididymis	no	data published with 10.1038/s41586-022-04918-4
FCA_GND9331968	FCA_GND9331968	Hrv34	female	16		fallopian tube	no	data published with 10.1038/s41586-022-04918-4
HCA_F_GON10828900	HCA_F_GON10828900	Hrv92	female	8.4	CS23	upper tract	no	data published with 10.1038/s41586-022-04918-4
HCA_F_GON10941968	HCA_F_GON10941968	Hrv99	female	7	CS20	upper tract	no	data published with 10.1038/s41586-022-04918-4
HCA_F_GON10941969	HCA_F_GON10941969	Hrv99	female	7	CS20	upper tract	no	data published with 10.1038/s41586-022-04918-4
HD_F_GON9460408	HD_F_GON9460408	Hrv41	male	8.8		upper tract	no	data published with 10.1038/s41586-022-04918-4
HD_F_GON9460407	HD_F_GON9460407	Hrv37	female	10		fallopian tube	no	data published with 10.1038/s41586-022-04918-4
HD_F_GON9460406	HD_F_GON9460406	Hrv37	female	10		fallopian tube	no	data published with 10.1038/s41586-022-04918-4
HD_F_GON9480063	HD_F_GON9480063	Hrv49	female	13		fallopian tube	no	data published with 10.1038/s41586-022-04918-4
HD_F_GON9480064	HD_F_GON9480064	Hrv49	female	13		fallopian tube	no	data published with 10.1038/s41586-022-04918-4
HD_F_GON9480066	HD_F_GON9480066	Hrv47	female	8.4	CS23	full tract	no	data published with 10.1038/s41586-022-04918-4

## Sheet: scRNAseq_organoids
Library ID	Sample ID	Donor ID	Sex	Developmental stage (PCW)	Location	Condition	Timepoint
HD_F_GON15290542	HD_F_GON15290542	Hrv276	female	12	Uterus	ctrl_dmso	D4
HD_F_GON15290543	HD_F_GON15290543	Hrv276	female	12	Uterus	BPA	D4
HD_F_GON15290544	HD_F_GON15290544	Hrv276	female	12	Uterus	BPP	D4
HD_F_GON15290547	HD_F_GON15290547	Hrv277	female	17	Uterus	ctrl_dmso	D4
HD_F_GON15290548	HD_F_GON15290548	Hrv277	female	17	Uterus	BPA	D4
HD_F_GON15290549	HD_F_GON15290549	Hrv277	female	17	Uterus	BPP	D4
HD_F_GON15290552	HD_F_GON15290552	Hrv276	female	12	Uterus	ctrl_dmso	D6
HD_F_GON15290553	HD_F_GON15290553	Hrv276	female	12	Uterus	BPP	D6
HD_F_GON15290556	HD_F_GON15290556	Hrv277	female	17	Uterus	ctrl_dmso	D6
HD_F_GON15290557	HD_F_GON15290557	Hrv277	female	17	Uterus	BPA	D6
HD_F_GON15290558	HD_F_GON15290558	Hrv277	female	17	Uterus	BPP	D6
HD_F_GON15290559	HD_F_GON15290559	Hrv276	female	12	Uterus	BPA	D6

## Sheet: scATACseq
Library ID	Donor ID	Sex	Developmental stage (PCW)	Developmental stage (CS)	Location	Multiome
HD_F_GON13149227_and_HD_F_GON13188002	C142	female	6.2		upper tract	yes
HD_F_GON12296727_and_HD_F_GON12220625	C106	male	6.6	CS19	upper tract	yes
HD_F_GON12877981	C118	male	10		full tract	no
HD_F_GON13254249	C152	female	7.8	CS22	upper tract	no
HD_F_GON13254251	C152	female	7.8	CS22	lower tract	no
HD_F_GON13254253	Hrv201	female	9		full tract	no
HD_F_GON13654401	Hrv217	male	10		upper tract	no
HD_F_GON13654400	Hrv220	female	10		full tract	no
HD_F_GON14609875	Hrv254	male	10		full tract	no
HD_F_GON14524656	Hrv243	female	9		upper tract	no
HD_F_GON14609874	Hrv253	female	16		uterus, cervix, vagina	no
HD_F_GON14666992	Hrv261	female	12		vagina	no
HD_F_GON14666993	Hrv263	male	14		external genitalia	no
HD_F_GON11282675	Hrv118	female	20		fallopian tube, uterus	no
HD_F_GON11282676	Hrv118	female	20		fallopian tube, uterus, cervix	no
HD_F_GON11389960	Hrv125	female	21		uterus, cervix	no
HD_F_GON11389961	Hrv125	female	21		fallopian tube, uterus	no
HD_F_GON12449010	Hrv69	female	19		uterus, cervix	no
HD_F_GON12449011	Hrv69	female	19		uterus, cervix	no
HD_F_GON12877982	C128	female	12		fallopian tube, uterus	no
HD_F_GON12877983	Hrv139	female	20		uterus	no
HD_F_GON12877984	Hrv139	female	20		fallopian tube, uterus	no
HD_F_GON13941946	Hrv245	female	15		vagina, clitoris	no
HD_F_GON13941947	Hrv245	female	15		fallopian tube, uterus	no
HCA_F_GON11173192_and_HCA_F_GON11212447	Hrv103	female	12		fallopian tube, uterus, cervix	yes
HD_F_GON13077785_and_HD_F_GON13094224	Hrv174	female	20		fallopian tube, uterus, cervix, vagina	yes
HD_F_GON11282673	Hrv116	male	12		full tract	no
HD_F_GON11282674	Hrv117	male	20		epididymis, vas deferens	no
HD_F_GON13254250	Hrv184	male	15		full tract	no
HD_F_GON13254252	Hrv184	male	15		epididymis, vas deferens	no
HCA_F_GON11173193_and_HCA_F_GON11212448	Hrv104	male	17		epididymis, vas deferens	yes
HD_F_GON12139982_and_HD_F_GON12220623	Hrv129	male	17		epididymis, vas deferens	yes
HD_F_GON12139983_and_HD_F_GON12220624	Hrv129	male	17		epididymis, vas deferens	yes
HD_F_GON15261135	Hrv272	male	18		epididymis, vas deferens	no
HD_F_GON15261136	Hrv275	female	14		external genitalia	no
HD_F_GON15261137	Hrv270	female	17		external genitalia	no
HD_F_GON15261138	Hrv272	male	18		external genitalia	no
HD_F_GON15265170	Hrv273	male	20		epididymis	no
HD_F_GON15265171	Hrv276	female	12		external genitalia	no

## Sheet: 10xVisium
Library ID	Donor ID	Sex	Developmental stage (PCW)	Age (years)	Location	Technology	Slide	Position	Notes
HCA_F_RepTsp13147665	Hrv58	female	18		uterus	Visium	V12F14-072	A1	HCA_F_RepTsp13147665 and HCA_F_RepTsp13147666 consecutive sections (30 um apart)
HCA_F_RepTsp13147666	Hrv58	female	18		cervix, upper vagina	Visium	V12F14-072	D1	HCA_F_RepTsp13147665 and HCA_F_RepTsp13147666 consecutive sections (30 um apart)
HCA_F_RepTsp13173760	Hrv183	female	15		uterus, cervix	Visium	V12F14-073	A1
HCA_F_RepTsp13173761	Hrv183	female	15		uterus, cervix	Visium	V12F14-073	B1
HCA_F_RepTsp13173762	Hrv162 | Hrv183	female, female	21, 15		uterus | uterus, cervix	Visium	V12F14-073	C1	2 different donors on the same capture area
HCA_F_RepTsp13173763	Hrv162	female	21		fallopian tube, uterus	Visium	V12F14-073	D1
HCA_F_RepTsp13219892	Hrv117	male	20		testis, epididymis	Visium	V12F14-077	A1
HCA_F_RepTsp13219893	Hrv184 | Hrv117	male, male	15, 20		testis, epididymis, seminal vesicles?	Visium	V12F14-077	B1	2 different donors on the same capture area
HCA_F_RepTsp13219894	Hrv129	male	17		testis, epididymis	Visium	V12F14-077	C1
HCA_F_RepTsp13219895	Hrv184	male	15		testis, epididymis	Visium	V12F14-077	D1
HCA_F_RepTsp13447718	Hrv125	female	21		fallopian tube, uterus	Visium	V12Y31-055	A1	HCA_F_RepTsp13447718 and HCA_F_RepTsp13447719 consecutive sections (10 um apart)
HCA_F_RepTsp13447719	Hrv125	female	21		fallopian tube	Visium	V12Y31-055	B1	HCA_F_RepTsp13447718 and HCA_F_RepTsp13447719 consecutive sections (10 um apart)
HCA_F_RepTsp13447720	Hrv125	female	21		uterus, cervix	Visium	V12Y31-055	C1	HCA_F_RepTsp13447720 and HCA_F_RepTsp13447721 consecutive sections (10 um apart)
HCA_F_RepTsp13447721	Hrv125	female	21		uterus, cervix	Visium	V12Y31-055	D1	HCA_F_RepTsp13447720 and HCA_F_RepTsp13447721 consecutive sections (10 um apart)
HCA_F_RepTsp13902013	Hrv238	female	17		vagina	Visium Cytassist	V42L11-100	A1	HCA_F_RepTsp13902013 and HCA_F_RepTsp13902014 consecutive sections (10 um apart)
HCA_F_RepTsp13902014	Hrv238	female	17		uterus, cervix	Visium Cytassist	V42L11-100	D1	HCA_F_RepTsp13902013 and HCA_F_RepTsp13902014 consecutive sections (10 um apart)
HCA_F_RepTsp13902015	Hrv214	female	15		vagina	Visium Cytassist	V42L18-060	A1	HCA_F_RepTsp13902015 and HCA_F_RepTsp13902016 consecutive sections (10 um apart)
HCA_F_RepTsp13902016	Hrv214	female	15		uterus, cervix	Visium Cytassist	V42L18-060	D1	HCA_F_RepTsp13902015 and HCA_F_RepTsp13902016 consecutive sections (10 um apart)
HCA_F_RepTsp13902017	A70	female		37	fallopian tube fimbriae	Visium Cytassist	V42L13-373	D1
HCA_F_RepTsp13902018	Hrv245	female	15		fallopian tube	Visium Cytassist	V42L13-373	A1
HCA_F_RepTsp13902019	A70	female		37	fallopian tube ampulla	Visium Cytassist	V43J19-097	A1
HCA_F_RepTsp13902020	A70	female		37	fallopian tube isthmus	Visium Cytassist	V43J19-097	D1
HCA_F_RepTsp14645816	Hrv259	female	17		fallopian tube	Visium Cytassist	V42L06-066	A1
HCA_F_RepTsp14645817	Hrv258	male	21		epididymis	Visium Cytassist	V42L06-066	D1
HCA_F_RepTsp14707486	Hrv262	male	14		epididymis, vas deferens	Visium Cytassist	V43L10-031	A1
HCA_F_RepTsp14707487	Hrv262	male	14		external genitalia	Visium Cytassist	V43L10-031	D1
HCA_F_RepTsp14733321	Hrv258	male	21		external genitalia	Visium Cytassist	V43A25-296	A1
HCA_F_RepTsp14733322	Hrv247	male	16		epididymis, vas deferens	Visium Cytassist	V43A25-296	D1
HCA_F_RepTsp15395355	Hrv271	female	12		external genitalia	Visium Cytassist	V44L22-382	A1
HCA_F_RepTsp15395356	Hrv273	male	20		epididymis	Visium Cytassist	V44L22-382	D1
HCA_F_RepTsp15395353	Hrv269	female	18		external genitalia	Visium Cytassist	V44A08-284	A1
HCA_F_RepTsp15395354	Hrv272	male	18		epididymis, vas deferens	Visium Cytassist	V44A08-284	D1
HCA_F_RepTsp15070470	Hrv69	female	19		fallopian tube, ovary	Visium Cytassist	V44F14-003	A1
HCA_F_RepTsp15070471	Hrv69	female	19		fallopian tube, ovary	Visium Cytassist	V44F14-003	D1
HCA_F_RepTsp15070472	Hrv182	female	18		fallopian tube, ovary	Visium Cytassist	V44F14-080	D1
HCA_F_RepTsp15070473	Hrv182	female	18		fallopian tube, ovary	Visium Cytassist	V44F14-080	A1

## Sheet: ISS
Sample ID	Donor ID	Sex	Developmental stage (PCW)	Developmental stage (CS)	Location	Gene panel
CM007	C170	unknown		CS18	upper reproductive tract, kidney, gonad, adrenal gland	original
CM008	Hrv214	female	15		uterus, cervix, vagina	HOX replacement
CM009	C143	unknown		CS19	full reproductive tract, kidney, gonad, adrenal gland	HOX replacement
CM011	Hrv240	male	9		external genitalia	original
CM013	Hrv238	female	17		fallopian tube, uterus, cervix, vagina	HOX replacement
CM015	Hrv245	female	15		fallopian tube	HOX replacement
CM016	Hrv246	female	13		fallopian tube, uterus, cervix, vagina	HOX replacement
CM017	Hrv247	male	16		epididymis, vas deferens	HOX replacement
CM018	Hrv246	female	13		external genitalia	original
CM019	Hrv247	male	16		external genitalia	original
CM020	C122	male	10		full reproductive tract	HOX replacement
