# Supplementary material for: Spatiotemporal cellular map of the developing human reproductive tract
Source: Nature. 2025 Dec 17;650(8101):428–37. doi: 10.1038/s41586-025-09875-2 (PMC12893920; doi:10.1038/s41586-025-09875-2)
Supplement: Supplementary file 6 — Supplementary Tables 1–10. [file 41586_2025_9875_MOESM6_ESM.zip › 2024-08-16755D-s6/SupplementaryTable10_revision.xlsx]

## Sheet: drug2cell_<10PCW
CHEMBL drug	target	cell type	ATC code	AU TGA pregnancy category	AU TGA Pregnancy category explained
CHEMBL1200814|ACETAZOLAMIDE SODIUM	CA2	Müllerian duct epithelium
CHEMBL17|DICHLORPHENAMIDE	CA2	Müllerian duct epithelium	S	B3	Drugs which have been taken by only a limited number of pregnant women and women of childbearing age, without an increase in the frequency of malformation or other direct or indirect harmful effects on the human fetus having been observed. Studies in animals have shown evidence of an increased occurrence of fetal damage, the significance of which is considered uncertain in humans.
CHEMBL3833320|EPTINEZUMAB	CALCA	Müllerian duct epithelium
CHEMBL220491|BRINZOLAMIDE	CA2	Müllerian duct epithelium	S	B3	Drugs which have been taken by only a limited number of pregnant women and women of childbearing age, without an increase in the frequency of malformation or other direct or indirect harmful effects on the human fetus having been observed. Studies in animals have shown evidence of an increased occurrence of fetal damage, the significance of which is considered uncertain in humans.
CHEMBL1200480|OCTREOTIDE ACETATE	SSTR2	Müllerian duct epithelium
CHEMBL1680|OCTREOTIDE	SSTR2	Müllerian duct epithelium	H	C	Drugs which, owing to their pharmacological effects, have caused or may be suspected of causing, harmful effects on the human fetus or neonate without causing malformations
CHEMBL1201162|DORZOLAMIDE HYDROCHLORIDE	CA2	Müllerian duct epithelium
CHEMBL4297756|FREMANEZUMAB	CALCA	Müllerian duct epithelium	N	B1	Drugs which have been taken by only a limited number of pregnant women and women of childbearing age, without an increase in the frequency of malformation or other direct or indirect harmful effects on the human fetus having been observed. Studies in animals have not shown evidence of an increased occurrence of fetal damage.
CHEMBL3545188|PASIREOTIDE PAMOATE	SSTR2	Müllerian duct epithelium
CHEMBL1201184|LANREOTIDE ACETATE	SSTR2	Müllerian duct epithelium
CHEMBL3989924|LUTETIUM DOTATATE LU-177	SSTR2	Müllerian duct epithelium	V
CHEMBL3707328|GALCANEZUMAB	CALCA	Müllerian duct epithelium	N	B1	Drugs which have been taken by only a limited number of pregnant women and women of childbearing age, without an increase in the frequency of malformation or other direct or indirect harmful effects on the human fetus having been observed. Studies in animals have not shown evidence of an increased occurrence of fetal damage.
CHEMBL20|ACETAZOLAMIDE	CA2	Müllerian duct epithelium	S	B3	Drugs which have been taken by only a limited number of pregnant women and women of childbearing age, without an increase in the frequency of malformation or other direct or indirect harmful effects on the human fetus having been observed. Studies in animals have shown evidence of an increased occurrence of fetal damage, the significance of which is considered uncertain in humans.
CHEMBL3039588|PASIREOTIDE DIASPARTATE	SSTR2	Müllerian duct epithelium
CHEMBL1200690|LYPRESSIN	AVPR1A	Wolffian duct epithelium	H
CHEMBL3989740|DOXYCYCLINE HYCLATE	MMP7	Wolffian duct epithelium, Müllerian duct epithelium
CHEMBL1200699|DOXYCYCLINE	MMP7	Wolffian duct epithelium, Müllerian duct epithelium	A|J	D	Drugs which have caused, are suspected to have caused or may be expected to cause, an increased incidence of human fetal malformations or irreversible damage.
CHEMBL1393|SPIRONOLACTONE	PPARG	Wolffian duct epithelium, Urethral epithelium	C	B3	Drugs which have been taken by only a limited number of pregnant women and women of childbearing age, without an increase in the frequency of malformation or other direct or indirect harmful effects on the human fetus having been observed. Studies in animals have shown evidence of an increased occurrence of fetal damage, the significance of which is considered uncertain in humans.
CHEMBL1200556|DESMOPRESSIN ACETATE	AVPR1A	Wolffian duct epithelium
CHEMBL95889|BETAINE	BHMT, BHMT2	Wolffian duct epithelium	A
CHEMBL843|ROSIGLITAZONE MALEATE	PPARG	Wolffian duct epithelium, Urethral epithelium
CHEMBL1755|CONIVAPTAN	AVPR1A	Wolffian duct epithelium	C
CHEMBL1201108|CONIVAPTAN HYDROCHLORIDE	AVPR1A	Wolffian duct epithelium
CHEMBL373742|VASOPRESSIN	AVPR1A	Wolffian duct epithelium		B2	Drugs which have been taken by only a limited number of pregnant women and women of childbearing age, without an increase in the frequency of malformation or other direct or indirect harmful effects on the human fetus having been observed. Studies in animals are inadequate or may be lacking, but available data show no evidence of an increased occurrence of fetal damage.
CHEMBL1715|PIOGLITAZONE HYDROCHLORIDE	PPARG	Wolffian duct epithelium, Urethral epithelium
CHEMBL395429|OXYTOCIN	AVPR1A	Wolffian duct epithelium	H	A	Drugs which have been taken by a large number of pregnant women and women of childbearing age without any proven increase in the frequency of malformations or other direct or indirect harmful effects on the fetus having been observed.
CHEMBL1201528|VASOPRESSIN TANNATE	AVPR1A	Wolffian duct epithelium
CHEMBL264374|BEZAFIBRATE	PPARG	Wolffian duct epithelium, Urethral epithelium	C
CHEMBL135400|ZOPICLONE	GABRA2	Wolffian duct epithelium	N
CHEMBL2364574|DOXYCYCLINE CALCIUM	MMP7	Wolffian duct epithelium, Müllerian duct epithelium
CHEMBL2108986|ARGIPRESSIN TANNATE	AVPR1A	Wolffian duct epithelium
CHEMBL277062|BROMAZEPAM	GABRA2	Wolffian duct epithelium	N
CHEMBL1200633|IVERMECTIN	ABCB1	Wolffian duct epithelium	D|P	B3	Drugs which have been taken by only a limited number of pregnant women and women of childbearing age, without an increase in the frequency of malformation or other direct or indirect harmful effects on the human fetus having been observed. Studies in animals have shown evidence of an increased occurrence of fetal damage, the significance of which is considered uncertain in humans.
CHEMBL1200760|BALSALAZIDE DISODIUM	PPARG	Wolffian duct epithelium, Urethral epithelium
CHEMBL1201013|OLSALAZINE SODIUM	PPARG	Wolffian duct epithelium, Urethral epithelium
CHEMBL2109036|IGOVOMAB	MUC16	Urethral epithelium
CHEMBL4585668|BELZUTIFAN	EPAS1	Genital epidermis		D	Drugs which have caused, are suspected to have caused or may be expected to cause, an increased incidence of human fetal malformations or irreversible damage.
CHEMBL573|NIACIN	HCAR2	Genital epidermis	C	Exempt	No data in humans nor animal studies

## Sheet: drug2cell_>=10PCW_female
CHEMBL drug	target	cell type	ATC code	AU TGA pregnancy category	AU TGA Pregnancy category explained
CHEMBL2364574|DOXYCYCLINE CALCIUM	MMP7	UteroCervix epithelium
CHEMBL3989740|DOXYCYCLINE HYCLATE	MMP7	UteroCervix epithelium
CHEMBL1200699|DOXYCYCLINE	MMP7	UteroCervix epithelium	A|J	D	Drugs which have caused, are suspected to have caused or may be expected to cause, an increased incidence of human fetal malformations or irreversible damage.
CHEMBL1371|CHLORZOXAZONE	KCNN4	UteroCervix epithelium	M
CHEMBL477|ADENOSINE	ADORA2B	Müllerian vagina epithelium	C	B2	Drugs which have been taken by only a limited number of pregnant women and women of childbearing age, without an increase in the frequency of malformation or other direct or indirect harmful effects on the human fetus having been observed. Studies in animals are inadequate or may be lacking, but available data show no evidence of an increased occurrence of fetal damage.
CHEMBL1200569|CAFFEINE, CITRATED	ADORA2B	Müllerian vagina epithelium
CHEMBL2336071|SIPONIMOD	S1PR5	Müllerian vagina epithelium	L
CHEMBL2109036|IGOVOMAB	MUC16	Müllerian vagina epithelium
CHEMBL3707247|OZANIMOD	S1PR5	Müllerian vagina epithelium	L	D	Drugs which have caused, are suspected to have caused or may be expected to cause, an increased incidence of human fetal malformations or irreversible damage.
CHEMBL573|NIACIN	HCAR2	Vaginal plate epithelium	C	Exempt	No data in humans nor animal studies
CHEMBL93|ZILEUTON	ALOX5	Urethral epithelium
CHEMBL1201013|OLSALAZINE SODIUM	ALOX5	Urethral epithelium
CHEMBL1200760|BALSALAZIDE DISODIUM	ALOX5	Urethral epithelium

## Sheet: drug2cell_>=10PCW_male
CHEMBL drug	target	cell type	ATC code	AU TGA pregnancy category	AU TGA Pregnancy category explained
CHEMBL2364574|DOXYCYCLINE CALCIUM	MMP7	Epididymis/Vas deferens epithelium
CHEMBL3989740|DOXYCYCLINE HYCLATE	MMP7	Epididymis/Vas deferens epithelium
CHEMBL1200633|IVERMECTIN	ABCB1	Epididymis/Vas deferens epithelium	D|P	B3	Drugs which have been taken by only a limited number of pregnant women and women of childbearing age, without an increase in the frequency of malformation or other direct or indirect harmful effects on the human fetus having been observed. Studies in animals have shown evidence of an increased occurrence of fetal damage, the significance of which is considered uncertain in humans.
CHEMBL277062|BROMAZEPAM	GABRA2	Epididymis/Vas deferens epithelium	N
CHEMBL1200699|DOXYCYCLINE	MMP7	Epididymis/Vas deferens epithelium	A|J	D	Drugs which have caused, are suspected to have caused or may be expected to cause, an increased incidence of human fetal malformations or irreversible damage.
CHEMBL1201130|BETAINE HYDROCHLORIDE	BHMT, BHMT2	Efferent ductules epithelium	A
CHEMBL328560|SULTHIAME	CA2	Efferent ductules epithelium	N
CHEMBL220491|BRINZOLAMIDE	CA2	Efferent ductules epithelium	S
CHEMBL1201057|CILASTATIN SODIUM	DPEP1	Efferent ductules epithelium
CHEMBL20|ACETAZOLAMIDE	CA2	Efferent ductules epithelium	S
CHEMBL1566|ACARBOSE	MGAM	Efferent ductules epithelium	A	B3	Drugs which have been taken by only a limited number of pregnant women and women of childbearing age, without an increase in the frequency of malformation or other direct or indirect harmful effects on the human fetus having been observed. Studies in animals have shown evidence of an increased occurrence of fetal damage, the significance of which is considered uncertain in humans.
CHEMBL1200814|ACETAZOLAMIDE SODIUM	CA2	Efferent ductules epithelium
CHEMBL766|CILASTATIN	DPEP1	Efferent ductules epithelium		B3	Drugs which have been taken by only a limited number of pregnant women and women of childbearing age, without an increase in the frequency of malformation or other direct or indirect harmful effects on the human fetus having been observed. Studies in animals have shown evidence of an increased occurrence of fetal damage, the significance of which is considered uncertain in humans.
CHEMBL95889|BETAINE	BHMT, BHMT2	Efferent ductules epithelium	A	Exempt	No data in humans nor animal studies
CHEMBL253371|ALVERINE	HNF4A	Efferent ductules epithelium	A
CHEMBL17|DICHLORPHENAMIDE	CA2	Efferent ductules epithelium	S
CHEMBL1561|MIGLITOL	MGAM	Efferent ductules epithelium	A
CHEMBL1201162|DORZOLAMIDE HYDROCHLORIDE	CA2	Efferent ductules epithelium
CHEMBL1393|SPIRONOLACTONE	PPARG	Urethral epithelium		B3	Drugs which have been taken by only a limited number of pregnant women and women of childbearing age, without an increase in the frequency of malformation or other direct or indirect harmful effects on the human fetus having been observed. Studies in animals have shown evidence of an increased occurrence of fetal damage, the significance of which is considered uncertain in humans.
CHEMBL264374|BEZAFIBRATE	PPARG	Urethral epithelium
CHEMBL93|ZILEUTON	ALOX5	Urethral epithelium
CHEMBL843|ROSIGLITAZONE MALEATE	PPARG	Urethral epithelium
CHEMBL1715|PIOGLITAZONE HYDROCHLORIDE	PPARG	Urethral epithelium
CHEMBL1200760|BALSALAZIDE DISODIUM	ALOX5, PPARG	Urethral epithelium
CHEMBL1201013|OLSALAZINE SODIUM	ALOX5, PPARG	Urethral epithelium
CHEMBL573|NIACIN	HCAR2	Preputial lamina	C	Exempt	No data in humans nor animal studies
CHEMBL4585668|BELZUTIFAN	EPAS1	Genital epidermis, Urethral epithelium		D	Drugs which have caused, are suspected to have caused or may be expected to cause, an increased incidence of human fetal malformations or irreversible damage.
