# Supplementary material for: Spatiotemporal cellular map of the developing human reproductive tract
Source: Nature. 2025 Dec 17;650(8101):428–37. doi: 10.1038/s41586-025-09875-2 (PMC12893920; doi:10.1038/s41586-025-09875-2)
Supplement: Supplementary file 6 — Supplementary Tables 1–10. [file 41586_2025_9875_MOESM6_ESM.zip › 2024-08-16755D-s6/SupplementaryTable2_revision.xlsx]

## Sheet: scRNA-seq_QC_invivo_metrics
Library ID	Number of cells	Median UMI counts per cell	Median genes per cell	Notes
HD_F_GON14449733	11334	8864	3260
HD_F_GON14449732	12265	7829	3029
HD_F_GON14612514	8700	7151	2640
HD_F_GON14662759	14880	5483.5	2205
HD_F_GON14662758	9804	7097	2813
HD_F_GON13679794	10737	9703	3357
HD_F_GON13657891	12042	8728.5	3197
HD_F_GON13247927	12259	8398	3125
HD_F_GON13247928	9595	13709	4012
HD_F_GON13247929	13903	8878	3212
HD_F_GON13263069	11746	8213.5	3066.5
HD_F_GON13447622	9357	11093	3669
HD_F_GON13447623	7622	10476	3621
HD_F_GON13174528	7514	14306	4476.5
HD_F_GON13174529	11969	7726	2861
HD_F_GON13841332	5347	7713	3071
HD_F_GON13841333	6578	6096	2633
HD_F_GON12302487	7971	10663	3807
HD_F_GON12302488	4481	11645	3864
HD_F_GON12302489	6776	9446.5	3434
HD_F_GON13074327	8594	8248.5	3161
HD_F_GON13074328	4257	15712	4980
HD_F_GON12821576	8669	8029	3214
HD_F_GON12821577	6529	9604	3601
HD_F_GON12893244	13803	8800	3212
HD_F_GON12893246	7514	11638.5	3834.5
HD_F_GON12893247	7017	10283	3751
HD_F_GON12893248	10125	8539	3139
HD_F_GON12893249	5296	9432.5	3402.5
HD_F_GON12893250	2384	12335.5	4045.5
HD_F_GON12893251	14322	7679	2942
HD_F_GON12873752	9001	9762	3671
HD_F_GON12893252	9061	9093	3312
FCA_GND10375781	7148	6188	2590.5
FCA_GND10375782	7100	6956	2856
HCA_F_GON11815602	10697	11034	3801
HD_F_GON11151634	6751	7654	2923
HD_F_GON11282098	9979	9503	3359
HD_F_GON11282099	11683	8580	3118
HD_F_GON11282100	9463	9301	3351
HD_F_GON11282101	6501	9119	3289
HD_F_GON11389672	7858	6869	2686
HD_F_GON11389673	8802	8958.5	3070
HD_F_GON11815314	5728	9342.5	3285
HD_F_GON12129677	5480	8265	3178.5
HD_F_GON12129678	7034	9858	3490
HD_F_GON12129679	9735	6681	2470
HD_F_GON12129680	11500	7502	2634
HD_F_GON12409310	8531	8449	3294
HD_F_GON12409311	7989	11753	4044
HD_F_GON12409312	7706	9210.5	3350.5
HD_F_GON9525517	6237	6840	2746
HD_F_GON9525518	5534	5629	2423
HD_F_GON12944918	20737	6751	2678
HD_F_GON12944919	19971	8351	3199
HD_F_GON13074330	11880	10071	3572
HD_F_GON13182001	6868	9285.5	3447
HD_F_GON13247926	10168	8492	3163
FCA_GND8125925	2292	8696.5	2701	data published with 10.1038/s41586-022-04918-4
FCA_GND8622628	4582	10264	3316.5	data published with 10.1038/s41586-022-04918-4
FCA_GND8715408	1615	8527	2704	data published with 10.1038/s41586-022-04918-4
FCA_GND8784460	6339	7146	2588	data published with 10.1038/s41586-022-04918-4
FCA_GND8810848	2146	9122	3193.5	data published with 10.1038/s41586-022-04918-4
FCA_GND9331967	4785	4393	1899	data published with 10.1038/s41586-022-04918-4
FCA_GND9331968	5224	5453.5	2224.5	data published with 10.1038/s41586-022-04918-4
HCA_F_GON10828900	4528	7096.5	2784.5	data published with 10.1038/s41586-022-04918-4
HCA_F_GON10941968	6000	9733.5	3636	data published with 10.1038/s41586-022-04918-4
HCA_F_GON10941969	5538	9252	3480.5	data published with 10.1038/s41586-022-04918-4
HD_F_GON9460408	6809	7257	2627	data published with 10.1038/s41586-022-04918-4
HD_F_GON9460407	8111	8336	3216	data published with 10.1038/s41586-022-04918-4
HD_F_GON9460406	8700	7274.5	3007.5	data published with 10.1038/s41586-022-04918-4
HD_F_GON9480063	4690	9144	3245	data published with 10.1038/s41586-022-04918-4
HD_F_GON9480064	4482	8990	3251	data published with 10.1038/s41586-022-04918-4
HD_F_GON9480066	4858	9404.5	3279	data published with 10.1038/s41586-022-04918-4
HD_F_GON15261231	12669	6519	2606
HD_F_GON15261232	10714	9226	3251
HD_F_GON15261233	10550	4400	2200
HD_F_GON15265554	14995	5576	2283
HD_F_GON15265555	3278	10927.5	3888
HD_F_GON15290560	7988	7087	2749

## Sheet: scRNA-seq_QC_organoids_metrics
Library ID	Number of cells	Median UMI counts per cell	Median genes per cell
HD_F_GON15290542	8858	9919	3321.5
HD_F_GON15290543	7425	16007	4298
HD_F_GON15290544	6353	18563	4832
HD_F_GON15290547	5762	19539	4809
HD_F_GON15290548	6191	19681	4757
HD_F_GON15290549	5921	21699	5093
HD_F_GON15290552	5978	15412	4434
HD_F_GON15290553	7653	12786	4006
HD_F_GON15290556	4546	16984	4575
HD_F_GON15290557	6251	17687	4538
HD_F_GON15290558	5579	19814	4864
HD_F_GON15290559	4483	15944	4289

## Sheet: scATAC-seq_QC_metrics
Library ID	Number of cells	Median TSS	Median number of fragments	Notes
HD_F_GON13149227_and_HD_F_GON13188002	7557	15.512	16389
HD_F_GON12296727_and_HD_F_GON12220625	8008	13.3115	10931.5
HD_F_GON12877981	6463	19.37	24509
HD_F_GON13254249	6624	10.688	6985.5
HD_F_GON13254251	5586	10.333	28559.5
HD_F_GON13254253	7102	13.6685	14881.5
HD_F_GON13654401	11282	13.033	9453.5
HD_F_GON13654400	9245	14.717	12247
HD_F_GON14609875	4298	13.115	28939.5
HD_F_GON14524656	3562	16.676	38383.5
HD_F_GON14609874	5762	12.803	35768
HD_F_GON14666992	11393	12.816	15518
HD_F_GON14666993	11930	15.395	18458
HD_F_GON11282675	3783	16.015	26904
HD_F_GON11282676	1787	15.709	41724
HD_F_GON11389960	3278	18.648	33490
HD_F_GON11389961	3052	19.413	35262.5
HD_F_GON12449010	4782	19.912	34791
HD_F_GON12449011	2232	22.7015	37048.5
HD_F_GON12877982	3012	17.4395	29159
HD_F_GON12877983	4489	17.117	17893
HD_F_GON12877984	4481	15.547	18068
HD_F_GON13941946	5876	15.743	37442
HD_F_GON13941947	11493	20.004	21486
HCA_F_GON11173192_and_HCA_F_GON11212447	6801	14.482	14483
HD_F_GON13077785_and_HD_F_GON13094224	5872	13.882	14160
HD_F_GON11282673	2793	22.163	22799
HD_F_GON11282674	4329	20.342	20362
HD_F_GON13254250	5140	13.9265	3727.5
HD_F_GON13254252	7994	14.1555	15273.5
HCA_F_GON11173193_and_HCA_F_GON11212448	3607	14.149	5032
HD_F_GON12139982_and_HD_F_GON12220623	1337	16.972	22604
HD_F_GON12139983_and_HD_F_GON12220624	1478	12.9215	15521.5
HD_F_GON15261135	7978	16.0595	26456.5
HD_F_GON15261136	10412	16.249	20556
HD_F_GON15261137	12469	16.091	20048
HD_F_GON15261138	9770	16.6185	26861
HD_F_GON15265170	7745	17.517	26912
HD_F_GON15265171	10582	16.209	19499.5

## Sheet: VISIUM_QC_metrics
Library ID	Number of spots under tissue	Median UMI counts per spot	Median genes per spot
HCA_F_RepTsp13147665	2661	6088	2766
HCA_F_RepTsp13147666	2711	9349	3592
HCA_F_RepTsp13173760	2159	5856	3059
HCA_F_RepTsp13173761	1522	6867	3228
HCA_F_RepTsp13173762	2678	4944	2648
HCA_F_RepTsp13173763	2296	14498	5143
HCA_F_RepTsp13219892	3732	1927	877
HCA_F_RepTsp13219893	2294	4386	1614
HCA_F_RepTsp13219894	2149	2273	1003
HCA_F_RepTsp13219895	1733	4271	1548
HCA_F_RepTsp13447718	2398	6908	2893
HCA_F_RepTsp13447719	2222	7066	2795
HCA_F_RepTsp13447720	1567	3994	1975
HCA_F_RepTsp13447721	1335	7084	2765
HCA_F_RepTsp13902013	1547	50714	9323
HCA_F_RepTsp13902014	2816	32300	7936
HCA_F_RepTsp13902015	736	78757	10400
HCA_F_RepTsp13902016	869	103052	10851
HCA_F_RepTsp13902017	4051	6941	3376
HCA_F_RepTsp13902018	1141	26775	6784
HCA_F_RepTsp13902019	4892	18827	5646
HCA_F_RepTsp13902020	3458	8108	3598
HCA_F_RepTsp14645816	1138	40464	8730
HCA_F_RepTsp14645817	1928	14061	5206
HCA_F_RepTsp14707486	1285	71701	10405
HCA_F_RepTsp14707487	2674	62330	9628
HCA_F_RepTsp14733321	4407	88631	10165
HCA_F_RepTsp14733322	1430	38814	8452
HCA_F_RepTsp15070470	1826	171769	10726
HCA_F_RepTsp15070471	1888	121965	10648
HCA_F_RepTsp15070472	1812	159030	7388
HCA_F_RepTsp15070473	2094	80239	6213
HCA_F_RepTsp15395355	1389	45923	6115
HCA_F_RepTsp15395356	2967	45018	6461
HCA_F_RepTsp15395353	3264	51686	1319
HCA_F_RepTsp15395354	2207	60661	6958
