# Supplementary material for: Spatiotemporal cellular map of the developing human reproductive tract
Source: Nature. 2025 Dec 17;650(8101):428–37. doi: 10.1038/s41586-025-09875-2 (PMC12893920; doi:10.1038/s41586-025-09875-2)
Supplement: Supplementary file 6 — Supplementary Tables 1–10. [file 41586_2025_9875_MOESM6_ESM.zip › 2024-08-16755D-s6/SupplementaryTable3_revision.xlsx]

## Sheet: ISS_gene_panel
Original panel gene name	Original panel ENSEMBL ID	HOX panel gene name	HOX panel ENSEMBL ID
ADAM12	ENSG00000148848	ADAM12	ENSG00000148848
ADH1B	ENSG00000196616	ADH1B	ENSG00000196616
AGR2	ENSG00000106541	AGR2	ENSG00000106541
AGTR2	ENSG00000180772	AGTR2	ENSG00000180772
ALDH1A1	ENSG00000165092	ALDH1A1	ENSG00000165092
AMHR2	ENSG00000135409	AMHR2	ENSG00000135409
AR	ENSG00000169083	AR	ENSG00000169083
AVPR1A	ENSG00000166148	AVPR1A	ENSG00000166148
C7	ENSG00000112936	C7	ENSG00000112936
CALB1	ENSG00000104327	CALB1	ENSG00000104327
CALCA	ENSG00000110680	CALCA	ENSG00000110680
CALY	ENSG00000130643	CALY	ENSG00000130643
CCNO	ENSG00000152669	CCNO	ENSG00000152669
CD3E	ENSG00000198851	CD3E	ENSG00000198851
CD68	ENSG00000129226	CD68	ENSG00000129226
CD79B	ENSG00000007312	CD79B	ENSG00000007312
CDC20B	ENSG00000164287	CDC20B	ENSG00000164287
CDH2	ENSG00000170558	CDH2	ENSG00000170558
CDH5	ENSG00000179776	CDH5	ENSG00000179776
CHL1	ENSG00000134121	CHL1	ENSG00000134121
CHRDL2	ENSG00000054938	CHRDL2	ENSG00000054938
CLDN1	ENSG00000163347	CLDN1	ENSG00000163347
CLDN6	ENSG00000184697	CLDN6	ENSG00000184697
CMKLR1	ENSG00000174600	CMKLR1	ENSG00000174600
COMP	ENSG00000105664	COMP	ENSG00000105664
CORIN	ENSG00000145244	CORIN	ENSG00000145244
CPA6	ENSG00000165078	CPA6	ENSG00000165078
CPXM2	ENSG00000121898	CPXM2	ENSG00000121898
CRISP3	ENSG00000096006	HOXA7	ENSG00000122592
CRLF1	ENSG00000006016	CRLF1	ENSG00000006016
CRYM	ENSG00000103316	CRYM	ENSG00000103316
CTHRC1	ENSG00000164932	CTHRC1	ENSG00000164932
CXCL17	ENSG00000189377	CXCL17	ENSG00000189377
DAPL1	ENSG00000163331	DAPL1	ENSG00000163331
DEFB1	ENSG00000164825	DEFB1	ENSG00000164825
DKK1	ENSG00000107984	DKK1	ENSG00000107984
DLX5	ENSG00000105880	DLX5	ENSG00000105880
DNAH12	ENSG00000174844	DNAH12	ENSG00000174844
DNAI1	ENSG00000122735	DNAI1	ENSG00000122735
DPP10	ENSG00000175497	HOXC10	ENSG00000180818
DPP4	ENSG00000197635	HOXC4	ENSG00000198353
DPP6	ENSG00000130226	HOXC6	ENSG00000197757
DPYS	ENSG00000147647	DPYS	ENSG00000147647
DRD1	ENSG00000184845	DRD1	ENSG00000184845
EMX2	ENSG00000170370	EMX2	ENSG00000170370
EPCAM	ENSG00000119888	EPCAM	ENSG00000119888
ERP27	ENSG00000139055	ERP27	ENSG00000139055
ESR1	ENSG00000091831	ESR1	ENSG00000091831
FBXL22	ENSG00000197361	FBXL22	ENSG00000197361
FGF20	ENSG00000078579	FGF20	ENSG00000078579
FOXA1	ENSG00000129514	FOXA1	ENSG00000129514
FOXC2	ENSG00000176692	FOXC2	ENSG00000176692
FOXF1	ENSG00000103241	FOXF1	ENSG00000103241
FOXF2	ENSG00000137273	FOXF2	ENSG00000137273
FOXL2	ENSG00000183770	FOXL2	ENSG00000183770
FOXS1	ENSG00000179772	FOXS1	ENSG00000179772
GAP43	ENSG00000172020	GAP43	ENSG00000172020
GATA3	ENSG00000107485	GATA3	ENSG00000107485
GDNF	ENSG00000168621	GDNF	ENSG00000168621
GLYAT	ENSG00000149124	GLYAT	ENSG00000149124
GRIA4	ENSG00000152578	GRIA4	ENSG00000152578
HAO2	ENSG00000116882	HAO2	ENSG00000116882
LYPD1	ENSG00000150551	LYPD1	ENSG00000150551
HOXA10	ENSG00000253293	HOXA10	ENSG00000253293
HOXA11	ENSG00000005073	HOXA11	ENSG00000005073
HOXA13	ENSG00000106031	HOXA13	ENSG00000106031
HOXA9	ENSG00000078399	HOXA9	ENSG00000078399
HOXB13	ENSG00000159184	HOXB13	ENSG00000159184
HOXD13	ENSG00000128714	HOXD13	ENSG00000128714
HS3ST3A1	ENSG00000153976	HS3ST3A1	ENSG00000153976
HSD17B2	ENSG00000086696	HSD17B2	ENSG00000086696
HTR2B	ENSG00000135914	HTR2B	ENSG00000135914
IRX2	ENSG00000170561	IRX2	ENSG00000170561
ISL1	ENSG00000016082	ISL1	ENSG00000016082
ITGBL1	ENSG00000198542	ITGBL1	ENSG00000198542
KCNG1	ENSG00000026559	KCNG1	ENSG00000026559
KLK11	ENSG00000167757	KLK11	ENSG00000167757
KRT14	ENSG00000186847	KRT14	ENSG00000186847
TMTC1	ENSG00000133687	TMTC1	ENSG00000133687
KRT5	ENSG00000186081	KRT5	ENSG00000186081
LAMP5	ENSG00000125869	LAMP5	ENSG00000125869
LCN2	ENSG00000148346	LCN2	ENSG00000148346
LEFTY1	ENSG00000243709	LEFTY1	ENSG00000243709
LGI1	ENSG00000108231	LGI1	ENSG00000108231
LGR5	ENSG00000139292	LGR5	ENSG00000139292
LHX1	ENSG00000273706	LHX1	ENSG00000273706
LYVE1	ENSG00000133800	LYVE1	ENSG00000133800
MKI67	ENSG00000148773	MKI67	ENSG00000148773
MLC1	ENSG00000100427	MLC1	ENSG00000100427
MME	ENSG00000196549	MME	ENSG00000196549
MMP11	ENSG00000099953	MMP11	ENSG00000099953
MMP7	ENSG00000137673	MMP7	ENSG00000137673
MPZ	ENSG00000158887	MPZ	ENSG00000158887
MSC	ENSG00000178860	MSC	ENSG00000178860
MSX1	ENSG00000163132	MSX1	ENSG00000163132
MSX2	ENSG00000120149	MSX2	ENSG00000120149
MUC5B	ENSG00000117983	MUC5B	ENSG00000117983
MYH11	ENSG00000133392	MYH11	ENSG00000133392
NKD1	ENSG00000140807	NKD1	ENSG00000140807
NOTUM	ENSG00000185269	NOTUM	ENSG00000185269
NPHS1	ENSG00000161270	NPHS1	ENSG00000161270
NPHS2	ENSG00000116218	NPHS2	ENSG00000116218
OMD	ENSG00000127083	OMD	ENSG00000127083
OVGP1	ENSG00000085465	OVGP1	ENSG00000085465
P2RX1	ENSG00000108405	P2RX1	ENSG00000108405
PART1	ENSG00000152931	PART1	ENSG00000152931
RUNX2	ENSG00000124813	RUNX2	ENSG00000124813
PAX8	ENSG00000125618	PAX8	ENSG00000125618
PDGFRA	ENSG00000134853	PDGFRA	ENSG00000134853
PDZK1IP1	ENSG00000162366	PDZK1IP1	ENSG00000162366
PGF	ENSG00000119630	PGF	ENSG00000119630
PGR	ENSG00000082175	PGR	ENSG00000082175
PKHD1L1	ENSG00000205038	PKHD1L1	ENSG00000205038
PLAC1	ENSG00000170965	PLAC1	ENSG00000170965
PLP1	ENSG00000123560	PLP1	ENSG00000123560
PLVAP	ENSG00000130300	PLVAP	ENSG00000130300
PRAC1	ENSG00000159182	PRAC1	ENSG00000159182
PRDM8	ENSG00000152784	PRDM8	ENSG00000152784
PTGER3	ENSG00000050628	PTGER3	ENSG00000050628
PTPRC	ENSG00000081237	PTPRC	ENSG00000081237
PTPRZ1	ENSG00000106278	PTPRZ1	ENSG00000106278
RERGL	ENSG00000111404	RERGL	ENSG00000111404
RGS5	ENSG00000143248	RGS5	ENSG00000143248
RORB	ENSG00000198963	RORB	ENSG00000198963
RUNX1	ENSG00000159216	RUNX1	ENSG00000159216
RXRG	ENSG00000143171	RXRG	ENSG00000143171
SNX31	ENSG00000174226	SNX31	ENSG00000174226
SCN7A	ENSG00000136546	SCN7A	ENSG00000136546
SEMA3D	ENSG00000153993	SEMA3D	ENSG00000153993
SEPTIN4	ENSG00000108387	SEPTIN4	ENSG00000108387
SHISA3	ENSG00000178343	SHISA3	ENSG00000178343
SIX1	ENSG00000126778	SIX1	ENSG00000126778
SLC12A1	ENSG00000074803	SLC12A1	ENSG00000074803
SLC14A1	ENSG00000141469	SLC14A1	ENSG00000141469
SLC1A1	ENSG00000106688	SLC1A1	ENSG00000106688
SLC34A1	ENSG00000131183	SLC34A1	ENSG00000131183
SNX1	ENSG00000028528	SNX1	ENSG00000028528
SOX17	ENSG00000164736	SOX17	ENSG00000164736
SOX9	ENSG00000125398	SOX9	ENSG00000125398
SP7	ENSG00000170374	SP7	ENSG00000170374
SPAG11B	ENSG00000164871	SPAG11B	ENSG00000164871
SPDEF	ENSG00000124664	SPDEF	ENSG00000124664
SPINK1	ENSG00000164266	SPINK1	ENSG00000164266
SPINK2	ENSG00000128040	SPINK2	ENSG00000128040
SRD5A2	ENSG00000277893	SRD5A2	ENSG00000277893
STEAP4	ENSG00000127954	STEAP4	ENSG00000127954
STMN2	ENSG00000104435	STMN2	ENSG00000104435
SUSD2	ENSG00000099994	SUSD2	ENSG00000099994
TAC1	ENSG00000006128	TAC1	ENSG00000006128
TBX4	ENSG00000121075	TBX4	ENSG00000121075
TCN1	ENSG00000134827	TCN1	ENSG00000134827
TFF3	ENSG00000160180	TFF3	ENSG00000160180
TMEM163	ENSG00000152128	TMEM163	ENSG00000152128
TMEM52B	ENSG00000165685	TMEM52B	ENSG00000165685
TNNC1	ENSG00000114854	TNNC1	ENSG00000114854
TOP2A	ENSG00000131747	TOP2A	ENSG00000131747
TP63	ENSG00000073282	TP63	ENSG00000073282
TPSAB1	ENSG00000172236	TPSAB1	ENSG00000172236
TRDN	ENSG00000186439	TRDN	ENSG00000186439
TSPAN8	ENSG00000127324	TSPAN8	ENSG00000127324
TUBA4B	ENSG00000243910	TUBA4B	ENSG00000243910
UCA1	ENSG00000214049	UCA1	ENSG00000214049
LRNN4	ENSG00000125872	LRNN4	ENSG00000125872
VTCN1	ENSG00000134258	VTCN1	ENSG00000134258
WIF1	ENSG00000156076	WIF1	ENSG00000156076
WNT11	ENSG00000085741	WNT11	ENSG00000085741
WNT4	ENSG00000162552	WNT4	ENSG00000162552
WNT5A	ENSG00000114251	WNT5A	ENSG00000114251
WNT7A	ENSG00000154764	WNT7A	ENSG00000154764
WNT9B	ENSG00000158955	WNT9B	ENSG00000158955
ITGA4	ENSG00000115232	ITGA4	ENSG00000115232

## Sheet: RNAscope_probes
Target gene	Probe	Supplier	Product number
PNOC	RNAscope 2.5 LS Probe Hs-PNOC-C4	ACD, Bio-Techne	1045248
FGF20	RNAscope 2.5 LS Probe Hs-FGF20-C2	ACD, Bio-Techne	460518-C2
LYPD1	RNAscope 2.5 LS Probe Hs-LYPD1-C1	ACD, Bio-Techne	465098
KLK11	RNAscope 2.5 LS Probe Hs-KLK11-C1	ACD, Bio-Techne	528808
GDNF	RNAscope 2.5 LS Probe Hs-GDNF-C3	ACD, Bio-Techne	437878
CALCA	RNAscope 2.5 LS Probe Hs-CALCA-C4	ACD, Bio-Techne	605558
EPCAM	RNAscope 2.5 LS Probe Hs-EPCAM-C4	ACD, Bio-Techne	310288-C4
LGR5	RNAscope 2.5 LS Probe Hs-LGR5-C3	ACD, Bio-Techne	311028-C3
FOXL2	RNAscope 2.5 LS Probe Hs-FOXL2-C2	ACD, Bio-Techne	586458-C2
TP63	RNAscope 2.5 LS Probe Hs-TP63-C2	ACD, Bio-Techne	601898-C2
DLX5	RNAscope 2.5 LS Probe Hs-DLX5-C3	ACD, Bio-Techne	569471
WIF1	RNAscope 2.5 LS Probe Hs-WIF1-C3	ACD, Bio-Techne	429398-C3
GATA3	RNAscope 2.5 LS Probe Hs-GATA3-C1	ACD, Bio-Techne	403558-C1
WNT9B	RNAscope 2.5 LS Probe Hs-WNT9B-C4	ACD, Bio-Techne	448108
MME	RNAscope 2.5 LS Probe Hs-MME-C2	ACD, Bio-Techne	410898-C2
FOXA1	RNAscope 2.5 LS Probe Hs-FOXA1-C1	ACD, Bio-Techne	419508
IRX2	RNAscope 2.5 LS Probe Hs-IRX2-C2	ACD, Bio-Techne	450538-C2
BSND	RNAscope 2.5 LS Probe Hs-BSND-C3	ACD, Bio-Techne	543141-C3
SP7	RNAscope 2.5 LS Probe Hs-SP7-C4	ACD, Bio-Techne	bespoke new probe
NOTUM	RNAscope 2.5 LS Probe Hs-NOTUM-C1	ACD, Bio-Techne	430318
NKD1	RNAscope 2.5 LS Probe Hs-NKD1-C3	ACD, Bio-Techne	534728-C3 bespoke
HOXA9	RNAscope 2.5 LS Probe Hs-HOXA9-C4	ACD, Bio-Techne	422268-C4
HOXA10	RNAscope 2.5 LS Probe Hs-HOXA10-C3	ACD, Bio-Techne	867148-C3
HOXA7	RNAscope 2.5 LS Probe Hs-HOXA7-C2	ACD, Bio-Techne	1217738-C2 bespoke
TMEM163	RNAscope 2.5 LS Probe Hs-TMEM163-C1	ACD, Bio-Techne	1200328-C1
WNT7A	RNAscope 2.5 LS Probe Hs-WNT7A-C2	ACD, Bio-Techne	408238-C2
