# Supplementary material for: Spatiotemporal cellular map of the developing human reproductive tract
Source: Nature. 2025 Dec 17;650(8101):428–37. doi: 10.1038/s41586-025-09875-2 (PMC12893920; doi:10.1038/s41586-025-09875-2)
Supplement: Supplementary file 6 — Supplementary Tables 1–10. [file 41586_2025_9875_MOESM6_ESM.zip › 2024-08-16755D-s6/SupplementaryTable4_revision.xlsx]

## Sheet: scRNA-seq_pre10pcw_TFIDF_marker
gene	cluster	geneFrequency	geneFrequencyOutsideCluster	geneFrequencySecondBest	geneFrequencyGlobal	secondBestClusterName	tfidf	idf	qval
UPK3B	Coelomic Epi	0.949261	0.0193435	0.785235	0.0553317	Genital Surface Epi	2.74755	2.89441	0
TMEM151A	Coelomic Epi	0.748118	0.00600452	0.0681627	0.0347246	Müllerian Epi	2.51391	3.36031	0
TMEM235	Coelomic Epi	0.694731	0.00379351	0.0450857	0.030533	Müllerian Mese	2.42388	3.48895	0
LRRN4	Coelomic Epi	0.712852	0.0121662	0.18878	0.039283	Müllerian Epi	2.30748	3.23696	0
BNC1	Coelomic Epi	0.80513	0.0320092	0.206132	0.0619292	Müllerian Mese	2.23968	2.78176	0
KLK11	Coelomic Epi	0.675495	0.0122952	0.331854	0.0379613	Preputial Lamina Epi	2.20967	3.27119	0
PODXL	Coelomic Epi	0.879983	0.0512236	0.879983	0.0832969	Coelomic Epi	2.18706	2.48534	0
PKHD1L1	Coelomic Epi	0.575969	0.00523011	0.0730388	0.0273179	Müllerian Mese	2.07361	3.60021	0
LGALS2	Coelomic Epi	0.671592	0.0217173	0.671592	0.0468677	Coelomic Epi	2.05536	3.06043	0
EPS8L1	Coelomic Epi	0.804572	0.0552977	0.598997	0.0842949	Kidney - S-Shaped Body	1.99006	2.47343	0
ASPHD1	Coelomic Epi	0.634235	0.029714	0.328297	0.0531091	Neural	1.86174	2.93541	0
PTGS1	Coelomic Epi	0.618065	0.0314817	0.272934	0.0541826	Immune	1.8019	2.91539	0
SPRR2F	Coelomic Epi	0.498327	0.00960724	0.498327	0.0285209	Coelomic Epi	1.77261	3.55712	0
SLC6A13	Coelomic Epi	0.703513	0.056667	0.500634	0.0817001	Kidney - Distal Tubule	1.76209	2.5047	0
PROCR	Coelomic Epi	0.623502	0.0424582	0.623502	0.0649447	Coelomic Epi	1.70479	2.73422	0
PLEKHN1	Coelomic Epi	0.499303	0.0143435	0.47651	0.0331116	Genital Surface Epi	1.70156	3.40787	0
TNNT1	Coelomic Epi	0.907304	0.133884	0.827038	0.163816	Skeletal Muscle	1.64133	1.80901	0
MYRF	Coelomic Epi	0.901171	0.132066	0.469507	0.16183	Kidney - S-Shaped Body	1.64122	1.82121	0
SILC1	Coelomic Epi	0.526763	0.0256006	0.0789408	0.0449958	Corpus Cavernosum	1.63359	3.10119	0
DSC3	Coelomic Epi	0.63312	0.0608309	0.738243	0.0829786	Preputial Lamina Epi	1.57594	2.48917	0
KLK5	Coelomic Epi	0.449401	0.0155388	0.449401	0.0323294	Coelomic Epi	1.54224	3.43178	0
GATA6	Coelomic Epi	0.874965	0.148996	0.65157	0.177092	Wolffian/Mesonephros Lig	1.51464	1.73109	0
CARNS1	Coelomic Epi	0.396013	0.00711564	0.0676692	0.0221661	Kidney - S-Shaped Body	1.50849	3.80919	0
GCA	Coelomic Epi	0.769027	0.117964	0.756376	0.14316	Kidney - Loop of Henle	1.49483	1.94379	0
MSLN	Coelomic Epi	0.471285	0.032228	0.508297	0.0492197	Kidney - Podocyte	1.41926	3.01146	0
NXPH2	Coelomic Epi	0.435461	0.022935	0.376767	0.0388999	Kidney - Podocyte	1.41384	3.24676	0
TRNP1	Coelomic Epi	0.84625	0.164069	0.442774	0.19047	Kidney - S-Shaped Body	1.4033	1.65826	0
TM4SF1	Coelomic Epi	0.741427	0.127128	0.741427	0.150901	Coelomic Epi	1.40214	1.89113	0
KREMEN2	Coelomic Epi	0.559102	0.0622338	0.559102	0.0814628	Coelomic Epi	1.40201	2.50761	0
ITGA3	Coelomic Epi	0.558684	0.0635806	0.583124	0.0827413	Kidney - S-Shaped Body	1.39226	2.49204	0
WNT2B	Coelomic Epi	0.831475	0.163183	0.513196	0.189046	Fallopian Lig	1.38504	1.66577	0
GJB2	Coelomic Epi	0.372735	0.0104265	0.372735	0.024448	Coelomic Epi	1.3833	3.71121	0
KRT19	Coelomic Epi	0.939643	0.20123	0.99773	0.229807	Urethral Epi	1.38176	1.47052	0
KLK10	Coelomic Epi	0.398104	0.0174524	0.240461	0.0321838	Preputial Lamina Epi	1.368	3.43629	0
AC109466.1	Coelomic Epi	0.569278	0.072217	0.284573	0.0914534	Kidney - Podocyte	1.36167	2.39193	0
NPNT	Coelomic Epi	0.728325	0.132128	0.84127	0.155201	Kidney - S-Shaped Body	1.3569	1.86304	0
RAB33A	Coelomic Epi	0.459576	0.0363638	0.363315	0.0527423	Neural	1.35223	2.94234	0
REC8	Coelomic Epi	0.908837	0.199361	0.81122	0.226818	Müllerian Epi	1.34836	1.48361	0
GAS6	Coelomic Epi	0.907304	0.203789	0.87523	0.231015	Kidney - Podocyte	1.32945	1.46527	0
PLP2	Coelomic Epi	0.952049	0.220461	0.881988	0.248774	Preputial Lamina Epi	1.3245	1.39121	0
BICDL1	Coelomic Epi	0.350153	0.0101067	0.153914	0.0232666	Kidney - Loop of Henle	1.31683	3.76074	0
STK26	Coelomic Epi	0.740312	0.145899	0.620278	0.168903	Skeletal Muscle	1.3166	1.77843	0
EMX2	Coelomic Epi	0.810984	0.172874	0.918934	0.197569	Müllerian Epi	1.31515	1.62167	0
GRB7	Coelomic Epi	0.549484	0.0757243	0.650602	0.094059	Wolffian Epi	1.29889	2.36383	0
RASSF7	Coelomic Epi	0.648592	0.115152	0.796634	0.135796	Müllerian Epi	1.29498	1.9966	0
PDPN	Coelomic Epi	0.691386	0.1327	0.546404	0.154321	Kidney - Podocyte	1.29201	1.86872	0
SERTAD4-AS1	Coelomic Epi	0.518957	0.0654998	0.22805	0.0830488	Müllerian Epi	1.29134	2.48833	0
PCSK1N	Coelomic Epi	0.76387	0.163929	0.877139	0.187147	Müllerian Epi	1.28014	1.67586	0
LAMA5	Coelomic Epi	0.633677	0.113609	0.665831	0.133736	Kidney - S-Shaped Body	1.27489	2.01189	0
EEF1A2	Coelomic Epi	0.543072	0.079198	0.543072	0.0971501	Coelomic Epi	1.26617	2.3315	0
SOX17	Müllerian Epi	0.719495	0.0108191	0.62179	0.024448	Endothelial	2.67019	3.71121	0
PNOC	Müllerian Epi	0.735484	0.0256699	0.22103	0.0393207	Kidney - Proximal Tubule	2.38003	3.236	0
WNT7A	Müllerian Epi	0.535203	0.00291516	0.338066	0.0131519	Preputial Lamina Epi	2.31807	4.33119	0
LHX1	Müllerian Epi	0.780084	0.0396187	0.815451	0.053859	Kidney - Proximal Tubule	2.27893	2.92139	0
SCGB2A1	Müllerian Epi	0.513885	0.00445525	0.116913	0.0142523	Urethral Epi	2.18444	4.25083	0
ADGRG2	Müllerian Epi	0.600842	0.017623	0.338403	0.0288392	Kidney - Distal Tubule	2.1306	3.54602	0
LHX1-DT	Müllerian Epi	0.70014	0.0351745	0.73927	0.0479628	Kidney - Proximal Tubule	2.12656	3.03733	0
PAX8	Müllerian Epi	0.952875	0.0914481	0.942966	0.108015	Kidney - Distal Tubule	2.12061	2.22549	0
DCDC2	Müllerian Epi	0.831136	0.0750242	0.956063	0.0895654	Kidney - Distal Tubule	2.00535	2.41279	0
CLDN3	Müllerian Epi	0.739691	0.0588588	0.889182	0.0719522	Kidney - Loop of Henle	1.94669	2.63175	0
FGF18	Müllerian Epi	0.73885	0.0588643	0.363396	0.0719414	Coelomic Epi	1.94458	2.6319	0
CLDN6	Müllerian Epi	0.677419	0.0511804	0.947425	0.0632239	Kidney - Proximal Tubule	1.8704	2.76107	0
ELF3	Müllerian Epi	0.712482	0.0611854	0.911328	0.0737108	Urogenital Sinus Epi	1.85787	2.60761	0
UGT2B7	Müllerian Epi	0.571388	0.0284201	0.571388	0.0388622	Müllerian Epi	1.85572	3.24773	0
EPCAM	Müllerian Epi	0.879944	0.111953	0.969957	0.126723	Kidney - Proximal Tubule	1.81775	2.06575	0
MECOM	Müllerian Epi	0.76129	0.079716	0.92382	0.0928237	Kidney - Proximal Tubule	1.80963	2.37705	0
PAX2	Müllerian Epi	0.611501	0.0430894	0.813125	0.0540208	Wolffian Epi	1.7846	2.91839	0
KIF12	Müllerian Epi	0.658906	0.0597443	0.866953	0.0712671	Kidney - Proximal Tubule	1.74038	2.64132	0
FGF20	Müllerian Epi	0.394109	0.0054013	0.0525506	0.0128767	Wolffian Epi	1.7153	4.35233	0
C19orf33	Müllerian Epi	0.584292	0.0434414	0.919463	0.0538428	Genital Surface Epi	1.70712	2.92169	0
CHL1	Müllerian Epi	0.520337	0.0310492	0.394592	0.040459	Kidney - Distal Tubule	1.66896	3.20747	0
PDLIM1	Müllerian Epi	0.812903	0.115479	0.869565	0.128891	Preputial Lamina Epi	1.66546	2.04878	0
NOTUM	Müllerian Epi	0.576718	0.0475007	0.415205	0.0576783	Kidney - S-Shaped Body	1.6453	2.85287	0
RUNX2	Müllerian Epi	0.53324	0.0400202	0.241611	0.0495056	Genital Surface Epi	1.60274	3.00567	0
ASRGL1	Müllerian Epi	0.681907	0.0841107	0.681907	0.0956072	Müllerian Epi	1.60078	2.34751	0
RASSF7	Müllerian Epi	0.796634	0.122838	0.796634	0.135796	Müllerian Epi	1.59056	1.9966	0
SPINT1	Müllerian Epi	0.695372	0.0916846	0.931896	0.103294	Urethral Epi	1.57861	2.27017	0
CERNA2	Müllerian Epi	0.45021	0.0228648	0.573212	0.0310833	Urethral Epi	1.56272	3.47109	0
WFDC2	Müllerian Epi	0.912763	0.167066	0.985132	0.181407	Wolffian Epi	1.5581	1.70701	0
CA2	Müllerian Epi	0.548107	0.0490517	0.707082	0.0586493	Kidney - Proximal Tubule	1.55453	2.83618	0
TNFRSF12A	Müllerian Epi	0.701262	0.0977185	0.631377	0.109326	Wolffian Epi	1.55219	2.21343	0
FOLR1	Müllerian Epi	0.478541	0.0311317	0.570342	0.0397361	Kidney - Distal Tubule	1.54353	3.2255	0
LRRTM1	Müllerian Epi	0.791024	0.132106	0.791024	0.144778	Müllerian Epi	1.52869	1.93255	0
GRB7	Müllerian Epi	0.643198	0.0832912	0.650602	0.094059	Wolffian Epi	1.52041	2.36383	0
CRIP1	Müllerian Epi	0.846844	0.15485	0.741203	0.168158	Urethral Epi	1.5098	1.78285	0
MMP7	Müllerian Epi	0.38317	0.0133272	0.330428	0.0204399	Wolffian Epi	1.49063	3.89027	0
EMX2	Müllerian Epi	0.918934	0.183424	0.918934	0.197569	Müllerian Epi	1.4902	1.62167	0
RNF144B	Müllerian Epi	0.446003	0.0280131	0.308725	0.0360516	Genital Surface Epi	1.48198	3.3228	0
MSLN	Müllerian Epi	0.492006	0.0405373	0.508297	0.0492197	Kidney - Podocyte	1.48166	3.01146	0
FGF17	Müllerian Epi	0.341935	0.00686438	0.122095	0.0133083	Kidney - Distal Tubule	1.47694	4.31937	0
PCSK1N	Müllerian Epi	0.877139	0.173617	0.877139	0.187147	Müllerian Epi	1.46996	1.67586	0
CMKLR1	Müllerian Epi	0.32202	0.00451025	0.231994	0.0106164	Immune	1.46369	4.54535	0
LINC02672	Müllerian Epi	0.44993	0.0311427	0.459227	0.0391966	Kidney - Proximal Tubule	1.4574	3.23916	0
EMX2OS	Müllerian Epi	0.790743	0.148013	0.821293	0.160374	Kidney - Distal Tubule	1.44726	1.83025	0
EPS8L1	Müllerian Epi	0.573633	0.0746997	0.598997	0.0842949	Kidney - S-Shaped Body	1.41884	2.47343	0
CD9	Müllerian Epi	0.784853	0.151869	0.972758	0.164042	Urethral Epi	1.41872	1.80763	0
LYPD1	Müllerian Epi	0.613184	0.0889345	0.613184	0.0990166	Müllerian Epi	1.41797	2.31247	0
MAP3K21	Müllerian Epi	0.479944	0.044349	0.550908	0.0527261	Kidney - Distal Tubule	1.4123	2.94264	0
CXADR	Müllerian Epi	0.723703	0.13072	0.773736	0.142124	Preputial Lamina Epi	1.41198	1.95105	0
ANXA3	Müllerian Epi	0.570266	0.0746337	0.76958	0.0841654	Urethral Epi	1.41139	2.47497	0
AMHR2	Müllerian Mese	0.702976	0.121433	0.604265	0.138828	Coelomic Epi	1.38804	1.97452	0
PCSK1N	Müllerian Mese	0.674121	0.172131	0.877139	0.187147	Müllerian Epi	1.12973	1.67586	0
EMX2	Müllerian Mese	0.672317	0.18293	0.918934	0.197569	Müllerian Epi	1.09027	1.62167	0
GATA6	Müllerian Mese	0.596393	0.164162	0.65157	0.177092	Wolffian/Mesonephros Lig	1.03241	1.73109	0
IFITM1	Müllerian Mese	0.909288	0.305959	0.897243	0.324006	Kidney - S-Shaped Body	1.02476	1.12699	0
WNT4	Müllerian Mese	0.855185	0.292213	0.73216	0.309053	Fallopian Lig	1.0042	1.17424	0
GBP4	Müllerian Mese	0.266907	0.0181118	0.213866	0.0255539	Endothelial	0.978739	3.66697	0
CFI	Müllerian Mese	0.697205	0.243616	0.820757	0.257184	Müllerian Epi	0.946778	1.35796	0
EMX2OS	Müllerian Mese	0.505861	0.149721	0.821293	0.160374	Kidney - Distal Tubule	0.925851	1.83025	0
MMP28	Müllerian Mese	0.276285	0.0295227	0.293837	0.036904	Endothelial	0.911585	3.29944	0
NELL1	Müllerian Mese	0.529486	0.168328	0.529486	0.179131	Müllerian Mese	0.910525	1.71964	0
SPRY1	Müllerian Mese	0.851217	0.335042	0.736886	0.350483	Müllerian Epi	0.892454	1.04844	0
TNNT1	Müllerian Mese	0.487106	0.153847	0.827038	0.163816	Skeletal Muscle	0.88118	1.80901	0
AC092691.1	Müllerian Mese	0.469432	0.144749	0.469432	0.154462	Müllerian Mese	0.87681	1.86781	0
LINC02381	Müllerian Mese	0.656447	0.251123	0.905904	0.263248	Adrenal Cortex	0.876134	1.33466	0
KDR	Müllerian Mese	0.293959	0.0466001	0.293959	0.0539992	Müllerian Mese	0.858002	2.91879	0
LEF1	Müllerian Mese	0.712894	0.288459	0.712894	0.301155	Müllerian Mese	0.855566	1.20013	0
KRT18	Müllerian Mese	0.817674	0.337	0.981031	0.351378	Wolffian Epi	0.855199	1.04589	0
PTGER2	Müllerian Mese	0.43156	0.129357	0.43156	0.138397	Müllerian Mese	0.853467	1.97763	0
RGS5	Müllerian Mese	0.372949	0.0944236	0.622188	0.102755	Perivascular	0.84861	2.27541	0
LRRTM1	Müllerian Mese	0.438413	0.135724	0.791024	0.144778	Müllerian Epi	0.847256	1.93255	0
LYPD1	Müllerian Mese	0.365014	0.0908146	0.613184	0.0990166	Müllerian Epi	0.844082	2.31247	0
MYRF	Müllerian Mese	0.457349	0.152718	0.469507	0.16183	Kidney - S-Shaped Body	0.832927	1.82121	0
CNTN1	Müllerian Mese	0.434445	0.140295	0.434445	0.149094	Müllerian Mese	0.826827	1.90318	0
WT1	Müllerian Mese	0.819116	0.358754	0.962922	0.372525	Coelomic Epi	0.808838	0.987452	0
GAS6	Müllerian Mese	0.546979	0.221273	0.87523	0.231015	Kidney - Podocyte	0.801473	1.46527	0
KRT8	Müllerian Mese	0.867809	0.384723	0.991028	0.399174	Wolffian Epi	0.79696	0.918359	0
LGALS3BP	Müllerian Mese	0.685843	0.303251	0.773072	0.314695	Müllerian Epi	0.792938	1.15615	0
HAND2	Müllerian Mese	0.433724	0.155576	0.486618	0.163897	Coelomic Epi	0.784399	1.80852	0
TNNI1	Müllerian Mese	0.407574	0.138354	0.820384	0.146408	Kidney - S-Shaped Body	0.783098	1.92136	0
HOXC5	Müllerian Mese	0.343192	0.0946794	0.386839	0.102113	Adrenal Cortex	0.783053	2.28167	0
SEZ6L2	Müllerian Mese	0.645266	0.287686	0.645266	0.298382	Müllerian Mese	0.780372	1.20938	0
HOXC4	Müllerian Mese	0.399459	0.134701	0.555849	0.142621	Kidney - Loop of Henle	0.777973	1.94757	0
ZFPM2	Müllerian Mese	0.417854	0.149065	0.506236	0.157105	Endothelial	0.773381	1.85084	0
DSG2	Müllerian Mese	0.489991	0.200703	0.786033	0.209356	Coelomic Epi	0.766208	1.56372	0
BST2	Müllerian Mese	0.969342	0.438636	0.969342	0.454511	Müllerian Mese	0.764359	0.788534	0
PCSK2	Müllerian Mese	0.248332	0.0405554	0.277002	0.0467706	Schwann	0.760517	3.0625	0
FAH	Müllerian Mese	0.417313	0.153819	0.614035	0.161701	Kidney - S-Shaped Body	0.760347	1.82201	0
HOXC6	Müllerian Mese	0.405951	0.146523	0.405951	0.154284	Müllerian Mese	0.758708	1.86896	0
MTUS1	Müllerian Mese	0.48404	0.20122	0.557047	0.20968	Genital Surface Epi	0.756154	1.56217	0
OLFML2B	Müllerian Mese	0.41587	0.158629	0.561893	0.166324	Uterus Mese	0.745995	1.79382	0
BCAS3	Müllerian Mese	0.480613	0.205947	0.624896	0.214163	Kidney - S-Shaped Body	0.740634	1.54102	0
HOXA7	Müllerian Mese	0.5367	0.245774	0.600492	0.254476	Kidney - Podocyte	0.7345	1.36855	0
MCTP2	Müllerian Mese	0.362308	0.125642	0.369863	0.132722	Fallopian Mese	0.731682	2.0195	0
SMTNL2	Müllerian Mese	0.411722	0.162322	0.68254	0.169782	Kidney - S-Shaped Body	0.730082	1.77324	0
SEMA3C	Müllerian Mese	0.5789	0.275808	0.684564	0.284874	Genital Surface Epi	0.726929	1.25571	0
HAND2-AS1	Müllerian Mese	0.34734	0.117001	0.466685	0.123891	Coelomic Epi	0.725369	2.08836	0
GRIA4	Müllerian Mese	0.274301	0.0652068	0.27488	0.0714613	Labio-Scrotal Swelling	0.723771	2.6386	0
PLP2	Müllerian Mese	0.519748	0.240419	0.881988	0.248774	Preputial Lamina Epi	0.723078	1.39121	0
DPP6	Müllerian Mese	0.419477	0.172309	0.618931	0.179703	Kidney - Podocyte	0.720012	1.71645	0
ITGBL1	Fallopian Mese	0.329072	0.00701858	0.0662864	0.0127257	Uterus Mese	1.43611	4.36413	0
ANKFN1	Fallopian Mese	0.348554	0.0177991	0.0741208	0.0236604	Müllerian Mese	1.30497	3.74395	0
FOXL2	Fallopian Mese	0.380518	0.0293869	0.196254	0.0356093	Corpus Spongiosum	1.26908	3.33515	0
LEPR	Fallopian Mese	0.549467	0.116965	0.549467	0.12463	Fallopian Mese	1.14421	2.08241	0
TNNT1	Fallopian Mese	0.598782	0.155969	0.827038	0.163816	Skeletal Muscle	1.08321	1.80901	0
ALDH1A1	Fallopian Mese	0.768037	0.241927	0.900215	0.25125	Kidney - Proximal Tubule	1.06089	1.38131	0
OLFML2B	Fallopian Mese	0.591172	0.15866	0.561893	0.166324	Uterus Mese	1.06045	1.79382	0
PDGFD	Fallopian Mese	0.544597	0.142766	0.544597	0.149887	Fallopian Mese	1.03358	1.89787	0
GRIA4	Fallopian Mese	0.390868	0.065699	0.27488	0.0714613	Labio-Scrotal Swelling	1.03134	2.6386	0
DPP10	Fallopian Mese	0.618569	0.183642	0.558266	0.191349	Coelomic Epi	1.0229	1.65365	0
ASS1	Fallopian Mese	0.665145	0.211046	0.8703	0.219093	Kidney - Distal Tubule	1.00986	1.51826	0
TMEM59L	Fallopian Mese	0.587519	0.180989	0.587519	0.188194	Fallopian Mese	0.981324	1.67028	0
HOXC5	Fallopian Mese	0.425266	0.0962831	0.386839	0.102113	Adrenal Cortex	0.97032	2.28167	0
LYPD1	Fallopian Mese	0.411263	0.0933834	0.613184	0.0990166	Müllerian Epi	0.951033	2.31247	0
IFITM1	Fallopian Mese	0.81583	0.315133	0.897243	0.324006	Kidney - S-Shaped Body	0.919434	1.12699	0
LUZP2	Fallopian Mese	0.458752	0.129739	0.458752	0.13557	Fallopian Mese	0.916709	1.99827	0
PPP1R1B	Fallopian Mese	0.341857	0.0638537	0.357548	0.0687802	Urethral Epi	0.915096	2.67684	0
KREMEN2	Fallopian Mese	0.361644	0.0764081	0.559102	0.0814628	Coelomic Epi	0.906861	2.50761	0
TMEM176B	Fallopian Mese	0.46758	0.144502	0.470674	0.150227	Fallopian Lig	0.886349	1.89561	0
TMEM163	Fallopian Mese	0.217656	0.014806	0.217656	0.0184007	Fallopian Mese	0.869615	3.99536	0
GAS6	Fallopian Mese	0.58965	0.224545	0.87523	0.231015	Kidney - Podocyte	0.863997	1.46527	0
EMX2	Fallopian Mese	0.530289	0.191567	0.918934	0.197569	Müllerian Epi	0.859952	1.62167	0
PLP2	Fallopian Mese	0.613394	0.242196	0.881988	0.248774	Preputial Lamina Epi	0.85336	1.39121	0
WFIKKN2	Fallopian Mese	0.243227	0.0272011	0.128411	0.0310293	Uterus Mese	0.844683	3.47282	0
TMEM176A	Fallopian Mese	0.45449	0.151718	0.45449	0.157083	Fallopian Mese	0.841252	1.85098	0
MATN2	Fallopian Mese	0.726941	0.310647	0.765396	0.318024	Fallopian Lig	0.832805	1.14563	0
UCP2	Fallopian Mese	0.352816	0.0907144	0.810462	0.0953591	Immune	0.829154	2.35011	0
SYNPO2	Fallopian Mese	0.555556	0.219064	0.549335	0.225027	Wolffian/Mesonephros Mese	0.82863	1.49153	0
FAP	Fallopian Mese	0.763166	0.332806	0.763166	0.340433	Fallopian Mese	0.822341	1.07754	0
LRRTM1	Fallopian Mese	0.424658	0.139729	0.791024	0.144778	Müllerian Epi	0.820672	1.93255	0
NKD1	Fallopian Mese	0.511111	0.196114	0.421641	0.201696	Müllerian Mese	0.818286	1.60099	0
PKP2	Fallopian Mese	0.399391	0.125236	0.552214	0.130094	Kidney - S-Shaped Body	0.814556	2.03949	0
RASL11B	Fallopian Mese	0.697717	0.305567	0.594409	0.312516	Müllerian Mese	0.811515	1.1631	0
LINC02381	Fallopian Mese	0.598782	0.257194	0.905904	0.263248	Adrenal Cortex	0.799171	1.33466	0
EMILIN3	Fallopian Mese	0.548554	0.228307	0.621252	0.233982	Labio-Scrotal Swelling	0.79678	1.45251	0
CFI	Fallopian Mese	0.58417	0.251285	0.820757	0.257184	Müllerian Epi	0.793282	1.35796	0
EGFL6	Fallopian Mese	0.371385	0.11378	0.403355	0.118345	Perivascular	0.792591	2.13415	0
WNT4	Fallopian Mese	0.673973	0.302469	0.73216	0.309053	Fallopian Lig	0.791408	1.17424	0
FMOD	Fallopian Mese	0.579604	0.24961	0.523509	0.255458	Uterus Mese	0.790985	1.3647	0
TNFRSF19	Fallopian Mese	0.573516	0.246644	0.599915	0.252437	Urogenital Sinus Epi	0.789498	1.37659	0
SCUBE2	Fallopian Mese	0.261796	0.0465819	0.261796	0.0503957	Fallopian Mese	0.782207	2.98785	0
LEF1	Fallopian Mese	0.650533	0.294852	0.712894	0.301155	Müllerian Mese	0.780724	1.20013	0
LY6H	Fallopian Mese	0.700457	0.321559	0.785615	0.328273	Coelomic Epi	0.780245	1.11391	0
TAC1	Fallopian Mese	0.20761	0.0208965	0.0949636	0.0242053	Schwann	0.772557	3.72119	0
CBLN4	Fallopian Mese	0.374429	0.122754	0.374429	0.127214	Fallopian Mese	0.77203	2.06189	0
NTN1	Fallopian Mese	0.242009	0.0380256	0.201342	0.0416404	Genital Surface Epi	0.769271	3.17869	0
DES	Fallopian Mese	0.85175	0.398802	0.85175	0.406828	Fallopian Mese	0.766033	0.899364	0
PDGFRL	Fallopian Mese	0.453577	0.181764	0.453577	0.186581	Fallopian Mese	0.761507	1.67889	0
CHGB	Fallopian Mese	0.279452	0.0621348	0.279452	0.0659859	Fallopian Mese	0.759639	2.71831	0
RALGPS2	Fallopian Mese	0.61309	0.285071	0.61588	0.290884	Kidney - Proximal Tubule	0.757063	1.23483	0
CBLN4	Fallopian Lig	0.593353	0.122011	0.374429	0.127214	Fallopian Mese	1.22343	2.06189	0
EGFL6	Fallopian Lig	0.51955	0.113868	0.403355	0.118345	Perivascular	1.1088	2.13415	0
PAMR1	Fallopian Lig	0.653959	0.188101	0.409865	0.193243	Wolffian/Mesonephros Lig	1.07498	1.64381	0
GAS6	Fallopian Lig	0.720919	0.225548	0.87523	0.231015	Kidney - Podocyte	1.05634	1.46527	0
OLFML2B	Fallopian Lig	0.542522	0.162126	0.561893	0.166324	Uterus Mese	0.973185	1.79382	0
GATA6	Fallopian Lig	0.558651	0.172833	0.65157	0.177092	Wolffian/Mesonephros Lig	0.967074	1.73109	0
EMX2	Fallopian Lig	0.595797	0.193125	0.918934	0.197569	Müllerian Epi	0.966183	1.62167	0
LY6H	Fallopian Lig	0.859726	0.322342	0.785615	0.328273	Coelomic Epi	0.957657	1.11391	0
PRSS35	Fallopian Lig	0.629032	0.215964	0.629032	0.220523	Fallopian Lig	0.950942	1.51175	0
LEPR	Fallopian Lig	0.456012	0.120931	0.549467	0.12463	Fallopian Mese	0.949602	2.08241	0
ADRB3	Fallopian Lig	0.505376	0.148832	0.4281	0.152768	Wolffian/Mesonephros Mese	0.94952	1.87884	0
GBP1	Fallopian Lig	0.332845	0.0558019	0.332845	0.0588597	Fallopian Lig	0.942815	2.8326	0
RARRES1	Fallopian Lig	0.527859	0.164013	0.527859	0.168029	Fallopian Lig	0.9415	1.78362	0
ASS1	Fallopian Lig	0.601662	0.214824	0.8703	0.219093	Kidney - Distal Tubule	0.913477	1.51826	0
TNNT1	Fallopian Lig	0.503421	0.160026	0.827038	0.163816	Skeletal Muscle	0.910696	1.80901	0
FGF7	Fallopian Lig	0.532747	0.177824	0.532747	0.181742	Fallopian Lig	0.908423	1.70517	0
TMEM176B	Fallopian Lig	0.470674	0.146651	0.470674	0.150227	Fallopian Lig	0.892215	1.89561	0
PDGFRL	Fallopian Lig	0.528348	0.182766	0.453577	0.186581	Fallopian Mese	0.887039	1.67889	0
KLK8	Fallopian Lig	0.296676	0.0488581	0.296676	0.0515933	Fallopian Lig	0.879457	2.96436	0
MATN2	Fallopian Lig	0.765396	0.313031	0.765396	0.318024	Fallopian Lig	0.87686	1.14563	0
SOD3	Fallopian Lig	0.359238	0.0848647	0.472103	0.0878931	Kidney - Proximal Tubule	0.873534	2.43163	0
PLP2	Fallopian Lig	0.61828	0.24465	0.881988	0.248774	Preputial Lamina Epi	0.860157	1.39121	0
WNT4	Fallopian Lig	0.73216	0.304331	0.73216	0.309053	Fallopian Lig	0.859735	1.17424	0
WNT2B	Fallopian Lig	0.513196	0.185428	0.513196	0.189046	Fallopian Lig	0.854865	1.66577	0
FAP	Fallopian Lig	0.789834	0.335417	0.763166	0.340433	Fallopian Mese	0.851076	1.07754	0
LGALS3BP	Fallopian Lig	0.729228	0.310069	0.773072	0.314695	Müllerian Epi	0.843097	1.15615	0
SECTM1	Fallopian Lig	0.342131	0.0846902	0.239678	0.0875316	Labio-Scrotal Swelling	0.833347	2.43576	4.93504e-317
HTRA3	Fallopian Lig	0.433529	0.153823	0.391137	0.156911	Wolffian/Mesonephros Mese	0.80293	1.85208	0
FJX1	Fallopian Lig	0.586999	0.251774	0.586999	0.255474	Fallopian Lig	0.801039	1.36463	0
WT1	Fallopian Lig	0.809384	0.367649	0.962922	0.372525	Coelomic Epi	0.799228	0.987452	0
DLK1	Fallopian Lig	0.585044	0.253318	0.67051	0.256979	Schwann	0.794935	1.35876	0
EMX2OS	Fallopian Lig	0.430108	0.157364	0.821293	0.160374	Kidney - Distal Tubule	0.787203	1.83025	0
CFI	Fallopian Lig	0.579668	0.253585	0.820757	0.257184	Müllerian Epi	0.787167	1.35796	0
NUPR1	Fallopian Lig	0.752199	0.35069	0.671537	0.355122	Fallopian Mese	0.778748	1.03529	0
TMEM176A	Fallopian Lig	0.420332	0.154145	0.45449	0.157083	Fallopian Mese	0.778026	1.85098	0
DES	Fallopian Lig	0.861193	0.401758	0.85175	0.406828	Fallopian Mese	0.774525	0.899364	0
LGALS3	Fallopian Lig	0.48436	0.203587	0.979569	0.206686	Urethral Epi	0.76362	1.57655	0
BST2	Fallopian Lig	0.963343	0.448832	0.969342	0.454511	Müllerian Mese	0.759629	0.788534	0
HOXA7	Fallopian Lig	0.554741	0.251125	0.600492	0.254476	Kidney - Podocyte	0.75919	1.36855	0
CPZ	Fallopian Lig	0.313783	0.087423	0.313783	0.0899214	Fallopian Lig	0.755847	2.40882	0
PEG3	Fallopian Lig	0.64956	0.309698	0.64956	0.313449	Fallopian Lig	0.753567	1.16012	0
RSPO3	Fallopian Lig	0.630987	0.300436	0.864699	0.304084	Adrenal Cortex	0.751159	1.19045	0
PTGER3	Fallopian Lig	0.258065	0.0530091	0.430258	0.0552723	Kidney - Proximal Tubule	0.747221	2.89548	0
CDA	Fallopian Lig	0.406647	0.156627	0.393722	0.159387	Wolffian/Mesonephros Lig	0.746776	1.83642	0
HOXC8	Fallopian Lig	0.36999	0.130319	0.36999	0.132964	Fallopian Lig	0.74652	2.01767	0
FXYD1	Fallopian Lig	0.827957	0.401616	0.790049	0.406321	Schwann	0.745667	0.900611	0
SMOC2	Fallopian Lig	0.612414	0.294294	0.621814	0.297805	Urogenital Sinus Lig	0.741828	1.21132	0
ITM2A	Fallopian Lig	0.883187	0.428595	0.883187	0.433612	Fallopian Lig	0.737995	0.835605	0
RAMP1	Fallopian Lig	0.326491	0.102767	0.383202	0.105236	Corpus Spongiosum	0.735109	2.25155	0
NPDC1	Fallopian Lig	0.766862	0.380964	0.787009	0.385223	Coelomic Epi	0.731534	0.953932	0
LEPR	Uterus Mese	0.524125	0.110143	0.549467	0.12463	Fallopian Mese	1.09144	2.08241	0
HOXA11	Uterus Mese	0.543703	0.126958	0.52406	0.141542	Vas Deferens Mese	1.06303	1.95516	0
OLFML2B	Uterus Mese	0.561893	0.151979	0.561893	0.166324	Uterus Mese	1.00793	1.79382	0
PPP2R2B	Uterus Mese	0.424079	0.0830138	0.485556	0.0949491	Kidney - Podocyte	0.998457	2.35441	0
AMHR2	Uterus Mese	0.504856	0.125555	0.604265	0.138828	Coelomic Epi	0.996847	1.97452	0
SEMA3A	Uterus Mese	0.693233	0.236441	0.623679	0.252426	Urogenital Sinus SmMu	0.954329	1.37664	0
EMX2	Uterus Mese	0.586558	0.183463	0.918934	0.197569	Müllerian Epi	0.951201	1.62167	0
BCHE	Uterus Mese	0.681671	0.233288	0.681671	0.248979	Uterus Mese	0.947786	1.39039	0
ST6GAL2	Uterus Mese	0.590257	0.193319	0.534884	0.207209	Urogenital Sinus SmMu	0.929081	1.57403	0
ALDH1A1	Uterus Mese	0.661168	0.236385	0.900215	0.25125	Kidney - Proximal Tubule	0.913276	1.38131	0
PRDM1	Uterus Mese	0.322337	0.0497076	0.322337	0.0592481	Uterus Mese	0.910931	2.82602	0
ITGA4	Uterus Mese	0.505627	0.163993	0.505627	0.175948	Uterus Mese	0.87856	1.73757	0
LUZP2	Uterus Mese	0.437645	0.124616	0.458752	0.13557	Fallopian Mese	0.874531	1.99827	0
PPP1R1B	Uterus Mese	0.31093	0.0599991	0.357548	0.0687802	Urethral Epi	0.832308	2.67684	0
RORB	Uterus Mese	0.413134	0.127377	0.346457	0.137377	Corpus Spongiosum	0.820082	1.98503	0
KREMEN2	Uterus Mese	0.325883	0.0725993	0.559102	0.0814628	Coelomic Epi	0.817186	2.50761	0
AC007952.4	Uterus Mese	0.718976	0.32135	0.552218	0.335265	Upper Urogenital Sinus Mese	0.785723	1.09284	0
HAND2-AS1	Uterus Mese	0.375829	0.114755	0.466685	0.123891	Coelomic Epi	0.784864	2.08836	0
MCTP2	Uterus Mese	0.384615	0.123587	0.369863	0.132722	Fallopian Mese	0.776731	2.0195	0
CACNA1D	Uterus Mese	0.380453	0.124968	0.369823	0.133908	Upper Urogenital Sinus Mese	0.764939	2.0106	0
LEF1	Uterus Mese	0.631879	0.289162	0.712894	0.301155	Müllerian Mese	0.758337	1.20013	0
CAP2	Uterus Mese	0.34176	0.104161	0.35518	0.112476	Urogenital Sinus SmMu	0.746752	2.18502	0
ESR1	Uterus Mese	0.195622	0.0161891	0.0581007	0.0224682	Corpus Spongiosum	0.742513	3.79565	0
ETV1	Uterus Mese	0.497765	0.215825	0.425969	0.225691	Müllerian Mese	0.740967	1.48859	0
FAP	Uterus Mese	0.685371	0.327924	0.763166	0.340433	Fallopian Mese	0.738513	1.07754	0
HOXA10	Uterus Mese	0.717743	0.344974	0.768734	0.358019	Vas Deferens Mese	0.737244	1.02717	0
WT1	Uterus Mese	0.746108	0.358977	0.962922	0.372525	Coelomic Epi	0.736746	0.987452	0
FDCSP	Uterus Mese	0.196855	0.0181624	0.157078	0.0244156	Fallopian Mese	0.730831	3.71253	0
INPP4B	Uterus Mese	0.429012	0.175078	0.4334	0.183964	Skeletal Muscle	0.726323	1.69301	0
EMX2OS	Uterus Mese	0.39479	0.151873	0.821293	0.160374	Kidney - Distal Tubule	0.722562	1.83025	0
FOXO1	Uterus Mese	0.389857	0.14933	0.456311	0.157747	Schwann	0.719973	1.84676	0
FMOD	Uterus Mese	0.523509	0.245738	0.523509	0.255458	Uterus Mese	0.714431	1.3647	0
SCIN	Uterus Mese	0.256205	0.0546661	0.641317	0.0617188	Urethral Epi	0.713573	2.78517	0
TMEM158	Uterus Mese	0.497611	0.230147	0.494393	0.239506	Corpus Spongiosum	0.711173	1.42918	0
TNNT1	Uterus Mese	0.392631	0.155518	0.827038	0.163816	Skeletal Muscle	0.710276	1.80901	0
SLC7A8	Uterus Mese	0.417913	0.179254	0.556853	0.187606	Kidney - Podocyte	0.699341	1.67341	0
GABRA1	Uterus Mese	0.176815	0.0135114	0.176815	0.0192261	Uterus Mese	0.698683	3.95149	0
IFITM1	Uterus Mese	0.615385	0.31344	0.897243	0.324006	Kidney - S-Shaped Body	0.693534	1.12699	0
ESRRG	Uterus Mese	0.324803	0.111809	0.776824	0.119262	Kidney - Proximal Tubule	0.690672	2.12643	0
ADAMTS9	Uterus Mese	0.464776	0.222298	0.745708	0.230783	Kidney - Proximal Tubule	0.681489	1.46628	0
LUM	Uterus Mese	0.526437	0.265683	0.965365	0.274808	Prepuce	0.67999	1.29168	0
NRP1	Uterus Mese	0.726222	0.38453	0.726222	0.396487	Uterus Mese	0.671836	0.925112	0
GLIS3	Uterus Mese	0.296285	0.0979562	0.543707	0.104897	Wolffian Epi	0.668057	2.25478	0
SMOC2	Uterus Mese	0.551256	0.288614	0.621814	0.297805	Urogenital Sinus Lig	0.667746	1.21132	0
CPED1	Uterus Mese	0.601048	0.323183	0.546321	0.332907	Perivascular	0.661088	1.09989	0
IRS1	Uterus Mese	0.448589	0.222734	0.448589	0.230638	Uterus Mese	0.658039	1.46691	0
CLCN5	Uterus Mese	0.404655	0.19063	0.787554	0.198119	Kidney - Proximal Tubule	0.655091	1.61889	0
ARMT1	Uterus Mese	0.482658	0.252809	0.579339	0.260852	Wolffian Epi	0.648595	1.3438	0
GLIPR1	Uterus Mese	0.266379	0.0818063	0.473573	0.0882653	Urogenital Sinus SmMu	0.64661	2.42741	0
MYLK	Uterus Mese	0.67088	0.371125	0.806392	0.381614	Kidney - Podocyte	0.646289	0.963345	0
CALB1	Wolffian Epi	0.781851	0.00912537	0.416309	0.0253867	Kidney - Proximal Tubule	2.87215	3.67353	0
KCNJ15	Wolffian Epi	0.897462	0.023651	0.856781	0.0420396	Kidney - Distal Tubule	2.84419	3.16914	0
ADH1C	Wolffian Epi	0.731864	0.0069873	0.136209	0.0222416	Urethral Epi	2.78532	3.80579	0
WNT9B	Wolffian Epi	0.696744	0.00466188	0.332618	0.0192261	Kidney - Proximal Tubule	2.75318	3.95149	0
CCDC198	Wolffian Epi	0.932581	0.0382814	0.933476	0.0571011	Kidney - Proximal Tubule	2.66992	2.86293	0
MAL	Wolffian Epi	0.933863	0.0387663	0.973615	0.0576028	Kidney - Loop of Henle	2.66542	2.85418	0
CLDN6	Wolffian Epi	0.953345	0.0440894	0.947425	0.0632239	Kidney - Proximal Tubule	2.63226	2.76107	0
LHX1	Wolffian Epi	0.900282	0.0356639	0.815451	0.053859	Kidney - Proximal Tubule	2.63007	2.92139	0
EMX1	Wolffian Epi	0.707511	0.00967642	0.707511	0.0243617	Wolffian Epi	2.62822	3.71474	0
CLDN4	Wolffian Epi	0.974366	0.0568462	0.986577	0.0761546	Genital Surface Epi	2.50898	2.57499	0
BLNK	Wolffian Epi	0.755191	0.0219483	0.684549	0.0373787	Kidney - Proximal Tubule	2.48205	3.28665	0
CLDN3	Wolffian Epi	0.921559	0.0536887	0.889182	0.0719522	Kidney - Loop of Henle	2.42531	2.63175	0
LHX1-DT	Wolffian Epi	0.794668	0.0319113	0.73927	0.0479628	Kidney - Proximal Tubule	2.41367	3.03733	0
SCIN	Wolffian Epi	0.857216	0.0446185	0.641317	0.0617188	Urethral Epi	2.38749	2.78517	0
POU3F3	Wolffian Epi	0.685722	0.0168235	0.833773	0.0308999	Kidney - Loop of Henle	2.38426	3.477	0
PAX2	Wolffian Epi	0.813125	0.0377028	0.813125	0.0540208	Wolffian Epi	2.37301	2.91839	0
2025-03-11	Wolffian Epi	0.64445	0.012057	0.305794	0.0253651	Kidney - Proximal Tubule	2.36796	3.67438	0
CLDN7	Wolffian Epi	0.848757	0.0461724	0.885906	0.063062	Genital Surface Epi	2.34565	2.76364	0
DCDC2	Wolffian Epi	0.950782	0.0710523	0.956063	0.0895654	Kidney - Distal Tubule	2.29403	2.41279	0
HPN	Wolffian Epi	0.800564	0.0429763	0.928112	0.058919	Kidney - Proximal Tubule	2.26687	2.83159	0
LINC00645	Wolffian Epi	0.554473	0.00548294	0.554473	0.0170359	Wolffian Epi	2.25805	4.07243	0
RGL3	Wolffian Epi	0.735452	0.0319498	0.788918	0.0467544	Kidney - Loop of Henle	2.25258	3.06285	0
RAB25	Wolffian Epi	0.82466	0.0502447	0.896708	0.0665415	Urethral Epi	2.23477	2.70993	0
HNF1B	Wolffian Epi	0.740836	0.0358623	0.78327	0.0506978	Kidney - Distal Tubule	2.20908	2.98187	0
AP1M2	Wolffian Epi	0.752884	0.0388765	0.759894	0.0539021	Kidney - Loop of Henle	2.19886	2.92059	0
KIF12	Wolffian Epi	0.832351	0.0549065	0.866953	0.0712671	Kidney - Proximal Tubule	2.1985	2.64132	0
CDH1	Wolffian Epi	0.736478	0.0404305	0.736478	0.0550781	Wolffian Epi	2.13505	2.899	0
ELF3	Wolffian Epi	0.815688	0.057761	0.911328	0.0737108	Urogenital Sinus Epi	2.12699	2.60761	0
AVPR1A	Wolffian Epi	0.593438	0.0162339	0.403433	0.0283806	Kidney - Proximal Tubule	2.11385	3.56205	0
NTN4	Wolffian Epi	0.686234	0.032804	0.56992	0.0465548	Kidney - Distal Tubule	2.10477	3.06713	0
AL354863.1	Wolffian Epi	0.746988	0.0449932	0.449369	0.059766	Müllerian Epi	2.1045	2.81732	0
LAMA1	Wolffian Epi	0.714945	0.0428551	0.714945	0.0569986	Wolffian Epi	2.04812	2.86473	0
PKHD1	Wolffian Epi	0.61292	0.0230724	0.688841	0.0354852	Kidney - Proximal Tubule	2.04632	3.33864	0
EPCAM	Wolffian Epi	0.984363	0.108287	0.969957	0.126723	Kidney - Proximal Tubule	2.03345	2.06575	0
PDZK1	Wolffian Epi	0.581133	0.0192316	0.581133	0.0310563	Wolffian Epi	2.01767	3.47195	0
SLC14A2	Wolffian Epi	0.483978	0.00548845	0.364807	0.0155578	Kidney - Proximal Tubule	2.0149	4.16319	0
MAP3K21	Wolffian Epi	0.68444	0.0391465	0.550908	0.0527261	Kidney - Distal Tubule	2.01406	2.94264	0
PPY	Wolffian Epi	0.443989	0.0015209	0.170601	0.0108322	Kidney - Proximal Tubule	2.00915	4.52523	0
PRSS8	Wolffian Epi	0.736991	0.0518041	0.761653	0.0662232	Kidney - Loop of Henle	2.00073	2.71472	0
PIK3C2G	Wolffian Epi	0.478852	0.00644728	0.414374	0.0163886	Preputial Lamina Epi	1.96864	4.11117	0
SLC9A4	Wolffian Epi	0.434504	0.00168621	0.157725	0.0107945	Kidney - Proximal Tubule	1.96775	4.52872	0
PAX8	Wolffian Epi	0.882082	0.091375	0.942966	0.108015	Kidney - Distal Tubule	1.96306	2.22549	0
TFCP2L1	Wolffian Epi	0.527813	0.0135999	0.882146	0.024421	Kidney - Loop of Henle	1.95941	3.71231	0
GABRA2	Wolffian Epi	0.77698	0.0684624	0.305794	0.0833724	Kidney - Proximal Tubule	1.93036	2.48444	0
SPINT1	Wolffian Epi	0.846193	0.0873248	0.931896	0.103294	Urethral Epi	1.921	2.27017	0
GPR160	Wolffian Epi	0.546014	0.01889	0.546014	0.0299828	Wolffian Epi	1.91494	3.50713	0
MAL2	Wolffian Epi	0.796975	0.0766124	0.796975	0.0917717	Wolffian Epi	1.90354	2.38845	0
PRSS22	Wolffian Epi	0.529095	0.0171597	0.529095	0.0279329	Wolffian Epi	1.89308	3.57795	0
RBM47	Wolffian Epi	0.702897	0.0561299	0.807351	0.0697405	Kidney - Distal Tubule	1.8718	2.66297	0
ARHGAP8	Wolffian Epi	0.684953	0.0517986	0.670601	0.0651228	Kidney - Proximal Tubule	1.87094	2.73148	0
PLAC1	Wolffian/Mesonephros Mese	0.53784	0.0389527	0.509607	0.127926	Kidney - S-Shaped Body	1.10596	2.0563	0
C7	Wolffian/Mesonephros Mese	0.599486	0.105349	0.411046	0.193475	Fallopian Lig	0.98472	1.64261	0
ALX1	Wolffian/Mesonephros Mese	0.561948	0.107358	0.342208	0.188431	Coelomic Epi	0.937905	1.66902	0
ADH1B	Wolffian/Mesonephros Mese	0.364822	0.0156192	0.364822	0.077897	Wolffian/Mesonephros Mese	0.931159	2.55237	0
FOXC2	Wolffian/Mesonephros Mese	0.54023	0.1163	0.824723	0.191905	Adrenal Cortex	0.891787	1.65075	0
COL15A1	Wolffian/Mesonephros Mese	0.500938	0.101955	0.500938	0.17311	Wolffian/Mesonephros Mese	0.878557	1.75383	0
NRK	Wolffian/Mesonephros Mese	0.505505	0.114337	0.604077	0.184099	Kidney - Proximal Tubule	0.855457	1.69228	0
HOPX	Wolffian/Mesonephros Mese	0.410496	0.0694097	0.516459	0.13024	Urethral Epi	0.836745	2.03838	0
SYNPO2	Wolffian/Mesonephros Mese	0.549335	0.154636	0.549335	0.225027	Wolffian/Mesonephros Mese	0.819351	1.49153	0
EDNRB	Wolffian/Mesonephros Mese	0.462341	0.111809	0.593348	0.174324	Kidney - Proximal Tubule	0.807635	1.74684	0
ADRB3	Wolffian/Mesonephros Mese	0.4281	0.0930058	0.4281	0.152768	Wolffian/Mesonephros Mese	0.804331	1.87884	0
MIR503HG	Wolffian/Mesonephros Mese	0.441258	0.111113	0.609471	0.169992	Adrenal Cortex	0.78191	1.772	0
HTR2B	Wolffian/Mesonephros Mese	0.285904	0.0196241	0.0997067	0.0671133	Fallopian Lig	0.772334	2.70137	0
CCBE1	Wolffian/Mesonephros Mese	0.534936	0.171377	0.632144	0.236216	Coelomic Epi	0.771919	1.44301	0
CNTNAP2	Wolffian/Mesonephros Mese	0.418996	0.104285	0.387833	0.160412	Kidney - Distal Tubule	0.766767	1.83001	0
AGTR1	Wolffian/Mesonephros Mese	0.293799	0.0309297	0.237896	0.0778107	Perivascular	0.750209	2.55348	0
ECM1	Wolffian/Mesonephros Mese	0.335723	0.0586358	0.335723	0.108052	Wolffian/Mesonephros Mese	0.74703	2.22514	0
TFPI	Wolffian/Mesonephros Mese	0.462976	0.144663	0.678612	0.201432	Perivascular	0.741829	1.6023	0
HRC	Wolffian/Mesonephros Mese	0.480883	0.156776	0.483797	0.214578	Perivascular	0.740118	1.53908	0
CCN4	Wolffian/Mesonephros Mese	0.29144	0.0330438	0.29144	0.0791269	Wolffian/Mesonephros Mese	0.739296	2.5367	0
HOXC6	Wolffian/Mesonephros Mese	0.390865	0.102933	0.405951	0.154284	Müllerian Mese	0.730513	1.86896	0
TCF21	Wolffian/Mesonephros Mese	0.919903	0.350568	0.92375	0.452105	Lower Urogenital Sinus Mese	0.730257	0.793842	0
HTRA3	Wolffian/Mesonephros Mese	0.391137	0.106071	0.391137	0.156911	Wolffian/Mesonephros Mese	0.724417	1.85208	0
HOXA7	Wolffian/Mesonephros Mese	0.520115	0.196818	0.600492	0.254476	Kidney - Podocyte	0.711802	1.36855	0
WNT4	Wolffian/Mesonephros Mese	0.600817	0.245724	0.73216	0.309053	Fallopian Lig	0.705505	1.17424	0
ALDH1A2	Wolffian/Mesonephros Mese	0.808711	0.334515	0.820463	0.419085	Coelomic Epi	0.703322	0.869682	0
PKDCC	Wolffian/Mesonephros Mese	0.610375	0.25271	0.670404	0.316497	Wolffian/Mesonephros Lig	0.702201	1.15044	0
HOXC8	Wolffian/Mesonephros Mese	0.344313	0.0870904	0.36999	0.132964	Fallopian Lig	0.694712	2.01767	0
HIC1	Wolffian/Mesonephros Mese	0.749456	0.321351	0.696481	0.397701	Fallopian Lig	0.691039	0.922055	0
SERPINE2	Wolffian/Mesonephros Mese	0.581004	0.246381	0.645631	0.306059	Schwann	0.687897	1.18398	0
TM4SF1	Wolffian/Mesonephros Mese	0.362553	0.104961	0.741427	0.150901	Coelomic Epi	0.685635	1.89113	0
DPP6	Wolffian/Mesonephros Mese	0.396582	0.132628	0.618931	0.179703	Kidney - Podocyte	0.680714	1.71645	0
C11orf96	Wolffian/Mesonephros Mese	0.460012	0.17812	0.648569	0.228394	Endothelial	0.679293	1.47668	0
EGFR	Wolffian/Mesonephros Mese	0.44752	0.171207	0.798658	0.220485	Genital Surface Epi	0.676616	1.51192	0
TAGLN	Wolffian/Mesonephros Mese	0.540895	0.231963	0.711399	0.287059	Perivascular	0.675074	1.24807	0
HOXD9	Wolffian/Mesonephros Mese	0.367302	0.114343	0.773087	0.159457	Kidney - Loop of Henle	0.67436	1.83598	0
KIAA1210	Wolffian/Mesonephros Mese	0.267725	0.0399572	0.150587	0.0805781	Vas Deferens Mese	0.674274	2.51853	0
CLDN11	Wolffian/Mesonephros Mese	0.861162	0.369463	0.803653	0.457154	Fallopian Mese	0.674061	0.782735	0
CYP1B1	Wolffian/Mesonephros Mese	0.322535	0.0811159	0.322535	0.124171	Wolffian/Mesonephros Mese	0.672838	2.08609	0
GABRG3	Wolffian/Mesonephros Mese	0.338596	0.0967613	0.261432	0.139891	Vas Deferens Mese	0.665983	1.96689	0
FLRT2	Wolffian/Mesonephros Mese	0.868542	0.378096	0.764574	0.465564	Wolffian/Mesonephros Lig	0.664005	0.764506	0
HOXA3	Wolffian/Mesonephros Mese	0.673624	0.308129	0.688654	0.373312	Kidney - Loop of Henle	0.663749	0.98534	0
ENG	Wolffian/Mesonephros Mese	0.459649	0.189196	0.473504	0.237429	Perivascular	0.660923	1.43788	0
KCNMB2	Wolffian/Mesonephros Mese	0.324108	0.0882919	0.26002	0.130348	Fallopian Lig	0.660385	2.03755	0
ITGA8	Wolffian/Mesonephros Mese	0.649153	0.301064	0.651742	0.363143	Urogenital Sinus Lig	0.657564	1.01296	0
HOXD8	Wolffian/Mesonephros Mese	0.364398	0.122399	0.841689	0.165558	Kidney - Loop of Henle	0.655346	1.79843	0
FJX1	Wolffian/Mesonephros Mese	0.472716	0.208321	0.586999	0.255474	Fallopian Lig	0.645085	1.36463	0
FST	Wolffian/Mesonephros Mese	0.351391	0.117915	0.446545	0.159554	Labio-Scrotal Swelling	0.644934	1.83537	0
GNA14	Wolffian/Mesonephros Mese	0.30487	0.0830658	0.222761	0.122623	Urogenital Sinus Lig	0.639812	2.09864	0
MATN2	Wolffian/Mesonephros Mese	0.557018	0.266149	0.765396	0.318024	Fallopian Lig	0.638136	1.14563	0
RXFP2	Wolffian/Mesonephros Lig	0.308072	0.0188432	0.308072	0.0223226	Wolffian/Mesonephros Lig	1.17134	3.80216	0
ZFPM2	Wolffian/Mesonephros Lig	0.628251	0.151368	0.506236	0.157105	Endothelial	1.16279	1.85084	0
GATA6	Wolffian/Mesonephros Lig	0.65157	0.171314	0.65157	0.177092	Wolffian/Mesonephros Lig	1.12792	1.73109	0
FGF7	Wolffian/Mesonephros Lig	0.621525	0.176387	0.532747	0.181742	Fallopian Lig	1.0598	1.70517	0
RPRM	Wolffian/Mesonephros Lig	0.652466	0.193947	0.652466	0.199463	Wolffian/Mesonephros Lig	1.05186	1.61213	0
RSPO3	Wolffian/Mesonephros Lig	0.869955	0.297194	0.864699	0.304084	Adrenal Cortex	1.03564	1.19045	0
PRELP	Wolffian/Mesonephros Lig	0.383408	0.0787964	0.328118	0.0824608	Labio-Scrotal Swelling	0.956769	2.49543	0
PARM1	Wolffian/Mesonephros Lig	0.377578	0.0799485	0.475687	0.0835289	Urogenital Sinus SmMu	0.937362	2.48256	0
RAB38	Wolffian/Mesonephros Lig	0.513004	0.157281	0.559006	0.161561	Preputial Lamina Epi	0.935143	1.82287	0
OSR1	Wolffian/Mesonephros Lig	0.632735	0.224016	0.636245	0.228933	Labio-Scrotal Swelling	0.932858	1.47433	0
SEMA3D	Wolffian/Mesonephros Lig	0.567265	0.189628	0.567265	0.194171	Wolffian/Mesonephros Lig	0.929757	1.63902	0
ADAMTS5	Wolffian/Mesonephros Lig	0.543498	0.184255	0.512772	0.188577	Perivascular	0.906691	1.66825	0
ASPN	Wolffian/Mesonephros Lig	0.444395	0.127228	0.31702	0.131044	Corpus Cavernosum	0.903109	2.03222	0
SFRP2	Wolffian/Mesonephros Lig	0.650673	0.248462	0.925684	0.2533	Labio-Scrotal Swelling	0.893491	1.37318	0
MATN2	Wolffian/Mesonephros Lig	0.773543	0.312477	0.765396	0.318024	Fallopian Lig	0.886193	1.14563	0
LHFPL6	Wolffian/Mesonephros Lig	0.763229	0.309354	0.763229	0.314814	Wolffian/Mesonephros Lig	0.88212	1.15577	0
GASK1B	Wolffian/Mesonephros Lig	0.548879	0.202088	0.617466	0.20626	Adrenal Cortex	0.866471	1.57862	0
SYT10	Wolffian/Mesonephros Lig	0.382063	0.104306	0.380417	0.107648	Vas Deferens Mese	0.851576	2.22889	0
FZD4	Wolffian/Mesonephros Lig	0.598206	0.238879	0.617021	0.243202	Endothelial	0.845783	1.41386	0
ADAM12	Wolffian/Mesonephros Lig	0.3	0.0595546	0.3	0.0624471	Wolffian/Mesonephros Lig	0.832031	2.77344	0
PRSS35	Wolffian/Mesonephros Lig	0.54574	0.216563	0.629032	0.220523	Fallopian Lig	0.825024	1.51175	0
SOD3	Wolffian/Mesonephros Lig	0.332735	0.0849118	0.472103	0.0878931	Kidney - Proximal Tubule	0.809091	2.43163	0
B3GLCT	Wolffian/Mesonephros Lig	0.566368	0.241866	0.566368	0.245769	Wolffian/Mesonephros Lig	0.794819	1.40336	0
SLITRK3	Wolffian/Mesonephros Lig	0.276233	0.0551918	0.255324	0.0578509	Labio-Scrotal Swelling	0.787233	2.84989	0
MXRA5	Wolffian/Mesonephros Lig	0.408969	0.147437	0.408969	0.150583	Wolffian/Mesonephros Lig	0.774276	1.89324	0
PKDCC	Wolffian/Mesonephros Lig	0.670404	0.312188	0.670404	0.316497	Wolffian/Mesonephros Lig	0.77126	1.15044	0
PTGIS	Wolffian/Mesonephros Lig	0.510314	0.219326	0.510314	0.222826	Wolffian/Mesonephros Lig	0.766166	1.50136	0
NAV3	Wolffian/Mesonephros Lig	0.475336	0.198621	0.475336	0.20195	Wolffian/Mesonephros Lig	0.760413	1.59974	0
PTGER3	Wolffian/Mesonephros Lig	0.260538	0.052773	0.430258	0.0552723	Kidney - Proximal Tubule	0.754384	2.89548	0
LINC01133	Wolffian/Mesonephros Lig	0.234529	0.0377246	0.234529	0.0400921	Wolffian/Mesonephros Lig	0.754381	3.21658	0
HOXA11	Wolffian/Mesonephros Lig	0.378924	0.138651	0.52406	0.141542	Vas Deferens Mese	0.740857	1.95516	0
GRIN3A	Wolffian/Mesonephros Lig	0.2287	0.0384235	0.166387	0.0407125	Vas Deferens Mese	0.732118	3.20122	4.07661e-227
F10	Wolffian/Mesonephros Lig	0.501345	0.231049	0.501345	0.234301	Wolffian/Mesonephros Lig	0.727527	1.45115	0
DSC3	Wolffian/Mesonephros Lig	0.290583	0.0804508	0.738243	0.0829786	Preputial Lamina Epi	0.723311	2.48917	0
FXYD5	Wolffian/Mesonephros Lig	0.614798	0.304713	0.703563	0.308443	Immune	0.723137	1.17622	0
CDA	Wolffian/Mesonephros Lig	0.393722	0.156533	0.393722	0.159387	Wolffian/Mesonephros Lig	0.72304	1.83642	0
PEG3	Wolffian/Mesonephros Lig	0.621973	0.309692	0.64956	0.313449	Fallopian Lig	0.721562	1.16012	0
OGN	Wolffian/Mesonephros Lig	0.735874	0.371535	0.802816	0.375918	Lower Urogenital Sinus Mese	0.719968	0.978385	0
DSC2	Wolffian/Mesonephros Lig	0.37713	0.147601	0.861709	0.150362	Kidney - Podocyte	0.714553	1.89471	0
CDH23	Wolffian/Mesonephros Lig	0.219283	0.036649	0.151515	0.038846	Fallopian Lig	0.712263	3.24815	6.31922e-218
CSRP2	Wolffian/Mesonephros Lig	0.633184	0.323594	0.731501	0.327318	Urogenital Sinus SmMu	0.707154	1.11682	0
GATA5	Wolffian/Mesonephros Lig	0.286099	0.0836013	0.448704	0.0860373	Coelomic Epi	0.701793	2.45297	0
TINAGL1	Wolffian/Mesonephros Lig	0.534978	0.267059	0.708349	0.270282	Perivascular	0.699905	1.30829	0
KLF2	Wolffian/Mesonephros Lig	0.452018	0.215209	0.527672	0.218058	Immune	0.688421	1.523	0
NUPR1	Wolffian/Mesonephros Lig	0.663677	0.351365	0.671537	0.355122	Fallopian Mese	0.687101	1.03529	0
ATRNL1	Wolffian/Mesonephros Lig	0.379372	0.161257	0.375991	0.16388	Prepuce	0.68614	1.80862	4.09502e-225
FBLN2	Wolffian/Mesonephros Lig	0.606726	0.319417	0.795089	0.322873	Labio-Scrotal Swelling	0.685901	1.1305	0
TLE2	Wolffian/Mesonephros Lig	0.410314	0.185249	0.579339	0.187956	Wolffian Epi	0.685859	1.67155	0
ADAMTSL1	Wolffian/Mesonephros Lig	0.49417	0.247097	0.460404	0.250069	Corpus Cavernosum	0.68493	1.38602	0
ITM2A	Wolffian/Mesonephros Lig	0.817489	0.428938	0.883187	0.433612	Fallopian Lig	0.683097	0.835605	0
HOXA11	Vas Deferens Mese	0.52406	0.132724	0.52406	0.141542	Vas Deferens Mese	1.02462	1.95516	0
EMX2	Vas Deferens Mese	0.567153	0.189049	0.918934	0.197569	Müllerian Epi	0.919734	1.62167	0
RSPO3	Vas Deferens Mese	0.767537	0.293401	0.864699	0.304084	Adrenal Cortex	0.913714	1.19045	0
HOXD10	Vas Deferens Mese	0.440268	0.135682	0.315246	0.142545	Uterus Mese	0.857685	1.9481	0
SYT10	Vas Deferens Mese	0.380417	0.10136	0.380417	0.107648	Vas Deferens Mese	0.847907	2.22889	0
EMX2OS	Vas Deferens Mese	0.444817	0.153817	0.821293	0.160374	Kidney - Distal Tubule	0.814125	1.83025	0
HOXA10	Vas Deferens Mese	0.768734	0.348551	0.768734	0.358019	Vas Deferens Mese	0.78962	1.02717	0
SMOC2	Vas Deferens Mese	0.650946	0.289664	0.621814	0.297805	Urogenital Sinus Lig	0.788501	1.21132	0
DACT2	Vas Deferens Mese	0.41537	0.144887	0.446134	0.150982	Kidney - Distal Tubule	0.785296	1.89059	0
BCHE	Vas Deferens Mese	0.559253	0.241827	0.681671	0.248979	Uterus Mese	0.777578	1.39039	0
ALDH1A2	Vas Deferens Mese	0.876706	0.408536	0.820463	0.419085	Coelomic Epi	0.762455	0.869682	0
SERPINB7	Vas Deferens Mese	0.17357	0.00921654	0.20142	0.0129199	Preputial Lamina Epi	0.754852	4.34899	0
NAV3	Vas Deferens Mese	0.468279	0.19581	0.475336	0.20195	Wolffian/Mesonephros Lig	0.749123	1.59974	0
WT1	Vas Deferens Mese	0.73785	0.364103	0.962922	0.372525	Coelomic Epi	0.728592	0.987452	0
WNT4	Vas Deferens Mese	0.615992	0.301977	0.73216	0.309053	Fallopian Lig	0.723325	1.17424	0
LY6H	Vas Deferens Mese	0.648791	0.320885	0.785615	0.328273	Coelomic Epi	0.722694	1.11391	0
RAI2	Vas Deferens Mese	0.368925	0.136272	0.368925	0.141515	Vas Deferens Mese	0.721378	1.95535	0
CLDN1	Vas Deferens Mese	0.32655	0.108203	0.746032	0.113123	Kidney - S-Shaped Body	0.711643	2.17928	0
KLK6	Vas Deferens Mese	0.336126	0.115571	0.882206	0.120541	Kidney - S-Shaped Body	0.711165	2.11577	0
ASS1	Vas Deferens Mese	0.45966	0.213548	0.8703	0.219093	Kidney - Distal Tubule	0.697882	1.51826	0
TNNT1	Vas Deferens Mese	0.384247	0.158734	0.827038	0.163816	Skeletal Muscle	0.695108	1.80901	0
IGFBP3	Vas Deferens Mese	0.767058	0.399849	0.839331	0.408123	Glans	0.687427	0.896186	0
FGF7	Vas Deferens Mese	0.400287	0.176704	0.532747	0.181742	Fallopian Lig	0.682557	1.70517	0
COL25A1	Vas Deferens Mese	0.615274	0.329389	0.615274	0.335831	Vas Deferens Mese	0.671355	1.09115	0
JPH4	Vas Deferens Mese	0.583194	0.313114	0.583194	0.3192	Vas Deferens Mese	0.665971	1.14194	0
NTM	Vas Deferens Mese	0.355997	0.152327	0.314795	0.156916	Glans	0.659322	1.85204	0
GASK1B	Vas Deferens Mese	0.417046	0.201401	0.617466	0.20626	Adrenal Cortex	0.658356	1.57862	0
PDE7B	Vas Deferens Mese	0.416567	0.20129	0.416567	0.206141	Vas Deferens Mese	0.65784	1.57919	0
SYT1	Vas Deferens Mese	0.627723	0.344649	0.627723	0.351027	Vas Deferens Mese	0.657158	1.04689	0
ANGPT1	Vas Deferens Mese	0.485277	0.256612	0.64485	0.261764	Kidney - Proximal Tubule	0.650422	1.34031	0
SLITRK3	Vas Deferens Mese	0.227915	0.0539306	0.255324	0.0578509	Labio-Scrotal Swelling	0.649531	2.84989	0
TMEM54	Vas Deferens Mese	0.407709	0.204232	0.798658	0.208817	Genital Surface Epi	0.638594	1.5663	0
RASL11B	Vas Deferens Mese	0.546086	0.307132	0.594409	0.312516	Müllerian Mese	0.635152	1.1631	0
AMHR2	Vas Deferens Mese	0.321523	0.134617	0.604265	0.138828	Coelomic Epi	0.634852	1.97452	0
PTGER2	Vas Deferens Mese	0.31841	0.134247	0.43156	0.138397	Müllerian Mese	0.629698	1.97763	0
ADAMTSL1	Vas Deferens Mese	0.453675	0.245375	0.460404	0.250069	Corpus Cavernosum	0.628802	1.38602	0
B3GLCT	Vas Deferens Mese	0.447929	0.241109	0.566368	0.245769	Wolffian/Mesonephros Lig	0.628607	1.40336	0
CDA	Vas Deferens Mese	0.340915	0.155202	0.393722	0.159387	Wolffian/Mesonephros Lig	0.626063	1.83642	0
CACNA1D	Vas Deferens Mese	0.309792	0.129854	0.369823	0.133908	Upper Urogenital Sinus Mese	0.622867	2.0106	0
TMEFF2	Vas Deferens Mese	0.259516	0.0880262	0.215546	0.0918904	Kidney - Mese Progenitor	0.619507	2.38716	3.24333e-224
CDH10	Vas Deferens Mese	0.325593	0.145726	0.325593	0.149779	Vas Deferens Mese	0.618168	1.89859	0
WT1-AS	Vas Deferens Mese	0.446253	0.24697	0.670895	0.251461	Coelomic Epi	0.616039	1.38047	0
DES	Vas Deferens Mese	0.681829	0.400489	0.85175	0.406828	Fallopian Mese	0.613212	0.899364	0
PAGE4	Vas Deferens Mese	0.210678	0.0513422	0.196073	0.0549325	Lower Urogenital Sinus Mese	0.611312	2.90165	0
CDH7	Vas Deferens Mese	0.368925	0.186974	0.368925	0.191074	Vas Deferens Mese	0.610605	1.65509	0
F10	Vas Deferens Mese	0.418482	0.230055	0.501345	0.234301	Wolffian/Mesonephros Lig	0.607281	1.45115	0
FXYD5	Vas Deferens Mese	0.513526	0.303715	0.703563	0.308443	Immune	0.604019	1.17622	0
CLMN	Vas Deferens Mese	0.52813	0.313936	0.534702	0.318763	Fallopian Lig	0.603816	1.14331	0
MYLK	Vas Deferens Mese	0.626047	0.37598	0.806392	0.381614	Kidney - Podocyte	0.603099	0.963345	0
RXFP2	Vas Deferens Mese	0.156811	0.0192223	0.308072	0.0223226	Wolffian/Mesonephros Lig	0.596221	3.80216	0
MIR205HG	Urogenital Sinus Epi	0.931693	0.0122394	0.931693	0.0239301	Urogenital Sinus Epi	3.47765	3.73262	0
SHH	Urogenital Sinus Epi	0.847688	0.00615793	0.259932	0.0168579	Urethral Epi	3.46105	4.08294	0
FOXA1	Urogenital Sinus Epi	0.781502	0.00628907	0.781502	0.0161458	Urogenital Sinus Epi	3.22455	4.12609	0
AGR2	Urogenital Sinus Epi	0.893933	0.0185776	0.893933	0.0297077	Urogenital Sinus Epi	3.14338	3.51635	0
GPX2	Urogenital Sinus Epi	0.658464	0.00295056	0.390465	0.0112854	Urethral Epi	2.95272	4.48425	0
TP63	Urogenital Sinus Epi	0.719134	0.00786816	0.719134	0.0169118	Urogenital Sinus Epi	2.93388	4.07974	0
FXYD3	Urogenital Sinus Epi	0.852779	0.0229379	0.852779	0.0334892	Urogenital Sinus Epi	2.89649	3.39653	0
TACSTD2	Urogenital Sinus Epi	0.899448	0.0333523	0.975028	0.0443646	Urethral Epi	2.80206	3.11531	0
TRIM29	Urogenital Sinus Epi	0.750106	0.0188016	0.750106	0.0281001	Urogenital Sinus Epi	2.67937	3.57198	0
PRAC1	Urogenital Sinus Epi	0.66398	0.0108624	0.53235	0.0191668	Urethral Epi	2.62576	3.95458	0
CPA6	Urogenital Sinus Epi	0.850658	0.0417341	0.783201	0.0520194	Urethral Epi	2.51466	2.95614	0
CLDN4	Urogenital Sinus Epi	0.940178	0.0650271	0.986577	0.0761546	Genital Surface Epi	2.42095	2.57499	0
CERNA2	Urogenital Sinus Epi	0.694527	0.022539	0.573212	0.0310833	Urethral Epi	2.41076	3.47109	0
ELF3	Urogenital Sinus Epi	0.911328	0.0629235	0.911328	0.0737108	Urogenital Sinus Epi	2.37638	2.60761	0
S100A14	Urogenital Sinus Epi	0.829444	0.0492307	0.834279	0.059151	Urethral Epi	2.34539	2.82766	0
HOXB13	Urogenital Sinus Epi	0.556216	0.00825064	0.357548	0.015218	Urethral Epi	2.32792	4.18528	0
KRT15	Urogenital Sinus Epi	0.564701	0.00950737	0.564701	0.0165666	Urogenital Sinus Epi	2.31548	4.10037	0
SOX2	Urogenital Sinus Epi	0.66101	0.0225827	0.619235	0.0307003	Schwann	2.30262	3.48348	0
KRT13	Urogenital Sinus Epi	0.616037	0.0180913	0.85906	0.0256941	Genital Surface Epi	2.25562	3.66149	0
POF1B	Urogenital Sinus Epi	0.50997	0.00590112	0.50997	0.0123103	Urogenital Sinus Epi	2.2425	4.39732	0
SFN	Urogenital Sinus Epi	0.577429	0.0140206	0.880817	0.0211843	Urethral Epi	2.2257	3.85449	0
FOXA2	Urogenital Sinus Epi	0.441239	0.00178673	0.211124	0.00737432	Urethral Epi	2.16637	4.90975	0
COL17A1	Urogenital Sinus Epi	0.495545	0.00696114	0.495545	0.0131734	Urogenital Sinus Epi	2.14549	4.32955	0
MPZL2	Urogenital Sinus Epi	0.808655	0.0626612	0.798658	0.0721464	Genital Surface Epi	2.126	2.62906	0
RAB25	Urogenital Sinus Epi	0.776835	0.0573939	0.896708	0.0665415	Urethral Epi	2.10517	2.70993	0
GRHL2	Urogenital Sinus Epi	0.596945	0.0243695	0.583893	0.0316497	Genital Surface Epi	2.06127	3.45303	0
CAPNS2	Urogenital Sinus Epi	0.433178	0.00439852	0.433178	0.00985041	Urogenital Sinus Epi	2.00139	4.62024	0
LAMB3	Urogenital Sinus Epi	0.489605	0.0109062	0.488021	0.0169928	Preputial Lamina Epi	1.99513	4.07497	0
KRT5	Urogenital Sinus Epi	0.465422	0.00843096	0.465422	0.0142416	Urogenital Sinus Epi	1.97878	4.25159	0
CYP2W1	Urogenital Sinus Epi	0.709376	0.0550061	0.724046	0.0633264	Preputial Lamina Epi	1.95749	2.75945	0
EPCAM	Urogenital Sinus Epi	0.925329	0.116438	0.969957	0.126723	Kidney - Proximal Tubule	1.9115	2.06575	0
KRT17	Urogenital Sinus Epi	0.741621	0.0702124	0.932886	0.0787493	Genital Surface Epi	1.88482	2.54149	0
PDLIM1	Urogenital Sinus Epi	0.914298	0.118777	0.869565	0.128891	Preputial Lamina Epi	1.8732	2.04878	0
UPK1A	Urogenital Sinus Epi	0.428087	0.00742558	0.899329	0.0127742	Genital Surface Epi	1.8666	4.36032	0
IRF6	Urogenital Sinus Epi	0.665677	0.0551099	0.665677	0.0628732	Urogenital Sinus Epi	1.84168	2.76663	0
PRSS22	Urogenital Sinus Epi	0.50997	0.0217249	0.529095	0.0279329	Wolffian Epi	1.82465	3.57795	0
F11R	Urogenital Sinus Epi	0.754349	0.0825884	0.755102	0.0911298	Preputial Lamina Epi	1.80702	2.39547	0
CDH1	Urogenital Sinus Epi	0.622826	0.0477663	0.736478	0.0550781	Wolffian Epi	1.80557	2.899	0
SPINT1	Urogenital Sinus Epi	0.784048	0.0945273	0.931896	0.103294	Urethral Epi	1.77992	2.27017	0
PERP	Urogenital Sinus Epi	0.976241	0.152861	0.984109	0.16333	Urethral Epi	1.76893	1.81198	0
ANXA1	Urogenital Sinus Epi	0.82605	0.109001	0.914869	0.118119	Urethral Epi	1.7645	2.13607	0
C19orf33	Urogenital Sinus Epi	0.601188	0.0467937	0.919463	0.0538428	Genital Surface Epi	1.75648	2.92169	0
SERPINB5	Urogenital Sinus Epi	0.381417	0.00628907	0.486247	0.0110588	Preputial Lamina Epi	1.7181	4.50453	0
CRNDE	Urogenital Sinus Epi	0.784472	0.1111	0.779059	0.119661	Preputial Lamina Epi	1.6655	2.12309	0
KLF5	Urogenital Sinus Epi	0.885872	0.145911	0.966443	0.155319	Genital Surface Epi	1.64973	1.86227	0
SYTL1	Urogenital Sinus Epi	0.719134	0.0961446	0.670807	0.104066	Preputial Lamina Epi	1.62721	2.26273	0
ESRP1	Urogenital Sinus Epi	0.497242	0.0320464	0.569654	0.0379613	Preputial Lamina Epi	1.62657	3.27119	0
VAMP8	Urogenital Sinus Epi	0.824777	0.133273	0.919463	0.142065	Genital Surface Epi	1.60953	1.95147	0
TMEM40	Urogenital Sinus Epi	0.366143	0.00811404	0.53462	0.0126664	Urethral Epi	1.59961	4.36881	0
AQP3	Urogenital Sinus Epi	0.507	0.0389638	0.755959	0.0449148	Urethral Epi	1.57322	3.10299	0
CHODL	Upper Urogenital Sinus Mese	0.577611	0.124049	0.277016	0.155654	Uterus Mese	1.07443	1.86012	0
GAP43	Upper Urogenital Sinus Mese	0.544554	0.124061	0.567362	0.153361	Labio-Scrotal Swelling	1.02102	1.87496	0
TNC	Upper Urogenital Sinus Mese	0.726949	0.22491	0.595745	0.259892	Urogenital Sinus Lig	0.979555	1.34749	0
LY6G6D	Upper Urogenital Sinus Mese	0.416428	0.0810294	0.296139	0.1044	Urogenital Sinus Epi	0.940928	2.25952	0
GDF7	Upper Urogenital Sinus Mese	0.342494	0.0449216	0.246434	0.0656568	Urogenital Sinus Lig	0.93272	2.72331	0
HOXA13	Upper Urogenital Sinus Mese	0.781683	0.277723	0.781683	0.31284	Upper Urogenital Sinus Mese	0.908366	1.16206	0
LINC01896	Upper Urogenital Sinus Mese	0.327398	0.0465742	0.44011	0.0661423	Corpus Spongiosum	0.889195	2.71595	0
SFRP5	Upper Urogenital Sinus Mese	0.237826	0.0102983	0.12132	0.0261527	Uterus Mese	0.866592	3.6438	0
OLFM3	Upper Urogenital Sinus Mese	0.364403	0.0729809	0.250768	0.0932876	Kidney - Podocyte	0.86439	2.37207	0
DACH2	Upper Urogenital Sinus Mese	0.635519	0.228302	0.617489	0.256677	Urogenital Sinus Lig	0.864266	1.35994	0
EPHA5	Upper Urogenital Sinus Mese	0.322056	0.0568435	0.184216	0.0753238	Lower Urogenital Sinus Mese	0.832824	2.58596	0
PRDM8	Upper Urogenital Sinus Mese	0.364016	0.0902897	0.364016	0.109363	Upper Urogenital Sinus Mese	0.805597	2.21308	0
SRD5A2	Upper Urogenital Sinus Mese	0.351243	0.0904579	0.468709	0.10863	Labio-Scrotal Swelling	0.779692	2.21981	0
OLFML2B	Upper Urogenital Sinus Mese	0.433382	0.146321	0.561893	0.166324	Uterus Mese	0.777409	1.79382	0
IGF1	Upper Urogenital Sinus Mese	0.706201	0.306872	0.706201	0.334698	Upper Urogenital Sinus Mese	0.772956	1.09453	0
NRXN1	Upper Urogenital Sinus Mese	0.466672	0.17797	0.466672	0.198087	Upper Urogenital Sinus Mese	0.755564	1.61905	0
CACNA1D	Upper Urogenital Sinus Mese	0.369823	0.116238	0.369823	0.133908	Upper Urogenital Sinus Mese	0.743565	2.0106	0
HS3ST1	Upper Urogenital Sinus Mese	0.433692	0.163514	0.411568	0.18234	Fallopian Mese	0.738092	1.70188	0
EVX1	Upper Urogenital Sinus Mese	0.247968	0.0382242	0.181612	0.0528394	Urethral Epi	0.729149	2.9405	0
AMHR2	Upper Urogenital Sinus Mese	0.365333	0.121863	0.604265	0.138828	Coelomic Epi	0.721356	1.97452	0
HOXD13	Upper Urogenital Sinus Mese	0.519316	0.234982	0.69351	0.254794	Corpus Spongiosum	0.710059	1.3673	0
ESRRG	Upper Urogenital Sinus Mese	0.333901	0.103186	0.776824	0.119262	Kidney - Proximal Tubule	0.710017	2.12643	0
LRRC3B	Upper Urogenital Sinus Mese	0.295502	0.0774053	0.333996	0.0926025	Skeletal Muscle	0.703129	2.37944	0
LRRTM4	Upper Urogenital Sinus Mese	0.353023	0.120581	0.326982	0.136778	Urogenital Sinus Lig	0.702302	1.98939	0
LRRN3	Upper Urogenital Sinus Mese	0.508942	0.232755	0.547393	0.252	Coelomic Epi	0.701488	1.37833	0
HS3ST3A1	Upper Urogenital Sinus Mese	0.34923	0.118987	0.353877	0.13503	Skeletal Muscle	0.699247	2.00225	0
SMOC2	Upper Urogenital Sinus Mese	0.576682	0.276917	0.621814	0.297805	Urogenital Sinus Lig	0.698544	1.21132	0
SPARCL1	Upper Urogenital Sinus Mese	0.868545	0.416935	0.875367	0.448404	Fallopian Lig	0.696626	0.802061	0
GNG3	Upper Urogenital Sinus Mese	0.307192	0.0893387	0.307192	0.104519	Upper Urogenital Sinus Mese	0.693758	2.25839	0
FAP	Upper Urogenital Sinus Mese	0.643338	0.317745	0.763166	0.340433	Fallopian Mese	0.693222	1.07754	0
CHST11	Upper Urogenital Sinus Mese	0.334443	0.110225	0.3861	0.125849	Erythroid	0.693191	2.07267	0
TSLP	Upper Urogenital Sinus Mese	0.242858	0.0439474	0.213931	0.0578078	Lower Urogenital Sinus Mese	0.6923	2.85063	0
ITGA8	Upper Urogenital Sinus Mese	0.680963	0.339339	0.651742	0.363143	Urogenital Sinus Lig	0.689786	1.01296	0
AIF1	Upper Urogenital Sinus Mese	0.587288	0.290155	0.896128	0.31086	Kidney - Podocyte	0.686195	1.16841	0
LIPG	Upper Urogenital Sinus Mese	0.21313	0.0300656	0.21313	0.0428218	Upper Urogenital Sinus Mese	0.67151	3.15071	0
DPP10	Upper Urogenital Sinus Mese	0.402106	0.175564	0.558266	0.191349	Coelomic Epi	0.664944	1.65365	0
PRDM1	Upper Urogenital Sinus Mese	0.2338	0.0461741	0.322337	0.0592481	Uterus Mese	0.660725	2.82602	0
NUPR1	Upper Urogenital Sinus Mese	0.634358	0.334207	0.671537	0.355122	Fallopian Mese	0.656747	1.03529	0
WT1	Upper Urogenital Sinus Mese	0.664086	0.350687	0.962922	0.372525	Coelomic Epi	0.655753	0.987452	0
WT1-AS	Upper Urogenital Sinus Mese	0.467214	0.235301	0.670895	0.251461	Coelomic Epi	0.644974	1.38047	0
WIF1	Upper Urogenital Sinus Mese	0.302315	0.104937	0.439113	0.11869	Glans	0.644304	2.13124	0
SEMA3A	Upper Urogenital Sinus Mese	0.466672	0.236379	0.623679	0.252426	Urogenital Sinus SmMu	0.642437	1.37664	0
DAB2	Upper Urogenital Sinus Mese	0.572734	0.309076	0.730994	0.327448	Kidney - S-Shaped Body	0.639415	1.11643	0
INHBA	Upper Urogenital Sinus Mese	0.689634	0.374536	0.689685	0.396492	Wolffian/Mesonephros Mese	0.637979	0.925098	0
MGP	Upper Urogenital Sinus Mese	0.589069	0.319809	0.71178	0.338571	Perivascular	0.637973	1.08302	0
AHR	Upper Urogenital Sinus Mese	0.46853	0.240792	0.624161	0.256661	Genital Surface Epi	0.6372	1.36	0
IL33	Upper Urogenital Sinus Mese	0.220949	0.0462379	0.246515	0.058412	Endothelial	0.627547	2.84023	0
MYLK	Upper Urogenital Sinus Mese	0.643416	0.362005	0.806392	0.381614	Kidney - Podocyte	0.619831	0.963345	0
ENTPD1	Upper Urogenital Sinus Mese	0.244097	0.0665619	0.389689	0.0789327	Immune	0.619801	2.53916	0
FZD10	Upper Urogenital Sinus Mese	0.286831	0.103267	0.390373	0.116058	Prepuce	0.617739	2.15367	0
FOXF1	Lower Urogenital Sinus Mese	0.852464	0.120871	0.852464	0.17413	Lower Urogenital Sinus Mese	1.49007	1.74795	0
LINC01082	Lower Urogenital Sinus Mese	0.400371	0.012346	0.400371	0.0405938	Lower Urogenital Sinus Mese	1.28284	3.20414	0
FENDRR	Lower Urogenital Sinus Mese	0.553094	0.0642491	0.553094	0.0998365	Lower Urogenital Sinus Mese	1.27445	2.30422	0
HHIP	Lower Urogenital Sinus Mese	0.501519	0.078067	0.501519	0.108894	Lower Urogenital Sinus Mese	1.11206	2.21738	0
PGM5-AS1	Lower Urogenital Sinus Mese	0.631493	0.136021	0.471534	0.172091	Urogenital Sinus Lig	1.11126	1.75973	0
DOK5	Lower Urogenital Sinus Mese	0.654316	0.154074	0.496829	0.190492	Urogenital Sinus SmMu	1.08495	1.65815	0
FOXF2	Lower Urogenital Sinus Mese	0.606595	0.145906	0.881714	0.179444	Prepuce	1.04207	1.71789	0
ZNF536	Lower Urogenital Sinus Mese	0.516488	0.106052	0.516488	0.135931	Lower Urogenital Sinus Mese	1.03071	1.99561	0
PDLIM3	Lower Urogenital Sinus Mese	0.46306	0.0871548	0.7463	0.11452	Urogenital Sinus SmMu	1.00345	2.167	0
SIX1	Lower Urogenital Sinus Mese	0.549537	0.134287	0.722739	0.164517	Corpus Spongiosum	0.991772	1.80474	0
KCNN2	Lower Urogenital Sinus Mese	0.381623	0.0517053	0.308668	0.075723	Urogenital Sinus SmMu	0.984844	2.58067	0
NELL1	Lower Urogenital Sinus Mese	0.564061	0.148908	0.529486	0.179131	Müllerian Mese	0.969981	1.71964	0
RDH10	Lower Urogenital Sinus Mese	0.624602	0.184678	0.841202	0.216704	Kidney - Proximal Tubule	0.955156	1.52922	0
NDNF	Lower Urogenital Sinus Mese	0.531456	0.137359	0.531456	0.166049	Lower Urogenital Sinus Mese	0.954215	1.79547	0
THBS2	Lower Urogenital Sinus Mese	0.434976	0.0937584	0.204484	0.118599	Wolffian/Mesonephros Lig	0.927373	2.13201	0
HOXA13	Lower Urogenital Sinus Mese	0.791552	0.275253	0.781683	0.31284	Upper Urogenital Sinus Mese	0.919835	1.16206	0
WNT2	Lower Urogenital Sinus Mese	0.388811	0.076083	0.406025	0.0988493	Urogenital Sinus Epi	0.899769	2.31416	0
HPSE2	Lower Urogenital Sinus Mese	0.511893	0.162348	0.584679	0.187794	Prepuce	0.856094	1.67241	0
EPHA3	Lower Urogenital Sinus Mese	0.495591	0.152969	0.382005	0.177912	Perivascular	0.855622	1.72647	0
EPHA4	Lower Urogenital Sinus Mese	0.700185	0.26495	0.591674	0.296634	Kidney - Mese Progenitor	0.850904	1.21526	0
PTCH1	Lower Urogenital Sinus Mese	0.577844	0.205349	0.558817	0.232466	Corpus Spongiosum	0.843079	1.45901	0
SPOCK3	Lower Urogenital Sinus Mese	0.480474	0.150322	0.396021	0.174357	Kidney - Mese Progenitor	0.839222	1.74665	0
TGM2	Lower Urogenital Sinus Mese	0.584883	0.217683	0.584883	0.244415	Lower Urogenital Sinus Mese	0.824034	1.40889	0
BMP4	Lower Urogenital Sinus Mese	0.772138	0.313752	0.719011	0.347122	Glans	0.816983	1.05808	0
HHIP-AS1	Lower Urogenital Sinus Mese	0.425787	0.125612	0.425787	0.147465	Lower Urogenital Sinus Mese	0.815027	1.91417	0
ISL1	Lower Urogenital Sinus Mese	0.796147	0.333882	0.817424	0.367535	Neural	0.796893	1.00094	0
HOXD13	Lower Urogenital Sinus Mese	0.581549	0.229139	0.69351	0.254794	Corpus Spongiosum	0.795151	1.3673	0
PCDH10	Lower Urogenital Sinus Mese	0.454761	0.152678	0.475153	0.174669	Corpus Cavernosum	0.793494	1.74486	0
NKAIN3	Lower Urogenital Sinus Mese	0.42023	0.133321	0.42023	0.154208	Lower Urogenital Sinus Mese	0.7856	1.86945	0
OGN	Lower Urogenital Sinus Mese	0.802816	0.3424	0.802816	0.375918	Lower Urogenital Sinus Mese	0.785463	0.978385	0
COL9A1	Lower Urogenital Sinus Mese	0.371841	0.101258	0.325815	0.120956	Kidney - S-Shaped Body	0.785451	2.11233	0
EPHA7	Lower Urogenital Sinus Mese	0.648314	0.270669	0.648314	0.298161	Lower Urogenital Sinus Mese	0.784539	1.21012	0
NEGR1	Lower Urogenital Sinus Mese	0.374287	0.103312	0.369827	0.123038	Urogenital Sinus Lig	0.784228	2.09526	0
TMTC1	Lower Urogenital Sinus Mese	0.567544	0.229081	0.429175	0.253721	Urogenital Sinus SmMu	0.778398	1.37152	0
IGF1	Lower Urogenital Sinus Mese	0.707744	0.305408	0.706201	0.334698	Upper Urogenital Sinus Mese	0.774644	1.09453	0
EYA2	Lower Urogenital Sinus Mese	0.430826	0.147256	0.457798	0.167899	Urogenital Sinus Lig	0.768762	1.78439	0
FOXP2	Lower Urogenital Sinus Mese	0.483587	0.182187	0.780127	0.204129	Urogenital Sinus SmMu	0.768421	1.589	0
OSR1	Lower Urogenital Sinus Mese	0.520785	0.206018	0.636245	0.228933	Labio-Scrotal Swelling	0.767807	1.47433	0
FOXC1	Lower Urogenital Sinus Mese	0.486699	0.193562	0.914567	0.214902	Kidney - Podocyte	0.748335	1.53757	0
C1QL1	Lower Urogenital Sinus Mese	0.465061	0.180587	0.438294	0.201297	Neural	0.745481	1.60297	0
RGS10	Lower Urogenital Sinus Mese	0.455354	0.176881	0.787645	0.197154	Erythroid	0.73939	1.62377	0
EFEMP1	Lower Urogenital Sinus Mese	0.646758	0.29354	0.7689	0.319254	Kidney - Podocyte	0.738449	1.14177	0
UNC5C	Lower Urogenital Sinus Mese	0.604001	0.270267	0.604001	0.294563	Lower Urogenital Sinus Mese	0.738249	1.22226	0
LIMCH1	Lower Urogenital Sinus Mese	0.635124	0.287774	0.87931	0.313061	Endothelial	0.737607	1.16136	0
CYTL1	Lower Urogenital Sinus Mese	0.692849	0.318749	0.692849	0.345984	Lower Urogenital Sinus Mese	0.735365	1.06136	0
TCF21	Lower Urogenital Sinus Mese	0.92375	0.415073	0.92375	0.452105	Lower Urogenital Sinus Mese	0.733311	0.793842	0
ACKR3	Lower Urogenital Sinus Mese	0.65728	0.308649	0.703746	0.334029	Urethral Epi	0.720726	1.09653	0
CDH10	Lower Urogenital Sinus Mese	0.377547	0.131896	0.325593	0.149779	Vas Deferens Mese	0.716809	1.89859	0
LMO2	Lower Urogenital Sinus Mese	0.368951	0.128434	0.621622	0.145944	Erythroid	0.71006	1.92454	0
PRRX2	Lower Urogenital Sinus Mese	0.505965	0.225672	0.672155	0.246077	Corpus Spongiosum	0.70942	1.40211	0
PRDM8	Urogenital Sinus Lig	0.511457	0.0684813	0.364016	0.109363	Upper Urogenital Sinus Mese	1.13189	2.21308	0
DACH2	Urogenital Sinus Lig	0.617489	0.219992	0.617489	0.256677	Urogenital Sinus Lig	0.839746	1.35994	0
PGM5-AS1	Urogenital Sinus Lig	0.471534	0.141646	0.471534	0.172091	Urogenital Sinus Lig	0.829773	1.75973	0
MLC1	Urogenital Sinus Lig	0.307458	0.0456958	0.244124	0.0698538	Immune	0.818255	2.66135	0
EYA2	Urogenital Sinus Lig	0.457798	0.138425	0.457798	0.167899	Urogenital Sinus Lig	0.81689	1.78439	0
TNC	Urogenital Sinus Lig	0.595745	0.225745	0.595745	0.259892	Urogenital Sinus Lig	0.802759	1.34749	0
NEGR1	Urogenital Sinus Lig	0.369827	0.0979467	0.369827	0.123038	Urogenital Sinus Lig	0.774883	2.09526	0
IGF1	Urogenital Sinus Lig	0.69938	0.29762	0.706201	0.334698	Upper Urogenital Sinus Mese	0.76549	1.09453	0
HOXA13	Urogenital Sinus Lig	0.657762	0.27777	0.781683	0.31284	Upper Urogenital Sinus Mese	0.764363	1.16206	0
CHST2	Urogenital Sinus Lig	0.669745	0.286292	0.578515	0.321681	Prepuce	0.759621	1.13419	0
SMOC2	Urogenital Sinus Lig	0.621814	0.264862	0.621814	0.297805	Urogenital Sinus Lig	0.753214	1.21132	0
COL25A1	Urogenital Sinus Lig	0.676526	0.301192	0.615274	0.335831	Vas Deferens Mese	0.738189	1.09115	0
HOXD13	Urogenital Sinus Lig	0.505436	0.229311	0.69351	0.254794	Corpus Spongiosum	0.691082	1.3673	0
FGF7	Urogenital Sinus Lig	0.404431	0.1591	0.532747	0.181742	Fallopian Lig	0.689623	1.70517	0
CGNL1	Urogenital Sinus Lig	0.439502	0.187122	0.558487	0.210414	Kidney - Loop of Henle	0.685043	1.55868	0
KCND2	Urogenital Sinus Lig	0.305354	0.0886934	0.243423	0.108689	Lower Urogenital Sinus Mese	0.677662	2.21926	0
CA10	Urogenital Sinus Lig	0.267828	0.0605414	0.267828	0.0796718	Urogenital Sinus Lig	0.677562	2.52984	0
ZMAT4	Urogenital Sinus Lig	0.366904	0.137105	0.332972	0.158313	Upper Urogenital Sinus Mese	0.676271	1.84318	0
SPOCK3	Urogenital Sinus Lig	0.385025	0.152937	0.396021	0.174357	Kidney - Mese Progenitor	0.672504	1.74665	0
GDF7	Urogenital Sinus Lig	0.246434	0.0472766	0.246434	0.0656568	Urogenital Sinus Lig	0.671118	2.72331	0
TCF21	Urogenital Sinus Lig	0.839198	0.412748	0.92375	0.452105	Lower Urogenital Sinus Mese	0.66619	0.793842	0
PCP4	Urogenital Sinus Lig	0.303893	0.0942145	0.618233	0.113566	Müllerian Epi	0.661081	2.17537	0
EPHA4	Urogenital Sinus Lig	0.543664	0.271518	0.591674	0.296634	Kidney - Mese Progenitor	0.66069	1.21526	0
ITGA8	Urogenital Sinus Lig	0.651742	0.333801	0.651742	0.363143	Urogenital Sinus Lig	0.660187	1.01296	0
LRRTM4	Urogenital Sinus Lig	0.326982	0.11744	0.326982	0.136778	Urogenital Sinus Lig	0.650495	1.98939	0
C1QL1	Urogenital Sinus Lig	0.405483	0.180537	0.438294	0.201297	Neural	0.649979	1.60297	0
MMP23B	Urogenital Sinus Lig	0.773556	0.402657	0.737048	0.436887	Fallopian Lig	0.640567	0.828081	0
ISL1	Urogenital Sinus Lig	0.638999	0.339934	0.817424	0.367535	Neural	0.639598	1.00094	0
EYA4	Urogenital Sinus Lig	0.332008	0.135697	0.423298	0.153814	Kidney - Mese Progenitor	0.621523	1.87201	0
ALDH1A1	Urogenital Sinus Lig	0.448621	0.231183	0.900215	0.25125	Kidney - Proximal Tubule	0.619682	1.38131	0
PBX3	Urogenital Sinus Lig	0.490063	0.26469	0.403186	0.285489	Lower Urogenital Sinus Mese	0.614319	1.25355	0
PGM5	Urogenital Sinus Lig	0.617606	0.345182	0.690336	0.370324	Wolffian Epi	0.613516	0.993378	0
HS3ST1	Urogenital Sinus Lig	0.356734	0.164609	0.411568	0.18234	Fallopian Mese	0.607118	1.70188	0
WNT11	Urogenital Sinus Lig	0.497253	0.274733	0.690135	0.29527	Labio-Scrotal Swelling	0.606582	1.21987	0
COL9A2	Urogenital Sinus Lig	0.418751	0.217954	0.476473	0.236485	Lower Urogenital Sinus Mese	0.603785	1.44187	0
LHFPL2	Urogenital Sinus Lig	0.504618	0.282424	0.504618	0.30293	Urogenital Sinus Lig	0.602642	1.19425	0
TLL2	Urogenital Sinus Lig	0.255261	0.078103	0.251797	0.0944528	Lower Urogenital Sinus Mese	0.602327	2.35965	0
FAIM2	Urogenital Sinus Lig	0.333996	0.148207	0.333996	0.165353	Urogenital Sinus Lig	0.601083	1.79967	0
CLDN11	Urogenital Sinus Lig	0.76549	0.425805	0.803653	0.457154	Fallopian Mese	0.599176	0.782735	0
AIF1	Urogenital Sinus Lig	0.510697	0.290542	0.896128	0.31086	Kidney - Podocyte	0.596705	1.16841	0
CDH6	Urogenital Sinus Lig	0.345336	0.160788	0.892294	0.17782	Schwann	0.596389	1.72698	0
TCIM	Urogenital Sinus Lig	0.348141	0.165406	0.539605	0.18227	Wolffian Epi	0.592628	1.70226	0
CNTNAP4	Urogenital Sinus Lig	0.21224	0.0466942	0.180804	0.0619723	Prepuce	0.590253	2.78107	0
RSPO3	Urogenital Sinus Lig	0.495499	0.284622	0.864699	0.304084	Adrenal Cortex	0.589867	1.19045	0
ALDH1A2	Urogenital Sinus Lig	0.675707	0.392993	0.820463	0.419085	Coelomic Epi	0.587651	0.869682	0
SULF1	Urogenital Sinus Lig	0.670914	0.39212	0.736124	0.417849	Lower Urogenital Sinus Mese	0.585463	0.872634	0
ANTXR2	Urogenital Sinus Lig	0.481588	0.278246	0.462216	0.297012	Endothelial	0.584639	1.21398	0
SCN9A	Urogenital Sinus Lig	0.244038	0.0771937	0.527676	0.0925917	Neural	0.580702	2.37956	0
CDH7	Urogenital Sinus Lig	0.350655	0.174849	0.368925	0.191074	Vas Deferens Mese	0.580366	1.65509	0
GATA2	Urogenital Sinus Lig	0.838789	0.467114	0.865526	0.501416	Upper Urogenital Sinus Mese	0.579032	0.690319	0
FRMD6-AS2	Urogenital Sinus SmMu	0.630021	0.00387777	0.0158008	0.00547545	Vas Deferens Mese	3.28082	5.20748	0
MYOCD	Urogenital Sinus SmMu	0.799154	0.0213737	0.155928	0.0233583	Perivascular	3.00226	3.7568	0
ACTG2	Urogenital Sinus SmMu	0.953488	0.0485506	0.215858	0.0508596	Lower Urogenital Sinus Mese	2.84014	2.97869	0
MYH11	Urogenital Sinus SmMu	0.716702	0.0178583	0.395349	0.0196415	Perivascular	2.81672	3.93011	0
GBP2	Urogenital Sinus SmMu	0.556025	0.00945376	0.330306	0.0108484	Urethral Epi	2.51531	4.52374	0
KCNMB1	Urogenital Sinus SmMu	0.638478	0.0235425	0.231414	0.0251115	Perivascular	2.35243	3.68443	0
LMOD1	Urogenital Sinus SmMu	0.623679	0.0287453	0.131148	0.0302633	Perivascular	2.18152	3.49782	8.37392e-320
TNMD	Urogenital Sinus SmMu	0.435518	0.00799351	0.111323	0.00908439	Perivascular	2.04746	4.7012	1.24026e-288
CES1	Urogenital Sinus SmMu	0.393235	0.0116549	0.0970432	0.0126286	Immune	1.71914	4.37179	2.52789e-222
FENDRR	Urogenital Sinus SmMu	0.744186	0.0981882	0.553094	0.0998365	Lower Urogenital Sinus Mese	1.71477	2.30422	0
SBSPON	Urogenital Sinus SmMu	0.758985	0.107204	0.631838	0.108867	Kidney - Podocyte	1.68315	2.21763	0
JPH2	Urogenital Sinus SmMu	0.342495	0.00712818	0.133201	0.0079839	Skeletal Muscle	1.65436	4.83033	7.28211e-215
ACTA2	Urogenital Sinus SmMu	0.945032	0.175111	0.688525	0.177075	Perivascular	1.63602	1.73118	0
PDLIM3	Urogenital Sinus SmMu	0.7463	0.112904	0.7463	0.11452	Urogenital Sinus SmMu	1.61723	2.167	0
LINC01082	Urogenital Sinus SmMu	0.501057	0.0394159	0.400371	0.0405938	Lower Urogenital Sinus Mese	1.60546	3.20414	0
SEMA3E	Urogenital Sinus SmMu	0.632135	0.0791888	0.319432	0.0805997	Preputial Lamina Epi	1.59188	2.51826	0
FOXF1	Urogenital Sinus SmMu	0.900634	0.172271	0.852464	0.17413	Lower Urogenital Sinus Mese	1.57427	1.74795	0
CNN1	Urogenital Sinus SmMu	0.706131	0.107566	0.29148	0.109094	Wolffian/Mesonephros Lig	1.56447	2.21555	5.1651e-207
AF165147.1	Urogenital Sinus SmMu	0.446089	0.0292753	0.360953	0.0303388	Urethral Epi	1.55923	3.49533	0
ACTC1	Urogenital Sinus SmMu	0.43129	0.026874	0.450243	0.0279059	Schwann	1.54355	3.57892	0
GBP1	Urogenital Sinus SmMu	0.539112	0.0576312	0.332845	0.0588597	Fallopian Lig	1.52709	2.8326	0
HHIP	Urogenital Sinus SmMu	0.67019	0.107458	0.501519	0.108894	Lower Urogenital Sinus Mese	1.48607	2.21738	0
CAV1	Urogenital Sinus SmMu	0.843552	0.176782	0.803008	0.178483	Endothelial	1.45366	1.72326	0
CARMN	Urogenital Sinus SmMu	0.549683	0.0787939	0.441098	0.0799955	Perivascular	1.38838	2.52579	0
NEXN	Urogenital Sinus SmMu	0.820296	0.184678	0.612326	0.1863	Skeletal Muscle	1.37842	1.6804	9.52085e-197
LIMS2	Urogenital Sinus SmMu	0.463002	0.0504651	0.453778	0.0515178	Endothelial	1.37319	2.96583	0
ASB2	Urogenital Sinus SmMu	0.287526	0.00824229	0.0874751	0.00895492	Skeletal Muscle	1.35585	4.71555	4.73161e-161
CAV2	Urogenital Sinus SmMu	0.646934	0.122639	0.569332	0.123977	Endothelial	1.35058	2.08766	0
PRKAG2	Urogenital Sinus SmMu	0.488372	0.0685938	0.488372	0.0696649	Urogenital Sinus SmMu	1.30105	2.66406	0
RASL12	Urogenital Sinus SmMu	0.579281	0.105208	0.579281	0.106418	Urogenital Sinus SmMu	1.29781	2.24038	0
FOXF2	Urogenital Sinus SmMu	0.742072	0.178004	0.881714	0.179444	Prepuce	1.2748	1.71789	0
FBXL22	Urogenital Sinus SmMu	0.348837	0.0252136	0.188867	0.0260394	Skeletal Muscle	1.27261	3.64814	2.65254e-135
ADAMTS8	Urogenital Sinus SmMu	0.376321	0.0350946	0.174603	0.0359653	Kidney - S-Shaped Body	1.25134	3.3252	1.041e-128
FOXP2	Urogenital Sinus SmMu	0.780127	0.202655	0.780127	0.204129	Urogenital Sinus SmMu	1.23962	1.589	0
A2M	Urogenital Sinus SmMu	0.412262	0.0500324	0.718262	0.0509567	Perivascular	1.22721	2.97678	0
SORBS1	Urogenital Sinus SmMu	0.663848	0.16119	0.387743	0.162472	Schwann	1.20638	1.81725	7.43074e-231
TAGLN	Urogenital Sinus SmMu	0.955603	0.285349	0.711399	0.287059	Perivascular	1.19266	1.24807	0
PARM1	Urogenital Sinus SmMu	0.475687	0.0825257	0.475687	0.0835289	Urogenital Sinus SmMu	1.18092	2.48256	0
GREM2	Urogenital Sinus SmMu	0.420719	0.060795	0.340849	0.0617134	Corpus Spongiosum	1.17181	2.78525	0
GLIPR1	Urogenital Sinus SmMu	0.473573	0.0872796	0.473573	0.0882653	Urogenital Sinus SmMu	1.14955	2.42741	0
C3orf70	Urogenital Sinus SmMu	0.48203	0.0927258	0.239684	0.0937192	Schwann	1.14118	2.36745	8.55218e-252
AOC3	Urogenital Sinus SmMu	0.215645	0.0049973	0.0770111	0.00553479	Perivascular	1.12064	5.1967	7.59248e-163
HACD1	Urogenital Sinus SmMu	0.399577	0.0597188	0.229173	0.060586	Müllerian Epi	1.12029	2.80369	0
ANO1	Urogenital Sinus SmMu	0.446089	0.0816495	0.231796	0.0825794	Perivascular	1.11254	2.49399	0
MRGPRF	Urogenital Sinus SmMu	0.541226	0.131996	0.541226	0.13304	Urogenital Sinus SmMu	1.09171	2.01711	0
TRAF5	Urogenital Sinus SmMu	0.566596	0.146263	0.289745	0.147335	Perivascular	1.08506	1.91504	3.38544e-181
AP003555.2	Urogenital Sinus SmMu	0.264271	0.016133	0.131274	0.0167662	Erythroid	1.08044	4.08839	0
HSPB8	Urogenital Sinus SmMu	0.376321	0.0569064	0.561668	0.0577215	Preputial Lamina Epi	1.07332	2.85213	0
SMTN	Urogenital Sinus SmMu	0.674419	0.204159	0.661775	0.205359	Endothelial	1.0676	1.583	0
WFDC1	Urogenital Sinus SmMu	0.488372	0.111412	0.281357	0.112373	Perivascular	1.06755	2.18593	0
UPK1A	Urethral Epi	0.927355	0.00840687	0.899329	0.0127742	Genital Surface Epi	4.04357	4.36032	0
FAM3D	Urethral Epi	0.778661	0.00240119	0.66443	0.00609042	Genital Surface Epi	3.97198	5.10104	0
S100P	Urethral Epi	0.904654	0.00832556	0.322444	0.0125854	Urogenital Sinus Epi	3.95805	4.37522	0
UPK2	Urethral Epi	0.808173	0.0101847	0.791946	0.0139772	Genital Surface Epi	3.45116	4.27033	0
EHF	Urethral Epi	0.83882	0.0130304	0.47651	0.016955	Genital Surface Epi	3.42003	4.07719	0
NECTIN4	Urethral Epi	0.816118	0.011529	0.816118	0.0153528	Urethral Epi	3.40848	4.17646	0
UPK1B	Urethral Epi	0.69807	0.00435249	0.69807	0.00764944	Urethral Epi	3.40178	4.87312	0
SFN	Urethral Epi	0.880817	0.0170793	0.880817	0.0211843	Urethral Epi	3.39511	3.85449	0
AGR2	Urethral Epi	0.959137	0.0252694	0.893933	0.0297077	Urogenital Sinus Epi	3.37266	3.51635	0
AGR3	Urethral Epi	0.717367	0.00626043	0.322148	0.00964002	Genital Surface Epi	3.3299	4.64183	0
RHOV	Urethral Epi	0.853575	0.0173178	0.818792	0.0212922	Genital Surface Epi	3.28577	3.84941	0
GRHL3	Urethral Epi	0.708286	0.00645556	0.708286	0.00979107	Urethral Epi	3.27673	4.62628	0
FOXA1	Urethral Epi	0.791146	0.012445	0.781502	0.0161458	Urogenital Sinus Epi	3.26434	4.12609	0
KRT13	Urethral Epi	0.891033	0.0215619	0.85906	0.0256941	Genital Surface Epi	3.26251	3.66149	0
FXYD3	Urethral Epi	0.960272	0.0290636	0.852779	0.0334892	Urogenital Sinus Epi	3.2616	3.39653	0
UPK3A	Urethral Epi	0.61975	0.00329012	0.13322	0.00621989	Urogenital Sinus Epi	3.14833	5.08	0
AC110619.1	Urethral Epi	0.62202	0.00397307	0.62202	0.00691039	Urethral Epi	3.09438	4.97473	0
SMIM22	Urethral Epi	0.627696	0.00470481	0.137728	0.00766563	Müllerian Epi	3.05751	4.87101	0
TACSTD2	Urethral Epi	0.975028	0.0399204	0.975028	0.0443646	Urethral Epi	3.03752	3.11531	0
KRT4	Urethral Epi	0.657208	0.00772391	0.657208	0.0108106	Urethral Epi	2.97533	4.52722	0
POF1B	Urethral Epi	0.676504	0.00913861	0.50997	0.0123103	Urogenital Sinus Epi	2.9748	4.39732	0
ADIRF	Urethral Epi	0.851305	0.0308577	0.583893	0.0347569	Genital Surface Epi	2.85985	3.35938	0
VGLL1	Urethral Epi	0.639047	0.00847733	0.639047	0.0114742	Urethral Epi	2.85504	4.46766	0
CCNO	Urethral Epi	0.530079	0.00235241	0.0390327	0.00486047	Urogenital Sinus Epi	2.82353	5.32662	0
PSCA	Urethral Epi	0.513053	0.00170197	0.0201342	0.00413221	Genital Surface Epi	2.81612	5.48894	0
VSIG2	Urethral Epi	0.641317	0.00986493	0.261349	0.012866	Urogenital Sinus Epi	2.79176	4.35317	0
TMEM265	Urethral Epi	0.775255	0.023833	0.775255	0.0274042	Urethral Epi	2.78864	3.59706	0
C19orf33	Urethral Epi	0.950057	0.0495631	0.919463	0.0538428	Genital Surface Epi	2.77577	2.92169	0
MUC20	Urethral Epi	0.766175	0.0264076	0.671141	0.0299235	Genital Surface Epi	2.68859	3.50911	0
KRT7	Urethral Epi	0.682179	0.0173016	0.33557	0.0204614	Genital Surface Epi	2.65314	3.88921	0
TNFSF10	Urethral Epi	0.656073	0.0145914	0.3042	0.0176401	Urogenital Sinus Epi	2.64895	4.03758	0
CLIC6	Urethral Epi	0.627696	0.0121957	0.37081	0.0151209	Urogenital Sinus Epi	2.6311	4.19168	0
SERPINB5	Urethral Epi	0.580023	0.00834183	0.486247	0.0110588	Preputial Lamina Epi	2.61273	4.50453	0
ELF3	Urethral Epi	0.99319	0.0693201	0.911328	0.0737108	Urogenital Sinus Epi	2.58985	2.60761	0
ERP27	Urethral Epi	0.682179	0.0196973	0.456376	0.0228458	Genital Surface Epi	2.57795	3.77899	0
CLDN4	Urethral Epi	0.99773	0.0717538	0.986577	0.0761546	Genital Surface Epi	2.56914	2.57499	0
AC019349.1	Urethral Epi	0.526674	0.00516554	0.526674	0.00764405	Urethral Epi	2.56692	4.87383	0
PHLDA2	Urethral Epi	0.696935	0.0219522	0.436242	0.0251601	Genital Surface Epi	2.56646	3.6825	0
BNIPL	Urethral Epi	0.528944	0.00540945	0.528944	0.00789759	Urethral Epi	2.56072	4.8412	0
CLIC3	Urethral Epi	0.632236	0.0159302	0.632236	0.0188593	Urethral Epi	2.51045	3.97075	0
MLPH	Urethral Epi	0.480136	0.00323049	0.0469799	0.00549702	Genital Surface Epi	2.49841	5.20355	0
DHRS2	Urethral Epi	0.703746	0.0266678	0.104794	0.0298857	Urogenital Sinus Epi	2.47041	3.51038	0
CLDN7	Urethral Epi	0.889898	0.0591137	0.885906	0.063062	Genital Surface Epi	2.45935	2.76364	0
RAB25	Urethral Epi	0.896708	0.0625772	0.896708	0.0665415	Urethral Epi	2.43002	2.70993	0
CXCL17	Urethral Epi	0.408627	0.000981072	0.308725	0.00291844	Genital Surface Epi	2.38503	5.83671	0
TMPRSS2	Urethral Epi	0.607264	0.0175021	0.607264	0.020305	Urethral Epi	2.36644	3.89689	0
ZNF750	Urethral Epi	0.475596	0.00472107	0.475596	0.00695894	Urethral Epi	2.36263	4.96773	0
S100A14	Urethral Epi	0.834279	0.0554496	0.834279	0.059151	Urethral Epi	2.35906	2.82766	0
MIR205HG	Urethral Epi	0.631101	0.0210307	0.931693	0.0239301	Urogenital Sinus Epi	2.35566	3.73262	0
SMIM5	Urethral Epi	0.632236	0.0212692	0.532819	0.0241729	Erythroid	2.35351	3.72252	0
SCEL	Genital Surface Epi	0.912752	0.00266164	0.254257	0.00339316	Urethral Epi	5.1899	5.68599	0
SERPINB2	Genital Surface Epi	0.932886	0.00363884	0.299911	0.00438575	Preputial Lamina Epi	5.06501	5.42939	0
IGFL2	Genital Surface Epi	0.85906	0.00261845	0.143744	0.00330685	Preputial Lamina Epi	4.90675	5.71176	3.64207e-299
AC110619.1	Genital Surface Epi	0.973154	0.00613311	0.62202	0.00691039	Urethral Epi	4.84118	4.97473	0
SPRR3	Genital Surface Epi	0.825503	0.00226752	0.248581	0.00292923	Urethral Epi	4.81517	5.83302	0
IL36RN	Genital Surface Epi	0.697987	0.00117155	0.16118	0.00173164	Urethral Epi	4.43828	6.35868	1.25291e-257
KRT4	Genital Surface Epi	0.939597	0.0100635	0.657208	0.0108106	Urethral Epi	4.25377	4.52722	0
GABRP	Genital Surface Epi	0.85906	0.0066784	0.393871	0.00736353	Urethral Epi	4.21903	4.91122	0
MUC22	Genital Surface Epi	0.536913	0.000107977	0.00443656	0.000539453	Preputial Lamina Epi	4.04024	7.52496	4.33648e-239
CLIC3	Genital Surface Epi	1	0.01807	0.632236	0.0188593	Urethral Epi	3.97075	3.97075	0
NECTIN4	Genital Surface Epi	0.939597	0.0146093	0.816118	0.0153528	Urethral Epi	3.92419	4.17646	0
UPK1A	Genital Surface Epi	0.899329	0.0120611	0.899329	0.0127742	Genital Surface Epi	3.92137	4.36032	0
DAPP1	Genital Surface Epi	0.738255	0.0052531	0.364359	0.00584227	Urethral Epi	3.79658	5.14264	0
MUC15	Genital Surface Epi	0.711409	0.00434069	0.33008	0.00490902	Preputial Lamina Epi	3.78234	5.31668	0
SFN	Genital Surface Epi	0.95302	0.0204347	0.880817	0.0211843	Urethral Epi	3.67341	3.85449	0
EVPL	Genital Surface Epi	0.885906	0.0163154	0.542565	0.0170143	Urethral Epi	3.60891	4.0737	0
BNIPL	Genital Surface Epi	0.738255	0.00731007	0.528944	0.00789759	Urethral Epi	3.57404	4.8412	0
VGLL1	Genital Surface Epi	0.798658	0.0108409	0.639047	0.0114742	Urethral Epi	3.56813	4.46766	0
A2ML1	Genital Surface Epi	0.557047	0.00125254	0.0408627	0.00169928	Urethral Epi	3.5526	6.37755	1.47228e-192
MAB21L4	Genital Surface Epi	0.66443	0.00424351	0.103292	0.00477416	Urethral Epi	3.55107	5.34454	0
GRHL3	Genital Surface Epi	0.765101	0.00918348	0.708286	0.00979107	Urethral Epi	3.53957	4.62628	0
CERS3	Genital Surface Epi	0.644295	0.00364964	0.328305	0.00416458	Preputial Lamina Epi	3.53147	5.48114	0
ZNF750	Genital Surface Epi	0.704698	0.00639766	0.475596	0.00695894	Urethral Epi	3.50075	4.96773	0
UPK1B	Genital Surface Epi	0.711409	0.00708332	0.69807	0.00764944	Urethral Epi	3.46679	4.87312	0
AC019349.1	Genital Surface Epi	0.704698	0.00708332	0.526674	0.00764405	Urethral Epi	3.43458	4.87383	0
IGFL2-AS1	Genital Surface Epi	0.510067	0.00085842	0.110914	0.00126771	Preputial Lamina Epi	3.40242	6.67054	7.82674e-212
FAM3D	Genital Surface Epi	0.66443	0.00556083	0.66443	0.00609042	Genital Surface Epi	3.38928	5.10104	0
UPK2	Genital Surface Epi	0.791946	0.0133514	0.791946	0.0139772	Genital Surface Epi	3.38187	4.27033	0
HCLS1	Genital Surface Epi	0.751678	0.0122176	0.691433	0.012812	Immune	3.27534	4.35737	0
VTCN1	Genital Surface Epi	0.583893	0.00326092	0.290579	0.00372762	Urethral Epi	3.26512	5.59199	0
TMPRSS11E	Genital Surface Epi	0.563758	0.00310975	0.179342	0.00356039	Urethral Epi	3.17841	5.63789	0
AP001207.3	Genital Surface Epi	0.691275	0.00965318	0.469921	0.0102011	Urethral Epi	3.16968	4.58526	0
RHOV	Genital Surface Epi	0.818792	0.0206507	0.818792	0.0212922	Genital Surface Epi	3.15187	3.84941	0
SPTSSB	Genital Surface Epi	0.677852	0.00910789	0.31328	0.00964542	Urethral Epi	3.1461	4.64127	0
KRT13	Genital Surface Epi	0.85906	0.0250238	0.85906	0.0256941	Genital Surface Epi	3.14544	3.66149	0
SERPINB7	Genital Surface Epi	0.718121	0.0123526	0.20142	0.0129199	Preputial Lamina Epi	3.1231	4.34899	0
TACSTD2	Genital Surface Epi	1	0.0435959	0.975028	0.0443646	Urethral Epi	3.11531	3.11531	0
KLC3	Genital Surface Epi	0.791946	0.0192254	0.537711	0.0198465	Preputial Lamina Epi	3.10421	3.91973	0
C1orf116	Genital Surface Epi	0.691275	0.0107437	0.371169	0.0112907	Urethral Epi	3.09952	4.48377	0
PPL	Genital Surface Epi	0.946309	0.0380458	0.603859	0.0387759	Urethral Epi	3.07546	3.24996	0
IVL	Genital Surface Epi	0.483221	0.0014523	0.144154	0.00183953	Urethral Epi	3.04345	6.29824	7.80155e-204
GPR87	Genital Surface Epi	0.604027	0.00607373	0.269835	0.00655435	Urogenital Sinus Epi	3.03682	5.02763	0
COX4I2	Genital Surface Epi	0.825503	0.0249752	0.562714	0.0256186	Perivascular	3.025	3.66444	0
BARX2	Genital Surface Epi	0.738255	0.017082	0.425447	0.0176617	Skeletal Muscle	2.97986	4.03636	0
TMEM265	Genital Surface Epi	0.812081	0.026773	0.775255	0.0274042	Urethral Epi	2.9211	3.59706	0
FHDC1	Genital Surface Epi	0.771812	0.0225727	0.485133	0.0231749	Schwann	2.90563	3.76469	0
SLC28A3	Genital Surface Epi	0.42953	0.00080983	0.0737798	0.00115443	Urethral Epi	2.90541	6.76415	2.66068e-150
TMEM40	Genital Surface Epi	0.657718	0.0121475	0.53462	0.0126664	Urethral Epi	2.87344	4.36881	0
ELF5	Genital Surface Epi	0.644295	0.0111109	0.493757	0.0116198	Urethral Epi	2.87036	4.45504	0
GNA15	Genital Surface Epi	0.577181	0.00656502	0.486732	0.00702368	Immune	2.86193	4.95847	0
KRT5	Preputial Lamina Epi	0.840284	0.0091888	0.465422	0.0142416	Urogenital Sinus Epi	3.57254	4.25159	0
MIR205HG	Preputial Lamina Epi	0.955634	0.0182311	0.931693	0.0239301	Urogenital Sinus Epi	3.56702	3.73262	0
TP63	Preputial Lamina Epi	0.833185	0.0119188	0.719134	0.0169118	Urogenital Sinus Epi	3.39918	4.07974	0
KRT15	Preputial Lamina Epi	0.795918	0.0117994	0.564701	0.0165666	Urogenital Sinus Epi	3.26356	4.10037	0
FABP7	Preputial Lamina Epi	0.891748	0.0215473	0.104871	0.0268378	Glans	3.22629	3.61794	0
TRIM29	Preputial Lamina Epi	0.869565	0.022953	0.750106	0.0281001	Urogenital Sinus Epi	3.10607	3.57198	0
DSG3	Preputial Lamina Epi	0.548358	0.000412492	0.14094	0.0037438	Genital Surface Epi	3.06404	5.58765	0
SFN	Preputial Lamina Epi	0.726708	0.0168688	0.880817	0.0211843	Urethral Epi	2.80109	3.85449	0
COL17A1	Preputial Lamina Epi	0.607808	0.00953616	0.495545	0.0131734	Urogenital Sinus Epi	2.63154	4.32955	0
PKP1	Preputial Lamina Epi	0.5874	0.00817928	0.557047	0.0117007	Genital Surface Epi	2.61282	4.4481	0
LGALS7B	Preputial Lamina Epi	0.553682	0.00604626	0.106016	0.00937569	Endothelial	2.58549	4.66963	0
FXYD3	Preputial Lamina Epi	0.747116	0.0291241	0.852779	0.0334892	Urogenital Sinus Epi	2.5376	3.39653	0
KRT13	Preputial Lamina Epi	0.682343	0.0216775	0.85906	0.0256941	Genital Surface Epi	2.49839	3.66149	0
KRT17	Preputial Lamina Epi	0.958296	0.0733693	0.932886	0.0787493	Genital Surface Epi	2.4355	2.54149	0
PKP3	Preputial Lamina Epi	0.702751	0.0288256	0.702751	0.0329228	Preputial Lamina Epi	2.3989	3.41359	0
PITX2	Preputial Lamina Epi	0.773736	0.0415206	0.773736	0.0459722	Preputial Lamina Epi	2.38289	3.07972	0
WNT3	Preputial Lamina Epi	0.56433	0.0118103	0.208054	0.0151694	Genital Surface Epi	2.36368	4.18847	0
S100A14	Preputial Lamina Epi	0.822538	0.0544815	0.834279	0.059151	Urethral Epi	2.32586	2.82766	0
SERPINB5	Preputial Lamina Epi	0.486247	0.00815214	0.486247	0.0110588	Preputial Lamina Epi	2.19031	4.50453	0
HCAR2	Preputial Lamina Epi	0.455191	0.00547637	0.455191	0.00821047	Preputial Lamina Epi	2.18598	4.80234	0
PRRG4	Preputial Lamina Epi	0.655723	0.0326032	0.637584	0.0363915	Genital Surface Epi	2.17269	3.31342	0
WNT6	Preputial Lamina Epi	0.781721	0.0597028	0.778523	0.0640924	Genital Surface Epi	2.14772	2.74743	0
LGALS7	Preputial Lamina Epi	0.430346	0.00443429	0.117755	0.00702368	Endothelial	2.13386	4.95847	0
KLC3	Preputial Lamina Epi	0.537711	0.0166788	0.537711	0.0198465	Preputial Lamina Epi	2.10768	3.91973	0
RAB25	Preputial Lamina Epi	0.772848	0.0622212	0.896708	0.0665415	Urethral Epi	2.09436	2.70993	0
CLDN4	Preputial Lamina Epi	0.804791	0.0716976	0.986577	0.0761546	Genital Surface Epi	2.07233	2.57499	0
DAPL1	Preputial Lamina Epi	0.451642	0.00765281	0.451642	0.0103521	Preputial Lamina Epi	2.06426	4.57057	0
SERPINB13	Preputial Lamina Epi	0.352263	0.000846694	0.167785	0.00298317	Genital Surface Epi	2.04833	5.81477	0
GJB6	Preputial Lamina Epi	0.440106	0.00746828	0.187919	0.0100986	Genital Surface Epi	2.02245	4.59536	0
S100A2	Preputial Lamina Epi	0.520852	0.0179814	0.378871	0.0210387	Urogenital Sinus Epi	2.01121	3.86139	0
CYP2W1	Preputial Lamina Epi	0.724046	0.0592849	0.724046	0.0633264	Preputial Lamina Epi	1.99797	2.75945	0
LAMB3	Preputial Lamina Epi	0.488021	0.0141116	0.488021	0.0169928	Preputial Lamina Epi	1.98867	4.07497	0
GJB2	Preputial Lamina Epi	0.534161	0.0213302	0.372735	0.024448	Coelomic Epi	1.98238	3.71121	0
C19orf33	Preputial Lamina Epi	0.673469	0.0500526	0.919463	0.0538428	Genital Surface Epi	1.96767	2.92169	0
WNT7B	Preputial Lamina Epi	0.450754	0.0102852	0.342282	0.0129631	Genital Surface Epi	1.95882	4.34565	0
PPP1R13L	Preputial Lamina Epi	0.696539	0.0564354	0.696539	0.060327	Preputial Lamina Epi	1.95587	2.80798	0
TMEM40	Preputial Lamina Epi	0.447205	0.0100084	0.53462	0.0126664	Urethral Epi	1.95375	4.36881	0
CDH1	Preputial Lamina Epi	0.673469	0.0512956	0.736478	0.0550781	Wolffian Epi	1.95239	2.899	0
IRF6	Preputial Lamina Epi	0.689441	0.0590406	0.665677	0.0628732	Urogenital Sinus Epi	1.90743	2.76663	0
AGR2	Preputial Lamina Epi	0.539485	0.0265895	0.893933	0.0297077	Urogenital Sinus Epi	1.89702	3.51635	0
NECTIN4	Preputial Lamina Epi	0.453416	0.0126733	0.816118	0.0153528	Urethral Epi	1.89367	4.17646	0
ESRP1	Preputial Lamina Epi	0.569654	0.034709	0.569654	0.0379613	Preputial Lamina Epi	1.86345	3.27119	0
DSG1-AS1	Preputial Lamina Epi	0.299911	0.000314797	0.255034	0.00213623	Genital Surface Epi	1.84407	6.14871	0
DSC3	Preputial Lamina Epi	0.738243	0.0789705	0.738243	0.0829786	Preputial Lamina Epi	1.83761	2.48917	0
F11R	Preputial Lamina Epi	0.755102	0.0870684	0.755102	0.0911298	Preputial Lamina Epi	1.80882	2.39547	0
TACSTD2	Preputial Lamina Epi	0.579414	0.0410918	0.975028	0.0443646	Urethral Epi	1.80506	3.11531	0
GPNMB	Preputial Lamina Epi	0.593611	0.0448802	0.288591	0.0482163	Genital Surface Epi	1.79986	3.03206	0
CERS3	Preputial Lamina Epi	0.328305	0.00218187	0.328305	0.00416458	Preputial Lamina Epi	1.79949	5.48114	0
PPL	Preputial Lamina Epi	0.553682	0.0356263	0.603859	0.0387759	Urethral Epi	1.79944	3.24996	0
LINC00514	Preputial Lamina Epi	0.416149	0.010893	0.181208	0.0133569	Genital Surface Epi	1.79599	4.31573	0
DLX5	Glans	0.837332	0.0883522	0.697987	0.110582	Genital Surface Epi	1.8438	2.20199	0
ALX4	Glans	0.666303	0.0456605	0.309363	0.0640816	Prepuce	1.83073	2.7476	0
MSX1	Glans	0.968739	0.13702	0.658678	0.161706	Corpus Cavernosum	1.76502	1.82197	0
MSX2	Glans	0.849691	0.110885	0.61745	0.132813	Genital Surface Epi	1.71537	2.01881	0
TFAP2A	Glans	0.861323	0.115166	0.82261	0.137312	Wolffian Epi	1.71015	1.9855	0
SP9	Glans	0.418575	0.00615441	0.04299	0.0183953	Corpus Cavernosum	1.67248	3.99566	0
CXCL14	Glans	0.97092	0.157291	0.932785	0.18144	Prepuce	1.6572	1.70683	0
GRP	Glans	0.445474	0.0145882	0.150279	0.0273772	Prepuce	1.60284	3.59804	0
ZIC2	Glans	0.329517	0.00274085	0.056867	0.0124398	Kidney - Proximal Tubule	1.44554	4.38686	0
CRLF1	Glans	0.598691	0.0762102	0.436269	0.0917178	Corpus Cavernosum	1.4303	2.38904	0
TBX4	Glans	0.604144	0.0875683	0.604144	0.102901	Glans	1.37382	2.27399	0
FRZB	Glans	0.787895	0.17219	0.623713	0.190465	Perivascular	1.30656	1.65829	0
DYNC1I1	Glans	0.422574	0.0348861	0.186879	0.0463929	Skeletal Muscle	1.29756	3.07061	0
LUM	Glans	0.984551	0.253098	0.965365	0.274808	Prepuce	1.27173	1.29168	0
HS3ST6	Glans	0.35478	0.0210707	0.35478	0.0309754	Glans	1.23271	3.47456	0
LMO7	Glans	0.706107	0.180335	0.706107	0.19594	Glans	1.15092	1.62995	0
SIM1	Glans	0.438568	0.0626671	0.699736	0.0738241	Prepuce	1.14294	2.60607	0
CACNA2D3	Glans	0.508179	0.0957853	0.471336	0.108025	Neural	1.1309	2.22539	0
PLSCR4	Glans	0.681389	0.177499	0.411506	0.192455	Prepuce	1.12285	1.64789	0
MAB21L1	Glans	0.585787	0.137271	0.720136	0.150583	Neural	1.10904	1.89324	0
CCDC3	Glans	0.652308	0.170922	0.636043	0.18521	Prepuce	1.09996	1.68626	0
TBX5	Glans	0.528353	0.113837	0.735859	0.12614	Corpus Cavernosum	1.09388	2.07036	0
FRMD6	Glans	0.822246	0.248534	0.588289	0.265562	Schwann	1.09022	1.32591	0
NETO2	Glans	0.576699	0.138177	0.515528	0.151192	Preputial Lamina Epi	1.0895	1.8892	0
DLX6	Glans	0.290076	0.0167231	0.147406	0.0248364	Corpus Cavernosum	1.07196	3.69544	0
PITX1	Glans	0.42221	0.0689383	0.497018	0.0794236	Skeletal Muscle	1.06944	2.53296	0
CRIP1	Glans	0.595056	0.1551	0.741203	0.168158	Urethral Epi	1.0609	1.78285	0
SFRP2	Glans	0.736278	0.238526	0.925684	0.2533	Labio-Scrotal Swelling	1.01104	1.37318	0
CD44	Glans	0.505271	0.130577	0.468785	0.141698	Urethral Epi	0.987328	1.95406	0
PTHLH	Glans	0.285351	0.0238504	0.230701	0.0316119	Preputial Lamina Epi	0.985664	3.45422	0
DOCK10	Glans	0.36932	0.0611605	0.36932	0.0703069	Glans	0.980503	2.65489	0
TMEM100	Glans	0.50727	0.137154	0.320548	0.148139	Fallopian Mese	0.968685	1.9096	0
S100A4	Glans	0.860233	0.312802	0.79289	0.32905	Corpus Spongiosum	0.956188	1.11155	0
ANKRD29	Glans	0.402944	0.0876684	0.402944	0.097026	Glans	0.939979	2.33278	0
WIF1	Glans	0.439113	0.108889	0.439113	0.11869	Glans	0.935854	2.13124	0
HEY2	Glans	0.30916	0.0416076	0.420757	0.0495487	Müllerian Epi	0.928964	3.0048	0
MME	Glans	0.597237	0.204352	0.630872	0.216013	Genital Surface Epi	0.915216	1.53242	0
PRRX2	Glans	0.642675	0.233945	0.672155	0.246077	Corpus Spongiosum	0.901103	1.40211	0
LINC01305	Glans	0.204108	0.00672704	0.0751903	0.0125854	Fallopian Mese	0.893015	4.37522	0
AQP1	Glans	0.295347	0.0433589	0.239382	0.050838	Erythroid	0.879872	2.97911	0
GJA1	Glans	0.70229	0.275987	0.70229	0.28864	Glans	0.872649	1.24258	0
SHOX2	Glans	0.332788	0.0650577	0.550196	0.0730042	Labio-Scrotal Swelling	0.870986	2.61724	0
AC020916.1	Glans	0.525809	0.181347	0.582964	0.191571	Preputial Lamina Epi	0.868899	1.6525	0
ISL2	Glans	0.438204	0.129348	0.563898	0.138515	Corpus Cavernosum	0.866231	1.97677	0
FIBIN	Glans	0.444566	0.134213	0.444566	0.143424	Glans	0.863323	1.94195	0
DAAM2	Glans	0.568521	0.210112	0.490237	0.22075	Corpus Cavernosum	0.858879	1.51073	0
ECRG4	Glans	0.727008	0.304413	0.772899	0.316956	Corpus Cavernosum	0.835328	1.14899	0
MARK1	Glans	0.511814	0.187001	0.479307	0.196641	Prepuce	0.832401	1.62637	0
NKD2	Glans	0.367684	0.0970306	0.262694	0.105064	Prepuce	0.828462	2.25319	0
BAALC	Glans	0.239186	0.0249846	0.215334	0.0313422	Endothelial	0.82825	3.46279	0
FOXF2	Corpus Spongiosum	0.912193	0.144742	0.881714	0.179444	Prepuce	1.56705	1.71789	0
THBD	Corpus Spongiosum	0.562634	0.0526015	0.481658	0.0756637	Endothelial	1.45242	2.58146	0
FOXF1	Corpus Spongiosum	0.787044	0.145103	0.852464	0.17413	Lower Urogenital Sinus Mese	1.37572	1.74795	0
SIX2	Corpus Spongiosum	0.547363	0.0655231	0.482978	0.0873104	Kidney - Mese Progenitor	1.33463	2.43829	0
SIX1	Corpus Spongiosum	0.722739	0.13808	0.722739	0.164517	Corpus Spongiosum	1.30436	1.80474	0
FOXQ1	Corpus Spongiosum	0.527201	0.0640259	0.483416	0.0849692	Prepuce	1.2998	2.46547	0
SFRP2	Corpus Spongiosum	0.905393	0.222418	0.925684	0.2533	Labio-Scrotal Swelling	1.24327	1.37318	0
SALL1	Corpus Spongiosum	0.551181	0.0901402	0.38412	0.110987	Kidney - Proximal Tubule	1.21168	2.19834	0
FENDRR	Corpus Spongiosum	0.522906	0.0798007	0.553094	0.0998365	Lower Urogenital Sinus Mese	1.20489	2.30422	0
LINC01896	Corpus Spongiosum	0.44011	0.0484318	0.44011	0.0661423	Corpus Spongiosum	1.19531	2.71595	0
HPSE2	Corpus Spongiosum	0.703412	0.163376	0.584679	0.187794	Prepuce	1.17639	1.67241	0
BMP5	Corpus Spongiosum	0.58566	0.121967	0.698232	0.142933	Corpus Cavernosum	1.13933	1.94538	0
AR	Corpus Spongiosum	0.72429	0.205033	0.574993	0.228512	Prepuce	1.06917	1.47617	0
LRRC3B	Corpus Spongiosum	0.446552	0.07584	0.333996	0.0926025	Skeletal Muscle	1.06254	2.37944	0
PRR16	Corpus Spongiosum	0.497375	0.104389	0.497375	0.122159	Corpus Spongiosum	1.0457	2.10243	0
SPON2	Corpus Spongiosum	0.519924	0.123989	0.473707	0.141892	Labio-Scrotal Swelling	1.01525	1.95269	0
ALX3	Corpus Spongiosum	0.3801	0.0579803	0.315527	0.0725456	Prepuce	0.997208	2.62354	0
WNT2	Corpus Spongiosum	0.425316	0.0833884	0.406025	0.0988493	Urogenital Sinus Epi	0.984249	2.31416	0
SLC8A1	Corpus Spongiosum	0.743498	0.245854	0.69495	0.268356	Wolffian Epi	0.978027	1.31544	0
GRID2	Corpus Spongiosum	0.622405	0.190388	0.460025	0.209923	Adrenal Cortex	0.971584	1.56102	0
HAPLN1	Corpus Spongiosum	0.402887	0.0755632	0.402887	0.0903638	Corpus Spongiosum	0.968505	2.40391	0
LIMCH1	Corpus Spongiosum	0.833572	0.28841	0.87931	0.313061	Endothelial	0.968076	1.16136	0
CXCL14	Corpus Spongiosum	0.566094	0.163223	0.932785	0.18144	Prepuce	0.966228	1.70683	0
GREM2	Corpus Spongiosum	0.340849	0.048494	0.340849	0.0617134	Corpus Spongiosum	0.949352	2.78525	0
HOXD13	Corpus Spongiosum	0.69351	0.234018	0.69351	0.254794	Corpus Spongiosum	0.948235	1.3673	0
PENK	Corpus Spongiosum	0.32021	0.03955	0.138585	0.0522406	Uterus Mese	0.945226	2.95189	0
PRRX2	Corpus Spongiosum	0.672155	0.225898	0.672155	0.246077	Corpus Spongiosum	0.942436	1.40211	0
GAP43	Corpus Spongiosum	0.500716	0.136911	0.567362	0.153361	Labio-Scrotal Swelling	0.938822	1.87496	0
RGS10	Corpus Spongiosum	0.570508	0.179472	0.787645	0.197154	Erythroid	0.926375	1.62377	0
SLITRK6	Corpus Spongiosum	0.502744	0.143335	0.6429	0.159586	Schwann	0.922621	1.83517	0
TBX5	Corpus Spongiosum	0.440826	0.111237	0.735859	0.12614	Corpus Cavernosum	0.912668	2.07036	0
DPT	Corpus Spongiosum	0.292174	0.0331768	0.292174	0.0448879	Corpus Spongiosum	0.906787	3.10359	0
TFAP2A	Corpus Spongiosum	0.447387	0.122628	0.82261	0.137312	Wolffian Epi	0.888286	1.9855	0
FNDC1	Corpus Spongiosum	0.331186	0.0567882	0.441547	0.0691956	Labio-Scrotal Swelling	0.884537	2.67082	0
ADAM33	Corpus Spongiosum	0.592937	0.207643	0.592937	0.225065	Corpus Spongiosum	0.884286	1.49137	0
ISL2	Corpus Spongiosum	0.447029	0.123905	0.563898	0.138515	Corpus Cavernosum	0.883676	1.97677	0
S100A4	Corpus Spongiosum	0.79289	0.307083	0.79289	0.32905	Corpus Spongiosum	0.881333	1.11155	0
FOXD2	Corpus Spongiosum	0.384157	0.0881005	0.399754	0.101487	Adrenal Cortex	0.878882	2.28782	0
RNF175	Corpus Spongiosum	0.455619	0.132543	0.419166	0.147152	Labio-Scrotal Swelling	0.873098	1.91629	0
DLK1	Corpus Spongiosum	0.63696	0.238984	0.67051	0.256979	Schwann	0.865476	1.35876	0
COL13A1	Corpus Spongiosum	0.570747	0.202976	0.432012	0.219606	Lower Urogenital Sinus Mese	0.865207	1.51592	0
RAMP1	Corpus Spongiosum	0.383202	0.0920725	0.383202	0.105236	Corpus Spongiosum	0.862797	2.25155	0
LOX	Corpus Spongiosum	0.617037	0.229673	0.617037	0.247188	Corpus Spongiosum	0.862374	1.39761	0
SLC26A7	Corpus Spongiosum	0.351587	0.0744953	0.32988	0.0870245	Glans	0.858422	2.44157	0
EDIL3	Corpus Spongiosum	0.622882	0.234633	0.622882	0.252189	Corpus Spongiosum	0.858069	1.37758	0
HOXA13	Corpus Spongiosum	0.735027	0.292845	0.781683	0.31284	Upper Urogenital Sinus Mese	0.85415	1.16206	0
HOXC10	Corpus Spongiosum	0.460511	0.144634	0.588958	0.158917	Neural	0.84705	1.83937	0
NDNF	Corpus Spongiosum	0.468743	0.151714	0.531456	0.166049	Lower Urogenital Sinus Mese	0.841614	1.79547	0
EYA1	Corpus Spongiosum	0.422572	0.123684	0.48831	0.137199	Corpus Cavernosum	0.839365	1.98632	0
ARHGAP6	Corpus Spongiosum	0.432355	0.130532	0.526517	0.14418	Urogenital Sinus Epi	0.83734	1.9367	0
TBX5	Corpus Cavernosum	0.735859	0.0841905	0.735859	0.12614	Corpus Cavernosum	1.52349	2.07036	0
PRR16	Corpus Cavernosum	0.676611	0.0840118	0.497375	0.122159	Corpus Spongiosum	1.42253	2.10243	0
FOXF2	Corpus Cavernosum	0.806335	0.136312	0.881714	0.179444	Prepuce	1.3852	1.71789	0
ZFHX4-AS1	Corpus Cavernosum	0.519819	0.0406481	0.311124	0.0714937	Prepuce	1.37136	2.63815	0
BMP5	Corpus Cavernosum	0.698232	0.104728	0.698232	0.142933	Corpus Cavernosum	1.35832	1.94538	0
TBX4	Corpus Cavernosum	0.579066	0.0701395	0.604144	0.102901	Glans	1.31679	2.27399	0
MAB21L1	Corpus Cavernosum	0.65013	0.116213	0.720136	0.150583	Neural	1.23085	1.89324	0
MSX1	Corpus Cavernosum	0.658678	0.127514	0.658678	0.161706	Corpus Cavernosum	1.20009	1.82197	0
SIX1	Corpus Cavernosum	0.65851	0.130529	0.722739	0.164517	Corpus Spongiosum	1.18844	1.80474	0
PRRX2	Corpus Cavernosum	0.82209	0.206446	0.672155	0.246077	Corpus Spongiosum	1.15266	1.40211	0
ISL2	Corpus Cavernosum	0.563898	0.109248	0.563898	0.138515	Corpus Cavernosum	1.1147	1.97677	0
CYP26B1	Corpus Cavernosum	0.403754	0.0418992	0.403754	0.0651929	Corpus Cavernosum	1.10241	2.7304	0
HOXD13	Corpus Cavernosum	0.780357	0.218635	0.69351	0.254794	Corpus Spongiosum	1.06698	1.3673	0
DLX5	Corpus Cavernosum	0.47884	0.0852456	0.697987	0.110582	Genital Surface Epi	1.0544	2.20199	0
SFRP2	Corpus Cavernosum	0.767368	0.217931	0.925684	0.2533	Labio-Scrotal Swelling	1.05373	1.37318	0
CRLF1	Corpus Cavernosum	0.436269	0.068012	0.436269	0.0917178	Corpus Cavernosum	1.04226	2.38904	0
DKK 2.00	Corpus Cavernosum	0.503143	0.105454	0.53216	0.131055	Labio-Scrotal Swelling	1.02246	2.03214	0
GAS2	Corpus Cavernosum	0.619626	0.164743	0.574651	0.194025	Kidney - Mese Progenitor	1.01604	1.63977	0
SOX9	Corpus Cavernosum	0.523003	0.120186	0.525539	0.146116	Urethral Epi	1.00592	1.92335	0
TAFA2	Corpus Cavernosum	0.464762	0.0932311	0.238809	0.117148	Labio-Scrotal Swelling	0.996598	2.14432	0
FOXF1	Corpus Cavernosum	0.563144	0.147365	0.852464	0.17413	Lower Urogenital Sinus Mese	0.98435	1.74795	0
EYA1	Corpus Cavernosum	0.48831	0.113042	0.48831	0.137199	Corpus Cavernosum	0.969941	1.98632	0
ZFHX4	Corpus Cavernosum	0.909578	0.314553	0.776636	0.352856	Prepuce	0.947503	1.04169	0
ISL1	Corpus Cavernosum	0.898098	0.331031	0.817424	0.367535	Neural	0.89894	1.00094	0
TOX	Corpus Cavernosum	0.504819	0.146904	0.471759	0.169944	Neural	0.894684	1.77229	0
ECRG4	Corpus Cavernosum	0.772899	0.285586	0.772899	0.316956	Corpus Cavernosum	0.888056	1.14899	0
CADM2	Corpus Cavernosum	0.541272	0.170416	0.541272	0.194289	Corpus Cavernosum	0.886824	1.63841	0
PITX1	Corpus Cavernosum	0.34501	0.0611508	0.497018	0.0794236	Skeletal Muscle	0.873895	2.53296	0
COL12A1	Corpus Cavernosum	0.659264	0.239714	0.69093	0.266722	Prepuce	0.87125	1.32155	0
SLITRK6	Corpus Cavernosum	0.473728	0.137973	0.6429	0.159586	Schwann	0.869372	1.83517	0
HOXA13	Corpus Cavernosum	0.732674	0.283954	0.781683	0.31284	Upper Urogenital Sinus Mese	0.851415	1.16206	0
TIAM1	Corpus Cavernosum	0.445068	0.13498	0.389262	0.154942	Genital Surface Epi	0.829922	1.86471	0
PCDH10	Corpus Cavernosum	0.475153	0.153996	0.475153	0.174669	Corpus Cavernosum	0.829075	1.74486	0
NLGN1	Corpus Cavernosum	0.492667	0.170497	0.484144	0.191236	Urogenital Sinus SmMu	0.814993	1.65425	0
TSPO	Corpus Cavernosum	0.694461	0.283654	0.777285	0.310099	Preputial Lamina Epi	0.813119	1.17086	0
LIMCH1	Corpus Cavernosum	0.698818	0.28652	0.87931	0.313061	Endothelial	0.811578	1.16136	0
GDF10	Corpus Cavernosum	0.356323	0.0869465	0.356323	0.104287	Corpus Cavernosum	0.805506	2.26061	0
HOXD12	Corpus Cavernosum	0.347691	0.0815959	0.325581	0.0987253	Urogenital Sinus SmMu	0.805049	2.31541	0
SOSTDC1	Corpus Cavernosum	0.517975	0.191807	0.523026	0.212803	Corpus Spongiosum	0.801508	1.54739	0
TGFB2	Corpus Cavernosum	0.555099	0.214161	0.497018	0.236108	Skeletal Muscle	0.801268	1.44347	0
FENDRR	Corpus Cavernosum	0.346937	0.0828356	0.553094	0.0998365	Lower Urogenital Sinus Mese	0.79942	2.30422	0
RFLNA	Corpus Cavernosum	0.51697	0.195693	0.4495	0.216375	Lower Urogenital Sinus Mese	0.791349	1.53074	0
GUCY1B1	Corpus Cavernosum	0.658091	0.276632	0.658091	0.301187	Corpus Cavernosum	0.789724	1.20002	0
SIX2	Corpus Cavernosum	0.321629	0.0711889	0.482978	0.0873104	Kidney - Mese Progenitor	0.784223	2.43829	0
AC010478.1	Corpus Cavernosum	0.408028	0.132271	0.348351	0.150022	Lower Urogenital Sinus Mese	0.774019	1.89697	0
TENM4	Corpus Cavernosum	0.628844	0.269984	0.521329	0.293085	Kidney - Mese Progenitor	0.771777	1.22729	0
TNFAIP8	Corpus Cavernosum	0.580659	0.243041	0.580659	0.264774	Corpus Cavernosum	0.771624	1.32888	0
KIAA0408	Corpus Cavernosum	0.276293	0.0474054	0.276293	0.0621396	Corpus Cavernosum	0.767644	2.77837	0
CXCL14	Corpus Cavernosum	0.448085	0.163094	0.932785	0.18144	Prepuce	0.764806	1.70683	0
EN1	Corpus Cavernosum	0.205229	0.0117678	0.205229	0.0242214	Corpus Cavernosum	0.763559	3.72052	0
SHOX2	Prepuce	0.76108	0.0601211	0.550196	0.0730042	Labio-Scrotal Swelling	1.99193	2.61724	0
SIM1	Prepuce	0.699736	0.062105	0.699736	0.0738241	Prepuce	1.82356	2.60607	0
FNDC1	Prepuce	0.621368	0.0588571	0.441547	0.0691956	Labio-Scrotal Swelling	1.65956	2.67082	0
TBX5	Prepuce	0.783974	0.113823	0.735859	0.12614	Corpus Cavernosum	1.62311	2.07036	0
CXCL14	Prepuce	0.932785	0.167372	0.932785	0.18144	Prepuce	1.59211	1.70683	0
VGLL3	Prepuce	0.685647	0.0972599	0.604027	0.108074	Genital Surface Epi	1.52552	2.22494	0
TBX4	Prepuce	0.667743	0.0923249	0.604144	0.102901	Glans	1.51844	2.27399	0
FOXF2	Prepuce	0.881714	0.166295	0.881714	0.179444	Prepuce	1.51469	1.71789	0
MAB21L1	Prepuce	0.750514	0.13935	0.720136	0.150583	Neural	1.4209	1.89324	0
PITX1	Prepuce	0.555914	0.0705022	0.497018	0.0794236	Skeletal Muscle	1.40811	2.53296	0
DPT	Prepuce	0.451424	0.0372762	0.292174	0.0448879	Corpus Spongiosum	1.40103	3.10359	0
SRD5A2	Prepuce	0.604931	0.0993372	0.468709	0.10863	Labio-Scrotal Swelling	1.34283	2.21981	0
SLITRK6	Prepuce	0.726152	0.148978	0.6429	0.159586	Schwann	1.33261	1.83517	0
DKK 2.00	Prepuce	0.654535	0.121253	0.53216	0.131055	Labio-Scrotal Swelling	1.33011	2.03214	0
FAM162B	Prepuce	0.582037	0.0927591	0.582037	0.101752	Prepuce	1.33008	2.28522	0
SFRP2	Prepuce	0.95656	0.240133	0.925684	0.2533	Labio-Scrotal Swelling	1.31353	1.37318	0
SHOX	Prepuce	0.289991	0.0071332	0.0539804	0.0123319	Glans	1.27468	4.39557	0
SLC1A3	Prepuce	0.555327	0.0931328	0.555327	0.101628	Prepuce	1.26972	2.28644	0
LUM	Prepuce	0.965365	0.261879	0.965365	0.274808	Prepuce	1.24695	1.29168	0
QRFPR	Prepuce	0.333725	0.0201301	0.263756	0.0258937	Endothelial	1.21935	3.65375	0
COL24A1	Prepuce	0.45113	0.0610993	0.273108	0.0682678	Corpus Cavernosum	1.21098	2.68432	0
CADM2	Prepuce	0.731142	0.184238	0.541272	0.194289	Corpus Cavernosum	1.19791	1.63841	0
FOXQ1	Prepuce	0.483416	0.077509	0.483416	0.0849692	Prepuce	1.19185	2.46547	0
THBD	Prepuce	0.445847	0.0687326	0.481658	0.0756637	Endothelial	1.15093	2.58146	0
ISL2	Prepuce	0.578808	0.130272	0.563898	0.138515	Corpus Cavernosum	1.14417	1.97677	0
PTX3	Prepuce	0.649252	0.165773	0.453108	0.174659	Glans	1.13289	1.74492	0
CCDC68	Prepuce	0.416495	0.0628909	0.255598	0.0693898	Kidney - Distal Tubule	1.11122	2.66802	0
IRX5	Prepuce	0.407103	0.0613961	0.494232	0.0677499	Preputial Lamina Epi	1.09589	2.69193	0
ANKRD29	Prepuce	0.467567	0.0900883	0.402944	0.097026	Glans	1.09073	2.33278	0
CCDC3	Prepuce	0.636043	0.176769	0.636043	0.18521	Prepuce	1.07254	1.68626	0
C1QTNF7	Prepuce	0.564133	0.147539	0.564133	0.155195	Prepuce	1.05102	1.86307	0
GRIA2	Prepuce	0.384209	0.0600827	0.352399	0.0660398	Adrenal Cortex	1.04409	2.7175	0
MME	Prepuce	0.680364	0.207319	0.630872	0.216013	Genital Surface Epi	1.0426	1.53242	0
GDF10	Prepuce	0.454359	0.0977325	0.356323	0.104287	Corpus Cavernosum	1.02713	2.26061	0
TFAP2A	Prepuce	0.498386	0.130552	0.82261	0.137312	Wolffian Epi	0.989543	1.9855	0
LIX1	Prepuce	0.379513	0.0686007	0.379513	0.074315	Prepuce	0.986521	2.59944	0
HPSE2	Prepuce	0.584679	0.180363	0.584679	0.187794	Prepuce	0.977821	1.67241	0
SBSPON	Prepuce	0.439683	0.102673	0.631838	0.108867	Kidney - Podocyte	0.975054	2.21763	0
C1QTNF2	Prepuce	0.440857	0.103629	0.440857	0.109827	Prepuce	0.973786	2.20885	0
SP5	Prepuce	0.304667	0.0367376	0.287237	0.0416619	Müllerian Epi	0.968282	3.17817	0
EMILIN3	Prepuce	0.666569	0.225883	0.621252	0.233982	Labio-Scrotal Swelling	0.968198	1.45251	0
WNT11	Prepuce	0.78867	0.286031	0.690135	0.29527	Labio-Scrotal Swelling	0.962073	1.21987	0
BDNF	Prepuce	0.388905	0.0796962	0.234681	0.0853792	Labio-Scrotal Swelling	0.956961	2.46065	0
WIF1	Prepuce	0.440564	0.112664	0.439113	0.11869	Glans	0.938945	2.13124	0
LOX	Prepuce	0.670972	0.239253	0.617037	0.247188	Corpus Spongiosum	0.937754	1.39761	0
LIMCH1	Prepuce	0.806868	0.303815	0.87931	0.313061	Endothelial	0.937063	1.16136	0
ADAM22	Prepuce	0.506311	0.151352	0.506311	0.157876	Prepuce	0.934621	1.84594	0
TWIST2	Prepuce	0.969181	0.370762	0.829639	0.38176	Labio-Scrotal Swelling	0.933286	0.962963	0
GPSM2	Prepuce	0.469328	0.13242	0.31269	0.138612	Labio-Scrotal Swelling	0.927426	1.97607	0
NDNF	Prepuce	0.514822	0.159519	0.531456	0.166049	Lower Urogenital Sinus Mese	0.924349	1.79547	0
IRX1	Labio-Scrotal Swelling	0.501304	0.0315648	0.501304	0.0432264	Labio-Scrotal Swelling	1.57475	3.1413	0
SIM1	Labio-Scrotal Swelling	0.599739	0.0604356	0.699736	0.0738241	Prepuce	1.56296	2.60607	0
C1QTNF2	Labio-Scrotal Swelling	0.672751	0.0954965	0.440857	0.109827	Prepuce	1.486	2.20885	0
SHOX2	Labio-Scrotal Swelling	0.550196	0.060856	0.550196	0.0730042	Labio-Scrotal Swelling	1.43999	2.61724	0
TBX15	Labio-Scrotal Swelling	0.380269	0.0137965	0.173173	0.0228944	Prepuce	1.43623	3.77686	0
IRX5	Labio-Scrotal Swelling	0.507171	0.0565633	0.494232	0.0677499	Preputial Lamina Epi	1.36527	2.69193	0
CXCL14	Labio-Scrotal Swelling	0.781399	0.166166	0.932785	0.18144	Prepuce	1.33372	1.70683	0
ABI3BP	Labio-Scrotal Swelling	0.58518	0.0948216	0.2398	0.106995	Corpus Spongiosum	1.30786	2.23497	0
IGSF10	Labio-Scrotal Swelling	0.461538	0.0491008	0.300123	0.0593398	Adrenal Cortex	1.3036	2.82447	0
SLC1A3	Labio-Scrotal Swelling	0.56997	0.0897047	0.555327	0.101628	Prepuce	1.3032	2.28644	0
ASIP	Labio-Scrotal Swelling	0.345719	0.0151518	0.190784	0.0233583	Prepuce	1.2988	3.7568	0
SFRP2	Labio-Scrotal Swelling	0.925684	0.236183	0.925684	0.2533	Labio-Scrotal Swelling	1.27113	1.37318	0
HOXC10	Labio-Scrotal Swelling	0.688831	0.145427	0.588958	0.158917	Neural	1.26702	1.83937	0
MXRA5	Labio-Scrotal Swelling	0.664494	0.1375	0.408969	0.150583	Wolffian/Mesonephros Lig	1.25805	1.89324	0
LGALS3	Labio-Scrotal Swelling	0.760973	0.192575	0.979569	0.206686	Urethral Epi	1.19972	1.57655	0
LEPR	Labio-Scrotal Swelling	0.572143	0.113237	0.549467	0.12463	Fallopian Mese	1.19143	2.08241	0
IRX2	Labio-Scrotal Swelling	0.418948	0.0500025	0.637584	0.0591618	Genital Surface Epi	1.18457	2.82748	0
FNDC1	Labio-Scrotal Swelling	0.441547	0.0597164	0.441547	0.0691956	Labio-Scrotal Swelling	1.17929	2.67082	0
TNXB	Labio-Scrotal Swelling	0.353107	0.0318469	0.248322	0.0398224	Genital Surface Epi	1.13818	3.22333	0
NELL2	Labio-Scrotal Swelling	0.691656	0.181251	0.490754	0.193923	Prepuce	1.13452	1.6403	0
C1QTNF7	Labio-Scrotal Swelling	0.605606	0.143729	0.564133	0.155195	Prepuce	1.12829	1.86307	0
SPOCK1	Labio-Scrotal Swelling	0.482834	0.0888472	0.347783	0.0986282	Neural	1.11843	2.3164	0
DKK 2.00	Labio-Scrotal Swelling	0.53216	0.120843	0.53216	0.131055	Labio-Scrotal Swelling	1.08142	2.03214	0
CCN3	Labio-Scrotal Swelling	0.400478	0.0604245	0.23968	0.0688666	Corpus Spongiosum	1.07151	2.67558	0
GAP43	Labio-Scrotal Swelling	0.567362	0.142822	0.567362	0.153361	Labio-Scrotal Swelling	1.06378	1.87496	0
SRD5A2	Labio-Scrotal Swelling	0.468709	0.0994629	0.468709	0.10863	Labio-Scrotal Swelling	1.04045	2.21981	0
GSC	Labio-Scrotal Swelling	0.251195	0.0108535	0.0920837	0.0168201	Kidney - Mese Progenitor	1.02618	4.08518	0
IRX3	Labio-Scrotal Swelling	0.33442	0.0400451	0.510395	0.0473532	Urogenital Sinus Epi	1.02002	3.05012	0
LRRN4CL	Labio-Scrotal Swelling	0.358105	0.053222	0.220091	0.0607909	Fallopian Mese	1.00281	2.80031	0
MSANTD1	Labio-Scrotal Swelling	0.311604	0.0354482	0.133921	0.0423039	Kidney - Mese Progenitor	0.985564	3.16288	0
ADAM22	Labio-Scrotal Swelling	0.533681	0.148309	0.506311	0.157876	Prepuce	0.985145	1.84594	0
TBX18	Labio-Scrotal Swelling	0.35528	0.0554624	0.371769	0.0629056	Skeletal Muscle	0.982748	2.76612	0
FILIP1L	Labio-Scrotal Swelling	0.619948	0.195961	0.524313	0.206486	Urogenital Sinus SmMu	0.977981	1.57752	0
COL12A1	Labio-Scrotal Swelling	0.739027	0.254698	0.69093	0.266722	Prepuce	0.97666	1.32155	0
CELF2	Labio-Scrotal Swelling	0.691439	0.236714	0.734223	0.248003	Schwann	0.964084	1.39432	0
SIM2	Labio-Scrotal Swelling	0.238375	0.0119544	0.232604	0.0175754	Skeletal Muscle	0.963333	4.04126	0
CDON	Labio-Scrotal Swelling	0.547588	0.16532	0.547588	0.17481	Labio-Scrotal Swelling	0.955025	1.74406	0
LUM	Labio-Scrotal Swelling	0.739027	0.26299	0.965365	0.274808	Prepuce	0.954587	1.29168	0
CD34	Labio-Scrotal Swelling	0.322468	0.0460195	0.322468	0.0528826	Labio-Scrotal Swelling	0.947955	2.93968	0
MASP1	Labio-Scrotal Swelling	0.413299	0.0931067	0.364233	0.101056	Corpus Spongiosum	0.947315	2.29208	0
OSR1	Labio-Scrotal Swelling	0.636245	0.218564	0.636245	0.228933	Labio-Scrotal Swelling	0.938033	1.47433	0
ECRG4	Labio-Scrotal Swelling	0.812038	0.304352	0.772899	0.316956	Corpus Cavernosum	0.933027	1.14899	0
PTGFR	Labio-Scrotal Swelling	0.295958	0.0363277	0.192377	0.0427732	Wolffian/Mesonephros Lig	0.932814	3.15184	0
AK4	Labio-Scrotal Swelling	0.400261	0.0901195	0.496644	0.097819	Genital Surface Epi	0.930461	2.32464	0
CRNDE	Labio-Scrotal Swelling	0.436984	0.111583	0.779059	0.119661	Preputial Lamina Epi	0.927756	2.12309	0
CRYL1	Labio-Scrotal Swelling	0.593655	0.200104	0.88412	0.209874	Kidney - Proximal Tubule	0.926842	1.56125	0
SPON2	Labio-Scrotal Swelling	0.473707	0.133445	0.473707	0.141892	Labio-Scrotal Swelling	0.925002	1.95269	0
HOXC11	Labio-Scrotal Swelling	0.327466	0.0550199	0.307308	0.0617835	Prepuce	0.911705	2.78412	0
EMILIN2	Labio-Scrotal Swelling	0.501956	0.155982	0.3442	0.164571	Immune	0.905736	1.80441	0
EMILIN3	Labio-Scrotal Swelling	0.621252	0.224123	0.621252	0.233982	Labio-Scrotal Swelling	0.902374	1.45251	0
TMEM52B	Kidney - Proximal Tubule	0.976395	0.00669591	0.244503	0.0115713	Kidney - Loop of Henle	4.35397	4.45923	0
ATP6V1B1	Kidney - Proximal Tubule	0.887339	0.0102906	0.755497	0.0147001	Kidney - Loop of Henle	3.74448	4.2199	0
TMEM213	Kidney - Proximal Tubule	0.798283	0.00696158	0.604222	0.0109401	Kidney - Loop of Henle	3.6045	4.51532	0
DEFB1	Kidney - Proximal Tubule	0.936695	0.0183256	0.832894	0.0229429	Kidney - Loop of Henle	3.53579	3.77475	0
TFCP2L1	Kidney - Proximal Tubule	0.921674	0.0198871	0.882146	0.024421	Kidney - Loop of Henle	3.42154	3.71231	0
TMEM72	Kidney - Proximal Tubule	0.7897	0.0095315	0.645558	0.013454	Kidney - Loop of Henle	3.40241	4.30848	0
ATP6V0A4	Kidney - Proximal Tubule	0.727468	0.00648988	0.62445	0.0101147	Kidney - Loop of Henle	3.34181	4.59376	0
NPSR1-AS1	Kidney - Proximal Tubule	0.740343	0.00800256	0.566403	0.0116845	Kidney - Loop of Henle	3.29415	4.44949	0
CLCNKB	Kidney - Proximal Tubule	0.833691	0.0162545	0.737027	0.0203643	Kidney - Loop of Henle	3.24637	3.89397	0
KCNJ1	Kidney - Proximal Tubule	0.627682	0.0043808	0.620053	0.00751458	Kidney - Loop of Henle	3.06994	4.89091	0
SCNN1A	Kidney - Proximal Tubule	0.803648	0.0181793	0.672823	0.0221284	Kidney - Loop of Henle	3.06262	3.8109	0
POU3F3	Kidney - Proximal Tubule	0.866953	0.0266752	0.833773	0.0308999	Kidney - Loop of Henle	3.0144	3.477	0
KCNJ16	Kidney - Proximal Tubule	0.909871	0.0354476	0.812665	0.039844	Kidney - Loop of Henle	2.93232	3.22278	0
MAL	Kidney - Proximal Tubule	0.998927	0.0528462	0.973615	0.0576028	Kidney - Loop of Henle	2.85112	2.85418	0
HOXB-AS3	Kidney - Proximal Tubule	0.861588	0.0325904	0.826737	0.0367583	Kidney - Loop of Henle	2.84616	3.30339	0
SULT1C2	Kidney - Proximal Tubule	0.841202	0.0298795	0.670185	0.0339586	Kidney - Loop of Henle	2.84546	3.38261	0
MUC1	Kidney - Proximal Tubule	0.801502	0.0254987	0.719437	0.0294002	Kidney - Loop of Henle	2.8267	3.52675	0
EMX1	Kidney - Proximal Tubule	0.76073	0.0206407	0.707511	0.0243617	Wolffian Epi	2.82592	3.71474	0
WDR72	Kidney - Proximal Tubule	0.833691	0.0296843	0.758135	0.0337266	Kidney - Loop of Henle	2.82577	3.38947	0
FXYD2	Kidney - Proximal Tubule	0.961373	0.0502329	0.984791	0.0548138	Kidney - Distal Tubule	2.79165	2.90381	0
LINC01159	Kidney - Proximal Tubule	0.61588	0.00875619	0.61588	0.0118086	Kidney - Proximal Tubule	2.73384	4.43893	0
LINC01606	Kidney - Proximal Tubule	0.668455	0.0139719	0.668455	0.0172625	Kidney - Proximal Tubule	2.71341	4.05922	0
TMPRSS2	Kidney - Proximal Tubule	0.694206	0.0168997	0.607264	0.020305	Urethral Epi	2.70524	3.89689	0
CDH16	Kidney - Proximal Tubule	0.775751	0.0269354	0.623574	0.0307003	Kidney - Distal Tubule	2.70232	3.48348	0
KCNJ15	Kidney - Proximal Tubule	0.851931	0.0379471	0.856781	0.0420396	Kidney - Distal Tubule	2.69989	3.16914	0
KCNJ10	Kidney - Proximal Tubule	0.51824	0.00292234	0.0820302	0.00551321	Wolffian Epi	2.69517	5.20061	0
CA12	Kidney - Proximal Tubule	0.851931	0.0390586	0.76869	0.0431454	Kidney - Loop of Henle	2.67777	3.14318	0
CCDC198	Kidney - Proximal Tubule	0.933476	0.0526727	0.933476	0.0571011	Kidney - Proximal Tubule	2.67248	2.86293	0
LHFPL3-AS2	Kidney - Proximal Tubule	0.813305	0.0343741	0.78628	0.0382904	Kidney - Loop of Henle	2.65345	3.26256	0
HPN	Kidney - Proximal Tubule	0.928112	0.0545269	0.928112	0.058919	Kidney - Proximal Tubule	2.62803	2.83159	0
CLDN6	Kidney - Proximal Tubule	0.947425	0.0587559	0.947425	0.0632239	Kidney - Proximal Tubule	2.61591	2.76107	0
RGL3	Kidney - Proximal Tubule	0.851931	0.0426857	0.788918	0.0467544	Kidney - Loop of Henle	2.60934	3.06285	0
PLEKHD1	Kidney - Proximal Tubule	0.519313	0.00434285	0.459103	0.00693197	Kidney - Loop of Henle	2.58182	4.97161	0
MCCD1	Kidney - Proximal Tubule	0.543991	0.00602903	0.431838	0.00873374	Kidney - Loop of Henle	2.57882	4.74056	0
DNER	Kidney - Proximal Tubule	0.754292	0.0307578	0.754292	0.0343955	Kidney - Proximal Tubule	2.54183	3.36983	0
VAV3	Kidney - Proximal Tubule	0.943133	0.0660699	0.926121	0.0704795	Kidney - Loop of Henle	2.5016	2.65243	0
SGK2	Kidney - Proximal Tubule	0.650215	0.0183961	0.525945	0.0215727	Kidney - Loop of Henle	2.49443	3.83633	0
KNG1	Kidney - Proximal Tubule	0.505365	0.00486334	0.505365	0.00737972	Kidney - Proximal Tubule	2.48085	4.90902	0
BSND	Kidney - Proximal Tubule	0.472103	0.00293861	0.383465	0.00529743	Kidney - Loop of Henle	2.47407	5.24053	0
SERPINA5	Kidney - Proximal Tubule	0.643777	0.0182931	0.382586	0.0214379	Kidney - Loop of Henle	2.47377	3.8426	0
FOLR1	Kidney - Proximal Tubule	0.766094	0.0360657	0.570342	0.0397361	Kidney - Distal Tubule	2.47103	3.2255	0
PRSS8	Kidney - Proximal Tubule	0.899142	0.0620144	0.761653	0.0662232	Kidney - Loop of Henle	2.44092	2.71472	0
PAX2	Kidney - Proximal Tubule	0.830472	0.0500973	0.813125	0.0540208	Wolffian Epi	2.42364	2.91839	0
PANTR1	Kidney - Proximal Tubule	0.598712	0.0147364	0.598712	0.0176725	Kidney - Proximal Tubule	2.41625	4.03575	0
AP1M2	Kidney - Proximal Tubule	0.820815	0.0500268	0.759894	0.0539021	Kidney - Loop of Henle	2.39726	2.92059	0
CLDN7	Kidney - Proximal Tubule	0.86588	0.0590053	0.885906	0.063062	Genital Surface Epi	2.39298	2.76364	0
LHX1	Kidney - Proximal Tubule	0.815451	0.0500106	0.815451	0.053859	Kidney - Proximal Tubule	2.38225	2.92139	0
HNF1B	Kidney - Proximal Tubule	0.79721	0.0469256	0.78327	0.0506978	Kidney - Distal Tubule	2.37718	2.98187	0
CLDN4	Kidney - Proximal Tubule	0.922747	0.0718766	0.986577	0.0761546	Genital Surface Epi	2.37606	2.57499	0
PLPPR1	Kidney - Proximal Tubule	0.685622	0.0290066	0.483729	0.0323078	Kidney - Loop of Henle	2.35336	3.43245	0
SLC12A1	Kidney - Loop of Henle	0.858399	0.00460279	0.208155	0.00983962	Kidney - Proximal Tubule	3.96695	4.62134	0
TMPRSS4	Kidney - Loop of Henle	0.781003	0.00731127	0.255034	0.0120568	Genital Surface Epi	3.45057	4.41813	0
TFCP2L1	Kidney - Loop of Henle	0.882146	0.0191276	0.882146	0.024421	Kidney - Loop of Henle	3.2748	3.71231	0
AFP	Kidney - Loop of Henle	0.831135	0.0154693	0.624419	0.0204722	Kidney - Distal Tubule	3.23202	3.88869	0
CASR	Kidney - Loop of Henle	0.633245	0.00251851	0.35515	0.00638712	Kidney - Proximal Tubule	3.20009	5.05347	0
ATP6V1B1	Kidney - Loop of Henle	0.755497	0.0101283	0.755497	0.0147001	Kidney - Loop of Henle	3.18812	4.2199	0
LINC01606	Kidney - Loop of Henle	0.784521	0.0125274	0.668455	0.0172625	Kidney - Proximal Tubule	3.18454	4.05922	0
DEFB1	Kidney - Loop of Henle	0.832894	0.0179444	0.832894	0.0229429	Kidney - Loop of Henle	3.14396	3.77475	0
PANTR1	Kidney - Loop of Henle	0.764292	0.0130648	0.598712	0.0176725	Kidney - Proximal Tubule	3.08449	4.03575	0
LINC01159	Kidney - Loop of Henle	0.694811	0.00759352	0.61588	0.0118086	Kidney - Proximal Tubule	3.08421	4.43893	0
KCNJ1	Kidney - Loop of Henle	0.620053	0.00373434	0.620053	0.00751458	Kidney - Loop of Henle	3.03262	4.89091	0
CLDN10	Kidney - Loop of Henle	0.809147	0.0193013	0.373046	0.0241459	Kidney - Distal Tubule	3.01297	3.72364	0
KNG1	Kidney - Loop of Henle	0.608619	0.00366921	0.505365	0.00737972	Kidney - Proximal Tubule	2.98772	4.90902	0
POU3F3	Kidney - Loop of Henle	0.833773	0.025945	0.833773	0.0308999	Kidney - Loop of Henle	2.89903	3.477	0
COL4A4	Kidney - Loop of Henle	0.75022	0.0170216	0.544561	0.0215188	Kidney - Podocyte	2.87997	3.83883	0
CLCNKB	Kidney - Loop of Henle	0.737027	0.0159415	0.737027	0.0203643	Kidney - Loop of Henle	2.86996	3.89397	0
ATP6V0A4	Kidney - Loop of Henle	0.62445	0.00632341	0.62445	0.0101147	Kidney - Loop of Henle	2.86858	4.59376	0
FXYD2	Kidney - Loop of Henle	0.985048	0.0490729	0.984791	0.0548138	Kidney - Distal Tubule	2.8604	2.90381	0
UNCX	Kidney - Loop of Henle	0.550572	0.0023014	0.183476	0.00566426	Kidney - Proximal Tubule	2.84843	5.17358	0
C5orf38	Kidney - Loop of Henle	0.729112	0.0172279	0.550336	0.0215943	Genital Surface Epi	2.79638	3.83533	0
TMEM72	Kidney - Loop of Henle	0.645558	0.00955296	0.645558	0.013454	Kidney - Loop of Henle	2.78138	4.30848	0
MAL	Kidney - Loop of Henle	0.973615	0.0519497	0.973615	0.0576028	Kidney - Loop of Henle	2.77888	2.85418	0
DNER	Kidney - Loop of Henle	0.811785	0.0295979	0.754292	0.0343955	Kidney - Proximal Tubule	2.73558	3.36983	0
HOXB-AS3	Kidney - Loop of Henle	0.826737	0.031883	0.826737	0.0367583	Kidney - Loop of Henle	2.73104	3.30339	0
TMEM213	Kidney - Loop of Henle	0.604222	0.00727871	0.604222	0.0109401	Kidney - Loop of Henle	2.72825	4.51532	0
IRX1	Kidney - Loop of Henle	0.842568	0.0382933	0.501304	0.0432264	Labio-Scrotal Swelling	2.64676	3.1413	0
ACPP	Kidney - Loop of Henle	0.766051	0.0279424	0.293169	0.0324697	Urogenital Sinus Epi	2.6256	3.42745	0
CLDN16	Kidney - Loop of Henle	0.533861	0.00412514	0.259657	0.00737432	Kidney - Proximal Tubule	2.62113	4.90975	0
KCNJ16	Kidney - Loop of Henle	0.812665	0.0350746	0.812665	0.039844	Kidney - Loop of Henle	2.61904	3.22278	0
CA4	Kidney - Loop of Henle	0.66051	0.015149	0.315451	0.0191074	Kidney - Proximal Tubule	2.61409	3.95768	0
HPN	Kidney - Loop of Henle	0.913808	0.0536432	0.928112	0.058919	Kidney - Proximal Tubule	2.58753	2.83159	0
WDR72	Kidney - Loop of Henle	0.758135	0.029256	0.758135	0.0337266	Kidney - Loop of Henle	2.56968	3.38947	0
LHFPL3-AS2	Kidney - Loop of Henle	0.78628	0.0336742	0.78628	0.0382904	Kidney - Loop of Henle	2.56528	3.26256	0
SCNN1A	Kidney - Loop of Henle	0.672823	0.0181126	0.672823	0.0221284	Kidney - Loop of Henle	2.56406	3.8109	0
MUC1	Kidney - Loop of Henle	0.719437	0.0251417	0.719437	0.0294002	Kidney - Loop of Henle	2.53728	3.52675	0
NPSR1-AS1	Kidney - Loop of Henle	0.566403	0.00826114	0.566403	0.0116845	Kidney - Loop of Henle	2.5202	4.44949	0
SUCNR1	Kidney - Loop of Henle	0.615655	0.0144543	0.199409	0.0181418	Kidney - Distal Tubule	2.46849	4.00954	0
VAV3	Kidney - Loop of Henle	0.926121	0.065199	0.926121	0.0704795	Kidney - Loop of Henle	2.45647	2.65243	0
CCDC198	Kidney - Loop of Henle	0.847845	0.0522211	0.933476	0.0571011	Kidney - Proximal Tubule	2.42732	2.86293	0
RGL3	Kidney - Loop of Henle	0.788918	0.0421742	0.788918	0.0467544	Kidney - Loop of Henle	2.41634	3.06285	0
CA12	Kidney - Loop of Henle	0.76869	0.0386678	0.76869	0.0431454	Kidney - Loop of Henle	2.41613	3.14318	0
COL4A3	Kidney - Loop of Henle	0.550572	0.00924901	0.344806	0.0125693	Kidney - Podocyte	2.40958	4.3765	0
DUSP9	Kidney - Loop of Henle	0.889182	0.0623331	0.787554	0.0674046	Kidney - Proximal Tubule	2.39816	2.69704	0
IRX2	Kidney - Loop of Henle	0.836412	0.0543651	0.637584	0.0591618	Genital Surface Epi	2.36494	2.82748	0
UGT8	Kidney - Loop of Henle	0.649956	0.022824	0.376609	0.0266706	Kidney - Proximal Tubule	2.35557	3.6242	0
CLDN3	Kidney - Loop of Henle	0.889182	0.0669087	0.889182	0.0719522	Kidney - Loop of Henle	2.34011	2.63175	0
CLDN7	Kidney - Loop of Henle	0.841689	0.0582568	0.885906	0.063062	Genital Surface Epi	2.32612	2.76364	0
SLC34A2	Kidney - Loop of Henle	0.467898	0.00416314	0.113734	0.00700749	Kidney - Proximal Tubule	2.32114	4.96078	0
DCDC2	Kidney - Loop of Henle	0.956025	0.0842181	0.956063	0.0895654	Kidney - Distal Tubule	2.30668	2.41279	0
GAL3ST1	Kidney - Loop of Henle	0.717678	0.036247	0.689914	0.0404266	Kidney - Proximal Tubule	2.3025	3.20827	0
UGT2A3	Kidney - Distal Tubule	0.735953	0.00481951	0.136888	0.0141552	Wolffian Epi	3.13344	4.25767	0
AMN	Kidney - Distal Tubule	0.791719	0.00945324	0.644295	0.0194419	Genital Surface Epi	3.11963	3.94033	0
GLYAT	Kidney - Distal Tubule	0.670046	0.00106007	0.0392648	0.00960226	Kidney - S-Shaped Body	3.11287	4.64576	0
SLC39A5	Kidney - Distal Tubule	0.737643	0.00619652	0.296394	0.0155362	Kidney - Loop of Henle	3.07197	4.16458	0
PDZK1	Kidney - Distal Tubule	0.867343	0.0202398	0.581133	0.0310563	Wolffian Epi	3.01137	3.47195	0
BHMT	Kidney - Distal Tubule	0.875792	0.0219173	0.484979	0.0328203	Kidney - Proximal Tubule	2.99233	3.41671	0
C3orf85	Kidney - Distal Tubule	0.624419	0.00114204	0.0526316	0.00910057	Kidney - S-Shaped Body	2.93441	4.69942	0
DPYS	Kidney - Distal Tubule	0.66033	0.00445341	0.0307828	0.0128282	Kidney - Loop of Henle	2.87647	4.35611	0
FMO1	Kidney - Distal Tubule	0.644275	0.00345344	0.028348	0.011636	Fallopian Lig	2.86938	4.45365	0
UGT3A1	Kidney - Distal Tubule	0.771018	0.0147208	0.490643	0.0243779	Wolffian Epi	2.86362	3.71408	0
FXYD2	Kidney - Distal Tubule	0.984791	0.0427855	0.984791	0.0548138	Kidney - Distal Tubule	2.85965	2.90381	0
GIPC2	Kidney - Distal Tubule	0.695395	0.00897785	0.0800352	0.0177426	Kidney - Loop of Henle	2.80368	4.03179	0
USH1C	Kidney - Distal Tubule	0.823405	0.0235894	0.610378	0.0338021	Kidney - Loop of Henle	2.78906	3.38723	0
SMIM24	Kidney - Distal Tubule	0.961132	0.0437636	0.683476	0.0554773	Kidney - Proximal Tubule	2.77938	2.89178	0
LINC01781	Kidney - Distal Tubule	0.665822	0.00719649	0.483729	0.0156064	Kidney - Loop of Henle	2.76987	4.16008	0
GJB1	Kidney - Distal Tubule	0.729193	0.0140159	0.487124	0.0231479	Kidney - Proximal Tubule	2.74603	3.76585	0
HGD	Kidney - Distal Tubule	0.712717	0.012934	0.479332	0.0218694	Kidney - Loop of Henle	2.72448	3.82267	0
SERPINA1	Kidney - Distal Tubule	0.621462	0.00474848	0.119788	0.0126232	Immune	2.71717	4.37222	0
KCNJ15	Kidney - Distal Tubule	0.856781	0.0315017	0.856781	0.0420396	Kidney - Distal Tubule	2.71526	3.16914	0
TFEC	Kidney - Distal Tubule	0.60921	0.00387965	0.363912	0.011609	Immune	2.71462	4.45597	0
VIL1	Kidney - Distal Tubule	0.583016	0.00212561	0.0417711	0.00954292	Kidney - S-Shaped Body	2.71217	4.65196	0
HPN	Kidney - Distal Tubule	0.957752	0.0472935	0.928112	0.058919	Kidney - Proximal Tubule	2.71196	2.83159	0
SLC3A1	Kidney - Distal Tubule	0.835234	0.0292012	0.14485	0.0394933	Kidney - Proximal Tubule	2.69916	3.23162	0
CCDC198	Kidney - Distal Tubule	0.941276	0.0456652	0.933476	0.0571011	Kidney - Proximal Tubule	2.69481	2.86293	0
RDH5	Kidney - Distal Tubule	0.694973	0.0122182	0.140351	0.0209362	Kidney - S-Shaped Body	2.68696	3.86628	0
AKR1C3	Kidney - Distal Tubule	0.713561	0.0147919	0.167785	0.0237143	Genital Surface Epi	2.66992	3.74167	0
CLDN2	Kidney - Distal Tubule	0.561893	0.00201633	0.117794	0.0091653	Kidney - S-Shaped Body	2.63659	4.69233	0
CDHR5	Kidney - Distal Tubule	0.603295	0.0057867	0.319742	0.0134162	Kidney - Proximal Tubule	2.60098	4.31129	0
FGB	Kidney - Distal Tubule	0.547529	0.00195622	0.196324	0.00892255	Kidney - S-Shaped Body	2.58388	4.71917	0
HNF4A	Kidney - Distal Tubule	0.543304	0.00175404	0.0701754	0.00866901	Kidney - S-Shaped Body	2.57961	4.748	0
ACY3	Kidney - Distal Tubule	0.570342	0.00499437	0.373768	0.0122132	Immune	2.51249	4.40524	0
LINC02532	Kidney - Distal Tubule	0.565695	0.00547523	0.388742	0.0126286	Kidney - Loop of Henle	2.4731	4.37179	0
KIF12	Kidney - Distal Tubule	0.934939	0.0600964	0.866953	0.0712671	Kidney - Proximal Tubule	2.46947	2.64132	0
ZNF385B	Kidney - Distal Tubule	0.681031	0.0186278	0.35589	0.0270859	Kidney - S-Shaped Body	2.45766	3.60874	0
PANCR	Kidney - Distal Tubule	0.525137	0.00304908	0.204082	0.00971555	Preputial Lamina Epi	2.4335	4.63403	0
AFP	Kidney - Distal Tubule	0.624419	0.0126608	0.624419	0.0204722	Kidney - Distal Tubule	2.42817	3.88869	0
MT1F	Kidney - Distal Tubule	0.880439	0.0529764	0.770386	0.0635422	Kidney - Proximal Tubule	2.42654	2.75605	0
LGALS2	Kidney - Distal Tubule	0.792564	0.0372228	0.671592	0.0468677	Coelomic Epi	2.42559	3.06043	0
LRP2	Kidney - Distal Tubule	0.665399	0.0184202	0.665399	0.0266813	Kidney - Distal Tubule	2.41127	3.62379	0
CLEC18B	Kidney - Distal Tubule	0.592733	0.00997235	0.343008	0.0174135	Kidney - Loop of Henle	2.40087	4.05051	0
GLYATL1	Kidney - Distal Tubule	0.567807	0.00748609	0.124011	0.0146408	Kidney - Loop of Henle	2.39839	4.22395	0
CUBN	Kidney - Distal Tubule	0.649768	0.0169393	0.0845937	0.0250198	Wolffian Epi	2.3964	3.68809	0
CHST13	Kidney - Distal Tubule	0.500211	0.00252451	0.0636846	0.00887939	Immune	2.36301	4.72402	0
DPP4	Kidney - Distal Tubule	0.746937	0.0336273	0.572559	0.0427355	Kidney - Loop of Henle	2.35489	3.15273	0
WDR72	Kidney - Distal Tubule	0.692438	0.0252068	0.758135	0.0337266	Kidney - Loop of Henle	2.347	3.38947	0
GATM	Kidney - Distal Tubule	0.809463	0.04531	0.482183	0.0550674	Immune	2.3468	2.8992	0
A1CF	Kidney - Distal Tubule	0.471483	0.000956253	0.0559733	0.00696434	Kidney - S-Shaped Body	2.34183	4.96695	0
PKHD1	Kidney - Distal Tubule	0.700042	0.0268898	0.688841	0.0354852	Kidney - Proximal Tubule	2.33719	3.33864	0
HNF1B	Kidney - Distal Tubule	0.78327	0.0412227	0.78327	0.0506978	Kidney - Distal Tubule	2.33561	2.98187	0
LHFPL3-AS2	Kidney - Distal Tubule	0.708069	0.0296274	0.78628	0.0382904	Kidney - Loop of Henle	2.31012	3.26256	0
TM4SF4	Kidney - S-Shaped Body	0.603175	0.00475089	0.188002	0.00861506	Kidney - Distal Tubule	2.86764	4.75424	0
LRP2	Kidney - S-Shaped Body	0.700919	0.0222993	0.665399	0.0266813	Kidney - Distal Tubule	2.53998	3.62379	0
DCDC2	Kidney - S-Shaped Body	0.973266	0.083822	0.956063	0.0895654	Kidney - Distal Tubule	2.34828	2.41279	0
CFAP126	Kidney - S-Shaped Body	0.522139	0.00800864	0.184622	0.0113285	Kidney - Distal Tubule	2.33941	4.48043	0
CLIC5	Kidney - S-Shaped Body	0.637427	0.0235698	0.637427	0.0275337	Kidney - S-Shaped Body	2.28986	3.59235	0
ADGRG6	Kidney - S-Shaped Body	0.822055	0.0614684	0.622573	0.0663797	Schwann	2.22971	2.71236	0
CCDC198	Kidney - S-Shaped Body	0.761905	0.0525204	0.933476	0.0571011	Kidney - Proximal Tubule	2.18128	2.86293	0
SPOCK2	Kidney - S-Shaped Body	0.725146	0.0469334	0.725146	0.0513128	Kidney - S-Shaped Body	2.15355	2.96982	0
ARMC3	Kidney - S-Shaped Body	0.502089	0.0114619	0.259823	0.01463	Kidney - Distal Tubule	2.12117	4.22468	0
LYPD1	Kidney - S-Shaped Body	0.908104	0.0937581	0.613184	0.0990166	Müllerian Epi	2.09996	2.31247	0
KAAG1	Kidney - S-Shaped Body	0.498747	0.0119885	0.1669	0.0151317	Müllerian Epi	2.09023	4.19097	0
DAPL1	Kidney - S-Shaped Body	0.45447	0.00746568	0.451642	0.0103521	Preputial Lamina Epi	2.07718	4.57057	0
NRGN	Kidney - S-Shaped Body	0.87218	0.0883666	0.534502	0.0934278	Perivascular	2.06756	2.37057	0
RAP1GAP	Kidney - S-Shaped Body	0.772765	0.0651985	0.420849	0.0697674	Erythroid	2.05756	2.66259	0
PAX8	Kidney - S-Shaped Body	0.919799	0.102739	0.942966	0.108015	Kidney - Distal Tubule	2.047	2.22549	0
RASSF10	Kidney - S-Shaped Body	0.582289	0.0261869	0.285554	0.0297778	Müllerian Epi	2.04616	3.51399	0
PDZK1IP1	Kidney - S-Shaped Body	0.481203	0.011451	0.236164	0.0144843	Kidney - Distal Tubule	2.03775	4.23469	0
TNNT2	Kidney - S-Shaped Body	0.578112	0.0267244	0.744966	0.0302849	Genital Surface Epi	2.02172	3.49711	0
GRB14	Kidney - S-Shaped Body	0.779449	0.0707258	0.779449	0.0753022	Kidney - S-Shaped Body	2.01585	2.58625	0
KIF12	Kidney - S-Shaped Body	0.760234	0.0667894	0.866953	0.0712671	Kidney - Proximal Tubule	2.00802	2.64132	0
NPHS1	Kidney - S-Shaped Body	0.512949	0.0172987	0.512949	0.0204992	Kidney - S-Shaped Body	1.99402	3.88737	0
CFH	Kidney - S-Shaped Body	0.866332	0.0964729	0.571956	0.101444	Adrenal Cortex	1.98238	2.28825	0
PAX2	Kidney - S-Shaped Body	0.674185	0.0499902	0.813125	0.0540208	Wolffian Epi	1.96753	2.91839	0
KREMEN2	Kidney - S-Shaped Body	0.78279	0.0769047	0.559102	0.0814628	Coelomic Epi	1.96293	2.50761	0
MAPK15	Kidney - S-Shaped Body	0.578947	0.031345	0.433038	0.034881	Kidney - Distal Tubule	1.94284	3.35581	0
PCP4	Kidney - S-Shaped Body	0.892231	0.108505	0.618233	0.113566	Müllerian Epi	1.94094	2.17537	0
FOXJ1	Kidney - S-Shaped Body	0.629073	0.0419707	0.560625	0.0457618	Wolffian Epi	1.94025	3.08431	0
KCNJ16	Kidney - S-Shaped Body	0.59482	0.0362371	0.812665	0.039844	Kidney - Loop of Henle	1.91698	3.22278	0
MAOB	Kidney - S-Shaped Body	0.730159	0.0717303	0.613435	0.0759819	Kidney - Distal Tubule	1.88181	2.57726	0
KLK6	Kidney - S-Shaped Body	0.882206	0.115591	0.882206	0.120541	Kidney - S-Shaped Body	1.86654	2.11577	0
AL365259.1	Kidney - S-Shaped Body	0.389307	0.00582052	0.13885	0.00829679	Müllerian Epi	1.86551	4.79189	0
ERBB4	Kidney - S-Shaped Body	0.777778	0.0875304	0.91309	0.0919875	Kidney - Proximal Tubule	1.85586	2.3861	0
CLDN3	Kidney - S-Shaped Body	0.697577	0.0678862	0.889182	0.0719522	Kidney - Loop of Henle	1.83585	2.63175	0
CERNA2	Kidney - S-Shaped Body	0.527151	0.0278592	0.573212	0.0310833	Urethral Epi	1.82979	3.47109	0
VWA3A	Kidney - S-Shaped Body	0.347536	0.00318717	0.0637938	0.00541071	Kidney - Distal Tubule	1.81392	5.21937	0
HNF1B	Kidney - S-Shaped Body	0.607352	0.04708	0.78327	0.0506978	Kidney - Distal Tubule	1.81105	2.98187	0
SPX	Kidney - S-Shaped Body	0.507937	0.0258883	0.507937	0.029001	Kidney - S-Shaped Body	1.79831	3.54043	0
MT1F	Kidney - S-Shaped Body	0.649958	0.0597309	0.770386	0.0635422	Kidney - Proximal Tubule	1.79132	2.75605	0
NPHS2	Kidney - S-Shaped Body	0.414369	0.0114727	0.414369	0.0140743	Kidney - S-Shaped Body	1.76662	4.2634	0
C1QTNF12	Kidney - S-Shaped Body	0.524645	0.0320617	0.455851	0.0352425	Kidney - Distal Tubule	1.7552	3.3455	0
CNTN6	Kidney - S-Shaped Body	0.524645	0.0338589	0.290772	0.037028	Coelomic Epi	1.72927	3.29608	0
EPCAM	Kidney - S-Shaped Body	0.827903	0.122166	0.969957	0.126723	Kidney - Proximal Tubule	1.71024	2.06575	0
TSPAN12	Kidney - S-Shaped Body	0.764411	0.103336	0.764411	0.107605	Kidney - S-Shaped Body	1.70409	2.22929	0
PIFO	Kidney - S-Shaped Body	0.45447	0.0218921	0.388678	0.0246854	Kidney - Distal Tubule	1.68224	3.70154	0
AC022613.1	Kidney - S-Shaped Body	0.486216	0.0293469	0.473595	0.032297	Kidney - Distal Tubule	1.66907	3.43278	0
KLK5	Kidney - S-Shaped Body	0.48538	0.0293849	0.449401	0.0323294	Coelomic Epi	1.66572	3.43178	0
NPR 1.00	Kidney - S-Shaped Body	0.588972	0.0573908	0.588972	0.0608233	Kidney - S-Shaped Body	1.64899	2.79978	0
CLDN1	Kidney - S-Shaped Body	0.746032	0.10901	0.746032	0.113123	Kidney - S-Shaped Body	1.62581	2.17928	0
DSC2	Kidney - S-Shaped Body	0.857978	0.145763	0.861709	0.150362	Kidney - Podocyte	1.62562	1.89471	0
CDH6	Kidney - S-Shaped Body	0.940685	0.172862	0.892294	0.17782	Schwann	1.62455	1.72698	0
NPHS2	Kidney - Podocyte	1	0.00534433	0.414369	0.0140743	Kidney - S-Shaped Body	4.2634	4.2634	0
NPHS1	Kidney - Podocyte	0.95882	0.0121907	0.512949	0.0204992	Kidney - S-Shaped Body	3.72729	3.88737	0
DDN	Kidney - Podocyte	0.763983	0.00142044	0.0075188	0.00811337	Kidney - S-Shaped Body	3.678	4.81424	0
CLIC5	Kidney - Podocyte	0.997541	0.0189446	0.637427	0.0275337	Kidney - S-Shaped Body	3.58351	3.59235	0
FRMD1	Kidney - Podocyte	0.7941	0.00421234	0.15873	0.0111451	Kidney - S-Shaped Body	3.57087	4.49676	0
FGF1	Kidney - Podocyte	0.790412	0.00409261	0.0359231	0.010994	Kidney - S-Shaped Body	3.56507	4.5104	0
PTPRO	Kidney - Podocyte	0.990781	0.0195596	0.315436	0.0280839	Genital Surface Epi	3.53962	3.57256	0
AXDND1	Kidney - Podocyte	0.72649	0.00323272	0.0718463	0.00958068	Kidney - S-Shaped Body	3.37673	4.64801	0
SOST	Kidney - Podocyte	0.704364	0.00242726	0.0668338	0.00858809	Kidney - S-Shaped Body	3.35093	4.75738	0
PTPRQ	Kidney - Podocyte	0.732022	0.00466405	0.0559006	0.011048	Preputial Lamina Epi	3.29813	4.50551	0
CLDN5	Kidney - Podocyte	0.929318	0.0215352	0.895451	0.0295027	Endothelial	3.27424	3.52327	0
AC092813.2	Kidney - Podocyte	0.593116	0.000707498	0.0267335	0.00590701	Kidney - S-Shaped Body	3.04364	5.13162	0
SPOCK2	Kidney - Podocyte	0.969269	0.0431846	0.725146	0.0513128	Kidney - S-Shaped Body	2.87855	2.96982	0
TMEM266	Kidney - Podocyte	0.715427	0.014101	0.165236	0.0202565	Kidney - Proximal Tubule	2.78965	3.89928	0
TNNT2	Kidney - Podocyte	0.75968	0.0238264	0.744966	0.0302849	Genital Surface Epi	2.65668	3.49711	0
ITIH5	Kidney - Podocyte	0.814382	0.0315762	0.704698	0.0384468	Genital Surface Epi	2.65365	3.25848	0
TPPP3	Kidney - Podocyte	0.870313	0.0403329	0.221477	0.0476175	Genital Surface Epi	2.64972	3.04455	0
LMX1B	Kidney - Podocyte	0.515673	0.00185582	0.112782	0.00636554	Kidney - S-Shaped Body	2.60768	5.05686	0
FRMD3	Kidney - Podocyte	0.75169	0.0252087	0.319967	0.031585	Kidney - S-Shaped Body	2.59715	3.45507	0
PODXL	Kidney - Podocyte	0.995698	0.075218	0.879983	0.0832969	Coelomic Epi	2.47465	2.48534	0
AQP3	Kidney - Podocyte	0.784266	0.0383682	0.755959	0.0449148	Urethral Epi	2.43357	3.10299	0
PRUNE2	Kidney - Podocyte	0.785495	0.0416771	0.280702	0.0482055	Kidney - S-Shaped Body	2.38184	3.03228	0
NECAB1	Kidney - Podocyte	0.561156	0.00960021	0.157059	0.0144412	Kidney - S-Shaped Body	2.37799	4.23767	0
NRIP2	Kidney - Podocyte	0.656423	0.023957	0.293176	0.0295081	Perivascular	2.31264	3.52309	0
ITGA3	Kidney - Podocyte	0.910879	0.0754084	0.583124	0.0827413	Kidney - S-Shaped Body	2.26994	2.49204	0
RETREG1	Kidney - Podocyte	0.832207	0.0624068	0.418546	0.0691633	Kidney - S-Shaped Body	2.22306	2.67129	0
ST3GAL6	Kidney - Podocyte	0.891211	0.077901	0.366808	0.0850394	Schwann	2.19651	2.46464	0
HOXD1	Kidney - Podocyte	0.66134	0.0305911	0.461676	0.0361272	Wolffian Epi	2.19612	3.32071	0
ENPEP	Kidney - Podocyte	0.948986	0.0935966	0.632446	0.101104	Kidney - Distal Tubule	2.1747	2.2916	0
SERPIND1	Kidney - Podocyte	0.39705	0.00080546	0.00668338	0.00428326	Kidney - S-Shaped Body	2.16513	5.45304	0
NPR 1.00	Kidney - Podocyte	0.770129	0.0545427	0.588972	0.0608233	Kidney - S-Shaped Body	2.15619	2.79978	0
STON2	Kidney - Podocyte	0.782422	0.0579604	0.526316	0.064319	Kidney - S-Shaped Body	2.14689	2.7439	0
ST6GALNAC2	Kidney - Podocyte	0.527351	0.01292	0.368265	0.0174351	Urogenital Sinus Epi	2.13539	4.04927	0
COL4A4	Kidney - Podocyte	0.544561	0.0168874	0.544561	0.0215188	Kidney - Podocyte	2.09048	3.83883	0
NTNG1	Kidney - Podocyte	0.910879	0.093602	0.297048	0.100775	Adrenal Cortex	2.09034	2.29486	0
AC009336.1	Kidney - Podocyte	0.40504	0.00228032	0.0378188	0.0058153	Kidney - Loop of Henle	2.08485	5.14726	0
CA10	Kidney - Podocyte	0.811924	0.073188	0.267828	0.0796718	Urogenital Sinus Lig	2.05404	2.52984	0
MYLK3	Kidney - Podocyte	0.410572	0.00322728	0.0426065	0.0068025	Kidney - S-Shaped Body	2.04894	4.99046	0
DRD4	Kidney - Podocyte	0.466503	0.00879475	0.197995	0.012812	Kidney - S-Shaped Body	2.03273	4.35737	0
NEBL	Kidney - Podocyte	0.856792	0.0911204	0.704698	0.0978406	Genital Surface Epi	1.99154	2.32442	0
SQOR	Kidney - Podocyte	0.517517	0.0176602	0.264829	0.0220474	Kidney - S-Shaped Body	1.9741	3.81456	0
SLC48A1	Kidney - Podocyte	0.879533	0.100568	0.726817	0.107405	Kidney - S-Shaped Body	1.96237	2.23115	0
CARD10	Kidney - Podocyte	0.640443	0.0416227	0.490095	0.0468785	Endothelial	1.95988	3.0602	0
SEMA3G	Kidney - Podocyte	0.448679	0.00963286	0.10983	0.0134863	Schwann	1.93205	4.30608	0
KLK6	Kidney - Podocyte	0.910879	0.113543	0.882206	0.120541	Kidney - S-Shaped Body	1.92721	2.11577	0
LEFTY1	Kidney - Podocyte	0.498463	0.0174534	0.240708	0.0216752	Wolffian Epi	1.90991	3.83159	0
PLA2R1	Kidney - Podocyte	0.870928	0.108541	0.275067	0.115233	Preputial Lamina Epi	1.8819	2.1608	0
SYNPO	Kidney - Podocyte	0.912723	0.122359	0.246449	0.129296	Kidney - S-Shaped Body	1.86711	2.04565	0
NFE2L3	Kidney - Podocyte	0.590658	0.0383954	0.339913	0.0432425	Wolffian Epi	1.85521	3.14093	0
ANXA1	Kidney - Podocyte	0.863553	0.111518	0.914869	0.118119	Urethral Epi	1.84461	2.13607	0
EBF2	Kidney - Mese Progenitor	0.373052	0.0125598	0.188807	0.022042	Adrenal Cortex	1.42312	3.8148	0
SIX2	Kidney - Mese Progenitor	0.482978	0.0766218	0.482978	0.0873104	Kidney - Mese Progenitor	1.17764	2.43829	0
FOXP2	Kidney - Mese Progenitor	0.616079	0.193	0.780127	0.204129	Urogenital Sinus SmMu	0.978951	1.589	0
GAS2	Kidney - Mese Progenitor	0.574651	0.183743	0.574651	0.194025	Kidney - Mese Progenitor	0.942295	1.63977	0
SCUBE1	Kidney - Mese Progenitor	0.284249	0.0308426	0.284249	0.0375082	Kidney - Mese Progenitor	0.933247	3.2832	0
NTRK2	Kidney - Mese Progenitor	0.532199	0.172136	0.618696	0.181607	Adrenal Cortex	0.907883	1.70591	0
ANOS1	Kidney - Mese Progenitor	0.348236	0.0675856	0.462815	0.0749678	Kidney - Podocyte	0.902175	2.5907	0
ADAMTS18	Kidney - Mese Progenitor	0.252666	0.0223439	0.429274	0.0284022	Adrenal Cortex	0.899817	3.56129	0
FOXD1	Kidney - Mese Progenitor	0.358696	0.0761176	0.595575	0.0835505	Kidney - Podocyte	0.890392	2.4823	0
EBF1	Kidney - Mese Progenitor	0.480517	0.151332	0.536317	0.159991	Endothelial	0.880613	1.83264	0
EDN3	Kidney - Mese Progenitor	0.339212	0.0688931	0.421473	0.0760035	Preputial Lamina Epi	0.874142	2.57698	0
FIBIN	Kidney - Mese Progenitor	0.449139	0.135166	0.444566	0.143424	Glans	0.872204	1.94195	0
TBX1	Kidney - Mese Progenitor	0.203445	0.00874807	0.202783	0.0138693	Skeletal Muscle	0.870355	4.27808	0
HGF	Kidney - Mese Progenitor	0.318909	0.0588154	0.210959	0.0656568	Fallopian Mese	0.868489	2.72331	0
FOXC1	Kidney - Mese Progenitor	0.561731	0.205533	0.914567	0.214902	Kidney - Podocyte	0.863703	1.53757	0
PRRX2	Kidney - Mese Progenitor	0.586957	0.236868	0.672155	0.246077	Corpus Spongiosum	0.822978	1.40211	0
PITX1	Kidney - Mese Progenitor	0.324241	0.0728101	0.497018	0.0794236	Skeletal Muscle	0.82129	2.53296	0
SIX1	Kidney - Mese Progenitor	0.453651	0.156706	0.722739	0.164517	Corpus Spongiosum	0.818722	1.80474	0
SCX	Kidney - Mese Progenitor	0.339418	0.0836967	0.385965	0.0904231	Kidney - S-Shaped Body	0.815707	2.40326	0
CTHRC1	Kidney - Mese Progenitor	0.418376	0.137371	0.62406	0.144762	Kidney - S-Shaped Body	0.808579	1.93266	0
EBF3	Kidney - Mese Progenitor	0.216776	0.0195516	0.204771	0.0247393	Skeletal Muscle	0.801933	3.69936	0
SFRP2	Kidney - Mese Progenitor	0.577317	0.244547	0.925684	0.2533	Labio-Scrotal Swelling	0.792761	1.37318	0
EYA4	Kidney - Mese Progenitor	0.423298	0.146534	0.423298	0.153814	Kidney - Mese Progenitor	0.792418	1.87201	0
PITX2	Kidney - Mese Progenitor	0.256768	0.0402777	0.773736	0.0459722	Preputial Lamina Epi	0.790773	3.07972	0
CADM1	Kidney - Mese Progenitor	0.697293	0.312454	0.918526	0.322577	Neural	0.788927	1.13141	0
DKK 2.00	Kidney - Mese Progenitor	0.386587	0.124152	0.53216	0.131055	Labio-Scrotal Swelling	0.7856	2.03214	0
COL2A1	Kidney - Mese Progenitor	0.372436	0.117093	0.648282	0.12381	Urogenital Sinus Epi	0.778023	2.08901	0
RSPO3	Kidney - Mese Progenitor	0.649508	0.294753	0.864699	0.304084	Adrenal Cortex	0.773207	1.19045	0
AMOT	Kidney - Mese Progenitor	0.468827	0.186053	0.516779	0.193491	Genital Surface Epi	0.77006	1.64252	0
MPPED2	Kidney - Mese Progenitor	0.533839	0.231804	0.627275	0.239749	Wolffian Epi	0.762409	1.42816	0
CDH2	Kidney - Mese Progenitor	0.49918	0.209904	0.826362	0.217513	Kidney - Distal Tubule	0.761497	1.5255	0
TENM3	Kidney - Mese Progenitor	0.628794	0.289146	0.628794	0.29808	Kidney - Mese Progenitor	0.761088	1.21039	0
MN1	Kidney - Mese Progenitor	0.359721	0.121315	0.359721	0.127586	Kidney - Mese Progenitor	0.740653	2.05896	0
CNTN5	Kidney - Mese Progenitor	0.296965	0.0774196	0.293358	0.0831944	Adrenal Cortex	0.738425	2.48657	0
MXRA5	Kidney - Mese Progenitor	0.387408	0.144185	0.408969	0.150583	Wolffian/Mesonephros Lig	0.733456	1.89324	0
AFF2	Kidney - Mese Progenitor	0.3105	0.0895804	0.267528	0.0953915	Adrenal Cortex	0.729603	2.34977	0
GMDS	Kidney - Mese Progenitor	0.636382	0.312127	0.824831	0.320656	Kidney - Podocyte	0.723812	1.13739	0
EPHA4	Kidney - Mese Progenitor	0.591674	0.288664	0.591674	0.296634	Kidney - Mese Progenitor	0.719034	1.21526	0
PKDCC	Kidney - Mese Progenitor	0.624692	0.308171	0.670404	0.316497	Wolffian/Mesonephros Lig	0.718672	1.15044	0
BOC	Kidney - Mese Progenitor	0.653404	0.324626	0.638319	0.333274	Fallopian Lig	0.717954	1.09879	0
PTX3	Kidney - Mese Progenitor	0.408942	0.16833	0.453108	0.174659	Glans	0.713571	1.74492	0
PRDM6	Kidney - Mese Progenitor	0.281583	0.0741896	0.293963	0.0796448	Corpus Spongiosum	0.712456	2.53018	0
ARHGAP20	Kidney - Mese Progenitor	0.281788	0.0754805	0.281788	0.0809071	Kidney - Mese Progenitor	0.708544	2.51445	0
MECOM	Kidney - Mese Progenitor	0.29758	0.0872923	0.92382	0.0928237	Kidney - Proximal Tubule	0.707364	2.37705	0
FOXC2	Kidney - Mese Progenitor	0.421452	0.185704	0.824723	0.191905	Adrenal Cortex	0.695714	1.65075	0
FRMD4A	Kidney - Mese Progenitor	0.632896	0.326111	0.632896	0.33418	Kidney - Mese Progenitor	0.693701	1.09607	0
ZFHX4	Kidney - Mese Progenitor	0.665505	0.34441	0.776636	0.352856	Prepuce	0.693253	1.04169	0
SPOCK3	Kidney - Mese Progenitor	0.396021	0.168368	0.396021	0.174357	Kidney - Mese Progenitor	0.691712	1.74665	0
CSRP2	Kidney - Mese Progenitor	0.618335	0.319457	0.731501	0.327318	Urogenital Sinus SmMu	0.69057	1.11682	0
BCL11A	Kidney - Mese Progenitor	0.504717	0.24873	0.543624	0.255463	Genital Surface Epi	0.688775	1.36468	4.06295e-312
SHISA3	Adrenal Cortex	0.801968	0.0238589	0.468777	0.0306841	Kidney - Loop of Henle	2.79407	3.48401	0
CDH9	Adrenal Cortex	0.804428	0.0394401	0.138117	0.0461502	Wolffian/Mesonephros Lig	2.4743	3.07585	0
MGAT4C	Adrenal Cortex	0.5492	0.0354455	0.348993	0.0399519	Genital Surface Epi	1.76847	3.22008	0
FOXD1	Adrenal Cortex	0.697417	0.0781183	0.595575	0.0835505	Kidney - Podocyte	1.7312	2.4823	0
GATA5	Adrenal Cortex	0.673432	0.0808394	0.448704	0.0860373	Coelomic Epi	1.65191	2.45297	0
SCUBE1	Adrenal Cortex	0.498155	0.0334318	0.284249	0.0375082	Kidney - Mese Progenitor	1.63554	3.2832	0
ADAMTS18	Adrenal Cortex	0.429274	0.0248548	0.429274	0.0284022	Adrenal Cortex	1.52877	3.56129	0
FSTL5	Adrenal Cortex	0.484625	0.0394836	0.289358	0.0433882	Kidney - Loop of Henle	1.52054	3.13757	0
FILIP1	Adrenal Cortex	0.496925	0.0435164	0.338266	0.0474934	Urogenital Sinus SmMu	1.51421	3.04716	0
RXFP2	Adrenal Cortex	0.396679	0.0190098	0.308072	0.0223226	Wolffian/Mesonephros Lig	1.50824	3.80216	0
BMPER	Adrenal Cortex	0.484625	0.0408932	0.193806	0.0447854	Kidney - Mese Progenitor	1.50518	3.10587	0
SNCG	Adrenal Cortex	0.655597	0.098652	0.620231	0.103537	Preputial Lamina Epi	1.48678	2.26782	0
FOXC1	Adrenal Cortex	0.944034	0.20845	0.914567	0.214902	Kidney - Podocyte	1.45152	1.53757	0
BMP5	Adrenal Cortex	0.719557	0.137831	0.698232	0.142933	Corpus Cavernosum	1.39981	1.94538	0
TRABD2B	Adrenal Cortex	0.54182	0.0720284	0.539079	0.0761492	Kidney - Distal Tubule	1.39522	2.57506	0
FOXC2	Adrenal Cortex	0.824723	0.186305	0.824723	0.191905	Adrenal Cortex	1.36142	1.65075	0
IGDCC3	Adrenal Cortex	0.744157	0.162882	0.583691	0.16798	Kidney - Proximal Tubule	1.32751	1.78391	0
PTGER4	Adrenal Cortex	0.420664	0.0409476	0.420664	0.0442783	Adrenal Cortex	1.31132	3.11726	0
CFH	Adrenal Cortex	0.571956	0.0972805	0.571956	0.101444	Adrenal Cortex	1.30878	2.28825	0
FOXP2	Adrenal Cortex	0.821648	0.198664	0.780127	0.204129	Urogenital Sinus SmMu	1.3056	1.589	0
SIGLEC11	Adrenal Cortex	0.399139	0.0353802	0.145372	0.0385709	Wolffian/Mesonephros Mese	1.2993	3.25526	0
DGKB	Adrenal Cortex	0.402829	0.0386346	0.234115	0.0418292	Neural	1.27864	3.17416	0
IFI44L	Adrenal Cortex	0.434194	0.0531981	0.263779	0.0565401	Wolffian Epi	1.24736	2.87281	0
HOXC8	Adrenal Cortex	0.617466	0.128677	0.36999	0.132964	Fallopian Lig	1.24585	2.01767	0
LINC02381	Adrenal Cortex	0.905904	0.257561	0.905904	0.263248	Adrenal Cortex	1.20907	1.33466	0
AC092596.1	Adrenal Cortex	0.209102	0.00128982	0.0171559	0.00311264	Perivascular	1.207	5.77228	0
EMCN	Adrenal Cortex	0.53075	0.102206	0.53075	0.105965	Adrenal Cortex	1.19135	2.24465	0
HOTAIRM1	Adrenal Cortex	0.659287	0.160971	0.683377	0.165342	Kidney - Loop of Henle	1.18654	1.79974	0
PLCL1	Adrenal Cortex	0.698032	0.178778	0.624857	0.183333	Perivascular	1.18418	1.69645	0
AC022075.1	Adrenal Cortex	0.402214	0.050945	0.382943	0.0540262	Neural	1.17378	2.91829	0
HOXC4	Adrenal Cortex	0.600246	0.138571	0.555849	0.142621	Kidney - Loop of Henle	1.16902	1.94757	0
FZD8	Adrenal Cortex	0.345018	0.0327788	0.178112	0.0355176	Kidney - Proximal Tubule	1.15158	3.33773	0
TBX18	Adrenal Cortex	0.415744	0.0597833	0.371769	0.0629056	Skeletal Muscle	1.15	2.76612	0
BMP3	Adrenal Cortex	0.376999	0.0450565	0.400176	0.0479682	Kidney - Loop of Henle	1.14503	3.03722	0
GLIPR1	Adrenal Cortex	0.464945	0.084932	0.473573	0.0882653	Urogenital Sinus SmMu	1.12861	2.42741	0
ADH1B	Adrenal Cortex	0.439729	0.0746951	0.364822	0.077897	Wolffian/Mesonephros Mese	1.12235	2.55237	0
IGF2-AS	Adrenal Cortex	0.539975	0.122543	0.387674	0.126205	Skeletal Muscle	1.11767	2.06985	0
NTRK1	Adrenal Cortex	0.255843	0.0110043	0.0783429	0.0131519	Kidney - Mese Progenitor	1.1081	4.33119	0
GATA6	Adrenal Cortex	0.636531	0.173026	0.65157	0.177092	Wolffian/Mesonephros Lig	1.10189	1.73109	0
NPR 3.00	Adrenal Cortex	0.47417	0.0964369	0.47417	0.0997502	Adrenal Cortex	1.093	2.30509	0
NDST3	Adrenal Cortex	0.439729	0.0806054	0.184167	0.0837555	Kidney - Mese Progenitor	1.09046	2.47985	0
DUSP9	Adrenal Cortex	0.404059	0.0644255	0.787554	0.0674046	Kidney - Proximal Tubule	1.08976	2.69704	0
MECOM	Adrenal Cortex	0.455105	0.0896178	0.92382	0.0928237	Kidney - Proximal Tubule	1.08181	2.37705	0
MIR503HG	Adrenal Cortex	0.609471	0.166103	0.609471	0.169992	Adrenal Cortex	1.07998	1.772	0
ADAMTS6	Adrenal Cortex	0.674662	0.198452	0.386587	0.202629	Kidney - Mese Progenitor	1.07701	1.59638	0
RALYL	Adrenal Cortex	0.510455	0.122957	0.510455	0.126356	Adrenal Cortex	1.05595	2.06865	0
NTRK2	Adrenal Cortex	0.618696	0.177739	0.618696	0.181607	Adrenal Cortex	1.05544	1.70591	0
PCDH17	Adrenal Cortex	0.435424	0.0867443	0.435424	0.0898027	Adrenal Cortex	1.04943	2.41014	0
PKDCC	Adrenal Cortex	0.909594	0.311249	0.670404	0.316497	Wolffian/Mesonephros Lig	1.04643	1.15044	0
HOXD3	Adrenal Cortex	0.688192	0.217718	0.877748	0.221845	Kidney - Loop of Henle	1.03626	1.50578	0
NDUFA4L2	Perivascular	0.712543	0.0385445	0.419698	0.0480814	Preputial Lamina Epi	2.16247	3.03486	0
A2M	Perivascular	0.718262	0.0413789	0.718262	0.0509567	Perivascular	2.13811	2.97678	0
COX4I2	Perivascular	0.562714	0.0179097	0.562714	0.0256186	Perivascular	2.06203	3.66444	0
SEPTIN4	Perivascular	0.596645	0.0324378	0.224652	0.0404212	Skeletal Muscle	1.91428	3.2084	0
ANGPT2	Perivascular	0.725886	0.0638249	0.175771	0.073193	Wolffian/Mesonephros Mese	1.89794	2.61466	0
HEYL	Perivascular	0.6809	0.056104	0.491054	0.0649447	Skeletal Muscle	1.86173	2.73422	0
HIGD1B	Perivascular	0.422417	0.00704788	0.0307018	0.0129253	Wolffian/Mesonephros Mese	1.83691	4.34857	0
FOXS1	Perivascular	0.693862	0.0728208	0.216122	0.0816084	Wolffian/Mesonephros Mese	1.7387	2.50582	0
ESAM	Perivascular	0.517347	0.0295267	0.517347	0.0364293	Perivascular	1.71365	3.31238	0
TTYH1	Perivascular	0.71178	0.0818769	0.71178	0.0907899	Perivascular	1.70771	2.39921	0
RASL12	Perivascular	0.755623	0.0970999	0.579281	0.106418	Urogenital Sinus SmMu	1.69288	2.24038	0
DBNDD2	Perivascular	0.606557	0.0603119	0.56867	0.0680412	Kidney - Proximal Tubule	1.63021	2.68764	0
MCAM	Perivascular	0.828441	0.135015	0.737864	0.144827	Schwann	1.60073	1.93222	0
PDLIM1	Perivascular	0.765917	0.119748	0.869565	0.128891	Preputial Lamina Epi	1.5692	2.04878	0
MYH11	Perivascular	0.395349	0.014249	0.395349	0.0196415	Perivascular	1.55377	3.93011	0
NRARP	Perivascular	0.672131	0.109592	0.672131	0.117552	Perivascular	1.43895	2.14087	0
SEMA5B	Perivascular	0.680518	0.115611	0.344086	0.123605	Fallopian Lig	1.42274	2.09067	0
RGS5	Perivascular	0.622188	0.0952996	0.622188	0.102755	Perivascular	1.41573	2.27541	0
RCSD1	Perivascular	0.421655	0.0305554	0.46405	0.0360894	Endothelial	1.40063	3.32176	0
HEY2	Perivascular	0.460541	0.0436498	0.420757	0.0495487	Müllerian Epi	1.38383	3.0048	0
GJA4	Perivascular	0.311857	0.0078249	0.250183	0.0121269	Endothelial	1.37601	4.41233	0
MAPT	Perivascular	0.460923	0.046249	0.449591	0.0521165	Neural	1.36169	2.95427	0
SH2D3C	Perivascular	0.58902	0.0926566	0.58902	0.0996801	Perivascular	1.35816	2.30579	0
EBF1	Perivascular	0.739992	0.151666	0.536317	0.159991	Endothelial	1.35614	1.83264	0
PLXDC1	Perivascular	0.649638	0.118358	0.292766	0.125876	Fallopian Lig	1.34635	2.07246	0
FAM162B	Perivascular	0.561952	0.0951464	0.582037	0.101752	Prepuce	1.28418	2.28522	0
LINGO1	Perivascular	0.538315	0.0870588	0.208263	0.093444	Uterus Mese	1.27602	2.37039	0
KCNJ8	Perivascular	0.497903	0.0713598	0.296575	0.0773953	Kidney - S-Shaped Body	1.27405	2.55883	0
C11orf96	Perivascular	0.859703	0.219332	0.648569	0.228394	Endothelial	1.26951	1.47668	0
NRGN	Perivascular	0.534502	0.0870971	0.534502	0.0934278	Perivascular	1.26707	2.37057	0
ADGRF5	Perivascular	0.321769	0.0151956	0.321769	0.0195336	Perivascular	1.26636	3.93562	0
ABCC9	Perivascular	0.419367	0.043513	0.220676	0.0488313	Skeletal Muscle	1.26623	3.01938	0
RGS16	Perivascular	0.401067	0.038041	0.401067	0.0431778	Perivascular	1.26033	3.14243	0
GUCY1A2	Perivascular	0.508197	0.080777	0.233421	0.0868249	Vas Deferens Mese	1.24196	2.44386	0
MT2A	Perivascular	0.594739	0.119557	0.730038	0.126281	Kidney - Distal Tubule	1.23066	2.06925	0
MEF2C	Perivascular	0.824628	0.216399	0.901321	0.225006	Endothelial	1.23004	1.49163	0
ITGA1	Perivascular	0.637819	0.142856	0.629908	0.14986	Kidney - S-Shaped Body	1.21062	1.89805	0
RASL11A	Perivascular	0.536027	0.101505	0.367085	0.107653	Wolffian Epi	1.19472	2.22884	0
ACTA2	Perivascular	0.688525	0.169735	0.688525	0.177075	Perivascular	1.19196	1.73118	0
EPAS1	Perivascular	0.44186	0.0623092	0.785235	0.0676798	Genital Surface Epi	1.18992	2.69297	0
PLEKHH3	Perivascular	0.643919	0.158057	0.440409	0.164932	Urethral Epi	1.16048	1.80222	0
MIR4435-2HG	Perivascular	0.39268	0.0504788	0.39268	0.0553209	Perivascular	1.13665	2.8946	0
AFAP1L2	Perivascular	0.560808	0.125953	0.433556	0.132107	Schwann	1.13516	2.02415	0
S1PR5	Perivascular	0.261533	0.00961423	0.127517	0.0131788	Genital Surface Epi	1.13221	4.32914	0
NIBAN1	Perivascular	0.288601	0.0167442	0.200846	0.0205909	Urogenital Sinus SmMu	1.12061	3.88291	0
RRAD	Perivascular	0.337781	0.0321313	0.298246	0.0364562	Kidney - S-Shaped Body	1.11861	3.31164	0
CARMN	Perivascular	0.441098	0.0748126	0.441098	0.0799955	Perivascular	1.11412	2.52579	0
SEPTIN5	Perivascular	0.682806	0.188618	0.435388	0.195611	Skeletal Muscle	1.11408	1.63163	0
CYTOR	Perivascular	0.431186	0.0710862	0.431186	0.0761815	Perivascular	1.11015	2.57464	0
CSPG4	Perivascular	0.441098	0.07658	0.155597	0.0817379	Adrenal Cortex	1.10461	2.50424	0
RAPSN	Skeletal Muscle	0.840954	0.000849245	0.0079858	0.00312883	Preputial Lamina Epi	4.84987	5.7671	0
MYF5	Skeletal Muscle	0.795229	0.0004111	0.0059475	0.0025678	Kidney - Mese Progenitor	4.74331	5.96471	0
PAX7	Skeletal Muscle	0.622266	0.0004111	0.00389664	0.00209847	Kidney - Mese Progenitor	3.83723	6.16655	0
SGCA	Skeletal Muscle	0.892644	0.0114351	0.14197	0.0138262	Preputial Lamina Epi	3.82158	4.28119	0
CHRNA1	Skeletal Muscle	0.622266	0.000567967	0.015774	0.00225491	Endothelial	3.79249	6.09464	0
NEB	Skeletal Muscle	0.803181	0.00944447	0.131812	0.0115982	Kidney - Distal Tubule	3.5797	4.4569	0
MYOD1	Skeletal Muscle	0.554672	0.000194731	0.00211416	0.00169928	Urogenital Sinus SmMu	3.53745	6.37755	0
KLHL41	Skeletal Muscle	0.622266	0.00192027	0.0134228	0.00360355	Genital Surface Epi	3.50077	5.62584	0
CDH15	Skeletal Muscle	0.809145	0.0136366	0.0298548	0.0157952	Wolffian/Mesonephros Mese	3.35637	4.14805	0
PITX3	Skeletal Muscle	0.671968	0.00762157	0.103936	0.00942424	Adrenal Cortex	3.13438	4.66447	0
MRLN	Skeletal Muscle	0.479125	0.000416509	0.0105619	0.00171546	Kidney - Distal Tubule	3.0511	6.36807	0
MYF6	Skeletal Muscle	0.630219	0.00652891	0.0425532	0.00822126	Endothelial	3.0257	4.80103	0
MYOG	Skeletal Muscle	0.473161	0.000508465	0.00553165	0.00179098	Kidney - Podocyte	2.99274	6.32499	0
PITX2	Skeletal Muscle	0.854871	0.0437713	0.773736	0.0459722	Preputial Lamina Epi	2.63276	3.07972	0
TRIM55	Skeletal Muscle	0.413519	0.000605831	0.0107296	0.00172625	Kidney - Proximal Tubule	2.63073	6.3618	0
MYL4	Skeletal Muscle	0.610338	0.0118353	0.610338	0.0134593	Skeletal Muscle	2.62939	4.30808	0
JSRP1	Skeletal Muscle	0.524851	0.00625304	0.0178193	0.00766023	Urogenital Sinus Epi	2.55692	4.87171	0
MSC	Skeletal Muscle	0.685885	0.0225564	0.356063	0.0243563	Wolffian Epi	2.54804	3.71496	0
AL589740.1	Skeletal Muscle	0.574553	0.0106345	0.0391997	0.0121647	Lower Urogenital Sinus Mese	2.53333	4.40922	0
ACTC1	Skeletal Muscle	0.683897	0.0261211	0.450243	0.0279059	Schwann	2.44761	3.57892	0
VGLL2	Skeletal Muscle	0.397614	0.00120084	0.014915	0.00227649	Coelomic Epi	2.41953	6.08512	0
FGFR4	Skeletal Muscle	0.813121	0.051328	0.722856	0.053395	Kidney - Distal Tubule	2.38248	2.93004	0
CHRND	Skeletal Muscle	0.359841	0.0004111	0.00527704	0.00138639	Kidney - Loop of Henle	2.36813	6.58105	0
MYL1	Skeletal Muscle	0.33002	0.000470601	0.00422833	0.00136482	Urogenital Sinus SmMu	2.17705	6.59674	0
PAX3	Skeletal Muscle	0.489066	0.0105047	0.20267	0.0118032	Schwann	2.17115	4.43938	0
MEGF10	Skeletal Muscle	0.787276	0.0635419	0.709041	0.0655058	Schwann	2.14581	2.72562	0
FITM1	Skeletal Muscle	0.349901	0.00166604	0.00820302	0.00261095	Wolffian Epi	2.08122	5.94804	0
MYLPF	Skeletal Muscle	0.522863	0.0203116	0.275168	0.0216752	Genital Surface Epi	2.00339	3.83159	0
SHD	Skeletal Muscle	0.675944	0.053589	0.675944	0.0552777	Skeletal Muscle	1.95712	2.89539	0
ENO3	Skeletal Muscle	0.604374	0.0385676	0.187518	0.0401029	Neural	1.94385	3.21631	0
TNNC2	Skeletal Muscle	0.341948	0.00262887	0.181208	0.0035496	Genital Surface Epi	1.9289	5.64092	3.14517e-294
CHRNG	Skeletal Muscle	0.296223	0.000730243	0.0102157	0.00153205	Urethral Epi	1.91986	6.48115	7.96892e-310
MYMK	Skeletal Muscle	0.310139	0.00134148	0.0200501	0.00217939	Kidney - S-Shaped Body	1.90075	6.12871	2.36551e-297
RXRG	Skeletal Muscle	0.467197	0.0168443	0.433556	0.0180663	Schwann	1.87519	4.01371	0
SMPX	Skeletal Muscle	0.363817	0.00516579	0.100223	0.00613897	Coelomic Epi	1.85296	5.0931	0
PDLIM3	Skeletal Muscle	0.827038	0.112582	0.7463	0.11452	Urogenital Sinus SmMu	1.79219	2.167	0
HES6	Skeletal Muscle	0.622266	0.0602315	0.353762	0.0617566	Schwann	1.73274	2.78455	0
BARX2	Skeletal Muscle	0.425447	0.0165522	0.425447	0.0176617	Skeletal Muscle	1.71726	4.03636	0
CITED1	Skeletal Muscle	0.385686	0.0110402	0.0512567	0.0120568	Neural	1.70401	4.41813	6.23626e-234
MYMX	Skeletal Muscle	0.284294	0.0018824	0.0738786	0.00264871	Kidney - Loop of Henle	1.68691	5.93368	1.6799e-250
PALMD	Skeletal Muscle	0.445328	0.0222156	0.268892	0.0233637	Endothelial	1.67291	3.75657	0
MUSK	Skeletal Muscle	0.318091	0.00471683	0.0515391	0.00556715	Neural	1.65117	5.19087	2.40885e-243
STAC3	Skeletal Muscle	0.345924	0.00798399	0.194845	0.00890097	Immune	1.63332	4.72159	2.54395e-259
MSTN	Skeletal Muscle	0.318091	0.00545248	0.060983	0.00630081	Schwann	1.61179	5.06708	2.339e-223
LBX1	Skeletal Muscle	0.222664	0.000156867	0.00225595	0.000760629	Kidney - Mese Progenitor	1.59903	7.18137	5.81559e-264
SIX1	Skeletal Muscle	0.874751	0.162585	0.722739	0.164517	Corpus Spongiosum	1.5787	1.80474	0
APOBEC2	Skeletal Muscle	0.242545	0.000919565	0.0184697	0.0015752	Kidney - Loop of Henle	1.56523	6.45337	4.48576e-236
PRL	Skeletal Muscle	0.246521	0.0011143	0.0211416	0.00178019	Urogenital Sinus SmMu	1.56073	6.33103	8.2498e-233
ERBB3	Skeletal Muscle	0.578529	0.06616	0.693283	0.0675503	Kidney - Distal Tubule	1.55907	2.69488	0
PARM1	Skeletal Muscle	0.624254	0.0820577	0.475687	0.0835289	Urogenital Sinus SmMu	1.54975	2.48256	0
CDH5	Endothelial	0.957814	0.00148921	0.0136467	0.0155524	Immune	3.98789	4.16354	0
PECAM1	Endothelial	0.971753	0.00406796	0.366945	0.0182982	Immune	3.88794	4.00095	0
ECSCR	Endothelial	0.949743	0.00343285	0.0258583	0.0173488	Labio-Scrotal Swelling	3.85048	4.05423	0
MYCT1	Endothelial	0.822084	0.000799356	0.0424564	0.0128767	Immune	3.57798	4.35233	0
CD93	Endothelial	0.856933	0.00345475	0.316907	0.0160056	Immune	3.54326	4.13482	0
PLVAP	Endothelial	0.951577	0.0110924	0.115568	0.0249227	Müllerian Epi	3.5132	3.69198	0
ROBO4	Endothelial	0.80044	0.000782931	0.0090978	0.0125423	Immune	3.50485	4.37865	0
SOX18	Endothelial	0.911959	0.0092583	0.116959	0.0225329	Kidney - S-Shaped Body	3.45886	3.79278	0
KANK3	Endothelial	0.845194	0.00467021	0.0725261	0.0170305	Kidney - Podocyte	3.44226	4.07275	0
ICAM2	Endothelial	0.903155	0.0124831	0.280516	0.0255809	Immune	3.31089	3.66591	0
FLT1	Endothelial	0.896185	0.0145308	0.284026	0.0274959	Perivascular	3.22064	3.59372	0
ADGRF5	Endothelial	0.815114	0.00765958	0.321769	0.0195336	Perivascular	3.20798	3.93562	0
APLNR	Endothelial	0.84336	0.0101124	0.134405	0.0223657	Schwann	3.20496	3.80023	0
TM4SF18	Endothelial	0.745048	0.0026773	0.0457344	0.0135942	Kidney - Loop of Henle	3.2023	4.29811	0
DIPK2B	Endothelial	0.706163	0.000394203	0.0030326	0.0107729	Immune	3.19943	4.53072	0
PTPRB	Endothelial	0.765957	0.00430338	0.0231573	0.0155039	Neural	3.19149	4.16667	0
MMRN2	Endothelial	0.805943	0.00792786	0.0783201	0.0196631	Urethral Epi	3.16656	3.92901	0
ESAM	Endothelial	0.953412	0.0227433	0.517347	0.0364293	Perivascular	3.15806	3.31238	0
CLDN5	Endothelial	0.895451	0.0165784	0.895451	0.0295027	Endothelial	3.15492	3.52327	0
ADGRL4	Endothelial	0.741746	0.00417198	0.172817	0.0150184	Adrenal Cortex	3.11421	4.19848	0
TIE1	Endothelial	0.941306	0.0272164	0.101592	0.0406586	Immune	3.01458	3.20255	0
GIMAP4	Endothelial	0.825018	0.0151056	0.537528	0.0270158	Immune	2.97942	3.61133	0
SOX7	Endothelial	0.794938	0.0121929	0.149956	0.0237036	Preputial Lamina Epi	2.97476	3.74213	0
PCAT19	Endothelial	0.646368	0.000766506	0.00313901	0.0102604	Wolffian/Mesonephros Lig	2.96002	4.57946	0
GIMAP1	Endothelial	0.697359	0.00446216	0.350265	0.0146515	Immune	2.94509	4.22321	0
DYSF	Endothelial	0.706897	0.00532722	0.0755467	0.0156441	Skeletal Muscle	2.93904	4.15766	0
NOSTRIN	Endothelial	0.701027	0.00544219	0.0697085	0.0156711	Kidney - Distal Tubule	2.91342	4.15594	0
GMFG	Endothelial	0.766324	0.011399	0.766324	0.0225006	Endothelial	2.9076	3.79421	0
BCL6B	Endothelial	0.624358	0.000646055	0.0212282	0.00981804	Immune	2.88674	4.62353	0
AFAP1L1	Endothelial	0.721937	0.00786764	0.167172	0.0183684	Schwann	2.88567	3.99713	0
CAVIN2	Endothelial	0.88518	0.0261269	0.302326	0.0387597	Urogenital Sinus SmMu	2.87717	3.25037	0
CD34	Endothelial	0.962583	0.0393053	0.322468	0.0528826	Labio-Scrotal Swelling	2.82969	2.93968	0
A2M	Endothelial	0.944607	0.037619	0.718262	0.0509567	Perivascular	2.81189	2.97678	0
GIMAP7	Endothelial	0.611519	0.00147826	0.144049	0.0104492	Immune	2.78928	4.56123	0
RASGRP3	Endothelial	0.684886	0.00726538	0.141016	0.0172301	Immune	2.78139	4.0611	0
CLEC14A	Endothelial	0.735877	0.0127623	0.119842	0.0233961	Schwann	2.76335	3.75519	0
KDR	Endothelial	0.942406	0.0407398	0.293959	0.0539992	Müllerian Mese	2.75068	2.91879	0
SHE	Endothelial	0.67058	0.00711755	0.0235027	0.0168741	Immune	2.73729	4.08198	0
GIMAP5	Endothelial	0.630594	0.00410081	0.198635	0.0133137	Immune	2.72351	4.31896	0
PCDH12	Endothelial	0.6427	0.00518486	0.199393	0.0145598	Immune	2.71829	4.22949	0
SCARF1	Endothelial	0.686354	0.00959775	0.169067	0.0195498	Immune	2.70066	3.93479	0
ARHGEF15	Endothelial	0.567498	0.000876007	0.00762486	0.00920846	Perivascular	2.66022	4.68763	0
ADCY4	Endothelial	0.734409	0.0177829	0.139916	0.0283213	Perivascular	2.61754	3.56414	0
HHEX	Endothelial	0.60675	0.00520676	0.451857	0.0140527	Immune	2.58775	4.26494	0
IL3RA	Endothelial	0.607483	0.00600612	0.224412	0.0148511	Immune	2.55731	4.20968	0
RNASE1	Endothelial	0.782465	0.0270139	0.497346	0.0381231	Immune	2.55626	3.26693	0
TMEM255B	Endothelial	0.633896	0.0100358	0.0887036	0.0192099	Immune	2.50536	3.95233	0
TMEM88	Endothelial	0.840426	0.0389932	0.422777	0.0507787	Coelomic Epi	2.5047	2.98028	0
CD40	Endothelial	0.66471	0.0135562	0.154663	0.0231317	Immune	2.50366	3.76655	0
ERG	Endothelial	0.788701	0.0308573	0.110618	0.0420018	Corpus Cavernosum	2.50022	3.17004	0
TYROBP	Immune	0.875663	0.00147239	0.011583	0.0076926	Erythroid	4.26229	4.8675	0
FCER1G	Immune	0.847612	0.00226021	0.081438	0.00827521	Endothelial	4.06387	4.79449	0
SRGN	Immune	0.873389	0.00337401	0.139765	0.0095645	Endothelial	4.06099	4.6497	0
CYBB	Immune	0.767248	0.000505286	0.00791557	0.00596095	Kidney - Loop of Henle	3.93025	5.12252	0
LAPTM5	Immune	0.922669	0.00879633	0.494864	0.0152989	Endothelial	3.85673	4.17998	0
PLEK	Immune	0.751327	0.000641116	0.00671141	0.00598253	Genital Surface Epi	3.84598	5.11891	0
ITGB2	Immune	0.801365	0.0026351	0.0616815	0.00831836	Kidney - Distal Tubule	3.83797	4.78929	0
CD53	Immune	0.721759	0.000298825	0.00772201	0.00543229	Erythroid	3.76426	5.21539	0
HCST	Immune	0.792267	0.00327078	0.0140721	0.00888479	Kidney - Loop of Henle	3.7422	4.72341	0
PTPRC	Immune	0.726308	0.000994273	0.00567537	0.00615516	Urethral Epi	3.69724	5.09046	0
CSF1R	Immune	0.739196	0.00173862	0.0114373	0.00698591	Perivascular	3.66927	4.96386	0
NCKAP1L	Immune	0.68461	0.000499853	0.0147992	0.00536756	Urogenital Sinus SmMu	3.57872	5.22738	0
WAS	Immune	0.758908	0.00493333	0.0625264	0.0102982	Kidney - Distal Tubule	3.47261	4.57579	0
CD37	Immune	0.743745	0.00462908	0.0110051	0.00988817	Endothelial	3.43344	4.61642	0
PLD4	Immune	0.716452	0.00329251	0.0156316	0.00836691	Kidney - Distal Tubule	3.42713	4.78347	0
FYB1	Immune	0.682335	0.00279266	0.058927	0.00762786	Kidney - Loop of Henle	3.32703	4.87595	0
NCF4	Immune	0.622441	0.000635683	0.061294	0.00506007	Urethral Epi	3.29046	5.28638	0
PARVG	Immune	0.619409	0.0012605	0.0377843	0.00565886	Endothelial	3.20515	5.17453	0
GMFG	Immune	0.84003	0.0166419	0.766324	0.0225006	Endothelial	3.18725	3.79421	0
CTSS	Immune	0.70887	0.00711748	0.195233	0.0121107	Urethral Epi	3.12872	4.41366	0
LY86	Immune	0.607278	0.00161909	0.00686237	0.00592859	Perivascular	3.1141	5.12797	0
APBB1IP	Immune	0.68461	0.00584068	0.0727944	0.0106704	Labio-Scrotal Swelling	3.10832	4.54028	0
HCK	Immune	0.574678	0.000478121	0.00703606	0.00456377	Kidney - Loop of Henle	3.09729	5.38961	0
CD36	Immune	0.700531	0.00821498	0.471042	0.0131411	Erythroid	3.03471	4.33201	0
ALOX5AP	Immune	0.611827	0.00286329	0.0477137	0.0071963	Skeletal Muscle	3.01887	4.93419	0
HCLS1	Immune	0.691433	0.00794875	0.691433	0.012812	Immune	3.01283	4.35737	0
HPGDS	Immune	0.552691	0.000488987	0.00772201	0.00441812	Erythroid	2.99672	5.42204	0
CD68	Immune	0.761941	0.0143871	0.277567	0.0197062	Kidney - Distal Tubule	2.99201	3.92682	0
RNASE6	Immune	0.575436	0.00146696	0.0343008	0.00555097	Kidney - Loop of Henle	2.98869	5.19378	0
MS4A7	Immune	0.561031	0.000901909	0.093076	0.00488744	Urethral Epi	2.98529	5.32109	0
FERMT3	Immune	0.653525	0.00582981	0.0501931	0.0104384	Erythroid	2.98155	4.56226	0
LCP2	Immune	0.591357	0.00236887	0.0693324	0.00655975	Endothelial	2.97264	5.0268	0
CD14	Immune	0.568613	0.00141263	0.0201342	0.00544847	Genital Surface Epi	2.96385	5.21242	0
C1QC	Immune	0.555724	0.000891043	0.0134228	0.00483889	Genital Surface Epi	2.9626	5.33107	0
IGSF6	Immune	0.567096	0.00166799	0.0131926	0.00569123	Kidney - Loop of Henle	2.93122	5.16883	0
C1QA	Immune	0.54511	0.00088561	0.00843727	0.00475797	Endothelial	2.91521	5.34793	0
CYTH4	Immune	0.529189	0.000429222	0.0102715	0.00419155	Endothelial	2.89714	5.47468	0
LCP1	Immune	0.768764	0.01781	0.295302	0.0231533	Genital Surface Epi	2.89487	3.76562	0
CD300A	Immune	0.546626	0.00189618	0.0249716	0.00577215	Urethral Epi	2.8177	5.15471	0
RETN	Immune	0.504928	0.000184728	0.00263852	0.00377617	Kidney - Loop of Henle	2.81702	5.57904	0
GPR34	Immune	0.509477	0.00035859	0.00366838	0.00398116	Endothelial	2.81546	5.52618	0
LAT2	Immune	0.529947	0.00117357	0.0045403	0.00493599	Urethral Epi	2.81465	5.3112	0
CD163	Immune	0.521607	0.000901909	0.00548795	0.00460693	Corpus Spongiosum	2.80635	5.38019	0
MS4A4A	Immune	0.505686	0.000315125	0.00403522	0.00391103	Endothelial	2.8035	5.54395	0
C1QB	Immune	0.511751	0.000597651	0.00772201	0.00423471	Erythroid	2.79644	5.46444	0
BIN2	Immune	0.508719	0.000565052	0.0268456	0.00418076	Genital Surface Epi	2.78639	5.47726	0
HLA-DRA	Immune	0.555724	0.00282526	0.0730007	0.00675934	Endothelial	2.77686	4.99683	0
MS4A6A	Immune	0.510993	0.000804112	0.0286134	0.0044343	Endothelial	2.76876	5.41838	0
MPEG1	Immune	0.49583	0.000260793	0.00198807	0.00378696	Skeletal Muscle	2.76484	5.57619	0
FOLR2	Immune	0.504928	0.00061395	0.003861	0.00420234	Erythroid	2.76302	5.47211	0
ALAS2	Erythroid	0.942085	0.000578022	0.00967458	0.00189348	Kidney - Loop of Henle	5.90625	6.26934	0
HBM	Erythroid	0.915058	0.000767095	0.00615655	0.00204453	Kidney - Loop of Henle	5.66658	6.19259	0
HBA2	Erythroid	0.992278	0.00238772	0.0194424	0.00377078	Endothelial	5.53738	5.58047	0
AHSP	Erythroid	0.891892	0.000767095	0.00879507	0.00201216	Kidney - Loop of Henle	5.53735	6.20855	0
HBA1	Erythroid	0.988417	0.00239312	0.0161409	0.00377078	Endothelial	5.51584	5.58047	0
SLC4A1	Erythroid	0.868726	0.000567218	0.00791557	0.00178019	Kidney - Loop of Henle	5.49993	6.33103	0
HBG1	Erythroid	0.96139	0.002593	0.0282465	0.00393261	Endothelial	5.32461	5.53845	0
GYPB	Erythroid	0.857143	0.00115604	0.0167106	0.00235201	Kidney - Loop of Henle	5.18784	6.05248	0
HEMGN	Erythroid	0.787645	0.000653651	0.055345	0.00175322	Immune	4.99863	6.3463	0
KLF1	Erythroid	0.698842	0.000448372	0.0212282	0.00142416	Immune	4.58033	6.55418	0
HBQ1	Erythroid	0.872587	0.00489968	0.0379075	0.006112	Immune	4.44801	5.0975	0
HBZ	Erythroid	0.841699	0.00393811	0.030326	0.00510862	Immune	4.4415	5.27683	0
RHAG	Erythroid	0.625483	0.000367341	0.0371494	0.00124074	Immune	4.18576	6.69205	0
EPB42	Erythroid	0.737452	0.0026038	0.0514357	0.00363052	Coelomic Epi	4.14328	5.61838	0
HBG2	Erythroid	1	0.0151474	0.0953778	0.0165234	Endothelial	4.10298	4.10298	0
GATA1	Erythroid	0.621622	0.000567218	0.0674754	0.00143494	Immune	4.06953	6.54663	0
GYPA	Erythroid	0.583012	0.000243093	0.00527704	0.00105733	Kidney - Loop of Henle	3.9948	6.85201	0
C17orf99	Erythroid	0.617761	0.000799507	0.00596421	0.00166151	Skeletal Muscle	3.95368	6.40003	0
SPTA1	Erythroid	0.610039	0.000696868	0.0166793	0.00154823	Immune	3.94734	6.47064	0
CTSE	Erythroid	0.563707	0.000172866	0.00567537	0.000960226	Urethral Epi	3.91683	6.94834	0
ANK1	Erythroid	0.72973	0.0044135	0.109344	0.0054269	Skeletal Muscle	3.80655	5.21639	0
HBE1	Erythroid	0.725869	0.00527783	0.0326005	0.00628463	Immune	3.6799	5.06965	0
AC104389.5	Erythroid	0.868726	0.0140292	0.058906	0.0152234	Müllerian Epi	3.63555	4.18492	0
GYPE	Erythroid	0.648649	0.0028739	0.060686	0.00377617	Kidney - Loop of Henle	3.61884	5.57904	0
NFE2	Erythroid	0.65251	0.00401914	0.176649	0.0049252	Immune	3.46704	5.31339	0
PKLR	Erythroid	0.571429	0.00168545	0.108154	0.00248148	Kidney - Distal Tubule	3.42794	5.9989	0
AC130456.3	Erythroid	0.467181	0.000172866	0.00227445	0.000825363	Immune	3.31684	7.09969	0
AC073349.1	Erythroid	0.513514	0.000869734	0.0135192	0.00158599	Kidney - Distal Tubule	3.31039	6.44655	5.11093e-312
PHOSPHO1	Erythroid	0.517375	0.00101019	0.0132062	0.00173164	Endothelial	3.28982	6.35868	2.07833e-308
MYL4	Erythroid	0.752896	0.0124248	0.610338	0.0134593	Skeletal Muscle	3.24354	4.30808	0
KEL	Erythroid	0.555985	0.00268483	0.0493562	0.00345789	Kidney - Proximal Tubule	3.15082	5.6671	7.47527e-287
AC073210.3	Erythroid	0.53668	0.00310079	0.193434	0.0038463	Preputial Lamina Epi	2.98428	5.56064	1.86814e-305
XK	Erythroid	0.548263	0.00384088	0.0402685	0.00460153	Genital Surface Epi	2.9504	5.38137	4.96082e-262
TAL1	Erythroid	0.579151	0.00619618	0.311445	0.0069967	Endothelial	2.87393	4.96232	0
ESPN	Erythroid	0.586873	0.00691466	0.184199	0.00772497	Kidney - Distal Tubule	2.85414	4.8633	0
MT1H	Erythroid	0.629344	0.011528	0.384875	0.0123912	Kidney - Distal Tubule	2.7633	4.39077	0
RHD	Erythroid	0.432432	0.00113444	0.0265353	0.00173704	Immune	2.74836	6.35557	7.45275e-244
TUBB1	Erythroid	0.420849	0.000896745	0.0530705	0.0014835	Immune	2.74114	6.51335	1.0981e-244
TESC	Erythroid	0.72973	0.0239798	0.514784	0.0249659	Immune	2.69288	3.69025	0
TRIM58	Erythroid	0.644788	0.0164871	0.129874	0.017365	Müllerian Epi	2.61352	4.0533	0
ACKR1	Erythroid	0.409266	0.00119926	0.0260455	0.00176941	Endothelial	2.59357	6.33711	4.93699e-226
CR1L	Erythroid	0.447876	0.00245794	0.0219864	0.00308028	Immune	2.58995	5.78274	1.37289e-221
TMOD1	Erythroid	0.749035	0.0306784	0.66083	0.0316821	Neural	2.58567	3.452	0
NT5DC4	Erythroid	0.397683	0.00117765	0.0659631	0.00173164	Kidney - Loop of Henle	2.52874	6.35868	6.02329e-219
MT1G	Erythroid	0.644788	0.019253	0.540346	0.020127	Kidney - Distal Tubule	2.51834	3.90569	0
HBB	Erythroid	0.447876	0.00299275	0.0212282	0.00361433	Immune	2.51834	5.62285	1.04299e-212
ST6GALNAC1	Erythroid	0.447876	0.00321964	0.261745	0.0038409	Genital Surface Epi	2.49111	5.56205	1.51478e-280
SLC30A10	Erythroid	0.494208	0.00660674	0.0791024	0.00728801	Müllerian Epi	2.43226	4.92152	1.03256e-200
GFI1B	Erythroid	0.42471	0.00297114	0.0871873	0.00356039	Immune	2.39447	5.63789	4.91404e-199
TENT5C	Erythroid	0.718147	0.0383439	0.341657	0.0392937	Urethral Epi	2.32442	3.23669	8.92504e-199
SOX10	Schwann	0.961772	0.00594803	0.120446	0.0229429	Neural	3.63044	3.77475	0
S100B	Schwann	0.95358	0.0100782	0.205459	0.026854	Immune	3.44943	3.61734	0
FOXD3	Schwann	0.862864	0.00415758	0.0714487	0.0194257	Neural	3.40068	3.94116	0
MPZ	Schwann	0.959345	0.0126869	0.101101	0.0295189	Neural	3.37951	3.52273	0
CDH19	Schwann	0.82858	0.00298225	0.0489975	0.0176617	Neural	3.34445	4.03636	0
INSC	Schwann	0.795206	0.00626658	0.0731432	0.0202942	Neural	3.09925	3.89742	0
FOXD3-AS1	Schwann	0.688714	0.00218589	0.0369952	0.0143926	Neural	2.92086	4.24104	0
PTPRZ1	Schwann	0.930825	0.0294216	0.442768	0.0454489	Preputial Lamina Epi	2.87734	3.09117	0
PLP1	Schwann	0.979976	0.0476282	0.168376	0.0642057	Kidney - Mese Progenitor	2.69068	2.74566	0
GPR17	Schwann	0.572816	0.00176848	0.0210393	0.0119219	Neural	2.53722	4.42938	0
ERBB3	Schwann	0.927488	0.0519835	0.693283	0.0675503	Kidney - Distal Tubule	2.49947	2.69488	0
LINC01198	Schwann	0.563714	0.00508027	0.0570825	0.015013	Urogenital Sinus SmMu	2.36694	4.19884	0
MMP17	Schwann	0.839199	0.0461618	0.431517	0.0602623	Neural	2.35735	2.80905	0
SCRG1	Schwann	0.73483	0.0370832	0.122564	0.0494894	Neural	2.2089	3.006	0
HOXB9	Schwann	0.741808	0.0402742	0.741808	0.0527477	Schwann	2.18257	2.94224	0
SOX2	Schwann	0.619235	0.0200465	0.619235	0.0307003	Schwann	2.1571	3.48348	0
COL20A1	Schwann	0.508495	0.00558555	0.0258449	0.0145275	Skeletal Muscle	2.15181	4.23171	0
EGFL8	Schwann	0.784587	0.0527304	0.177183	0.0657431	Endothelial	2.13565	2.722	0
DLX1	Schwann	0.536104	0.0102704	0.22449	0.0196199	Preputial Lamina Epi	2.10754	3.93121	0
SLC35F1	Schwann	0.704187	0.0436244	0.299276	0.0553694	Perivascular	2.03772	2.89373	0
MIA	Schwann	0.450546	0.00303168	0.01878	0.0109887	Neural	2.03236	4.51089	0
LGI4	Schwann	0.643811	0.0337879	0.146778	0.0446343	Perivascular	2.00177	3.10925	0
TFAP2B	Schwann	0.628337	0.0338154	0.628337	0.0443862	Schwann	1.95716	3.11483	0
PHOX2B	Schwann	0.649575	0.0390879	0.649575	0.0499425	Schwann	1.9467	2.99688	0
MEGF10	Schwann	0.709041	0.0538563	0.709041	0.0655058	Schwann	1.93258	2.72562	0
SLITRK2	Schwann	0.533981	0.0192391	0.139671	0.0283914	Coelomic Epi	1.90186	3.56167	0
DLX2	Schwann	0.528216	0.0186185	0.436557	0.0276793	Preputial Lamina Epi	1.89475	3.58707	0
FHDC1	Schwann	0.485133	0.0148124	0.485133	0.0231749	Schwann	1.82638	3.76469	0
OLFML2A	Schwann	0.664138	0.0538618	0.336816	0.0647128	Kidney - Podocyte	1.81828	2.7378	0
RXRG	Schwann	0.433556	0.010545	0.433556	0.0180663	Schwann	1.74017	4.01371	0
EGFLAM	Schwann	0.610437	0.0486333	0.30995	0.0586223	Perivascular	1.73159	2.83664	0
ST8SIA5	Schwann	0.370752	0.00296578	0.0536779	0.00950516	Skeletal Muscle	1.72619	4.65592	0
SLC15A3	Schwann	0.531553	0.0302125	0.379075	0.0391265	Immune	1.72274	3.24095	0
TTYH1	Schwann	0.712682	0.0795323	0.71178	0.0907899	Perivascular	1.70987	2.39921	0
ADGRG6	Schwann	0.622573	0.0563113	0.622573	0.0663797	Schwann	1.68864	2.71236	0
ASCL1	Schwann	0.504248	0.030899	0.504248	0.0393153	Schwann	1.63182	3.23614	0
SYNPR	Schwann	0.377731	0.00691466	0.229285	0.0135079	Urethral Epi	1.62593	4.30448	0
EDNRB	Schwann	0.929915	0.160646	0.593348	0.174324	Kidney - Proximal Tubule	1.62441	1.74684	0
AC103702.2	Schwann	0.449333	0.0196455	0.231997	0.0272855	Neural	1.61823	3.6014	0
HSPB2	Schwann	0.855886	0.138919	0.777336	0.151667	Skeletal Muscle	1.61426	1.88607	0
ACTC1	Schwann	0.450243	0.0202607	0.450243	0.0279059	Schwann	1.61138	3.57892	0
CMTM5	Schwann	0.542172	0.0441517	0.0796676	0.0530066	Fallopian Lig	1.59254	2.93734	0
TRPM3	Schwann	0.566444	0.0520988	0.396705	0.0612441	Kidney - Distal Tubule	1.58202	2.79289	0
MMP15	Schwann	0.606493	0.0652252	0.381954	0.0748491	Neural	1.5722	2.59228	0
L1CAM	Schwann	0.559163	0.0513849	0.559163	0.0604133	Schwann	1.56932	2.80655	0
CDH6	Schwann	0.892294	0.164886	0.892294	0.17782	Schwann	1.54098	1.72698	0
ABCA8	Schwann	0.34193	0.00539332	0.0286328	0.0113771	Corpus Spongiosum	1.53053	4.47616	0
STARD13	Schwann	0.689017	0.100331	0.447198	0.110798	Perivascular	1.51587	2.20004	0
SOX2-OT	Schwann	0.442961	0.0262636	0.187094	0.0336726	Neural	1.50211	3.39107	0
SNTB1	Schwann	0.587075	0.0682074	0.340252	0.0774331	Müllerian Epi	1.50194	2.55834	0
LINC00682	Neural	0.922903	0.00679227	0.26335	0.0417914	Schwann	2.93028	3.17506	0
PHOX2A	Neural	0.86741	0.00511523	0.0367112	0.0380584	Schwann	2.83525	3.26863	0
CHGA	Neural	0.864445	0.00488527	0.0439927	0.0377239	Schwann	2.83318	3.27746	0
PHOX2B	Neural	0.94366	0.0144427	0.649575	0.0499425	Schwann	2.82804	2.99688	0
ELAVL4	Neural	0.879413	0.0102697	0.0901092	0.0434745	Schwann	2.75747	3.13558	0
DBH	Neural	0.809799	0.00339333	0.0351942	0.0342013	Schwann	2.73347	3.37549	0
SCG3	Neural	0.777605	0.00259127	0.056432	0.0321999	Schwann	2.67169	3.43579	0
NSG2	Neural	0.757272	0.00189017	0.0211082	0.0307488	Kidney - Loop of Henle	2.63675	3.4819	0
INA	Neural	0.761226	0.00592851	0.0514641	0.0347839	Preputial Lamina Epi	2.55665	3.3586	0
CHRNA3	Neural	0.819543	0.0137248	0.163089	0.0445103	Coelomic Epi	2.55045	3.11204	0
STMN2	Neural	0.846512	0.017707	0.198769	0.0493707	Kidney - Loop of Henle	2.54665	3.0084	0
SLC18A1	Neural	0.713217	0.00168264	0.0376214	0.0288661	Schwann	2.52841	3.54509	0
SHD	Neural	0.872917	0.0227998	0.675944	0.0552777	Skeletal Muscle	2.52743	2.89539	0
SRRM4	Neural	0.735244	0.00532276	0.0254854	0.0332087	Schwann	2.50346	3.40494	0
STMN4	Neural	0.704462	0.00354477	0.091061	0.0303226	Kidney - S-Shaped Body	2.4627	3.49586	0
SCG2	Neural	0.684129	0.00265858	0.015631	0.0286935	Perivascular	2.4294	3.55108	0
GDAP1L1	Neural	0.777464	0.0163272	0.121771	0.0454057	Adrenal Cortex	2.40401	3.09212	0
ATP1A3	Neural	0.666337	0.00173873	0.0140721	0.0271291	Kidney - Loop of Henle	2.40358	3.60715	0
TLX2	Neural	0.668738	0.00257444	0.067051	0.0280246	Schwann	2.39052	3.57467	0
RGS4	Neural	0.822649	0.024432	0.168986	0.0549271	Skeletal Muscle	2.38712	2.90175	0
EML5	Neural	0.717029	0.0103483	0.0517962	0.0373463	Kidney - S-Shaped Body	2.35725	3.28752	0
CHGB	Neural	0.856396	0.0345895	0.279452	0.0659859	Fallopian Mese	2.32796	2.71831	0
TTC9B	Neural	0.628918	0.00126198	0.0145631	0.025241	Schwann	2.31397	3.67929	0
ATCAY	Neural	0.664502	0.00579951	0.023665	0.0309646	Schwann	2.30908	3.47491	0
SST	Neural	0.691048	0.0107577	0.114453	0.0367475	Kidney - S-Shaped Body	2.283	3.30368	0
TMOD1	Neural	0.66083	0.00669131	0.66083	0.0316821	Neural	2.28119	3.452	0
GAL	Neural	0.708274	0.0137472	0.0530207	0.0402809	Müllerian Mese	2.27489	3.21188	0
TLCD3B	Neural	0.669585	0.010724	0.0497018	0.0358952	Skeletal Muscle	2.22781	3.32715	0
L1CAM	Neural	0.777182	0.0319422	0.559163	0.0604133	Schwann	2.1812	2.80655	0
IGFBPL1	Neural	0.593759	0.00766724	0.055666	0.0300583	Skeletal Muscle	2.0809	3.50462	0
EEF1A2	Neural	0.881248	0.0660045	0.543072	0.0971501	Coelomic Epi	2.05463	2.3315	0
CELF3	Neural	0.555493	0.00392056	0.097171	0.0249929	Adrenal Cortex	2.0493	3.68917	0
OLFM1	Neural	0.719006	0.0324301	0.0914513	0.0586601	Skeletal Muscle	2.0391	2.836	0
ELAVL3	Neural	0.619881	0.0153794	0.0826596	0.0384738	Coelomic Epi	2.01944	3.25778	0
TAGLN3	Neural	0.852302	0.0646415	0.242545	0.0947333	Skeletal Muscle	2.00861	2.35669	0
ASCL1	Neural	0.616069	0.0164058	0.504248	0.0393153	Schwann	1.99369	3.23614	0
ACTL6B	Neural	0.49647	0.00112737	0.00788835	0.0200515	Schwann	1.94093	3.90945	0
DDC	Neural	0.554504	0.0106343	0.483735	0.0314123	Kidney - Distal Tubule	1.91889	3.46055	0
ICA1	Neural	0.748517	0.0525321	0.501834	0.0791216	Endothelial	1.89882	2.53677	0
GNAO1	Neural	0.636543	0.0298389	0.230486	0.0530174	Kidney - Podocyte	1.86961	2.93713	0
CTNNA2	Neural	0.582463	0.0195916	0.374194	0.0410955	Müllerian Epi	1.85914	3.19186	0
SOGA3	Neural	0.563683	0.0182903	0.0728155	0.0391265	Schwann	1.82687	3.24095	0
VSTM2L	Neural	0.750635	0.0625438	0.223165	0.0888317	Urogenital Sinus Epi	1.8173	2.42101	0
GNG4	Neural	0.70305	0.0514328	0.630872	0.0763272	Genital Surface Epi	1.80876	2.57273	0
HAND2-AS1	Neural	0.865575	0.0944299	0.466685	0.123891	Coelomic Epi	1.80763	2.08836	0
ALK	Neural	0.480514	0.00599582	0.038835	0.0241243	Schwann	1.78969	3.72453	0
RTN1	Neural	0.600678	0.0290929	0.331312	0.0509297	Immune	1.7884	2.97731	0
RIMBP2	Neural	0.588676	0.0289471	0.298153	0.050331	Kidney - Loop of Henle	1.75963	2.98913	0
TFAP2B	Neural	0.561565	0.023843	0.628337	0.0443862	Schwann	1.74918	3.11483	0
KIF5C	Neural	0.753459	0.0737783	0.229672	0.0997448	Schwann	1.73683	2.30514	0

## Sheet: scRNA-seq_post10pcw_male_TFIDF_
gene	cluster	geneFrequency	geneFrequencyOutsideCluster	geneFrequencySecondBest	geneFrequencyGlobal	secondBestClusterName	tfidf	idf	qval
KLK11	Coelomic Epi	0.969841	0.0160648	0.551418	0.0208551	Surface Genital Epi	3.75344	3.87016	0
UPK3B	Coelomic Epi	0.968254	0.0191175	0.634971	0.0238845	Urethral Epi	3.61597	3.73453	0
SPRR2F	Coelomic Epi	0.685714	0.00390202	0.235294	0.00732639	Müllerian Epi	3.37116	4.91627	0
MSLN	Coelomic Epi	0.94127	0.0264488	0.786765	0.0310435	Müllerian Epi	3.26843	3.47237	0
PKHD1L1	Coelomic Epi	0.646032	0.00376581	0.564987	0.00699156	Endothelial Lymphatic	3.20629	4.96305	0
LRRN4	Coelomic Epi	0.793651	0.014246	0.488189	0.0181605	Epididymis Epi	3.18135	4.00851	0
LGALS2	Coelomic Epi	0.806349	0.0156962	0.459055	0.0196672	Epididymis Epi	3.16799	3.9288	0
TMEM151A	Coelomic Epi	0.580952	0.00282035	0.218472	0.00572399	Neural	2.99951	5.16309	0
SILC1	Coelomic Epi	0.574603	0.00332513	0.035524	0.00619434	Neural	2.92135	5.08412	0
TNNT1	Coelomic Epi	0.842857	0.0319053	0.842857	0.0359782	Coelomic Epi	2.80237	3.32484	0
BNC1	Coelomic Epi	0.687302	0.0149431	0.0884882	0.01832	Vas Deferens Lig	2.74904	3.99976	0
PTGS1	Coelomic Epi	0.715873	0.0231157	0.431373	0.026595	Müllerian Epi	2.59649	3.62703	0
CLDN15	Coelomic Epi	0.733333	0.0322738	0.178571	0.0357949	Vas Deferens Epi	2.44196	3.32995	0
KLK10	Coelomic Epi	0.573016	0.0128599	0.248227	0.0156732	Surface Genital Epi	2.38134	4.1558	0
CA9	Coelomic Epi	0.684127	0.0275786	0.204724	0.0308761	Epididymis Epi	2.37924	3.47777	0
BICDL1	Coelomic Epi	0.519048	0.00870945	0.187795	0.0112726	Epididymis Epi	2.32813	4.48538	0
SPOCK2	Coelomic Epi	0.642857	0.0268254	0.423252	0.0299194	Vas Deferens Epi	2.25595	3.50925	0
ASPHD1	Coelomic Epi	0.546032	0.0137252	0.48135	0.0163987	Neural	2.24449	4.11056	0
AC245041.2	Coelomic Epi	0.446032	0.00447892	0.131206	0.00669659	Surface Genital Epi	2.2329	5.00616	0
CARNS1	Coelomic Epi	0.468254	0.00622561	0.0281025	0.00854612	Prostate SmMu	2.22996	4.76228	0
PODXL	Coelomic Epi	0.650794	0.0311841	0.6318	0.0342961	Endothelial	2.19495	3.37272	0
PDZK1IP1	Coelomic Epi	0.592063	0.0240772	0.592063	0.0269299	Coelomic Epi	2.14003	3.61452	0
REC8	Coelomic Epi	0.784127	0.0616872	0.454294	0.0653157	Ciliated Epi	2.13951	2.72852	0
PROCR	Coelomic Epi	0.914286	0.0927752	0.710875	0.0969012	Endothelial Lymphatic	2.134	2.33406	0
CST6	Coelomic Epi	0.38254	0.00194701	0.124113	0.00385851	Surface Genital Epi	2.12595	5.55747	0
MYRF	Coelomic Epi	0.766667	0.0589791	0.250787	0.0625334	Epididymis Epi	2.12524	2.77205	0
KLK5	Coelomic Epi	0.419048	0.00473531	0.256839	0.00681617	Vas Deferens Epi	2.0904	4.98846	0
NPY	Coelomic Epi	0.515873	0.0152235	0.443162	0.017738	Neural	2.08002	4.03205	0
EPS8L1	Coelomic Epi	0.7	0.0488114	0.639058	0.0520819	Vas Deferens Epi	2.06846	2.95494	0
COL8A1	Coelomic Epi	0.725397	0.0558382	0.491339	0.059201	Epididymis Epi	2.05056	2.82682	0
RSPO1	Coelomic Epi	0.574603	0.0262646	0.107189	0.0290186	Prepuce	2.03399	3.53982	0
ANXA3	Coelomic Epi	0.806349	0.0767906	0.799392	0.0804547	Vas Deferens Epi	2.03205	2.52006	0
KRT19	Coelomic Epi	0.966667	0.121916	0.995944	0.126159	Urethral Epi	2.00121	2.07021	0
SMPD3	Coelomic Epi	0.442857	0.00936646	0.206039	0.0115436	Neural	1.97586	4.46162	0
C3	Coelomic Epi	0.590476	0.0337241	0.14432	0.0365203	Immune	1.95441	3.30989	0
PLLP	Coelomic Epi	0.631746	0.042754	0.631746	0.0457122	Coelomic Epi	1.94918	3.08539	0
NXPH2	Coelomic Epi	0.45873	0.012972	0.073149	0.0152108	Skeletal Muscle	1.92013	4.18575	0
SBSPON	Coelomic Epi	0.869841	0.106829	0.838189	0.110661	Epididymis Epi	1.91477	2.20128	0
TM4SF1	Coelomic Epi	0.938095	0.126523	0.938095	0.130599	Coelomic Epi	1.90961	2.03562	0
RASSF7	Coelomic Epi	0.726984	0.0705489	0.726984	0.0738458	Coelomic Epi	1.89436	2.60578	0
KRT18	Coelomic Epi	0.95873	0.13746	0.969806	0.141585	Urethral Epi	1.87418	1.95485	0
ALOX15	Coelomic Epi	0.374603	0.00487152	0.130525	0.00672848	Schwann	1.87354	5.00141	0
REEP1	Coelomic Epi	0.652381	0.0560065	0.652381	0.0590017	Coelomic Epi	1.84636	2.83019	0
FGF9	Coelomic Epi	0.611111	0.0475614	0.335784	0.0503918	Müllerian Epi	1.82595	2.98793	0
TRNP1	Coelomic Epi	0.850794	0.113311	0.323965	0.117015	Epididymis Lig	1.82534	2.14545	0
TFPI2	Coelomic Epi	0.834921	0.110002	0.695289	0.113643	Vas Deferens Epi	1.8157	2.1747	0
TGM1	Coelomic Epi	0.371429	0.00624164	0.129902	0.00807577	Müllerian Epi	1.78987	4.81889	0
NSG1	Coelomic Epi	0.698413	0.079018	0.698413	0.0821289	Coelomic Epi	1.74566	2.49947	0
GADL1	Coelomic Epi	0.361905	0.00625766	0.0448343	0.00804388	Preputial Lamina	1.74541	4.82284	9.06351e-314
CFB	Coelomic Epi	0.374603	0.00775598	0.102941	0.00959844	Müllerian Epi	1.74046	4.64615	2.05067e-309
WNT7A	Müllerian Epi	0.620098	0.00460693	0.232943	0.0066089	Preputial Lamina	3.11248	5.01934	0
MSLN	Müllerian Epi	0.786765	0.0285774	0.786765	0.0310435	Müllerian Epi	2.73194	3.47237	0
LYPD1	Müllerian Epi	0.865196	0.0400787	0.59685	0.0427625	Epididymis Epi	2.72718	3.15209	0
SOX17	Müllerian Epi	0.669118	0.0158363	0.507011	0.0179612	Endothelial	2.68955	4.01954	0
CLDN6	Müllerian Epi	0.607843	0.0131569	0.607843	0.0150912	Müllerian Epi	2.54908	4.19364	0
PAX8	Müllerian Epi	0.921569	0.0680722	0.918898	0.0708483	Epididymis Epi	2.43959	2.64721	0
CTNNA2	Müllerian Epi	0.563725	0.0125011	0.563725	0.014294	Müllerian Epi	2.39466	4.24791	0
PNOC	Müllerian Epi	0.563725	0.0160523	0.244444	0.0178337	Coelomic Epi	2.26994	4.02667	2.05061e-289
SLC34A2	Müllerian Epi	0.414216	0.0034632	0.144044	0.00479922	Ciliated Epi	2.21162	5.3393	1.79236e-285
UGT2B7	Müllerian Epi	0.612745	0.0269697	0.6231	0.0288751	Vas Deferens Epi	2.17204	3.54478	0
CLDN3	Müllerian Epi	0.737745	0.0514841	0.898819	0.0537162	Epididymis Epi	2.1572	2.92404	0
ADAM28	Müllerian Epi	0.473039	0.00894992	0.256983	0.0104594	Immune	2.15718	4.56025	2.20541e-299
WFDC2	Müllerian Epi	0.879902	0.0963297	0.879902	0.0988783	Müllerian Epi	2.03597	2.31387	0
C19orf33	Müllerian Epi	0.710784	0.0568908	0.835283	0.0590177	Preputial Lamina	2.01146	2.82992	0
LINC02672	Müllerian Epi	0.490196	0.0151645	0.490196	0.0167096	Müllerian Epi	2.00577	4.09177	0
KRT7	Müllerian Epi	0.622549	0.0403666	0.629939	0.0422603	Vas Deferens Epi	1.96969	3.16391	0
KRT19	Müllerian Epi	0.936275	0.123515	0.995944	0.126159	Urethral Epi	1.93829	2.07021	0
SCX	Müllerian Epi	0.595588	0.0383431	0.549392	0.0401556	Vas Deferens Epi	1.91481	3.21499	0
PAX2	Müllerian Epi	0.512255	0.0227867	0.588146	0.0243788	Vas Deferens Epi	1.90254	3.71404	0
LRRTM1	Müllerian Epi	0.561275	0.0321445	0.361417	0.0338656	Epididymis Epi	1.90011	3.38536	0
KRT18	Müllerian Epi	0.960784	0.138912	0.969806	0.141585	Urethral Epi	1.87819	1.95485	0
SCGB2A1	Müllerian Epi	0.492647	0.021675	0.492647	0.0232069	Müllerian Epi	1.85398	3.76331	0
ELF3	Müllerian Epi	0.723039	0.0756225	0.942572	0.0777283	Prostate Epi	1.84703	2.55454	0
RASSF7	Müllerian Epi	0.708333	0.0717753	0.726984	0.0738458	Coelomic Epi	1.84576	2.60578	0
DCDC2	Müllerian Epi	0.607843	0.0469171	0.93465	0.0487416	Vas Deferens Epi	1.83643	3.02122	0
LINC01829	Müllerian Epi	0.453431	0.0167481	0.103175	0.0181685	Coelomic Epi	1.81738	4.00807	5.26957e-207
CLDN4	Müllerian Epi	0.75	0.0874677	0.964211	0.0896227	Prostate Epi	1.80911	2.41215	0
SOX9	Müllerian Epi	0.762255	0.0939462	0.737795	0.09612	Epididymis Epi	1.78532	2.34216	0
PART1	Müllerian Epi	0.556373	0.0391269	0.556373	0.0408093	Müllerian Epi	1.77975	3.19884	0
FOLR1	Müllerian Epi	0.497549	0.0274896	0.645669	0.0290186	Epididymis Epi	1.76123	3.53982	0
GALNT3	Müllerian Epi	0.54902	0.038855	0.54902	0.0405144	Müllerian Epi	1.76021	3.2061	0
PKP2	Müllerian Epi	0.691176	0.077646	0.549206	0.0796416	Coelomic Epi	1.74883	2.53022	0
ADGRG2	Müllerian Epi	0.60049	0.0526678	0.858726	0.0544496	Ciliated Epi	1.74771	2.91048	0
RMST	Müllerian Epi	0.536765	0.0373993	0.596505	0.0390236	Vas Deferens Epi	1.74104	3.24359	0
TEC	Müllerian Epi	0.470588	0.0236425	0.18769	0.0250963	Vas Deferens Epi	1.73413	3.68504	2.35781e-219
SPINT1	Müllerian Epi	0.644608	0.0674164	0.800152	0.0692937	Vas Deferens Epi	1.72072	2.6694	0
KRT8	Müllerian Epi	0.980392	0.171392	0.988602	0.174024	Vas Deferens Epi	1.71428	1.74856	0
CDH2	Müllerian Epi	0.681373	0.0857001	0.681373	0.0876376	Müllerian Epi	1.65883	2.43454	0
RNF144B	Müllerian Epi	0.485294	0.0316407	0.357903	0.0331162	Vas Deferens Epi	1.65375	3.40773	0
CLDN7	Müllerian Epi	0.580882	0.0570668	0.809271	0.0587705	Vas Deferens Epi	1.64629	2.83411	0
EPS8L1	Müllerian Epi	0.553922	0.0504443	0.639058	0.0520819	Vas Deferens Epi	1.6368	2.95494	0
ASRGL1	Müllerian Epi	0.615196	0.0694639	0.615196	0.0712389	Müllerian Epi	1.62517	2.64172	0
PCSK1N	Müllerian Epi	0.573529	0.0598181	0.855956	0.061489	Ciliated Epi	1.59951	2.7889	0
EPCAM	Müllerian Epi	0.789216	0.133849	0.95	0.135981	Epididymis Epi	1.57468	1.99524	0
PTGS1	Müllerian Epi	0.431373	0.0252741	0.431373	0.026595	Müllerian Epi	1.5646	3.62703	0
BEX1	Müllerian Epi	0.803922	0.141847	0.804724	0.144001	Epididymis Epi	1.55795	1.93794	0
LIX1	Müllerian Epi	0.448529	0.0311608	0.628419	0.0325183	Vas Deferens Epi	1.53664	3.42595	0
GMPR	Müllerian Epi	0.482843	0.0425821	0.530612	0.0440141	Erythroid	1.50804	3.12324	0
MECOM	Müllerian Epi	0.558824	0.0661686	0.579921	0.0677711	Endothelial	1.50414	2.69162	0
MAL2	Müllerian Epi	0.512255	0.0523319	0.739072	0.0538278	Urethral Epi	1.49679	2.92196	0
CLDN2	Epididymis Epi	0.877559	0.0052483	0.423823	0.0229119	Ciliated Epi	3.31375	3.7761	0
PDZK1	Epididymis Epi	0.784646	0.00537849	0.290274	0.021158	Vas Deferens Epi	3.02539	3.85574	0
SMIM24	Epididymis Epi	0.859055	0.0126041	0.699848	0.029744	Vas Deferens Epi	3.01969	3.51513	0
PDZK1IP1	Epididymis Epi	0.833858	0.0102525	0.592063	0.0269299	Coelomic Epi	3.014	3.61452	0
FXYD2	Epididymis Epi	0.912992	0.0188776	0.556787	0.0369827	Ciliated Epi	3.01041	3.2973	0
KCNJ15	Epididymis Epi	0.85748	0.0145081	0.753799	0.0315776	Vas Deferens Epi	2.96286	3.45531	0
MMP7	Epididymis Epi	0.890551	0.0186742	0.890551	0.036329	Epididymis Epi	2.9523	3.31514	0
ACSL5	Epididymis Epi	0.841732	0.0153136	0.626039	0.032048	Ciliated Epi	2.896	3.44052	0
WDR72	Epididymis Epi	0.747244	0.00632237	0.371191	0.0213254	Ciliated Epi	2.87529	3.84785	0
UGT2B7	Epididymis Epi	0.81063	0.012718	0.6231	0.0288751	Vas Deferens Epi	2.8735	3.54478	0
DCDC2	Epididymis Epi	0.943307	0.030253	0.93465	0.0487416	Vas Deferens Epi	2.84994	3.02122	0
SPX	Epididymis Epi	0.790157	0.0119938	0.65097	0.027751	Ciliated Epi	2.83231	3.58448	0
GLYAT	Epididymis Epi	0.660236	0.00081369	0.108033	0.0141665	Ciliated Epi	2.81054	4.25688	0
ADGRG2	Epididymis Epi	0.961811	0.0356966	0.858726	0.0544496	Ciliated Epi	2.79933	2.91048	0
KIF12	Epididymis Epi	0.826772	0.0181697	0.826772	0.0345432	Epididymis Epi	2.78254	3.36554	0
USH1C	Epididymis Epi	0.705906	0.00548427	0.565097	0.0196672	Ciliated Epi	2.77336	3.9288	0
CCDC198	Epididymis Epi	0.770079	0.013198	0.788754	0.0285243	Vas Deferens Epi	2.73917	3.557	0
HPN	Epididymis Epi	0.770472	0.0138327	0.668693	0.0291541	Vas Deferens Epi	2.72374	3.53516	0
NAPSA	Epididymis Epi	0.693307	0.00592366	0.504155	0.0198426	Ciliated Epi	2.71771	3.91992	0
SPINK2	Epididymis Epi	0.695669	0.00626541	0.412742	0.0202253	Ciliated Epi	2.71368	3.90082	0
UGT2A3	Epididymis Epi	0.655512	0.00277468	0.34072	0.0159921	Ciliated Epi	2.71097	4.13566	0
LHFPL3-AS2	Epididymis Epi	0.741339	0.0111882	0.741339	0.0259732	Epididymis Epi	2.7064	3.65069	0
POU3F3	Epididymis Epi	0.71811	0.00896686	0.615502	0.0233265	Vas Deferens Epi	2.69878	3.75817	0
LIX1	Epididymis Epi	0.783465	0.016998	0.628419	0.0325183	Vas Deferens Epi	2.68411	3.42595	0
BHMT	Epididymis Epi	0.775984	0.0166888	0.277008	0.0320639	Ciliated Epi	2.6694	3.44002	0
PKHD1	Epididymis Epi	0.766535	0.0165993	0.74848	0.0317849	Vas Deferens Epi	2.6436	3.44876	0
CLDN3	Epididymis Epi	0.898819	0.0362499	0.898819	0.0537162	Epididymis Epi	2.62818	2.92404	0
MAP3K21	Epididymis Epi	0.816535	0.0242317	0.816535	0.0402752	Epididymis Epi	2.62273	3.21202	0
CPM	Epididymis Epi	0.80315	0.0248501	0.409972	0.04061	Ciliated Epi	2.57308	3.20374	0
SLC3A1	Epididymis Epi	0.763386	0.0227833	0.34626	0.0377799	Ciliated Epi	2.50083	3.27598	0
HNF1B	Epididymis Epi	0.694094	0.0140199	0.690729	0.0277908	Vas Deferens Epi	2.48697	3.58305	0
MT1F	Epididymis Epi	0.78622	0.0279991	0.770083	0.0433524	Ciliated Epi	2.46747	3.13839	0
C3orf85	Epididymis Epi	0.549213	0.000642815	0.0775623	0.0117509	Ciliated Epi	2.4406	4.44382	0
PAX2	Epididymis Epi	0.656299	0.0113184	0.588146	0.0243788	Vas Deferens Epi	2.43752	3.71404	0
PAX8	Epididymis Epi	0.918898	0.0533211	0.918898	0.0708483	Epididymis Epi	2.43252	2.64721	0
NOTUM	Epididymis Epi	0.743701	0.0234098	0.585106	0.0379952	Vas Deferens Epi	2.43212	3.2703	0
PANTR1	Epididymis Epi	0.6	0.00657461	0.415512	0.018591	Ciliated Epi	2.39105	3.98508	0
MGAM	Epididymis Epi	0.567717	0.00375925	0.182825	0.0151789	Ciliated Epi	2.37751	4.18785	0
CCDC146	Epididymis Epi	0.873622	0.0523284	0.873622	0.0689589	Epididymis Epi	2.33628	2.67424	0
ABCC3	Epididymis Epi	0.606299	0.00938998	0.354863	0.0214769	Vas Deferens Epi	2.32866	3.84078	0
RMST	Epididymis Epi	0.714173	0.0250698	0.596505	0.0390236	Vas Deferens Epi	2.31648	3.24359	0
CA2	Epididymis Epi	0.701969	0.0233692	0.587258	0.0371103	Ciliated Epi	2.31219	3.29386	0
NUAK2	Epididymis Epi	0.75748	0.0329137	0.724164	0.0475856	Vas Deferens Epi	2.3067	3.04522	0
FOLR1	Epididymis Epi	0.645669	0.0162738	0.645669	0.0290186	Epididymis Epi	2.28555	3.53982	0
RNF128	Epididymis Epi	0.551181	0.00477636	0.265928	0.0158406	Ciliated Epi	2.28474	4.14518	0
SERPINF2	Epididymis Epi	0.64685	0.0165016	0.64685	0.0292657	Epididymis Epi	2.28425	3.53134	0
CLDN7	Epididymis Epi	0.800787	0.0434347	0.809271	0.0587705	Vas Deferens Epi	2.26952	2.83411	0
KCNJ16	Epididymis Epi	0.576772	0.00818572	0.50304	0.0196991	Vas Deferens Epi	2.26509	3.92718	0
FAM169A	Epididymis Epi	0.735039	0.0334752	0.579787	0.0476813	Vas Deferens Epi	2.23688	3.04322	0
VIL1	Epididymis Epi	0.498819	0.00133445	0.119114	0.0114081	Ciliated Epi	2.23143	4.47343	0
C11orf88	Ciliated Epi	0.883657	0.00085548	0.0314961	0.00339613	Epididymis Epi	5.02369	5.68512	0
C20orf85	Ciliated Epi	0.922438	0.00187086	0.0492126	0.0045202	Epididymis Epi	4.98043	5.3992	0
FAM216B	Ciliated Epi	0.825485	0.000431738	0.0133858	0.00280619	Epididymis Epi	4.85049	5.87593	0
CDHR4	Ciliated Epi	0.806094	0.000623621	0.0161417	0.00294172	Epididymis Epi	4.69853	5.82876	0
CCDC78	Ciliated Epi	0.836565	0.00133519	0.0318898	0.00373893	Epididymis Epi	4.67553	5.58896	0
WDR38	Ciliated Epi	0.861496	0.00194282	0.0688976	0.00441656	Epididymis Epi	4.67137	5.42239	0
ANKRD66	Ciliated Epi	0.761773	0.000375772	0.0137795	0.00256703	Epididymis Epi	4.54398	5.96501	0
FAM81B	Ciliated Epi	0.850416	0.00285426	0.0692913	0.00529349	Epididymis Epi	4.45726	5.24128	0
C11orf97	Ciliated Epi	0.814404	0.00191084	0.0795276	0.00424914	Epididymis Epi	4.44749	5.46104	0
CFAP52	Ciliated Epi	0.800554	0.00161502	0.0472441	0.00391432	Epididymis Epi	4.43756	5.54311	0
SNTN	Ciliated Epi	0.742382	0.000535674	0.0149606	0.00267066	Epididymis Epi	4.39893	5.92543	0
TUBA4B	Ciliated Epi	0.789474	0.00171096	0.0771654	0.00397809	Epididymis Epi	4.36338	5.52695	0
FAM183A	Ciliated Epi	0.903047	0.0054287	0.0889764	0.00801199	Epididymis Epi	4.35884	4.82682	0
TEKT1	Ciliated Epi	0.855956	0.00395759	0.123228	0.00640959	Epididymis Epi	4.32254	5.04996	0
AKAP14	Ciliated Epi	0.736842	0.000767533	0.0294118	0.00288591	Müllerian Epi	4.30899	5.84791	0
DYDC2	Ciliated Epi	0.786704	0.00195081	0.0358268	0.00420928	Epididymis Epi	4.30363	5.47046	0
CFAP73	Ciliated Epi	0.772853	0.001647	0.0322835	0.00386648	Epididymis Epi	4.29352	5.55541	0
TEKT4	Ciliated Epi	0.722992	0.00057565	0.019685	0.00265472	Epididymis Epi	4.28836	5.93142	0
CAPSL	Ciliated Epi	0.872576	0.00486904	0.132979	0.00736625	Vas Deferens Epi	4.28509	4.91085	0
TCTEX1D4	Ciliated Epi	0.739612	0.000991397	0.0216535	0.0031171	Epididymis Epi	4.26819	5.77085	0
C1orf194	Ciliated Epi	0.897507	0.00606831	0.109055	0.00863382	Epididymis Epi	4.26501	4.75207	0
CFAP157	Ciliated Epi	0.833795	0.00369375	0.0826772	0.00608273	Epididymis Epi	4.25427	5.1023	0
AL357093.2	Ciliated Epi	0.825485	0.00354185	0.0232283	0.00590735	Epididymis Epi	4.23602	5.13156	0
ROPN1L	Ciliated Epi	0.858726	0.00489303	0.0814961	0.0073503	Epididymis Epi	4.21893	4.91301	0
FAM92B	Ciliated Epi	0.711911	0.000823499	0.0497336	0.00286997	Neural	4.16714	5.85345	0
MAP3K19	Ciliated Epi	0.695291	0.000503694	0.0122047	0.00250325	Epididymis Epi	4.16491	5.99017	0
C1orf87	Ciliated Epi	0.698061	0.00057565	0.011811	0.00258297	Epididymis Epi	4.15962	5.95882	0
C9orf135	Ciliated Epi	0.806094	0.0034619	0.0795276	0.00577182	Epididymis Epi	4.15523	5.15477	0
DNAI2	Ciliated Epi	0.750693	0.00185487	0.019685	0.00400998	Epididymis Epi	4.14305	5.51897	0
FAM166B	Ciliated Epi	0.814404	0.00385366	0.0811024	0.00618637	Epididymis Epi	4.14158	5.08541	0
DNAH12	Ciliated Epi	0.811634	0.00430138	0.0424963	0.00662484	Corpus Cavernosum	4.07191	5.01693	0
CFAP45	Ciliated Epi	0.819945	0.00478909	0.0956693	0.00713506	Epididymis Epi	4.05277	4.94274	0
CFAP77	Ciliated Epi	0.822715	0.0050929	0.111024	0.00744597	Epididymis Epi	4.03137	4.90008	0
ZBBX	Ciliated Epi	0.767313	0.00307813	0.0771654	0.00527755	Epididymis Epi	4.02401	5.24429	0
C1orf158	Ciliated Epi	0.66482	0.000471713	0.0110236	0.00238367	Epididymis Epi	4.01492	6.03912	0
C9orf24	Ciliated Epi	0.875346	0.00780326	0.0897787	0.0103	Prostate SmMu	4.00525	4.57561	0
LRRC46	Ciliated Epi	0.861496	0.00741149	0.0980315	0.0098695	Epididymis Epi	3.97865	4.61831	0
SLC47A2	Ciliated Epi	0.703601	0.00155106	0.0196078	0.00357151	Müllerian Epi	3.96463	5.63477	0
CFAP126	Ciliated Epi	0.867036	0.0083869	0.300394	0.010858	Epididymis Epi	3.92147	4.52285	0
IL5RA	Ciliated Epi	0.695291	0.00171096	0.0153222	0.00370704	Urethral Epi	3.89191	5.59752	0
DNAAF1	Ciliated Epi	0.808864	0.00601234	0.142126	0.0083229	Epididymis Epi	3.87344	4.78874	0
DRC1	Ciliated Epi	0.795014	0.00546068	0.106299	0.00773297	Epididymis Epi	3.86557	4.86226	0
C6orf118	Ciliated Epi	0.847645	0.00826697	0.227964	0.0106827	Vas Deferens Epi	3.84758	4.53913	0
LINC01765	Ciliated Epi	0.67036	0.00129521	0.0228799	0.00322074	Prostate SmMu	3.84662	5.73814	0
ELN-AS1	Ciliated Epi	0.717452	0.00264639	0.0401575	0.00470356	Epididymis Epi	3.84514	5.35944	0
DTHD1	Ciliated Epi	0.623269	0.000399757	0.011811	0.00219234	Epididymis Epi	3.81614	6.12279	0
DNAI1	Ciliated Epi	0.714681	0.00278231	0.0791339	0.00483111	Epididymis Epi	3.81117	5.33268	0
SPEF1	Ciliated Epi	0.770083	0.00498897	0.155512	0.00719086	Epididymis Epi	3.80032	4.93494	0
ADGB	Ciliated Epi	0.645429	0.00102338	0.0251969	0.00287794	Epididymis Epi	3.7762	5.85068	0
CFAP299	Ciliated Epi	0.761773	0.00486104	0.0661417	0.00703939	Epididymis Epi	3.77552	4.95623	0
HTR2B	Epididymis Mese	0.447915	0.0525263	0.29807	0.197254	Vas Deferens Mese	0.727082	1.62326	0
HOXC6	Epididymis Mese	0.531743	0.0959231	0.329102	0.255451	Epididymis Lig	0.725684	1.36472	0
HOXC5	Epididymis Mese	0.359556	0.0362164	0.18254	0.154572	Coelomic Epi	0.671326	1.8671	0
WNT4	Epididymis Mese	0.721921	0.229006	0.561348	0.409433	Epididymis Lig	0.644663	0.892983	0
PAGE4	Epididymis Mese	0.768463	0.239066	0.768463	0.432847	Epididymis Mese	0.643489	0.837371	0
HOXC4	Epididymis Mese	0.399564	0.08619	0.354571	0.200898	Ciliated Epi	0.641285	1.60496	0
INHBA	Epididymis Mese	0.746771	0.238072	0.683329	0.424277	Vas Deferens Mese	0.640259	0.857369	0
C7	Epididymis Mese	0.71236	0.23215	0.780145	0.407926	Epididymis Lig	0.638751	0.89667	0
COL15A1	Epididymis Mese	0.812523	0.249767	0.744812	0.455759	Endothelial	0.638474	0.785792	0
HS6ST2	Epididymis Mese	0.386823	0.0826815	0.386823	0.19401	Epididymis Mese	0.634331	1.63985	0
CPED1	Epididymis Mese	0.560884	0.19035	0.448893	0.32598	Prostate SmMu	0.628705	1.12092	0
HOXC8	Epididymis Mese	0.387912	0.0921254	0.319885	0.200395	Epididymis Lig	0.623555	1.60746	0
VSTM2L	Epididymis Mese	0.388304	0.0934961	0.388304	0.201408	Epididymis Mese	0.622228	1.60242	0
HTRA3	Epididymis Mese	0.641011	0.23762	0.625656	0.385277	Pre-Perivascular	0.611391	0.953793	0
ELK1	Epididymis Mese	0.535076	0.204233	0.468263	0.325335	Vas Deferens Mese	0.600837	1.1229	0
HOPX	Epididymis Mese	0.54039	0.219549	0.54039	0.33699	Epididymis Mese	0.587783	1.0877	0
HOXA7	Epididymis Mese	0.434324	0.159264	0.434921	0.259947	Coelomic Epi	0.585155	1.34728	0
PAK3	Epididymis Mese	0.616901	0.256545	0.653569	0.38845	Vas Deferens Mese	0.583336	0.945591	0
STC1	Epididymis Mese	0.439094	0.176039	0.439094	0.272328	Epididymis Mese	0.571151	1.30075	0
HOXA5	Epididymis Mese	0.389698	0.141596	0.389698	0.232411	Epididymis Mese	0.568666	1.45925	0
ENG	Epididymis Mese	0.532419	0.237632	0.742706	0.345536	Endothelial Lymphatic	0.565779	1.06266	0
APOD	Epididymis Mese	0.365654	0.126883	0.365654	0.214283	Epididymis Mese	0.563275	1.54046	0
KIAA1210	Epididymis Mese	0.306414	0.0781545	0.277576	0.161707	Epididymis Lig	0.558278	1.82197	0
ADAMTS16	Epididymis Mese	0.341871	0.110862	0.534646	0.195421	Epididymis Epi	0.558138	1.6326	0
FBXO32	Epididymis Mese	0.439943	0.190413	0.602186	0.281751	Vas Deferens Mese	0.55729	1.26673	0
FAT3	Epididymis Mese	0.374279	0.146362	0.429272	0.229789	Lower Prostate Mese	0.550412	1.4706	0
EFEMP1	Epididymis Mese	0.537036	0.260733	0.771277	0.361871	Vas Deferens Epi	0.54588	1.01647	0
RASL11B	Epididymis Mese	0.448982	0.20969	0.448982	0.297281	Epididymis Mese	0.54465	1.21308	0
FJX1	Epididymis Mese	0.440836	0.207226	0.471593	0.292737	Epididymis Lig	0.54156	1.22848	0
CBLN4	Epididymis Mese	0.298312	0.0858505	0.298312	0.16362	Epididymis Mese	0.540007	1.81021	0
TLL1	Epididymis Mese	0.313688	0.101142	0.313688	0.178942	Epididymis Mese	0.539761	1.72069	0
HOXA3	Epididymis Mese	0.556746	0.278275	0.500733	0.380207	Vas Deferens Lig	0.538396	0.96704	0
NAV3	Epididymis Mese	0.430034	0.203516	0.430034	0.286431	Epididymis Mese	0.537654	1.25026	0
EGLN3	Epididymis Mese	0.492562	0.248849	0.51735	0.338058	Urethral Epi	0.534202	1.08454	0
GFRA2	Epididymis Mese	0.359643	0.150927	0.359643	0.227325	Epididymis Mese	0.532765	1.48137	0
RARRES1	Epididymis Mese	0.397278	0.183723	0.474615	0.261892	Epididymis Lig	0.532281	1.33982	0
HRC	Epididymis Mese	0.377066	0.167878	0.405041	0.244449	Upper Prostate Mese	0.531191	1.40875	0
PTCH1	Epididymis Mese	0.368834	0.161301	0.448059	0.237267	Corpus Spongiosum	0.530594	1.43857	0
TSHZ3	Epididymis Mese	0.539954	0.279696	0.518949	0.374961	Vas Deferens Mese	0.529659	0.980933	0
SMIM3	Epididymis Mese	0.4869	0.252169	0.431236	0.33809	Prostate SmMu	0.528015	1.08444	0
MYH11	Epididymis Mese	0.388958	0.18161	0.647611	0.257508	Perivascular	0.527701	1.35671	0
ANO1	Epididymis Mese	0.337014	0.136365	0.333748	0.209811	Prostate SmMu	0.526264	1.56155	0
SNED1	Epididymis Mese	0.318894	0.119627	0.318894	0.192567	Epididymis Mese	0.525317	1.64731	0
F10	Epididymis Mese	0.658282	0.330311	0.624509	0.450362	Epididymis Lig	0.525114	0.797705	0
TCF21	Epididymis Mese	0.905891	0.36068	0.944549	0.560249	Lower Prostate Mese	0.524849	0.579373	0
PLCE1	Epididymis Mese	0.34884	0.14987	0.366194	0.222701	Vas Deferens Mese	0.523931	1.50192	0
CAPN6	Epididymis Mese	0.723119	0.348218	0.723119	0.485447	Epididymis Mese	0.522587	0.722685	0
ENC1	Epididymis Mese	0.442884	0.230439	0.497374	0.308203	Pre-Perivascular	0.521273	1.177	0
LY6H	Epididymis Mese	0.405445	0.20217	0.621835	0.276577	Prostate Lig	0.521104	1.28527	0
PPP1R14A	Epididymis Mese	0.523097	0.282224	0.703009	0.370393	Perivascular	0.519535	0.99319	0
ZFPM2	Epididymis Lig	0.624207	0.20591	0.766667	0.227979	Coelomic Epi	0.922891	1.4785	0
PAMR1	Epididymis Lig	0.707313	0.24842	0.381575	0.272631	Epididymis Mese	0.91925	1.29964	0
SEMA3D	Epididymis Lig	0.63705	0.219283	0.700075	0.241324	Prostate SmMu	0.90564	1.42161	0
GATA6	Epididymis Lig	0.570112	0.186906	0.886098	0.207124	Prostate SmMu	0.897606	1.57444	0
WT1	Epididymis Lig	0.615443	0.250356	0.64951	0.269617	Müllerian Epi	0.806692	1.31075	0
CPZ	Epididymis Lig	0.431399	0.141105	0.318723	0.156421	Vas Deferens Lig	0.800333	1.8552	0
CLDN11	Epididymis Lig	0.807495	0.354464	0.758019	0.378365	Prostate Lig	0.7848	0.971895	0
COL11A1	Epididymis Lig	0.509519	0.200725	0.509519	0.217017	Epididymis Lig	0.778433	1.52778	0
PRSS35	Epididymis Lig	0.422333	0.148873	0.47937	0.163301	Pre-Perivascular	0.765335	1.81216	0
RPRM	Epididymis Lig	0.653067	0.292335	0.731746	0.311367	Coelomic Epi	0.761987	1.16678	0
CYP1B1	Epididymis Lig	0.584013	0.255027	0.584013	0.272384	Epididymis Lig	0.759535	1.30054	0
CNTNAP2	Epididymis Lig	0.406921	0.141164	0.346359	0.155185	Neural	0.758148	1.86313	0
MEGF6	Epididymis Lig	0.456482	0.176032	0.530504	0.190829	Endothelial Lymphatic	0.756107	1.65638	0
SEMA5B	Epididymis Lig	0.425204	0.156785	0.425731	0.170946	Pre-Perivascular	0.751083	1.76641	0
NPW	Epididymis Lig	0.679359	0.318535	0.734921	0.337572	Coelomic Epi	0.737769	1.08598	0
LRRN3	Epididymis Lig	0.431701	0.168609	0.573357	0.18249	Upper Prostate Mese	0.73435	1.70106	0
PRELP	Epididymis Lig	0.531883	0.236014	0.72619	0.251624	Vas Deferens Lig	0.733901	1.37982	0
SULF2	Epididymis Lig	0.578725	0.26505	0.587258	0.2816	Ciliated Epi	0.7334	1.26727	0
PDLIM3	Epididymis Lig	0.601541	0.280216	0.680591	0.297169	Corpus Spongiosum	0.729943	1.21345	0
IGFBP6	Epididymis Lig	0.666364	0.317331	0.666364	0.335746	Epididymis Lig	0.72727	1.0914	0
CDON	Epididymis Lig	0.384255	0.138219	0.547047	0.151199	Vas Deferens Lig	0.725918	1.88916	0
ADAMTSL4	Epididymis Lig	0.463886	0.197611	0.463886	0.21166	Epididymis Lig	0.720311	1.55277	0
CBLN4	Epididymis Lig	0.397401	0.150599	0.298312	0.16362	Epididymis Mese	0.719379	1.81021	0
SPRY1	Epididymis Lig	0.664853	0.326993	0.686275	0.344819	Müllerian Epi	0.707894	1.06474	0
ANGPTL1	Epididymis Lig	0.401632	0.159259	0.401632	0.172047	Epididymis Lig	0.706868	1.75999	0
IGF1	Epididymis Lig	0.58492	0.28328	0.688567	0.299194	Glans	0.705801	1.20666	0
PPP1R1B	Epididymis Lig	0.412209	0.16903	0.464785	0.18186	Corpus Cavernosum	0.702617	1.70452	0
COL9A3	Epididymis Lig	0.633877	0.31325	0.806231	0.330166	Vas Deferens Epi	0.702438	1.10816	0
C7	Epididymis Lig	0.780145	0.387194	0.780145	0.407926	Epididymis Lig	0.699532	0.89667	0
TRNP1	Epididymis Lig	0.323965	0.105488	0.323965	0.117015	Epididymis Lig	0.695052	2.14545	0
SPON2	Epididymis Lig	0.608945	0.30538	0.584104	0.321396	Corpus Spongiosum	0.691202	1.13508	0
SEMA3B	Epididymis Lig	0.430795	0.191889	0.726984	0.204493	Coelomic Epi	0.683767	1.58722	0
FIBIN	Epididymis Lig	0.497582	0.239793	0.46665	0.253394	Vas Deferens Lig	0.683086	1.37281	0
WT1-AS	Epididymis Lig	0.384255	0.160749	0.387255	0.172541	Müllerian Epi	0.675183	1.75712	0
FMOD	Epididymis Lig	0.504835	0.249219	0.504835	0.262706	Epididymis Lig	0.674824	1.33672	0
AGTR2	Epididymis Lig	0.309761	0.105093	0.300248	0.115891	Vas Deferens Lig	0.667569	2.15511	0
LINC02381	Epididymis Lig	0.363252	0.14836	0.547112	0.159698	Vas Deferens Epi	0.666375	1.83447	0
LY6H	Epididymis Lig	0.513599	0.263375	0.621835	0.276577	Prostate Lig	0.660112	1.28527	0
PTGER3	Epididymis Lig	0.316108	0.113896	0.65452	0.124565	Vas Deferens Lig	0.65843	2.08293	0
LOX	Epididymis Lig	0.521306	0.270462	0.635599	0.283696	Vas Deferens Lig	0.656767	1.25985	0
FZD4	Epididymis Lig	0.468117	0.235467	0.488783	0.247742	Endothelial	0.653196	1.39537	0
DOCK11	Epididymis Lig	0.296917	0.102071	0.426984	0.112351	Coelomic Epi	0.649099	2.18613	0
TGFBI	Epididymis Lig	0.659263	0.361432	0.659263	0.377145	Epididymis Lig	0.642863	0.975124	0
SVEP1	Epididymis Lig	0.375944	0.170057	0.355584	0.18092	Prepuce	0.642753	1.7097	0
RARRES1	Epididymis Lig	0.474615	0.250044	0.474615	0.261892	Epididymis Lig	0.635899	1.33982	0
COLEC12	Epididymis Lig	0.589906	0.328845	0.814324	0.342618	Endothelial Lymphatic	0.631871	1.07114	0
QSOX1	Epididymis Lig	0.600332	0.336066	0.600332	0.350008	Epididymis Lig	0.630228	1.0498	0
MGST1	Epididymis Lig	0.414627	0.207972	0.485643	0.218875	Prostate Epi	0.629924	1.51926	0
COL12A1	Epididymis Lig	0.577516	0.323442	0.706541	0.336846	Prostate SmMu	0.628411	1.08813	0
LINC01133	Epididymis Lig	0.250227	0.0720676	0.478143	0.0814672	Urethral Epi	0.627457	2.50755	0
MMP7	Vas Deferens Epi	0.977204	0.0263533	0.890551	0.036329	Epididymis Epi	3.23957	3.31514	0
WNT9B	Vas Deferens Epi	0.777356	0.00884621	0.364961	0.0169089	Epididymis Epi	3.17155	4.07992	0
LHX1	Vas Deferens Epi	0.816109	0.0148645	0.558268	0.0232706	Epididymis Epi	3.06903	3.76056	0
LHFPL3-AS2	Vas Deferens Epi	0.820669	0.0175474	0.741339	0.0259732	Epididymis Epi	2.99601	3.65069	0
AC004540.2	Vas Deferens Epi	0.823708	0.0186753	0.65097	0.0271212	Ciliated Epi	2.97148	3.60744	0
KIF12	Vas Deferens Epi	0.881459	0.0255638	0.826772	0.0345432	Epididymis Epi	2.96659	3.36554	0
MUC6	Vas Deferens Epi	0.683891	0.00631642	0.20315	0.0134251	Epididymis Epi	2.948	4.31063	0
PIK3C2G	Vas Deferens Epi	0.808511	0.0186189	0.483431	0.0269059	Preputial Lamina	2.9231	3.61541	0
LHX1-DT	Vas Deferens Epi	0.734043	0.0128423	0.475197	0.0204087	Epididymis Epi	2.85674	3.8918	0
DCDC2	Vas Deferens Epi	0.93465	0.0393487	0.93465	0.0487416	Vas Deferens Epi	2.82379	3.02122	0
CCDC198	Vas Deferens Epi	0.788754	0.0204639	0.788754	0.0285243	Vas Deferens Epi	2.8056	3.557	0
CLDN6	Vas Deferens Epi	0.660334	0.00825001	0.607843	0.0150912	Müllerian Epi	2.76921	4.19364	0
CLDN3	Vas Deferens Epi	0.933131	0.0443922	0.898819	0.0537162	Epididymis Epi	2.72851	2.92404	0
MAP3K21	Vas Deferens Epi	0.848024	0.031711	0.816535	0.0402752	Epididymis Epi	2.72387	3.21202	0
KCNJ15	Vas Deferens Epi	0.753799	0.0239202	0.753799	0.0315776	Vas Deferens Epi	2.60461	3.45531	0
BLNK	Vas Deferens Epi	0.725684	0.0209876	0.36406	0.0283808	Immune	2.58492	3.56204	0
PKHD1	Vas Deferens Epi	0.74848	0.0241861	0.74848	0.0317849	Vas Deferens Epi	2.58133	3.44876	0
MAL	Vas Deferens Epi	0.829027	0.038116	0.806285	0.0464137	Schwann	2.54525	3.07016	0
HOXB8	Vas Deferens Epi	0.693769	0.0189895	0.562992	0.0260689	Epididymis Epi	2.53019	3.64701	0
HNF1B	Vas Deferens Epi	0.690729	0.020762	0.690729	0.0277908	Vas Deferens Epi	2.47492	3.58305	0
SMIM24	Vas Deferens Epi	0.699848	0.0226392	0.699848	0.029744	Vas Deferens Epi	2.46005	3.51513	0
ADGRG2	Vas Deferens Epi	0.835106	0.0461727	0.858726	0.0544496	Ciliated Epi	2.43056	2.91048	0
AL354863.1	Vas Deferens Epi	0.725684	0.0281741	0.403543	0.0354919	Epididymis Epi	2.42266	3.33845	0
PAX8	Vas Deferens Epi	0.905015	0.062004	0.918898	0.0708483	Epididymis Epi	2.39577	2.64721	0
HPN	Vas Deferens Epi	0.668693	0.0223733	0.668693	0.0291541	Vas Deferens Epi	2.36394	3.53516	0
ITGB6	Vas Deferens Epi	0.607143	0.0149612	0.291573	0.021174	Urethral Epi	2.34053	3.85498	0
POU3F3	Vas Deferens Epi	0.615502	0.0170479	0.615502	0.0233265	Vas Deferens Epi	2.31316	3.75817	0
SERPINF2	Vas Deferens Epi	0.654255	0.0226392	0.64685	0.0292657	Epididymis Epi	2.3104	3.53134	0
CLDN7	Vas Deferens Epi	0.809271	0.0508133	0.809271	0.0587705	Vas Deferens Epi	2.29357	2.83411	0
CLDN4	Vas Deferens Epi	0.950608	0.080494	0.964211	0.0896227	Prostate Epi	2.29301	2.41215	0
RGL3	Vas Deferens Epi	0.629939	0.0200127	0.367323	0.0264117	Epididymis Epi	2.28917	3.63395	0
ELF3	Vas Deferens Epi	0.894377	0.0690697	0.942572	0.0777283	Prostate Epi	2.28472	2.55454	0
WFDC2	Vas Deferens Epi	0.984043	0.0894933	0.879902	0.0988783	Müllerian Epi	2.27694	2.31387	0
ADH1C	Vas Deferens Epi	0.516717	0.00721876	0.169446	0.0125641	Urethral Epi	2.26163	4.37691	0
FOLR1	Vas Deferens Epi	0.638298	0.0225586	0.645669	0.0290186	Epididymis Epi	2.25946	3.53982	0
GATA3	Vas Deferens Epi	0.8769	0.067684	0.8769	0.0761737	Vas Deferens Epi	2.25779	2.57474	0
MAL2	Vas Deferens Epi	0.766717	0.0462694	0.739072	0.0538278	Urethral Epi	2.24032	2.92196	0
UGT2B7	Vas Deferens Epi	0.6231	0.0225747	0.6231	0.0288751	Vas Deferens Epi	2.20875	3.54478	0
NUAK2	Vas Deferens Epi	0.724164	0.0404122	0.724164	0.0475856	Vas Deferens Epi	2.20524	3.04522	0
AP1M2	Vas Deferens Epi	0.680851	0.0324441	0.545669	0.0392468	Epididymis Epi	2.20452	3.23789	0
SPX	Vas Deferens Epi	0.613982	0.0215354	0.65097	0.027751	Ciliated Epi	2.20081	3.58448	0
PAX2	Vas Deferens Epi	0.588146	0.0184014	0.588146	0.0243788	Vas Deferens Epi	2.1844	3.71404	0
HOXB9	Vas Deferens Epi	0.605623	0.021326	0.398819	0.027456	Epididymis Epi	2.17732	3.59517	0
SLC38A11	Vas Deferens Epi	0.490881	0.00697706	0.127559	0.0120539	Epididymis Epi	2.1689	4.41837	0
S100A14	Vas Deferens Epi	0.784954	0.0561952	0.833958	0.0638408	Prostate Epi	2.15969	2.75136	0
WNT6	Vas Deferens Epi	0.6231	0.0250643	0.6231	0.0313384	Vas Deferens Epi	2.15774	3.46291	0
LIX1	Vas Deferens Epi	0.628419	0.0262002	0.628419	0.0325183	Vas Deferens Epi	2.15293	3.42595	0
SPINT1	Vas Deferens Epi	0.800152	0.0615448	0.800152	0.0692937	Vas Deferens Epi	2.13593	2.6694	0
SLC14A2	Vas Deferens Epi	0.428571	0.00267481	0.0149606	0.00714303	Epididymis Epi	2.11784	4.94162	0
EDN2	Vas Deferens Epi	0.586626	0.0226231	0.492203	0.0285402	Preputial Lamina	2.0863	3.55644	0
CDH7	Vas Deferens Mese	0.622181	0.127501	0.198087	0.144463	Prostate Lig	1.20375	1.93473	0
RAI2	Vas Deferens Mese	0.636829	0.134898	0.422283	0.152108	Prostate SmMu	1.19925	1.88316	0
HOXA11	Vas Deferens Mese	0.584748	0.135988	0.563044	0.151375	Prostate SmMu	1.104	1.888	0
ACTG2	Vas Deferens Mese	0.669147	0.206966	0.694832	0.222813	Lower Prostate Mese	1.00467	1.50142	0
STK26	Vas Deferens Mese	0.58033	0.187657	0.58033	0.201121	Vas Deferens Mese	0.930762	1.60385	0
DACH2	Vas Deferens Mese	0.443385	0.114177	0.443385	0.125465	Vas Deferens Mese	0.920346	2.07573	0
HOXA10	Vas Deferens Mese	0.646361	0.240507	0.646361	0.254423	Vas Deferens Mese	0.884713	1.36876	0
PDE7B	Vas Deferens Mese	0.564287	0.199099	0.506631	0.21162	Endothelial Lymphatic	0.876317	1.55296	0
SYT10	Vas Deferens Mese	0.354569	0.0759147	0.354569	0.0854692	Vas Deferens Mese	0.872097	2.4596	0
MYH11	Vas Deferens Mese	0.638456	0.243982	0.647611	0.257508	Perivascular	0.866197	1.35671	0
FOXC1	Vas Deferens Mese	0.462218	0.150731	0.509619	0.161412	Lower Prostate Mese	0.842992	1.8238	0
FAT3	Vas Deferens Mese	0.57289	0.217607	0.429272	0.229789	Lower Prostate Mese	0.842489	1.4706	0
SLC7A3	Vas Deferens Mese	0.412462	0.119733	0.19712	0.12977	Upper Prostate Mese	0.842243	2.04199	0
WIF1	Vas Deferens Mese	0.45687	0.148304	0.45687	0.158885	Vas Deferens Mese	0.840449	1.83958	0
SPOCK3	Vas Deferens Mese	0.599163	0.235727	0.599163	0.248188	Vas Deferens Mese	0.834974	1.39357	0
ST6GAL2	Vas Deferens Mese	0.479656	0.167101	0.340626	0.177818	Lower Prostate Mese	0.828362	1.72699	0
DPP10	Vas Deferens Mese	0.305278	0.0583476	0.31307	0.0668144	Vas Deferens Epi	0.826032	2.70584	0
TNC	Vas Deferens Mese	0.457568	0.155065	0.549604	0.165438	Lower Prostate Mese	0.823239	1.79916	0
PCP4	Vas Deferens Mese	0.521972	0.200527	0.875984	0.211548	Epididymis Epi	0.810779	1.5533	0
CACNA1D	Vas Deferens Mese	0.560567	0.224219	0.487549	0.235752	Upper Prostate Mese	0.810006	1.44498	0
COL25A1	Vas Deferens Mese	0.55894	0.22426	0.433315	0.235736	Prostate Lig	0.807692	1.44504	0
KCNG1	Vas Deferens Mese	0.269472	0.0431168	0.269472	0.0508781	Vas Deferens Mese	0.802575	2.97832	0
KCNQ2	Vas Deferens Mese	0.296675	0.0618974	0.451905	0.0699475	Lower Prostate Mese	0.789159	2.66001	0
ZNF185	Vas Deferens Mese	0.486631	0.188532	0.486631	0.198753	Vas Deferens Mese	0.786246	1.61569	0
NNAT	Vas Deferens Mese	0.653569	0.288659	0.876273	0.301171	Lower Prostate Mese	0.784333	1.20008	0
RORB	Vas Deferens Mese	0.28598	0.0610801	0.297829	0.0687915	Glans	0.765476	2.67668	0
PPP2R2C	Vas Deferens Mese	0.253429	0.0418951	0.225397	0.0491482	Coelomic Epi	0.763561	3.01292	0
FBXO32	Vas Deferens Mese	0.602186	0.270374	0.602186	0.281751	Vas Deferens Mese	0.762807	1.26673	0
HS3ST1	Vas Deferens Mese	0.54406	0.235785	0.51378	0.246355	Epididymis Epi	0.762218	1.40098	0
LEFTY2	Vas Deferens Mese	0.327598	0.0897421	0.230243	0.0978977	Vas Deferens Epi	0.761283	2.32383	0
CSMD3	Vas Deferens Mese	0.311323	0.0805954	0.249297	0.0885066	Prostate Lig	0.754858	2.42468	0
TGFB2	Vas Deferens Mese	0.473146	0.194484	0.473146	0.204039	Vas Deferens Mese	0.75204	1.58945	0
CNN1	Vas Deferens Mese	0.578935	0.269986	0.578935	0.280579	Vas Deferens Mese	0.735768	1.2709	0
PAGE4	Vas Deferens Mese	0.875843	0.417118	0.768463	0.432847	Epididymis Mese	0.733406	0.837371	0
FRMD6-AS2	Vas Deferens Mese	0.208324	0.0237171	0.0988306	0.030047	Lower Prostate Mese	0.730173	3.50499	0
CYTL1	Vas Deferens Mese	0.366659	0.130118	0.519778	0.138229	Corpus Spongiosum	0.725561	1.97885	0
CNTFR	Vas Deferens Mese	0.601256	0.298871	0.711311	0.309239	Prostate Lig	0.705658	1.17364	0
KCNAB1	Vas Deferens Mese	0.231109	0.0423078	0.231109	0.0487815	Vas Deferens Mese	0.698043	3.0204	0
CADM1	Vas Deferens Mese	0.418042	0.184768	0.893428	0.192766	Neural	0.688214	1.64628	0
APOL4	Vas Deferens Mese	0.390374	0.163865	0.315457	0.171632	Urethral Epi	0.687997	1.7624	0
KCNMA1	Vas Deferens Mese	0.345966	0.130044	0.502451	0.137447	Müllerian Epi	0.686574	1.98451	0
EFEMP1	Vas Deferens Mese	0.671472	0.350878	0.771277	0.361871	Vas Deferens Epi	0.682529	1.01647	0
EYA2	Vas Deferens Mese	0.369449	0.151144	0.296567	0.158629	Prostate Lig	0.680224	1.84118	0
RSPO3	Vas Deferens Mese	0.875145	0.448116	0.875145	0.462758	Vas Deferens Mese	0.674344	0.770551	0
MAG	Vas Deferens Mese	0.364334	0.151326	0.364334	0.158629	Vas Deferens Mese	0.670806	1.84118	0
GASK1B	Vas Deferens Mese	0.545687	0.284697	0.604627	0.293645	Schwann	0.668675	1.22538	0
TAGLN	Vas Deferens Mese	0.819577	0.43045	0.860354	0.443793	Perivascular	0.665823	0.812398	0
CDH13	Vas Deferens Mese	0.291095	0.0983853	0.539697	0.104993	Skeletal Muscle	0.656088	2.25386	0
TMEFF2	Vas Deferens Mese	0.251337	0.0682704	0.251337	0.0745474	Vas Deferens Mese	0.652551	2.59632	5.39215e-292
FAM110B	Vas Deferens Mese	0.548245	0.29561	0.548245	0.304272	Vas Deferens Mese	0.652319	1.18983	2.09508e-250
RXFP2	Vas Deferens Lig	0.65796	0.0114817	0.0918367	0.092381	Erythroid	1.56715	2.38183	0
PTGER3	Vas Deferens Lig	0.65452	0.0487607	0.65452	0.124565	Vas Deferens Lig	1.36332	2.08293	0
GDF10	Vas Deferens Lig	0.669618	0.0536359	0.618257	0.130719	Lower Prostate Mese	1.36248	2.03471	0
COMP	Vas Deferens Lig	0.493406	0.0112083	0.237745	0.0715499	Müllerian Epi	1.30129	2.63736	0
ECEL1	Vas Deferens Lig	0.489202	0.0136322	0.276199	0.0731443	Neural	1.27942	2.61532	0
CALY	Vas Deferens Lig	0.488437	0.0153636	0.488437	0.0745633	Vas Deferens Lig	1.26804	2.59611	0
PITX1	Vas Deferens Lig	0.552844	0.0370877	0.371097	0.101629	Skeletal Muscle	1.26404	2.28643	0
TMEM59L	Vas Deferens Lig	0.754348	0.109149	0.754348	0.189888	Vas Deferens Lig	1.25321	1.66132	0
SFRP2	Vas Deferens Lig	0.841689	0.142063	0.841689	0.229613	Vas Deferens Lig	1.23843	1.47136	0
CRLF1	Vas Deferens Lig	0.570109	0.059322	0.565557	0.123241	Glans	1.19359	2.09361	0
SLITRK3	Vas Deferens Lig	0.496082	0.0370694	0.161831	0.0945096	Epididymis Lig	1.17028	2.35905	0
SLC22A3	Vas Deferens Lig	0.527107	0.0506379	0.180417	0.110263	Epididymis Lig	1.16221	2.20489	0
PITX2	Vas Deferens Lig	0.49054	0.0375342	0.534113	0.0942226	Preputial Lamina	1.1587	2.3621	0
B3GLCT	Vas Deferens Lig	0.742307	0.164817	0.395238	0.237083	Coelomic Epi	1.06844	1.43934	0
ANGPTL1	Vas Deferens Lig	0.604574	0.110179	0.401632	0.172047	Epididymis Lig	1.06404	1.75999	0
CDH10	Vas Deferens Lig	0.404536	0.024713	0.299132	0.0722434	Lower Prostate Mese	1.063	2.62771	0
CNTNAP4	Vas Deferens Lig	0.421991	0.0324221	0.236916	0.0811722	Prostate Lig	1.0597	2.51118	0
KDELR3	Vas Deferens Lig	0.650315	0.134172	0.412698	0.198761	Coelomic Epi	1.05068	1.61565	0
ADAMTSL1	Vas Deferens Lig	0.725616	0.16684	0.324173	0.236764	Endothelial	1.04539	1.44069	0
CDON	Vas Deferens Lig	0.547047	0.0945781	0.547047	0.151199	Vas Deferens Lig	1.03346	1.88916	0
BHLHE41	Vas Deferens Lig	0.390329	0.025123	0.335784	0.0708244	Müllerian Epi	1.03342	2.64755	0
OLFML2B	Vas Deferens Lig	0.729502	0.177784	0.609735	0.246825	Perivascular	1.02063	1.39908	0
HOXA11	Vas Deferens Lig	0.538765	0.0959632	0.563044	0.151375	Prostate SmMu	1.01719	1.888	0
PRELP	Vas Deferens Lig	0.72619	0.183743	0.72619	0.251624	Vas Deferens Lig	1.00201	1.37982	0
FAM20A	Vas Deferens Lig	0.558068	0.114862	0.369841	0.170325	Coelomic Epi	0.987809	1.77005	0
PDE10A	Vas Deferens Lig	0.52991	0.10719	0.341732	0.160088	Epididymis Epi	0.970811	1.83203	0
P4HA2	Vas Deferens Lig	0.689304	0.182659	0.61909	0.24606	Skeletal Muscle	0.966528	1.40218	0
SLITRK2	Vas Deferens Lig	0.350704	0.0228358	0.350704	0.0638647	Vas Deferens Lig	0.964782	2.75099	0
RPRM	Vas Deferens Lig	0.81385	0.239493	0.731746	0.311367	Coelomic Epi	0.949585	1.16678	0
A1BG	Vas Deferens Lig	0.489711	0.0960908	0.474603	0.145348	Coelomic Epi	0.94447	1.92863	0
ADAMTSL4	Vas Deferens Lig	0.605339	0.155349	0.463886	0.21166	Epididymis Lig	0.939954	1.55277	0
RAMP1	Vas Deferens Lig	0.670829	0.186814	0.772853	0.247383	Ciliated Epi	0.937025	1.39682	0
COL13A1	Vas Deferens Lig	0.524686	0.119974	0.420702	0.17062	Corpus Spongiosum	0.927813	1.76832	0
ANOS1	Vas Deferens Lig	0.437345	0.0771642	0.437345	0.122237	Vas Deferens Lig	0.919209	2.1018	0
COLEC12	Vas Deferens Lig	0.853411	0.269555	0.814324	0.342618	Endothelial Lymphatic	0.914122	1.07114	0
CITED1	Vas Deferens Lig	0.303179	0.0142245	0.256021	0.0503839	Skeletal Muscle	0.905924	2.98808	0
OSR1	Vas Deferens Lig	0.580366	0.157773	0.710771	0.210656	Upper Prostate Mese	0.903938	1.55753	0
FNDC1	Vas Deferens Lig	0.408932	0.0671041	0.408932	0.10988	Vas Deferens Lig	0.903071	2.20837	0
CRABP1	Vas Deferens Lig	0.738039	0.231401	0.889289	0.294801	Upper Prostate Mese	0.90148	1.22145	0
SSC5D	Vas Deferens Lig	0.510289	0.123054	0.257933	0.171512	Epididymis Lig	0.89969	1.7631	0
EMX2OS	Vas Deferens Lig	0.442123	0.0883634	0.781102	0.132632	Epididymis Epi	0.893165	2.02017	0
CD34	Vas Deferens Lig	0.6277	0.187306	0.6277	0.242417	Vas Deferens Lig	0.889512	1.4171	0
HOXC10	Vas Deferens Lig	0.472001	0.106479	0.472001	0.15222	Vas Deferens Lig	0.888509	1.88243	0
SEMA3D	Vas Deferens Lig	0.624259	0.18655	0.700075	0.241324	Prostate SmMu	0.887456	1.42161	0
DIRAS3	Vas Deferens Lig	0.303115	0.0182249	0.14032	0.0538757	Neural	0.885423	2.92108	0
LTBP2	Vas Deferens Lig	0.399758	0.0682613	0.339079	0.109744	Corpus Cavernosum	0.883306	2.2096	0
SERTM1	Vas Deferens Lig	0.316876	0.0250866	0.220588	0.0616006	Müllerian Epi	0.883159	2.78708	0
CHRDL1	Vas Deferens Lig	0.413391	0.0775014	0.400226	0.119534	Lower Prostate Mese	0.878106	2.12415	0
SLC26A7	Vas Deferens Lig	0.385233	0.0627028	0.35496	0.103064	Lower Prostate Mese	0.875406	2.27241	0
RALYL	Vas Deferens Lig	0.326241	0.0319391	0.326241	0.0687676	Vas Deferens Lig	0.873354	2.67702	0
MIR205HG	Prostate Epi	0.946317	0.0251882	0.946317	0.0428343	Prostate Epi	2.98129	3.15042	0
AGR2	Prostate Epi	0.942988	0.0318449	0.942988	0.0492996	Prostate Epi	2.83824	3.00984	0
FXYD3	Prostate Epi	0.910529	0.0357218	0.910529	0.0524805	Prostate Epi	2.68361	2.94731	0
KRT5	Prostate Epi	0.869746	0.0305444	0.869746	0.046621	Prostate Epi	2.66638	3.0657	0
FOXA1	Prostate Epi	0.750728	0.0161988	0.712934	0.0302702	Urethral Epi	2.62574	3.49759	0
TACSTD2	Prostate Epi	0.929255	0.0444755	0.929255	0.0614253	Prostate Epi	2.59256	2.78993	0
KRT15	Prostate Epi	0.793175	0.0255783	0.793175	0.0402832	Prostate Epi	2.54754	3.21182	0
TRIM29	Prostate Epi	0.808573	0.0290814	0.817376	0.0440141	Surface Genital Epi	2.52537	3.12324	0
TP63	Prostate Epi	0.712859	0.0173854	0.712859	0.0307086	Prostate Epi	2.48304	3.48321	0
ELF3	Prostate Epi	0.942572	0.0608368	0.942572	0.0777283	Prostate Epi	2.40783	2.55454	0
CERNA2	Prostate Epi	0.707033	0.0210023	0.470933	0.0341446	Urethral Epi	2.38776	3.37715	0
S100A2	Prostate Epi	0.775697	0.0339012	0.775697	0.0481118	Prostate Epi	2.35364	3.03423	0
KRT13	Prostate Epi	0.848939	0.0475641	0.875887	0.062916	Surface Genital Epi	2.34813	2.76595	0
GPX2	Prostate Epi	0.602164	0.0091682	0.43443	0.0205282	Urethral Epi	2.33998	3.88595	0
CLDN4	Prostate Epi	0.964211	0.0725409	0.964211	0.0896227	Prostate Epi	2.32582	2.41215	0
CPA6	Prostate Epi	0.759467	0.034015	0.759467	0.0479125	Prostate Epi	2.30755	3.03838	0
S100A14	Prostate Epi	0.833958	0.0487995	0.833958	0.0638408	Prostate Epi	2.29452	2.75136	0
SFN	Prostate Epi	0.735331	0.0337305	0.835106	0.0471711	Surface Genital Epi	2.24568	3.05397	0
SHH	Prostate Epi	0.543903	0.00888372	0.185596	0.0191331	Ciliated Epi	2.15186	3.95633	0
MPZL2	Prostate Epi	0.85851	0.0685989	0.79991	0.0837313	Urethral Epi	2.12923	2.48014	0
LAMB3	Prostate Epi	0.635872	0.0246517	0.623782	0.0363609	Preputial Lamina	2.10745	3.31426	0
KRT19	Prostate Epi	0.998335	0.109124	0.995944	0.126159	Urethral Epi	2.06677	2.07021	0
CAPNS2	Prostate Epi	0.531419	0.0107531	0.427219	0.0207275	Urethral Epi	2.05994	3.87629	0
IRF6	Prostate Epi	0.724511	0.0469951	0.666667	0.0599743	Surface Genital Epi	2.03866	2.81384	0
SYTL1	Prostate Epi	0.697045	0.0422404	0.609929	0.0547845	Surface Genital Epi	2.02446	2.90435	0
C19orf33	Prostate Epi	0.713691	0.0462311	0.835283	0.0590177	Preputial Lamina	2.01969	2.82992	0
RAB25	Prostate Epi	0.732418	0.0513923	0.732418	0.0644387	Prostate Epi	2.00832	2.74204	0
PRAC1	Prostate Epi	0.505618	0.00938765	0.401082	0.0188939	Urethral Epi	2.00675	3.96891	0
KRT17	Prostate Epi	0.955888	0.108661	0.955888	0.124891	Prostate Epi	1.98855	2.08031	0
SERPINB5	Prostate Epi	0.585102	0.023205	0.737589	0.0339692	Surface Genital Epi	1.97899	3.3823	0
FOXQ1	Prostate Epi	0.662089	0.0424029	0.662089	0.0542743	Prostate Epi	1.92913	2.91371	0
AQP3	Prostate Epi	0.72243	0.0584716	0.815603	0.0711911	Surface Genital Epi	1.90894	2.64239	0
GATA3	Prostate Epi	0.73325	0.0633402	0.8769	0.0761737	Vas Deferens Epi	1.88793	2.57474	0
KRT18	Prostate Epi	0.947982	0.125835	0.969806	0.141585	Urethral Epi	1.85317	1.95485	0
AC007906.2	Prostate Epi	0.564295	0.0273177	0.61379	0.0376045	Urethral Epi	1.85124	3.28063	0
EHF	Prostate Epi	0.61881	0.039867	0.648936	0.0509579	Surface Genital Epi	1.84205	2.97676	0
DSP	Prostate Epi	0.758635	0.0773038	0.926901	0.0903561	Preputial Lamina	1.82376	2.404	0
S100P	Prostate Epi	0.547649	0.0272039	0.547649	0.037174	Prostate Epi	1.80294	3.29214	0
COL17A1	Prostate Epi	0.474407	0.0136385	0.474407	0.0224655	Prostate Epi	1.80074	3.79578	0
WFDC2	Prostate Epi	0.771119	0.0857487	0.879902	0.0988783	Müllerian Epi	1.78427	2.31387	0
VAMP8	Prostate Epi	0.771536	0.0872279	0.844507	0.100337	Immune	1.77393	2.29922	0
F11R	Prostate Epi	0.699126	0.0676561	0.699126	0.0797532	Prostate Epi	1.76796	2.52882	0
SNCG	Prostate Epi	0.683729	0.0650064	0.683729	0.0768593	Prostate Epi	1.7543	2.56578	0
SPINT1	Prostate Epi	0.657095	0.0578133	0.800152	0.0692937	Vas Deferens Epi	1.75405	2.6694	0
HMGA1	Prostate Epi	0.836871	0.111034	0.772796	0.124939	Vas Deferens Epi	1.74063	2.07993	0
KRT4	Prostate Epi	0.493966	0.0207991	0.493966	0.0298636	Prostate Epi	1.73437	3.51112	0
KRT8	Prostate Epi	0.989596	0.158095	0.988602	0.174024	Vas Deferens Epi	1.73037	1.74856	0
PERP	Prostate Epi	0.991261	0.160078	0.974659	0.176001	Preputial Lamina	1.72209	1.73727	0
TNFSF10	Prostate Epi	0.568872	0.0396882	0.72679	0.0498258	Endothelial Lymphatic	1.70617	2.99922	0
LINC00511	Prostate Epi	0.586767	0.0457191	0.586767	0.0560839	Prostate Epi	1.69042	2.88091	0
LINC01896	Upper Prostate Mese	0.662766	0.0200894	0.400749	0.0371661	Prostate Epi	2.18206	3.29236	0
SRD5A2	Upper Prostate Mese	0.772877	0.0635114	0.749353	0.0823601	Corpus Spongiosum	1.92961	2.49665	0
LY6G6D	Upper Prostate Mese	0.610261	0.030474	0.24732	0.0458796	Corpus Spongiosum	1.88066	3.08173	0
HOXA13	Upper Prostate Mese	0.816682	0.120193	0.660101	0.138699	Prostate Lig	1.61331	1.97545	0
GDF7	Upper Prostate Mese	0.425743	0.0168381	0.330895	0.0277031	Prostate Lig	1.5268	3.58621	0
ISL1	Upper Prostate Mese	0.747375	0.126179	0.747375	0.142685	Upper Prostate Mese	1.45522	1.94711	0
HOXD13	Upper Prostate Mese	0.571857	0.0785314	0.571857	0.0916396	Upper Prostate Mese	1.36668	2.38989	0
RORB	Upper Prostate Mese	0.49595	0.0571316	0.297829	0.0687915	Glans	1.3275	2.67668	0
TLL2	Upper Prostate Mese	0.39904	0.0271981	0.265616	0.0370784	Prostate Lig	1.31473	3.29472	0
GAP43	Upper Prostate Mese	0.450345	0.0492367	0.49777	0.0598946	Skeletal Muscle	1.2678	2.81517	0
TSLP	Upper Prostate Mese	0.405341	0.0350439	0.311199	0.0448831	Prostate Lig	1.25805	3.10369	0
MLC1	Upper Prostate Mese	0.314731	0.0113018	0.314731	0.0193643	Upper Prostate Mese	1.2414	3.94432	0
PRDM8	Upper Prostate Mese	0.460246	0.0624631	0.460246	0.0730327	Upper Prostate Mese	1.20439	2.61685	0
SALL3	Upper Prostate Mese	0.284428	0.0100734	0.219725	0.0173633	Prostate Epi	1.1529	4.0534	0
PRRX2	Upper Prostate Mese	0.562856	0.119415	0.620026	0.131197	Prepuce	1.14319	2.03105	0
MASP1	Upper Prostate Mese	0.488749	0.088957	0.306839	0.0995799	Corpus Spongiosum	1.12744	2.3068	0
OSR1	Upper Prostate Mese	0.710771	0.197004	0.710771	0.210656	Upper Prostate Mese	1.10705	1.55753	0
KIF26B	Upper Prostate Mese	0.527453	0.115271	0.480315	0.126223	Epididymis Epi	1.09167	2.06971	0
CRABP1	Upper Prostate Mese	0.889289	0.278574	0.889289	0.294801	Upper Prostate Mese	1.08623	1.22145	0
LRRTM4	Upper Prostate Mese	0.39604	0.056673	0.405041	0.0656903	Schwann	1.07834	2.7228	0
HMGA2	Upper Prostate Mese	0.522652	0.122797	0.522652	0.133422	Upper Prostate Mese	1.05275	2.01424	0
BMP7	Upper Prostate Mese	0.577258	0.151789	0.577258	0.163094	Upper Prostate Mese	1.04682	1.81343	0
GNG4	Upper Prostate Mese	0.343534	0.0466651	0.343534	0.0545533	Upper Prostate Mese	0.999196	2.90858	0
IGF1	Upper Prostate Mese	0.823882	0.284872	0.688567	0.299194	Glans	0.994148	1.20666	0
SEMA3A	Upper Prostate Mese	0.432343	0.0918152	0.579839	0.100863	Skeletal Muscle	0.99179	2.29399	0
LRRN3	Upper Prostate Mese	0.573357	0.171821	0.573357	0.18249	Upper Prostate Mese	0.975315	1.70106	0
EPHA5	Upper Prostate Mese	0.334833	0.04791	0.316644	0.0555339	Schwann	0.967924	2.89076	0
LRFN5	Upper Prostate Mese	0.423042	0.0928307	0.423042	0.101605	Upper Prostate Mese	0.967356	2.28666	0
ITGA8	Upper Prostate Mese	0.732973	0.256838	0.584131	0.26949	Prostate Lig	0.961093	1.31122	0
TNC	Upper Prostate Mese	0.530753	0.155466	0.549604	0.165438	Lower Prostate Mese	0.95491	1.79916	0
CRYGD	Upper Prostate Mese	0.406541	0.090816	0.406541	0.0992052	Upper Prostate Mese	0.939339	2.31057	0
AIF1	Upper Prostate Mese	0.438044	0.108539	0.441756	0.117294	Prostate Lig	0.938759	2.14307	0
NPW	Upper Prostate Mese	0.835884	0.32397	0.734921	0.337572	Coelomic Epi	0.90775	1.08598	0
LNPK	Upper Prostate Mese	0.664266	0.247568	0.523091	0.25864	Neural	0.8983	1.35232	0
AL138899.1	Upper Prostate Mese	0.186319	0.00357073	0.0698324	0.00842654	Immune	0.889927	4.77637	0
MLLT3	Upper Prostate Mese	0.681068	0.260638	0.681068	0.27181	Upper Prostate Mese	0.887195	1.30265	0
HOXD11	Upper Prostate Mese	0.374137	0.0870651	0.481701	0.094693	Corpus Spongiosum	0.881885	2.35712	0
FREM1	Upper Prostate Mese	0.726073	0.285371	0.635903	0.297081	Prostate Lig	0.88127	1.21375	0
BAMBI	Upper Prostate Mese	0.780978	0.311202	0.752052	0.323684	Prostate SmMu	0.880933	1.12799	0
CHRNA7	Upper Prostate Mese	0.350735	0.0744529	0.350735	0.081794	Upper Prostate Mese	0.878083	2.50355	0
ROBO2	Upper Prostate Mese	0.69607	0.274217	0.69607	0.285426	Upper Prostate Mese	0.872713	1.25377	0
EVX1	Upper Prostate Mese	0.212721	0.0117441	0.180712	0.0170843	Urethral Epi	0.86569	4.0696	0
AC010478.1	Upper Prostate Mese	0.284128	0.0410552	0.284128	0.0475139	Upper Prostate Mese	0.865663	3.04673	0
NNAT	Upper Prostate Mese	0.718272	0.289786	0.876273	0.301171	Lower Prostate Mese	0.861981	1.20008	0
EPHA4	Upper Prostate Mese	0.50075	0.172066	0.575591	0.1808	Epididymis Epi	0.856465	1.71036	0
NELL2	Upper Prostate Mese	0.370537	0.0926341	0.470389	0.100018	Lower Prostate Mese	0.853125	2.3024	0
BEX1	Upper Prostate Mese	0.436544	0.136015	0.804724	0.144001	Epididymis Epi	0.845995	1.93794	0
ENPP2	Upper Prostate Mese	0.615362	0.245062	0.615362	0.254901	Upper Prostate Mese	0.841126	1.36688	0
TCEAL2	Upper Prostate Mese	0.350435	0.0847065	0.655417	0.0917672	Neural	0.837014	2.3885	0
PGM5-AS1	Upper Prostate Mese	0.389139	0.109702	0.503658	0.117127	Prostate Lig	0.834509	2.1445	0
LINC01082	Lower Prostate Mese	0.480573	0.00836415	0.241405	0.0183439	Corpus Spongiosum	1.92155	3.99846	0
FOXF1	Lower Prostate Mese	0.723123	0.0984396	0.723123	0.111642	Lower Prostate Mese	1.58542	2.19246	0
PGM5-AS1	Lower Prostate Mese	0.686533	0.104833	0.503658	0.117127	Prostate Lig	1.47227	2.1445	0
ISL1	Lower Prostate Mese	0.705017	0.130544	0.747375	0.142685	Upper Prostate Mese	1.37275	1.94711	0
MKX	Lower Prostate Mese	0.415692	0.030883	0.254086	0.0390156	Corpus Cavernosum	1.34842	3.24379	0
FENDRR	Lower Prostate Mese	0.453414	0.0451436	0.532717	0.053772	Corpus Spongiosum	1.32533	2.923	0
NDNF	Lower Prostate Mese	0.429649	0.0387422	0.334403	0.0470037	Prepuce	1.31367	3.05753	0
GDF10	Lower Prostate Mese	0.618257	0.120193	0.618257	0.130719	Lower Prostate Mese	1.25797	2.03471	0
HOXA13	Lower Prostate Mese	0.629197	0.128109	0.660101	0.138699	Prostate Lig	1.24295	1.97545	0
SIX1	Lower Prostate Mese	0.44172	0.0545909	0.480222	0.0627725	Corpus Spongiosum	1.22279	2.76824	0
KCNQ2	Lower Prostate Mese	0.451905	0.0617008	0.451905	0.0699475	Lower Prostate Mese	1.20207	2.66001	0
PCDH10	Lower Prostate Mese	0.529989	0.0996612	0.479234	0.108756	Prostate SmMu	1.17586	2.21865	0
CYTL1	Lower Prostate Mese	0.577895	0.128736	0.519778	0.138229	Corpus Spongiosum	1.14357	1.97885	0
BMP4	Lower Prostate Mese	0.708412	0.19547	0.554559	0.206311	Glans	1.11814	1.57837	0
EPHA3	Lower Prostate Mese	0.533761	0.119729	0.533761	0.128479	Lower Prostate Mese	1.09527	2.05199	0
EPHA7	Lower Prostate Mese	0.52433	0.117033	0.607024	0.125641	Corpus Spongiosum	1.08763	2.07433	0
NELL2	Lower Prostate Mese	0.470389	0.0920219	0.470389	0.100018	Lower Prostate Mese	1.08302	2.3024	0
CD24	Lower Prostate Mese	0.632969	0.172015	0.952931	0.181757	Neural	1.07927	1.70509	0
NPNT	Lower Prostate Mese	0.570728	0.141881	0.631459	0.150944	Vas Deferens Epi	1.07916	1.89084	0
HOXD13	Lower Prostate Mese	0.449642	0.0839102	0.571857	0.0916396	Upper Prostate Mese	1.07459	2.38989	0
CRISPLD1	Lower Prostate Mese	0.722369	0.217989	0.520951	0.228649	Corpus Cavernosum	1.06591	1.47557	0
DOK5	Lower Prostate Mese	0.509242	0.118303	0.509242	0.126566	Lower Prostate Mese	1.0526	2.067	0
NNAT	Lower Prostate Mese	0.876273	0.288754	0.876273	0.301171	Lower Prostate Mese	1.05159	1.20008	0
ACTG2	Lower Prostate Mese	0.694832	0.212622	0.694832	0.222813	Lower Prostate Mese	1.04324	1.50142	0
GAS2	Lower Prostate Mese	0.370049	0.0551692	0.213678	0.0618239	Corpus Spongiosum	1.03002	2.78347	0
FOXF2	Lower Prostate Mese	0.348171	0.0502419	0.646983	0.0565383	Prepuce	1.00024	2.87284	0
TNC	Lower Prostate Mese	0.549604	0.157143	0.549604	0.165438	Lower Prostate Mese	0.988826	1.79916	0
RDH10	Lower Prostate Mese	0.531875	0.151882	0.531875	0.159913	Lower Prostate Mese	0.974993	1.83313	0
SMIM41	Lower Prostate Mese	0.257639	0.01773	0.141274	0.0228003	Ciliated Epi	0.974127	3.78098	0
SPOCK3	Lower Prostate Mese	0.680498	0.238855	0.599163	0.248188	Vas Deferens Mese	0.94832	1.39357	0
NELL1	Lower Prostate Mese	0.416069	0.0977962	0.416069	0.104523	Lower Prostate Mese	0.939631	2.25835	0
FOXC1	Lower Prostate Mese	0.509619	0.153894	0.509619	0.161412	Lower Prostate Mese	0.929442	1.8238	0
HPSE2	Lower Prostate Mese	0.417578	0.102886	0.571346	0.109537	Glans	0.923471	2.21149	0
C1QL1	Lower Prostate Mese	0.805356	0.312576	0.762497	0.322991	Prostate SmMu	0.910159	1.13013	0
PRRX2	Lower Prostate Mese	0.442097	0.124485	0.620026	0.131197	Prepuce	0.897923	2.03105	0
EPHA4	Lower Prostate Mese	0.519427	0.173489	0.575591	0.1808	Epididymis Epi	0.888409	1.71036	0
SEMA3E	Lower Prostate Mese	0.324029	0.0642174	0.324029	0.0697083	Lower Prostate Mese	0.86303	2.66344	0
EDN3	Lower Prostate Mese	0.337231	0.0739254	0.367446	0.0794901	Preputial Lamina	0.853911	2.53212	0
CHRDL1	Lower Prostate Mese	0.400226	0.113474	0.400226	0.119534	Lower Prostate Mese	0.850142	2.12415	0
TMTC1	Lower Prostate Mese	0.403621	0.11617	0.469893	0.122245	Prostate Lig	0.848303	2.10173	2.08028e-301
EYA1	Lower Prostate Mese	0.351943	0.0861662	0.446211	0.0917831	Corpus Spongiosum	0.840554	2.38833	0
PI15	Lower Prostate Mese	0.545832	0.208045	0.545832	0.215184	Lower Prostate Mese	0.838541	1.53626	0
PLPPR3	Lower Prostate Mese	0.345907	0.0864186	0.345907	0.0919027	Lower Prostate Mese	0.825689	2.38702	5.72167e-293
EFEMP1	Lower Prostate Mese	0.80762	0.352247	0.771277	0.361871	Vas Deferens Epi	0.820919	1.01647	0
KIF26B	Lower Prostate Mese	0.392682	0.12047	0.480315	0.126223	Epididymis Epi	0.812737	2.06971	0
PCDH7	Lower Prostate Mese	0.629951	0.268198	0.629951	0.275844	Lower Prostate Mese	0.811327	1.28792	0
SCN7A	Lower Prostate Mese	0.299132	0.0614484	0.322034	0.0664716	Skeletal Muscle	0.810942	2.71098	0
TUBB2B	Lower Prostate Mese	0.583176	0.243122	0.910334	0.250309	Vas Deferens Epi	0.807734	1.38506	0
SLC26A7	Lower Prostate Mese	0.35496	0.0976251	0.35496	0.103064	Lower Prostate Mese	0.806615	2.27241	0
RFLNA	Lower Prostate Mese	0.363636	0.103896	0.363636	0.109386	Lower Prostate Mese	0.804682	2.21288	0
PRDM8	Prostate Lig	0.70906	0.0638929	0.460246	0.0730327	Upper Prostate Mese	1.8555	2.61685	0
KCNIP4	Prostate Lig	0.648846	0.115535	0.3878	0.12309	Corpus Spongiosum	1.35923	2.09484	0
GREM1	Prostate Lig	0.412493	0.034231	0.272079	0.0395896	Skeletal Muscle	1.33202	3.22919	0
LRRTM4	Prostate Lig	0.48565	0.0596555	0.405041	0.0656903	Schwann	1.32233	2.7228	0
LRFN5	Prostate Lig	0.570625	0.094865	0.423042	0.101605	Upper Prostate Mese	1.30483	2.28666	0
HOXA13	Prostate Lig	0.660101	0.131207	0.660101	0.138699	Prostate Lig	1.304	1.97545	0
MLC1	Prostate Lig	0.316263	0.0150978	0.314731	0.0193643	Upper Prostate Mese	1.24745	3.94432	0
GRIP1	Prostate Lig	0.53067	0.0903364	0.280395	0.0965744	Vas Deferens Epi	1.24041	2.33744	0
KCND2	Prostate Lig	0.482836	0.0769368	0.287816	0.0826869	Lower Prostate Mese	1.20356	2.49269	0
GDF7	Prostate Lig	0.330895	0.0233463	0.330895	0.0277031	Prostate Lig	1.18666	3.58621	0
DACH2	Prostate Lig	0.555993	0.119279	0.443385	0.125465	Vas Deferens Mese	1.15409	2.07573	0
CA10	Prostate Lig	0.326956	0.0293223	0.262877	0.0335387	Neural	1.11003	3.39505	0
ROBO2	Prostate Lig	0.872819	0.276985	0.69607	0.285426	Upper Prostate Mese	1.09432	1.25377	0
HOXD13	Prostate Lig	0.456387	0.0863982	0.571857	0.0916396	Upper Prostate Mese	1.09072	2.38989	0
ISL1	Prostate Lig	0.557119	0.13673	0.747375	0.142685	Upper Prostate Mese	1.08477	1.94711	0
PGM5-AS1	Prostate Lig	0.503658	0.111572	0.503658	0.117127	Prostate Lig	1.08009	2.1445	0
AL138720.1	Prostate Lig	0.263365	0.01847	0.137114	0.0219393	Upper Prostate Mese	1.00592	3.81948	0
TENM2	Prostate Lig	0.472144	0.114427	0.472144	0.119494	Prostate Lig	1.00306	2.12449	3.20392e-301
KCNQ2	Prostate Lig	0.371975	0.0656073	0.451905	0.0699475	Lower Prostate Mese	0.989458	2.66001	0
TMTC1	Prostate Lig	0.469893	0.117249	0.469893	0.122245	Prostate Lig	0.987589	2.10173	2.08028e-301
CYTL1	Prostate Lig	0.494091	0.133115	0.519778	0.138229	Corpus Spongiosum	0.97773	1.97885	0
TSLP	Prostate Lig	0.311199	0.0410561	0.311199	0.0448831	Prostate Lig	0.965865	3.10369	0
CRYGD	Prostate Lig	0.416995	0.0946385	0.406541	0.0992052	Upper Prostate Mese	0.963494	2.31057	0
AIF1	Prostate Lig	0.441756	0.112631	0.441756	0.117294	Prostate Lig	0.946714	2.14307	0
ZNF804B	Prostate Lig	0.260551	0.0237425	0.209982	0.0270973	Corpus Spongiosum	0.940154	3.60832	0
TNC	Prostate Lig	0.518289	0.160367	0.549604	0.165438	Lower Prostate Mese	0.932486	1.79916	0
CNTN4	Prostate Lig	0.64547	0.231748	0.64547	0.237609	Prostate Lig	0.927623	1.43713	0
SRD5A2	Prostate Lig	0.366348	0.0782792	0.749353	0.0823601	Corpus Spongiosum	0.914644	2.49665	0
TEX14	Prostate Lig	0.401801	0.0985606	0.245098	0.102856	Müllerian Epi	0.913864	2.27442	3.24152e-243
NNAT	Prostate Lig	0.751266	0.294703	0.876273	0.301171	Lower Prostate Mese	0.901577	1.20008	0
PTGER1	Prostate Lig	0.231289	0.0183164	0.0927952	0.0213334	Lower Prostate Mese	0.889879	3.84748	9.03922e-297
NEGR1	Prostate Lig	0.566685	0.20693	0.560426	0.212027	Vas Deferens Lig	0.878953	1.55104	0
TLL2	Prostate Lig	0.265616	0.0337943	0.265616	0.0370784	Prostate Lig	0.875131	3.29472	0
KIF26B	Prostate Lig	0.407428	0.122182	0.480315	0.126223	Epididymis Epi	0.843257	2.06971	0
CNTFR	Prostate Lig	0.711311	0.303461	0.711311	0.309239	Prostate Lig	0.834824	1.17364	0
LRRN3	Prostate Lig	0.487901	0.178101	0.573357	0.18249	Upper Prostate Mese	0.829949	1.70106	0
CHST2	Prostate Lig	0.729319	0.315834	0.686156	0.321691	Lower Prostate Mese	0.827166	1.13416	0
KCTD8	Prostate Lig	0.285875	0.0522804	0.285875	0.0555897	Prostate Lig	0.82611	2.88976	0
C1QL1	Prostate Lig	0.729882	0.317144	0.762497	0.322991	Prostate SmMu	0.824862	1.13013	0
PDE1C	Prostate Lig	0.263928	0.0413068	0.352364	0.0444606	Skeletal Muscle	0.821648	3.11315	0
NRP2	Prostate Lig	0.653348	0.280131	0.666667	0.285418	Coelomic Epi	0.819168	1.2538	0
ALDH1A2	Prostate Lig	0.665729	0.289423	0.665729	0.294754	Prostate Lig	0.813265	1.22162	0
MTUS2	Prostate Lig	0.201463	0.0152191	0.145406	0.0178576	Skeletal Muscle	0.810955	4.02533	1.02694e-262
IL1RAPL1	Prostate Lig	0.40574	0.131708	0.382942	0.13559	Schwann	0.810717	1.99812	1.03031e-248
NKAIN2	Prostate Lig	0.283624	0.0546094	0.203039	0.0578537	Schwann	0.808282	2.84984	4.13891e-204
AKR1C1	Prostate Lig	0.270681	0.048504	0.330373	0.0516514	Neural	0.802092	2.96324	4.51803e-217
LY6H	Prostate Lig	0.621835	0.271616	0.621835	0.276577	Prostate Lig	0.799223	1.28527	0
HMGA2	Prostate Lig	0.391109	0.129719	0.522652	0.133422	Upper Prostate Mese	0.787787	2.01424	0
LRP1B	Prostate Lig	0.398987	0.136123	0.391173	0.139847	Lower Prostate Mese	0.78489	1.96721	5.27376e-230
IGF1	Prostate Lig	0.648284	0.294178	0.688567	0.299194	Glans	0.78226	1.20666	0
ACTC1	Prostate SmMu	0.84382	0.0185972	0.478145	0.0450505	Skeletal Muscle	2.61582	3.09997	0
TBX18	Prostate SmMu	0.922407	0.0361979	0.328278	0.0646061	Skeletal Muscle	2.52689	2.73945	0
TNNT2	Prostate SmMu	0.706789	0.00687718	0.214987	0.0293135	Skeletal Muscle	2.49476	3.52971	0
ASB2	Prostate SmMu	0.825417	0.031495	0.0927743	0.0569449	Skeletal Muscle	2.36537	2.86567	0
CPXM2	Prostate SmMu	0.795076	0.0266686	0.579787	0.0513007	Vas Deferens Epi	2.36142	2.97005	0
DKK 2.00	Prostate SmMu	0.88187	0.0446317	0.675225	0.0714701	Prepuce	2.32679	2.63848	0
PLN	Prostate SmMu	0.745586	0.021694	0.3	0.044899	Perivascular	2.31381	3.10334	0
HACD1	Prostate SmMu	0.877642	0.0496722	0.269757	0.0762136	Vas Deferens Epi	2.25924	2.57422	0
KCNMB1	Prostate SmMu	0.984581	0.0716215	0.273274	0.100887	Perivascular	2.25838	2.29375	0
JPH2	Prostate SmMu	0.683163	0.0168841	0.146298	0.0382423	Skeletal Muscle	2.22972	3.26381	0
AOC3	Prostate SmMu	0.744342	0.0289665	0.456106	0.0518986	Perivascular	2.20211	2.95846	0
LIMS2	Prostate SmMu	0.908978	0.0621253	0.562815	0.0892719	Endothelial	2.19615	2.41607	0
PTGES3L	Prostate SmMu	0.583934	0.00689365	0.0475292	0.0253912	Lower Prostate Mese	2.145	3.67335	0
HSPB7	Prostate SmMu	0.804029	0.0460977	0.37619	0.0703939	Coelomic Epi	2.13361	2.65365	0
FBXL22	Prostate SmMu	0.839343	0.0549845	0.215764	0.0801279	Vas Deferens Mese	2.11861	2.52413	0
RPE65	Prostate SmMu	0.544392	0.00708309	0.0637119	0.024307	Ciliated Epi	2.0235	3.71699	0
TNFAIP8L3	Prostate SmMu	0.695598	0.0352425	0.6313	0.0564108	Endothelial Lymphatic	1.99991	2.87509	0
FOXF1	Prostate SmMu	0.909724	0.0852112	0.723123	0.111642	Lower Prostate Mese	1.99453	2.19246	0
MYOCD	Prostate SmMu	0.867943	0.0825838	0.229152	0.107759	Vas Deferens Lig	1.93365	2.22786	0
MYL4	Prostate SmMu	0.526486	0.00909271	0.526486	0.0256782	Prostate SmMu	1.92805	3.66211	0
STAC	Prostate SmMu	0.561801	0.0156652	0.457371	0.033172	Neural	1.91352	3.40605	0
FILIP1	Prostate SmMu	0.832131	0.076382	0.416446	0.100608	Endothelial Lymphatic	1.91101	2.29652	0
ENTPD1	Prostate SmMu	0.89903	0.0950122	0.79585	0.120786	Endothelial	1.90031	2.11374	0
CES1	Prostate SmMu	0.643124	0.0331834	0.150895	0.0527356	Vas Deferens Mese	1.89237	2.94246	0
NTM	Prostate SmMu	0.857996	0.0872126	0.299033	0.111921	Schwann	1.87898	2.18996	0
HSPB8	Prostate SmMu	0.811738	0.0754184	0.618908	0.0990218	Preputial Lamina	1.87708	2.31242	0
RRAD	Prostate SmMu	0.823676	0.0795035	0.623269	0.103359	Ciliated Epi	1.86937	2.26955	0
CRYM	Prostate SmMu	0.687889	0.0461224	0.267688	0.0666948	Urethral Epi	1.86255	2.70763	0
PRUNE2	Prostate SmMu	0.671226	0.0423091	0.363233	0.0624696	Neural	1.86136	2.77308	0
PCP4L1	Prostate SmMu	0.62099	0.0315527	0.117021	0.0504476	Surface Genital Epi	1.85478	2.98682	0
RCSD1	Prostate SmMu	0.637901	0.0360661	0.589385	0.0553585	Immune	1.84604	2.89393	0
LMOD1	Prostate SmMu	0.92564	0.110257	0.359823	0.136395	Perivascular	1.84406	1.9922	0
CORIN	Prostate SmMu	0.546879	0.0182431	0.070906	0.035189	Prostate Lig	1.83042	3.34702	0
PTGDS	Prostate SmMu	0.658543	0.046246	0.494882	0.0658737	Epididymis Epi	1.79125	2.72002	0
ITGA10	Prostate SmMu	0.576474	0.0290324	0.091419	0.0465812	Endothelial	1.76779	3.06656	0
PDE1C	Prostate SmMu	0.562547	0.0273028	0.352364	0.0444606	Skeletal Muscle	1.75129	3.11315	0
LAMC3	Prostate SmMu	0.688386	0.0592673	0.256991	0.0794343	Perivascular	1.74356	2.53283	0
GATA5	Prostate SmMu	0.598359	0.0394676	0.568254	0.0573834	Coelomic Epi	1.71011	2.858	0
TSPAN2	Prostate SmMu	0.894554	0.124662	0.311323	0.149342	Vas Deferens Mese	1.70101	1.90152	0
ZNF536	Prostate SmMu	0.647351	0.055454	0.544544	0.0744278	Schwann	1.68177	2.59793	0
RBM38	Prostate SmMu	0.839343	0.113107	0.704082	0.136387	Erythroid	1.67219	1.99226	0
MICAL1	Prostate SmMu	0.754787	0.0908035	0.4719	0.112088	Skeletal Muscle	1.65183	2.18847	0
MUSTN1	Prostate SmMu	0.596866	0.0454471	0.596866	0.0631233	Prostate SmMu	1.64894	2.76266	0
A4GALT	Prostate SmMu	0.678438	0.0690024	0.538189	0.0885385	Epididymis Epi	1.64475	2.42432	0
FENDRR	Prostate SmMu	0.561801	0.0369474	0.532717	0.053772	Corpus Spongiosum	1.64214	2.923	0
IGSF21	Prostate SmMu	0.417309	0.00657245	0.185613	0.019739	Neural	1.638	3.92516	0
RAB9B	Prostate SmMu	0.551604	0.0356049	0.176732	0.0521457	Neural	1.62928	2.95371	0
DOK5	Prostate SmMu	0.781895	0.104863	0.509242	0.126566	Lower Prostate Mese	1.61617	2.067	0
CLEC3B	Prostate SmMu	0.75056	0.095597	0.75056	0.116592	Prostate SmMu	1.61301	2.14907	0
TPPP3	Prostate SmMu	0.837603	0.122933	0.837603	0.145842	Prostate SmMu	1.61258	1.92523	0
UPK1A	Urethral Epi	0.858945	0.0102095	0.352476	0.0252238	Prostate Epi	3.16089	3.67997	0
PSCA	Urethral Epi	0.789545	0.00598127	0.0744681	0.0198426	Surface Genital Epi	3.09495	3.91992	0
S100P	Urethral Epi	0.934205	0.0210197	0.547649	0.037174	Prostate Epi	3.07554	3.29214	0
KRT4	Urethral Epi	0.850834	0.015079	0.493966	0.0298636	Prostate Epi	2.98738	3.51112	0
CXCL17	Urethral Epi	0.71744	0.00318947	0.0992908	0.0158247	Surface Genital Epi	2.97464	4.14618	0
AGR3	Urethral Epi	0.828301	0.0144378	0.828301	0.0288352	Urethral Epi	2.93729	3.54616	0
AGR2	Urethral Epi	0.95854	0.0329254	0.942988	0.0492996	Prostate Epi	2.88505	3.00984	0
RHOV	Urethral Epi	0.830104	0.016832	0.648936	0.0312189	Surface Genital Epi	2.87775	3.46673	0
FXYD3	Urethral Epi	0.960793	0.036123	0.910529	0.0524805	Prostate Epi	2.83176	2.94731	0
SMIM22	Urethral Epi	0.69626	0.00552679	0.152355	0.017746	Ciliated Epi	2.80704	4.0316	0
FAM3D	Urethral Epi	0.663813	0.00301904	0.118794	0.0147086	Surface Genital Epi	2.80084	4.21932	0
KRT13	Urethral Epi	0.977467	0.0464461	0.875887	0.062916	Surface Genital Epi	2.70363	2.76595	0
TMPRSS2	Urethral Epi	0.707977	0.00989304	0.255098	0.0222422	Prostate Epi	2.69439	3.80576	0
TACSTD2	Urethral Epi	0.964398	0.0451639	0.929255	0.0614253	Prostate Epi	2.69061	2.78993	0
VSIG2	Urethral Epi	0.727805	0.0125631	0.282147	0.0252158	Prostate Epi	2.67853	3.68028	0
CPA6	Urethral Epi	0.879225	0.0329416	0.759467	0.0479125	Prostate Epi	2.67142	3.03838	0
C19orf33	Urethral Epi	0.936458	0.0432161	0.835283	0.0590177	Preputial Lamina	2.6501	2.82992	0
MLPH	Urethral Epi	0.642632	0.00508854	0.0995441	0.0163668	Vas Deferens Epi	2.64282	4.1125	0
TSPAN1	Urethral Epi	0.732312	0.0149004	0.487535	0.0275915	Ciliated Epi	2.62918	3.59025	0
EHF	Urethral Epi	0.859396	0.0363989	0.648936	0.0509579	Surface Genital Epi	2.55821	2.97676	0
SFN	Urethral Epi	0.837314	0.0329416	0.835106	0.0471711	Surface Genital Epi	2.55714	3.05397	0
NECTIN4	Urethral Epi	0.670122	0.0107695	0.670122	0.0224336	Urethral Epi	2.54458	3.7972	0
ELF3	Urethral Epi	0.990536	0.0612897	0.942572	0.0777283	Prostate Epi	2.53036	2.55454	0
MUC20	Urethral Epi	0.741776	0.0211414	0.253433	0.0338895	Prostate Epi	2.51065	3.38465	0
AC019349.1	Urethral Epi	0.638576	0.00849714	0.453901	0.0196433	Surface Genital Epi	2.50961	3.93002	0
SERPINB5	Urethral Epi	0.740874	0.0212388	0.737589	0.0339692	Surface Genital Epi	2.50586	3.3823	0
UPK3A	Urethral Epi	0.605228	0.00546186	0.132335	0.0160718	Prostate Epi	2.50001	4.13069	0
FOXA1	Urethral Epi	0.712934	0.0179763	0.712934	0.0302702	Urethral Epi	2.49355	3.49759	0
UPK1B	Urethral Epi	0.55836	0.00281615	0.118794	0.0126438	Surface Genital Epi	2.44036	4.37059	0
PHLDA2	Urethral Epi	0.828752	0.0404486	0.545152	0.0543938	Prostate Epi	2.41291	2.9115	0
POF1B	Urethral Epi	0.645336	0.0128796	0.45027	0.0240679	Prostate Epi	2.40509	3.72688	0
CLDN7	Urethral Epi	0.84858	0.0445471	0.809271	0.0587705	Vas Deferens Epi	2.40497	2.83411	0
KRT7	Urethral Epi	0.7589	0.0293545	0.629939	0.0422603	Vas Deferens Epi	2.40109	3.16391	0
CLDN4	Urethral Epi	0.989184	0.0734227	0.964211	0.0896227	Prostate Epi	2.38606	2.41215	0
TNFSF10	Urethral Epi	0.790897	0.0364801	0.72679	0.0498258	Endothelial Lymphatic	2.37208	2.99922	0
UPK3B	Urethral Epi	0.634971	0.0128796	0.634971	0.0238845	Urethral Epi	2.37131	3.73453	0
UPK2	Urethral Epi	0.584948	0.00725543	0.0851064	0.0174749	Surface Genital Epi	2.36728	4.04699	0
DHRS2	Urethral Epi	0.656602	0.0169375	0.169788	0.0282532	Prostate Epi	2.3418	3.56655	0
AQP3	Urethral Epi	0.885534	0.0565258	0.815603	0.0711911	Surface Genital Epi	2.33992	2.64239	0
DEFB1	Urethral Epi	0.603425	0.0103394	0.33156	0.0208312	Surface Genital Epi	2.33604	3.8713	0
RAB25	Urethral Epi	0.844074	0.0503985	0.732418	0.0644387	Prostate Epi	2.31448	2.74204	0
PART1	Urethral Epi	0.713835	0.028689	0.556373	0.0408093	Müllerian Epi	2.28345	3.19884	0
CAPS	Urethral Epi	0.714286	0.0300118	0.714286	0.0421168	Urethral Epi	2.26236	3.16731	0
OLFM4	Urethral Epi	0.541235	0.00594881	0.10461	0.0154181	Surface Genital Epi	2.25815	4.17221	0
TMEM265	Urethral Epi	0.689049	0.0267169	0.480496	0.0384336	Surface Genital Epi	2.24549	3.25882	0
PLPP2	Urethral Epi	0.621902	0.0173919	0.38119	0.0280858	Prostate Epi	2.22174	3.57249	0
SPINT1	Urethral Epi	0.82785	0.0556331	0.800152	0.0692937	Vas Deferens Epi	2.20986	2.6694	0
BICDL2	Urethral Epi	0.571879	0.0124008	0.254848	0.022298	Ciliated Epi	2.175	3.80326	0
SMIM5	Urethral Epi	0.670122	0.0279342	0.34072	0.0392946	Ciliated Epi	2.16896	3.23667	0
GRHL3	Urethral Epi	0.513745	0.00574591	0.386525	0.0147325	Surface Genital Epi	2.16682	4.2177	0
DSG3	Surface Genital Epi	0.648936	0.00565374	0.493177	0.00854612	Preputial Lamina	3.09041	4.76228	0
PKP1	Surface Genital Epi	0.783688	0.0199803	0.618908	0.0234141	Preputial Lamina	2.94229	3.75441	0
NECTIN4	Surface Genital Epi	0.765957	0.0190754	0.670122	0.0224336	Urethral Epi	2.90849	3.7972	0
DSG1	Surface Genital Epi	0.521277	0.00251455	0.21345	0.00484705	Preputial Lamina	2.77808	5.32938	0
LY6D	Surface Genital Epi	0.535461	0.00327533	0.120858	0.00566818	Preputial Lamina	2.76988	5.17289	0
ZNF750	Surface Genital Epi	0.643617	0.0126929	0.439838	0.0155297	Urethral Epi	2.68067	4.165	0
SPRR1B	Surface Genital Epi	0.48227	0.00193797	0.0409357	0.00409767	Preputial Lamina	2.6512	5.49734	0
SERPINB13	Surface Genital Epi	0.498227	0.00284289	0.149123	0.00507027	Preputial Lamina	2.63281	5.28436	0
KRT6A	Surface Genital Epi	0.51773	0.00454061	0.159844	0.00684806	Preputial Lamina	2.58026	4.98379	0
TRIM29	Surface Genital Epi	0.817376	0.0405212	0.817376	0.0440141	Surface Genital Epi	2.55286	3.12324	0
SFN	Surface Genital Epi	0.835106	0.0436123	0.835106	0.0471711	Surface Genital Epi	2.55039	3.05397	0
SERPINB2	Surface Genital Epi	0.521277	0.0056057	0.239766	0.0079243	Preputial Lamina	2.52184	4.83782	0
SERPINB5	Surface Genital Epi	0.737589	0.0307913	0.737589	0.0339692	Surface Genital Epi	2.49475	3.3823	0
LGALS7B	Surface Genital Epi	0.671986	0.022663	0.671986	0.0255826	Surface Genital Epi	2.4634	3.66584	0
LYPD3	Surface Genital Epi	0.808511	0.0450378	0.452907	0.0484705	Urethral Epi	2.4472	3.0268	0
KRT13	Surface Genital Epi	0.875887	0.0592442	0.875887	0.062916	Surface Genital Epi	2.42266	2.76595	0
LGALS7	Surface Genital Epi	0.608156	0.0161444	0.608156	0.0188063	Surface Genital Epi	2.41655	3.97357	0
KRT1	Surface Genital Epi	0.475177	0.00415622	0.255102	0.00627407	Erythroid	2.40978	5.07133	0
TACSTD2	Surface Genital Epi	0.852837	0.0578508	0.929255	0.0614253	Prostate Epi	2.37936	2.78993	0
DSP	Surface Genital Epi	0.946809	0.0864879	0.926901	0.0903561	Preputial Lamina	2.27612	2.404	0
KRT5	Surface Genital Epi	0.741135	0.0434842	0.869746	0.046621	Prostate Epi	2.2721	3.0657	0
KRTDAP	Surface Genital Epi	0.441489	0.00414821	0.0945419	0.00611462	Preputial Lamina	2.2503	5.09707	0
RHOV	Surface Genital Epi	0.648936	0.0284289	0.648936	0.0312189	Surface Genital Epi	2.24969	3.46673	0
TMEM40	Surface Genital Epi	0.585106	0.0203327	0.44795	0.022872	Urethral Epi	2.21044	3.77784	0
CALML5	Surface Genital Epi	0.382979	0.0014735	0.0545809	0.00318885	Preputial Lamina	2.2014	5.74809	0
CDH1	Surface Genital Epi	0.794326	0.0596686	0.696809	0.0629719	Vas Deferens Epi	2.19637	2.76507	0
CERS3	Surface Genital Epi	0.473404	0.00774387	0.276803	0.00983761	Preputial Lamina	2.18786	4.62154	0
MIR205HG	Surface Genital Epi	0.693262	0.0398965	0.946317	0.0428343	Prostate Epi	2.18407	3.15042	0
FXYD3	Surface Genital Epi	0.739362	0.0493782	0.910529	0.0524805	Prostate Epi	2.17913	2.94731	0
CLDN4	Surface Genital Epi	0.900709	0.0859593	0.964211	0.0896227	Prostate Epi	2.17264	2.41215	0
KLC3	Surface Genital Epi	0.535461	0.0151994	0.344055	0.0175387	Preputial Lamina	2.16505	4.04335	0
AQP3	Surface Genital Epi	0.815603	0.0678289	0.815603	0.0711911	Surface Genital Epi	2.15514	2.64239	0
GRHL1	Surface Genital Epi	0.618794	0.0281566	0.455611	0.0308123	Urethral Epi	2.15331	3.47984	0
MYH14	Surface Genital Epi	0.652482	0.0346993	0.652482	0.037477	Surface Genital Epi	2.14277	3.28403	0
KLK11	Surface Genital Epi	0.551418	0.0184588	0.551418	0.0208551	Surface Genital Epi	2.13408	3.87016	0
S100A14	Surface Genital Epi	0.77305	0.0606376	0.833958	0.0638408	Prostate Epi	2.12694	2.75136	0
RHCG	Surface Genital Epi	0.393617	0.00281886	0.117621	0.004576	Urethral Epi	2.12039	5.38693	0
PPL	Surface Genital Epi	0.659574	0.0376943	0.508788	0.0404904	Urethral Epi	2.11505	3.20669	0
LAD1	Surface Genital Epi	0.609929	0.0286131	0.487156	0.0312268	Urethral Epi	2.11431	3.46648	0
TUBA4A	Surface Genital Epi	0.673759	0.041314	0.593567	0.0441576	Preputial Lamina	2.10212	3.11999	0
TP63	Surface Genital Epi	0.597518	0.0281486	0.712859	0.0307086	Prostate Epi	2.08128	3.48321	0
FAM83B	Surface Genital Epi	0.535461	0.019692	0.345029	0.022011	Preputial Lamina	2.04343	3.81621	0
SCEL	Surface Genital Epi	0.407801	0.00497305	0.230735	0.00678428	Urethral Epi	2.03621	4.99315	0
CSTA	Surface Genital Epi	0.413121	0.00551761	0.27933	0.0073503	Immune	2.02967	4.91301	0
FAM160A1	Surface Genital Epi	0.58156	0.0293738	0.373592	0.0318566	Urethral Epi	2.00435	3.44651	0
DSC1	Surface Genital Epi	0.340426	0.00125728	0.0818713	0.00278227	Preputial Lamina	2.00323	5.88449	0
C19orf33	Surface Genital Epi	0.707447	0.056089	0.835283	0.0590177	Preputial Lamina	2.00202	2.82992	0
CLCA2	Surface Genital Epi	0.374113	0.00313919	0.0903038	0.00480719	Prostate Epi	1.99688	5.33764	0
PKP3	Surface Genital Epi	0.58156	0.0298143	0.528265	0.0322951	Preputial Lamina	1.9964	3.43284	0
PRRG4	Surface Genital Epi	0.634752	0.0426674	0.519493	0.0453295	Preputial Lamina	1.96379	3.0938	0
KRT14	Preputial Lamina	0.873294	0.01061	0.363475	0.0176662	Surface Genital Epi	3.5247	4.0361	0
COL17A1	Preputial Lamina	0.909357	0.0151514	0.474407	0.0224655	Prostate Epi	3.45171	3.79578	0
LGALS7B	Preputial Lamina	0.904483	0.0183344	0.671986	0.0255826	Surface Genital Epi	3.3157	3.66584	0
KRT15	Preputial Lamina	0.954191	0.0327463	0.793175	0.0402832	Prostate Epi	3.06469	3.21182	0
KRT5	Preputial Lamina	0.991228	0.038831	0.869746	0.046621	Prostate Epi	3.03881	3.0657	0
MIR205HG	Preputial Lamina	0.959064	0.0352782	0.946317	0.0428343	Prostate Epi	3.02145	3.15042	0
TP63	Preputial Lamina	0.819688	0.024202	0.712859	0.0307086	Prostate Epi	2.85515	3.48321	0
S100A2	Preputial Lamina	0.939571	0.0407601	0.775697	0.0481118	Prostate Epi	2.85087	3.03423	0
LGALS7	Preputial Lamina	0.710526	0.0131017	0.608156	0.0188063	Surface Genital Epi	2.82332	3.97357	0
TRIM29	Preputial Lamina	0.866472	0.0372314	0.817376	0.0440141	Surface Genital Epi	2.7062	3.12324	0
SFN	Preputial Lamina	0.827485	0.0407359	0.835106	0.0471711	Surface Genital Epi	2.52712	3.05397	0
DAPL1	Preputial Lamina	0.596491	0.0107306	0.274823	0.0155217	Surface Genital Epi	2.48469	4.16551	0
WNT3	Preputial Lamina	0.626706	0.0145244	0.164894	0.0195317	Surface Genital Epi	2.46654	3.93572	0
WNT6	Preputial Lamina	0.705653	0.0257775	0.6231	0.0313384	Vas Deferens Epi	2.44361	3.46291	0
S100A14	Preputial Lamina	0.87232	0.0571734	0.833958	0.0638408	Prostate Epi	2.40007	2.75136	0
C19orf33	Preputial Lamina	0.835283	0.0526159	0.835283	0.0590177	Preputial Lamina	2.36378	2.82992	0
FABP7	Preputial Lamina	0.869396	0.0604448	0.679078	0.0670616	Surface Genital Epi	2.34923	2.70214	0
DSG3	Preputial Lamina	0.493177	0.00454944	0.493177	0.00854612	Preputial Lamina	2.34865	4.76228	0
PKP1	Preputial Lamina	0.618908	0.0185032	0.618908	0.0234141	Preputial Lamina	2.32364	3.75441	0
TNS4	Preputial Lamina	0.506823	0.00726624	0.312057	0.0113523	Surface Genital Epi	2.26972	4.47833	0
DSP	Preputial Lamina	0.926901	0.0834573	0.926901	0.0903561	Preputial Lamina	2.22827	2.404	0
FGFBP1	Preputial Lamina	0.496101	0.00745915	0.338652	0.0114559	Surface Genital Epi	2.2172	4.46925	0
LINC00514	Preputial Lamina	0.497076	0.00841565	0.199088	0.0124126	Vas Deferens Epi	2.18169	4.38904	0
CXCL14	Preputial Lamina	0.961988	0.106727	0.933719	0.113722	Glans	2.09136	2.17399	0
LAMB3	Preputial Lamina	0.623782	0.0315165	0.623782	0.0363609	Preputial Lamina	2.06738	3.31426	0
KRT13	Preputial Lamina	0.740741	0.0573261	0.875887	0.062916	Surface Genital Epi	2.04885	2.76595	0
KRT17	Preputial Lamina	0.974659	0.117883	0.955888	0.124891	Prostate Epi	2.02759	2.08031	0
FXYD3	Preputial Lamina	0.675439	0.0473431	0.910529	0.0524805	Prostate Epi	1.99073	2.94731	0
COL7A1	Preputial Lamina	0.707602	0.0585157	0.333333	0.0638249	Prostate Epi	1.94705	2.75161	0
SERPINB5	Preputial Lamina	0.57115	0.0295392	0.737589	0.0339692	Surface Genital Epi	1.9318	3.3823	0
KRT19	Preputial Lamina	0.92885	0.119539	0.995944	0.126159	Urethral Epi	1.92292	2.07021	0
LAMC2	Preputial Lamina	0.582846	0.0332205	0.449438	0.0377161	Prostate Epi	1.91038	3.27767	0
BCL11B	Preputial Lamina	0.559454	0.029507	0.423759	0.0338417	Surface Genital Epi	1.89435	3.38606	0
KREMEN2	Preputial Lamina	0.467836	0.0152077	0.306349	0.0189099	Coelomic Epi	1.85641	3.96807	0
TUBA4A	Preputial Lamina	0.593567	0.0396267	0.593567	0.0441576	Preputial Lamina	1.85192	3.11999	0
PKP3	Preputial Lamina	0.528265	0.0282049	0.528265	0.0322951	Preputial Lamina	1.81345	3.43284	0
WNT10A	Preputial Lamina	0.425926	0.0117192	0.284228	0.0151072	Prostate Epi	1.78573	4.19258	0
PPP1R14C	Preputial Lamina	0.425926	0.0119523	0.421053	0.0153384	Ciliated Epi	1.77926	4.1774	0
IRF6	Preputial Lamina	0.625731	0.0553086	0.666667	0.0599743	Surface Genital Epi	1.76071	2.81384	0
EDN2	Preputial Lamina	0.492203	0.0247165	0.492203	0.0285402	Preputial Lamina	1.75049	3.55644	0
PIK3C2G	Preputial Lamina	0.483431	0.023141	0.483431	0.0269059	Preputial Lamina	1.7478	3.61541	0
GPNMB	Preputial Lamina	0.798246	0.107386	0.606383	0.113037	Surface Genital Epi	1.74021	2.18004	0
DSC3	Preputial Lamina	0.722222	0.0896464	0.722222	0.0948205	Preputial Lamina	1.70139	2.35577	0
PERP	Preputial Lamina	0.974659	0.169414	0.974659	0.176001	Preputial Lamina	1.69324	1.73727	0
HCAR2	Preputial Lamina	0.426901	0.0160757	0.426901	0.0194361	Preputial Lamina	1.68226	3.94063	0
CDH1	Preputial Lamina	0.603314	0.0585157	0.696809	0.0629719	Vas Deferens Epi	1.6682	2.76507	0
CXADR	Preputial Lamina	0.769006	0.110682	0.769006	0.116066	Preputial Lamina	1.65613	2.15359	0
CYP2W1	Preputial Lamina	0.587719	0.0562249	0.449854	0.0605722	Prostate Epi	1.64792	2.80392	0
TPD52	Preputial Lamina	0.594542	0.0588855	0.569149	0.0632668	Surface Genital Epi	1.64117	2.76039	0
ITGA6	Preputial Lamina	0.740741	0.106638	0.845994	0.111825	Schwann	1.62283	2.19082	0
CXCL14	Glans	0.933719	0.090497	0.933719	0.113722	Glans	2.0299	2.17399	0
DLX5	Glans	0.643994	0.0472529	0.393617	0.0636893	Surface Genital Epi	1.77339	2.75374	0
TFAP2A	Glans	0.705065	0.0639603	0.647416	0.0816187	Vas Deferens Epi	1.76668	2.5057	0
CACNA2D3	Glans	0.64081	0.047589	0.64081	0.0639285	Glans	1.76222	2.74999	0
SIM1	Glans	0.526483	0.0265695	0.449936	0.040339	Prepuce	1.69024	3.21044	0
MSX2	Glans	0.629233	0.0607713	0.427297	0.0764288	Skeletal Muscle	1.61801	2.5714	0
TBX4	Glans	0.467728	0.0299716	0.467728	0.0420291	Glans	1.48241	3.16939	0
TBX5	Glans	0.465412	0.0335377	0.465412	0.0454332	Glans	1.43883	3.09151	0
MAB21L1	Glans	0.443705	0.0355954	0.443705	0.0468363	Glans	1.35822	3.0611	0
ALX4	Glans	0.470622	0.0454575	0.29884	0.0571681	Skeletal Muscle	1.34681	2.86176	0
CCDC3	Glans	0.685673	0.134233	0.530214	0.149422	Preputial Lamina	1.30345	1.90098	0
HPSE2	Glans	0.571346	0.0964569	0.571346	0.109537	Glans	1.26353	2.21149	0
SFRP2	Glans	0.833864	0.212499	0.841689	0.229613	Vas Deferens Lig	1.22691	1.47136	0
GRP	Glans	0.330246	0.0157318	0.0876088	0.0243947	Upper Prostate Mese	1.22633	3.71339	0
HS3ST6	Glans	0.331114	0.0168222	0.331114	0.0254789	Glans	1.21516	3.6699	0
CRABP1	Glans	0.98987	0.275114	0.889289	0.294801	Upper Prostate Mese	1.20908	1.22145	0
CRLF1	Glans	0.565557	0.110713	0.565557	0.123241	Glans	1.18406	2.09361	0
MME	Glans	0.652098	0.152826	0.650193	0.166578	Prepuce	1.16875	1.79229	0
NETO2	Glans	0.446599	0.063206	0.446599	0.0737661	Glans	1.16422	2.60686	0
DYNC1I1	Glans	0.33343	0.022159	0.209549	0.0307326	Endothelial Lymphatic	1.16115	3.48243	0
PRRX2	Glans	0.567294	0.118845	0.620026	0.131197	Prepuce	1.1522	2.03105	0
SHOX2	Glans	0.336035	0.0244626	0.336035	0.0330445	Glans	1.14585	3.4099	0
ISL1	Glans	0.587554	0.130085	0.747375	0.142685	Upper Prostate Mese	1.14404	1.94711	0
MSX1	Glans	0.83097	0.244741	0.457058	0.260888	Corpus Cavernosum	1.11654	1.34366	0
CD24	Glans	0.652098	0.168435	0.952931	0.181757	Neural	1.11188	1.70509	0
TAFA1	Glans	0.290593	0.0166336	0.150834	0.0241795	Prepuce	1.08166	3.72225	0
SP9	Glans	0.22576	0.00292666	0.0686275	0.00906431	Müllerian Epi	1.06184	4.70341	0
IGFBP3	Glans	0.778871	0.243839	0.778871	0.258576	Glans	1.05347	1.35257	0
MPPED2	Glans	0.521563	0.131978	0.521563	0.142709	Glans	1.01546	1.94695	0
DIO2	Glans	0.259913	0.0139775	0.0987061	0.0207515	Corpus Spongiosum	1.0072	3.87514	0
LMO7	Glans	0.578871	0.169935	0.608663	0.181199	Vas Deferens Epi	0.988806	1.70816	0
CRIP1	Glans	0.584949	0.175149	0.961219	0.186436	Ciliated Epi	0.98252	1.67967	0
HOXD13	Glans	0.402605	0.0828319	0.571857	0.0916396	Upper Prostate Mese	0.962182	2.38989	0
S100A4	Glans	0.860781	0.313333	0.849807	0.328412	Prepuce	0.958469	1.11349	0
DLX6	Glans	0.22026	0.00779623	0.0799406	0.0136483	Corpus Cavernosum	0.94583	4.29414	0
ISL2	Glans	0.303907	0.0373006	0.280702	0.0446439	Preputial Lamina	0.944859	3.10904	0
FRMD6	Glans	0.635601	0.22473	0.576779	0.236047	Prostate Epi	0.917633	1.44373	0
COL26A1	Glans	0.463386	0.129355	0.495749	0.138556	Corpus Spongiosum	0.915876	1.97648	0
ENPP2	Glans	0.66657	0.243241	0.615362	0.254901	Upper Prostate Mese	0.911122	1.36688	0
ZIC2	Glans	0.184081	0.00222984	0.184081	0.00723869	Glans	0.907209	4.92831	0
EMCN	Glans	0.39508	0.0949238	0.554377	0.103191	Endothelial Lymphatic	0.897293	2.27117	0
ECRG4	Glans	0.679016	0.255997	0.679016	0.267648	Glans	0.894998	1.31808	0
KRT17	Glans	0.428654	0.116288	0.955888	0.124891	Prostate Epi	0.891734	2.08031	0
WNT5A	Glans	0.827207	0.327229	0.675225	0.341	Prepuce	0.88997	1.07587	0
BMP4	Glans	0.554559	0.196447	0.554559	0.206311	Glans	0.8753	1.57837	0
RCAN2	Glans	0.308828	0.0544753	0.308828	0.0614811	Glans	0.861329	2.78903	0
GJA1	Glans	0.553401	0.201817	0.720273	0.211501	Preputial Lamina	0.859723	1.55353	0
DAAM2	Glans	0.410999	0.116755	0.392743	0.124859	Perivascular	0.85511	2.08057	0
RNF175	Glans	0.29233	0.0480071	0.21887	0.0547366	Prepuce	0.849283	2.90522	0
HOXD11	Glans	0.357164	0.0872588	0.481701	0.094693	Corpus Spongiosum	0.841876	2.35712	0
FOXF2	Corpus Spongiosum	0.763401	0.0409592	0.646983	0.0565383	Prepuce	2.19313	2.87284	0
SRD5A2	Corpus Spongiosum	0.749353	0.0676596	0.749353	0.0823601	Corpus Spongiosum	1.87088	2.49665	0
HAPLN1	Corpus Spongiosum	0.530129	0.0285989	0.375481	0.0394142	Prepuce	1.71424	3.23363	0
FOXF1	Corpus Spongiosum	0.719778	0.0982384	0.723123	0.111642	Lower Prostate Mese	1.57809	2.19246	0
BMP5	Corpus Spongiosum	0.557486	0.0482678	0.557486	0.0592489	Corpus Spongiosum	1.57546	2.82601	0
FENDRR	Corpus Spongiosum	0.532717	0.0432161	0.532717	0.053772	Corpus Spongiosum	1.55713	2.923	0
PENK	Corpus Spongiosum	0.544547	0.0605466	0.370988	0.0709838	Prepuce	1.44049	2.6453	0
HOXD13	Corpus Spongiosum	0.594824	0.0805495	0.571857	0.0916396	Upper Prostate Mese	1.42157	2.38989	0
PRDM6	Corpus Spongiosum	0.463586	0.0467523	0.463586	0.0557411	Corpus Spongiosum	1.33839	2.88704	0
SIX1	Corpus Spongiosum	0.480222	0.053572	0.480222	0.0627725	Corpus Spongiosum	1.32937	2.76824	0
PRRX2	Corpus Spongiosum	0.652126	0.119716	0.620026	0.131197	Prepuce	1.3245	2.03105	0
EPHA7	Corpus Spongiosum	0.607024	0.115031	0.607024	0.125641	Corpus Spongiosum	1.25917	2.07433	0
HOXA13	Corpus Spongiosum	0.631423	0.12784	0.660101	0.138699	Prostate Lig	1.24734	1.97545	0
NELL1	Corpus Spongiosum	0.542329	0.0948734	0.416069	0.104523	Lower Prostate Mese	1.22477	2.25835	0
ISL1	Corpus Spongiosum	0.618484	0.132199	0.747375	0.142685	Upper Prostate Mese	1.20426	1.94711	0
DPT	Corpus Spongiosum	0.533826	0.0982303	0.533826	0.107624	Corpus Spongiosum	1.18996	2.22911	0
EPHA3	Corpus Spongiosum	0.579667	0.118535	0.533761	0.128479	Lower Prostate Mese	1.18947	2.05199	0
WNT2	Corpus Spongiosum	0.407763	0.0469804	0.232523	0.0547606	Vas Deferens Epi	1.18447	2.90479	0
HOXD11	Corpus Spongiosum	0.481701	0.0861633	0.481701	0.094693	Corpus Spongiosum	1.13542	2.35712	0
FGF13	Corpus Spongiosum	0.619593	0.164448	0.619593	0.174263	Corpus Spongiosum	1.08255	1.74719	0
ANGPT1	Corpus Spongiosum	0.642514	0.175602	0.482021	0.185671	Corpus Cavernosum	1.08185	1.68378	0
EYA1	Corpus Spongiosum	0.446211	0.0839716	0.446211	0.0917831	Corpus Spongiosum	1.0657	2.38833	0
NLGN1	Corpus Spongiosum	0.676895	0.196819	0.611887	0.207172	Corpus Cavernosum	1.06557	1.57421	0
PRR16	Corpus Spongiosum	0.465804	0.0943601	0.465804	0.10237	Corpus Spongiosum	1.06164	2.27916	0
EDIL3	Corpus Spongiosum	0.52976	0.128516	0.426903	0.137168	Perivascular	1.05239	1.98655	0
SEMA3A	Corpus Spongiosum	0.451017	0.093146	0.579839	0.100863	Skeletal Muscle	1.03463	2.29399	0
CYTL1	Corpus Spongiosum	0.519778	0.129819	0.519778	0.138229	Corpus Spongiosum	1.02856	1.97885	0
LIMCH1	Corpus Spongiosum	0.657671	0.200078	0.720595	0.209946	Urethral Epi	1.02656	1.5609	0
PID1	Corpus Spongiosum	0.526802	0.139409	0.313864	0.147763	Prepuce	1.00732	1.91214	0
ZNF536	Corpus Spongiosum	0.382255	0.0676433	0.544544	0.0744278	Schwann	0.99307	2.59793	0
TFAP2A	Corpus Spongiosum	0.391128	0.0747971	0.647416	0.0816187	Vas Deferens Epi	0.980047	2.5057	0
COL26A1	Corpus Spongiosum	0.495749	0.130683	0.495749	0.138556	Corpus Spongiosum	0.979839	1.97648	0
RBFOX1	Corpus Spongiosum	0.382625	0.0722794	0.478145	0.0789719	Skeletal Muscle	0.971355	2.53866	0
CRABP1	Corpus Spongiosum	0.794455	0.283789	0.889289	0.294801	Upper Prostate Mese	0.970389	1.22145	0
WNT16	Corpus Spongiosum	0.252495	0.0163364	0.252495	0.0214291	Corpus Spongiosum	0.970341	3.84301	0
LINC01082	Corpus Spongiosum	0.241405	0.0134276	0.241405	0.0183439	Corpus Spongiosum	0.965247	3.99846	0
HPSE2	Corpus Spongiosum	0.434381	0.102378	0.571346	0.109537	Glans	0.96063	2.21149	0
FBLN2	Corpus Spongiosum	0.631423	0.210263	0.631423	0.219345	Corpus Spongiosum	0.957938	1.51711	0
SMOC1	Corpus Spongiosum	0.331238	0.0509647	0.331238	0.0570087	Corpus Spongiosum	0.94885	2.86455	0
KIF26B	Corpus Spongiosum	0.441035	0.119284	0.480315	0.126223	Epididymis Epi	0.912814	2.06971	0
NDNF	Corpus Spongiosum	0.298336	0.0414643	0.334403	0.0470037	Prepuce	0.912172	3.05753	0
TBX5	Corpus Spongiosum	0.29353	0.0399651	0.465412	0.0454332	Glans	0.907453	3.09151	0
SNCAIP	Corpus Spongiosum	0.573383	0.199663	0.357601	0.207722	Lower Prostate Mese	0.901103	1.57156	0
PTX3	Corpus Spongiosum	0.50536	0.165922	0.507702	0.173242	Prepuce	0.885929	1.75306	0
HOXD12	Corpus Spongiosum	0.229945	0.0170371	0.153615	0.0216284	Upper Prostate Mese	0.88155	3.83375	0
AC092691.1	Corpus Spongiosum	0.52902	0.181827	0.369705	0.189314	Prepuce	0.880474	1.66435	0
PPIC	Corpus Spongiosum	0.774861	0.31207	0.774861	0.32205	Corpus Spongiosum	0.877955	1.13305	0
NTRK3	Corpus Spongiosum	0.365619	0.0851693	0.365619	0.0912171	Corpus Spongiosum	0.87548	2.39451	0
LOXL1	Corpus Spongiosum	0.696858	0.278803	0.534892	0.287818	Lower Prostate Mese	0.867886	1.24543	0
ACKR3	Corpus Spongiosum	0.557116	0.205448	0.557116	0.213031	Corpus Spongiosum	0.861478	1.54632	0
BMP5	Corpus Cavernosum	0.670431	0.0424012	0.557486	0.0592489	Corpus Spongiosum	1.89464	2.82601	0
PRR16	Corpus Cavernosum	0.778603	0.0837293	0.465804	0.10237	Corpus Spongiosum	1.77456	2.27916	0
ZFHX4-AS1	Corpus Cavernosum	0.482318	0.0152615	0.130937	0.0277908	Prepuce	1.72817	3.58305	0
COL9A2	Corpus Cavernosum	0.729272	0.106568	0.547619	0.123273	Coelomic Epi	1.52662	2.09335	0
SOX9	Corpus Cavernosum	0.647548	0.0809195	0.737795	0.09612	Epididymis Epi	1.51666	2.34216	0
PPARG	Corpus Cavernosum	0.551857	0.0593912	0.594412	0.0726022	Urethral Epi	1.44739	2.62276	0
ZFHX4	Corpus Cavernosum	0.846062	0.169875	0.526958	0.188015	Prepuce	1.41397	1.67124	0
PWRN1	Corpus Cavernosum	0.480832	0.0433023	0.218137	0.0550396	Müllerian Epi	1.39427	2.8997	0
SMOC1	Corpus Cavernosum	0.480832	0.0453257	0.331238	0.0570087	Corpus Spongiosum	1.37737	2.86455	0
DIPK1C	Corpus Cavernosum	0.412779	0.0394767	0.160031	0.049491	Vas Deferens Lig	1.2408	3.00596	0
CFH	Corpus Cavernosum	0.582467	0.111041	0.582467	0.123688	Corpus Cavernosum	1.21735	2.09	0
HPSE2	Corpus Cavernosum	0.541456	0.0976309	0.571346	0.109537	Glans	1.19743	2.21149	0
EYA1	Corpus Cavernosum	0.489747	0.080813	0.446211	0.0917831	Corpus Spongiosum	1.16968	2.38833	0
TBX5	Corpus Cavernosum	0.342348	0.0372485	0.465412	0.0454332	Glans	1.05837	3.09151	0
CA3	Corpus Cavernosum	0.336701	0.0363474	0.256404	0.0444048	Prostate SmMu	1.04863	3.11441	0
P4HA3	Corpus Cavernosum	0.332541	0.0354463	0.332541	0.0434162	Corpus Cavernosum	1.04315	3.13692	0
PRRX2	Corpus Cavernosum	0.511144	0.120724	0.620026	0.131197	Prepuce	1.03816	2.03105	0
ISL1	Corpus Cavernosum	0.533135	0.131922	0.747375	0.142685	Upper Prostate Mese	1.03808	1.94711	0
CFD	Corpus Cavernosum	0.390193	0.0612344	0.390193	0.0700591	Corpus Cavernosum	1.0373	2.65842	0
TBX4	Corpus Cavernosum	0.320654	0.0343486	0.467728	0.0420291	Glans	1.01628	3.16939	0
SCUBE2	Corpus Cavernosum	0.435364	0.0909873	0.435364	0.100226	Corpus Cavernosum	1.00148	2.30033	0
PTPRT	Corpus Cavernosum	0.301634	0.0289174	0.209524	0.0362333	Coelomic Epi	1.00076	3.31778	0
GLIS1	Corpus Cavernosum	0.402377	0.0755128	0.334566	0.0842814	Corpus Spongiosum	0.995319	2.47359	0
PIEZO2	Corpus Cavernosum	0.506389	0.130644	0.506389	0.140724	Corpus Cavernosum	0.993006	1.96095	0
TF	Corpus Cavernosum	0.230015	0.00741366	0.132653	0.0133852	Erythroid	0.992193	4.31361	0
RBFOX1	Corpus Cavernosum	0.387519	0.0704666	0.478145	0.0789719	Skeletal Muscle	0.983779	2.53866	0
MPPED2	Corpus Cavernosum	0.505201	0.132717	0.521563	0.142709	Glans	0.983599	1.94695	0
TMEM100	Corpus Cavernosum	0.582169	0.176257	0.52451	0.187146	Müllerian Epi	0.975639	1.67587	0
FOXF2	Corpus Cavernosum	0.338782	0.0487581	0.646983	0.0565383	Prepuce	0.973264	2.87284	0
NLGN1	Corpus Cavernosum	0.611887	0.196015	0.611887	0.207172	Corpus Cavernosum	0.963237	1.57421	0
SCRG1	Corpus Cavernosum	0.667756	0.229299	0.607759	0.241061	Vas Deferens Lig	0.95002	1.4227	0
ALDOC	Corpus Cavernosum	0.316196	0.0454322	0.235346	0.0526958	Neural	0.930635	2.94322	0
SRD5A2	Corpus Cavernosum	0.364933	0.0745707	0.749353	0.0823601	Corpus Spongiosum	0.911112	2.49665	0
CYP26B1	Corpus Cavernosum	0.259435	0.0237974	0.0969609	0.0301187	Glans	0.908701	3.50261	0
CRABP1	Corpus Cavernosum	0.737593	0.282596	0.889289	0.294801	Upper Prostate Mese	0.900935	1.22145	0
HAPLN1	Corpus Cavernosum	0.276672	0.032874	0.375481	0.0394142	Prepuce	0.894653	3.23363	0
CEBPA	Corpus Cavernosum	0.387816	0.0932646	0.446941	0.101166	Prostate Epi	0.888482	2.29099	0
EN1	Corpus Cavernosum	0.195542	0.006062	0.0617375	0.011145	Corpus Spongiosum	0.879307	4.49676	0
EYA4	Corpus Cavernosum	0.351857	0.0750459	0.531972	0.0824717	Neural	0.87799	2.4953	0
SIX1	Corpus Cavernosum	0.315007	0.0558195	0.480222	0.0627725	Corpus Spongiosum	0.872015	2.76824	0
ECRG4	Corpus Cavernosum	0.652897	0.257029	0.679016	0.267648	Glans	0.860572	1.31808	0
SFRP2	Corpus Cavernosum	0.582467	0.219887	0.841689	0.229613	Vas Deferens Lig	0.857017	1.47136	0
CXCL14	Corpus Cavernosum	0.394056	0.105995	0.933719	0.113722	Glans	0.856677	2.17399	0
HOXD13	Corpus Cavernosum	0.355423	0.0843682	0.571857	0.0916396	Upper Prostate Mese	0.849424	2.38989	0
TTYH1	Corpus Cavernosum	0.445171	0.146962	0.507611	0.154962	Perivascular	0.830054	1.86457	0
EBF1	Corpus Cavernosum	0.539673	0.207197	0.632081	0.216116	Endothelial	0.826746	1.53194	0
MKX	Corpus Cavernosum	0.254086	0.033087	0.254086	0.0390156	Corpus Cavernosum	0.824203	3.24379	0
ST6GALNAC5	Corpus Cavernosum	0.30312	0.0611852	0.263766	0.0676754	Neural	0.816313	2.69303	0
LINC00511	Corpus Cavernosum	0.282615	0.0498394	0.586767	0.0560839	Prostate Epi	0.814188	2.88091	0
ANGPT1	Corpus Cavernosum	0.482021	0.177502	0.482021	0.185671	Corpus Cavernosum	0.811617	1.68378	0
CXCL14	Prepuce	0.915276	0.103641	0.933719	0.113722	Glans	1.98981	2.17399	0
SHOX2	Prepuce	0.56932	0.0262999	0.336035	0.0330445	Glans	1.94132	3.4099	0
FOXF2	Prepuce	0.646983	0.0491124	0.646983	0.0565383	Prepuce	1.85868	2.87284	0
DKK 2.00	Prepuce	0.675225	0.0638768	0.675225	0.0714701	Prepuce	1.78156	2.63848	0
TBX5	Prepuce	0.536585	0.039256	0.465412	0.0454332	Glans	1.65886	3.09151	0
DPT	Prepuce	0.71887	0.0999362	0.533826	0.107624	Corpus Spongiosum	1.60244	2.22911	0
VGLL3	Prepuce	0.690629	0.0924531	0.554558	0.0998828	Schwann	1.59104	2.30376	0
TBX4	Prepuce	0.473684	0.0366002	0.467728	0.0420291	Glans	1.50129	3.16939	0
FNDC1	Prepuce	0.65982	0.102963	0.408932	0.10988	Vas Deferens Lig	1.45713	2.20837	0
SIM1	Prepuce	0.449936	0.0351876	0.449936	0.040339	Prepuce	1.44449	3.21044	0
SFRP2	Prepuce	0.940308	0.220675	0.841689	0.229613	Vas Deferens Lig	1.38353	1.47136	0
HPSE2	Prepuce	0.605263	0.103302	0.571346	0.109537	Glans	1.33853	2.21149	0
MAB21L1	Prepuce	0.433248	0.0419764	0.443705	0.0468363	Glans	1.32621	3.0611	0
SLC1A3	Prepuce	0.45122	0.0540608	0.45122	0.0589938	Prepuce	1.2771	2.83032	0
WNT11	Prepuce	0.603338	0.115661	0.421569	0.121718	Müllerian Epi	1.27066	2.10604	0
PRRX2	Prepuce	0.620026	0.125049	0.620026	0.131197	Prepuce	1.2593	2.03105	0
HAPLN1	Prepuce	0.375481	0.0351876	0.375481	0.0394142	Prepuce	1.21417	3.23363	0
SRD5A2	Prepuce	0.471117	0.0774708	0.749353	0.0823601	Corpus Spongiosum	1.17622	2.49665	0
MME	Prepuce	0.650193	0.160495	0.650193	0.166578	Prepuce	1.16534	1.79229	0
FBLN2	Prepuce	0.760591	0.212538	0.631423	0.219345	Corpus Spongiosum	1.1539	1.51711	0
CACNA2D3	Prepuce	0.410141	0.0595743	0.64081	0.0639285	Glans	1.12788	2.74999	0
COL24A1	Prepuce	0.34018	0.0357607	0.195474	0.0395418	Prostate SmMu	1.09892	3.2304	0
PRR16	Prepuce	0.460205	0.0978697	0.465804	0.10237	Corpus Spongiosum	1.04888	2.27916	0
PHEX	Prepuce	0.21181	0.00516633	0.0237646	0.00773297	Lower Prostate Mese	1.02988	4.86226	0
NDNF	Prepuce	0.334403	0.0433891	0.334403	0.0470037	Prepuce	1.02245	3.05753	0
LIMCH1	Prepuce	0.65276	0.204377	0.720595	0.209946	Urethral Epi	1.0189	1.5609	0
IGFBP3	Prepuce	0.752246	0.252367	0.778871	0.258576	Glans	1.01746	1.35257	0
CRABP1	Prepuce	0.831194	0.288055	0.889289	0.294801	Upper Prostate Mese	1.01526	1.22145	0
TOX	Prepuce	0.369063	0.0608336	0.369063	0.0646619	Prepuce	1.01071	2.73858	0
TFAP2A	Prepuce	0.399872	0.0776161	0.647416	0.0816187	Vas Deferens Epi	1.00196	2.5057	0
PHACTR1	Prepuce	0.438383	0.0991451	0.438383	0.103359	Prepuce	0.994931	2.26955	1.3839e-270
CCDC3	Prepuce	0.520539	0.144754	0.530214	0.149422	Preputial Lamina	0.989536	1.90098	0
SHOX	Prepuce	0.208601	0.00630454	0.119826	0.00881718	Glans	0.986901	4.73105	0
PENK	Prepuce	0.370988	0.0672107	0.370988	0.0709838	Prepuce	0.981377	2.6453	0
LOX	Prepuce	0.77086	0.277569	0.635599	0.283696	Vas Deferens Lig	0.971169	1.25985	0
TAFA2	Prepuce	0.369063	0.0690109	0.301634	0.0727377	Corpus Cavernosum	0.967275	2.6209	0
CADM2	Prepuce	0.425546	0.0995649	0.425546	0.103614	Prepuce	0.964748	2.26709	0
COL26A1	Prepuce	0.485237	0.134195	0.495749	0.138556	Corpus Spongiosum	0.959064	1.97648	0
S100A4	Prepuce	0.849807	0.321854	0.849807	0.328412	Prepuce	0.946249	1.11349	0
TMTC2	Prepuce	0.602054	0.203602	0.602054	0.208551	Prepuce	0.943763	1.56757	0
SEMA3A	Prepuce	0.391528	0.0972078	0.579839	0.100863	Skeletal Muscle	0.89816	2.29399	0
PTX3	Prepuce	0.507702	0.169036	0.507702	0.173242	Prepuce	0.890034	1.75306	0
ALKAL2	Prepuce	0.288832	0.0432922	0.288832	0.046342	Prepuce	0.887207	3.07171	0
ANKRD29	Prepuce	0.338254	0.0700926	0.306195	0.0734233	Perivascular	0.883355	2.61151	0
GFRA1	Prepuce	0.471117	0.149743	0.506349	0.153735	Coelomic Epi	0.882179	1.87253	0
ZFHX4	Prepuce	0.526958	0.183752	0.526958	0.188015	Prepuce	0.88067	1.67124	0
CCDC68	Prepuce	0.272144	0.0372945	0.225743	0.0402114	Endothelial	0.874562	3.2136	0
MACROD2	Prepuce	0.435815	0.132912	0.43769	0.136674	Vas Deferens Epi	0.86734	1.99016	4.01525e-185
NTRK2	Prepuce	0.609756	0.236997	0.577699	0.241627	Perivascular	0.866073	1.42036	0
ARHGAP28	Prepuce	0.643132	0.257178	0.449523	0.261972	Endothelial	0.861487	1.33952	0
MSC-AS1	Pre-Perivascular	0.393098	0.051201	0.399643	0.0584676	Skeletal Muscle	1.11612	2.83928	0
CYGB	Pre-Perivascular	0.467367	0.0870727	0.467367	0.0951553	Pre-Perivascular	1.09936	2.35224	0
ANGPT2	Pre-Perivascular	0.444861	0.0779174	0.562334	0.0857163	Endothelial Lymphatic	1.0929	2.45671	0
MSC	Pre-Perivascular	0.385971	0.0518608	0.394377	0.0589619	Vas Deferens Epi	1.09263	2.83086	0
LHX9	Pre-Perivascular	0.277194	0.0192391	0.277194	0.0247216	Pre-Perivascular	1.02564	3.70008	0
ARX	Pre-Perivascular	0.366842	0.0557868	0.12974	0.0623979	Epididymis Mese	1.0177	2.77422	0
GUCY1A1	Pre-Perivascular	0.544261	0.176931	0.544261	0.184738	Pre-Perivascular	0.919157	1.68882	0
CCDC102B	Pre-Perivascular	0.330083	0.0638506	0.415044	0.069509	Perivascular	0.880099	2.6663	0
PRSS35	Pre-Perivascular	0.47937	0.156438	0.47937	0.163301	Pre-Perivascular	0.868695	1.81216	0
PI15	Pre-Perivascular	0.553263	0.207842	0.545832	0.215184	Lower Prostate Mese	0.849958	1.53626	0
FOXS1	Pre-Perivascular	0.348087	0.0822425	0.348087	0.0878927	Pre-Perivascular	0.846422	2.43164	0
GATA6	Pre-Perivascular	0.534884	0.200007	0.886098	0.207124	Prostate SmMu	0.842141	1.57444	0
EGFL6	Pre-Perivascular	0.445236	0.157374	0.445236	0.163492	Pre-Perivascular	0.806318	1.81099	0
PTCH2	Pre-Perivascular	0.475619	0.180279	0.334743	0.186556	Prostate SmMu	0.798576	1.67902	0
CFH	Pre-Perivascular	0.380345	0.118114	0.582467	0.123688	Corpus Cavernosum	0.79492	2.09	0
CYP1B1	Pre-Perivascular	0.597524	0.265323	0.584013	0.272384	Epididymis Lig	0.777106	1.30054	0
HEYL	Pre-Perivascular	0.394224	0.137948	0.591858	0.143395	Perivascular	0.765643	1.94215	0
MEOX2	Pre-Perivascular	0.280945	0.0617084	0.280945	0.066368	Pre-Perivascular	0.762075	2.71254	0
SERPINE2	Pre-Perivascular	0.74081	0.351101	0.553097	0.359384	Perivascular	0.758119	1.02336	0
SEMA5B	Pre-Perivascular	0.425731	0.165414	0.425731	0.170946	Pre-Perivascular	0.752014	1.76641	0
TTYH1	Pre-Perivascular	0.39985	0.149644	0.507611	0.154962	Perivascular	0.74555	1.86457	0
TENM4	Pre-Perivascular	0.367967	0.12696	0.367967	0.132082	Pre-Perivascular	0.744887	2.02433	0
ZFPM2	Pre-Perivascular	0.497749	0.222121	0.766667	0.227979	Coelomic Epi	0.735923	1.4785	0
C7	Pre-Perivascular	0.817329	0.399036	0.780145	0.407926	Epididymis Lig	0.732874	0.89667	0
GGT5	Pre-Perivascular	0.282071	0.0727045	0.282071	0.0771543	Pre-Perivascular	0.72265	2.56195	0
ITGA11	Pre-Perivascular	0.284321	0.0768341	0.223477	0.081244	Corpus Cavernosum	0.713731	2.5103	8.05252e-215
PLP1	Pre-Perivascular	0.291073	0.0819086	0.304236	0.0863541	Prepuce	0.712924	2.4493	0
CNTN1	Pre-Perivascular	0.463616	0.209659	0.463616	0.215056	Pre-Perivascular	0.712511	1.53686	0
ARHGAP15	Pre-Perivascular	0.230308	0.042396	0.450652	0.0463898	Immune	0.7072	3.07068	0
ANGPTL1	Pre-Perivascular	0.397974	0.16714	0.401632	0.172047	Epididymis Lig	0.700431	1.75999	0
NGFR	Pre-Perivascular	0.495124	0.240138	0.545136	0.245558	Vas Deferens Lig	0.695265	1.40422	0
FZD4	Pre-Perivascular	0.495499	0.242362	0.488783	0.247742	Endothelial	0.691403	1.39537	0
PEAR1	Pre-Perivascular	0.305701	0.100138	0.305701	0.104507	Pre-Perivascular	0.690428	2.2585	3.21966e-183
COL12A1	Pre-Perivascular	0.633533	0.330404	0.706541	0.336846	Prostate SmMu	0.689366	1.08813	0
GUCY1B1	Pre-Perivascular	0.409602	0.181077	0.463235	0.185934	Müllerian Epi	0.6891	1.68236	0
PDE3A	Pre-Perivascular	0.345086	0.132214	0.384804	0.136738	Müllerian Epi	0.686614	1.98969	0
NOTCH3	Pre-Perivascular	0.460615	0.222618	0.658341	0.227676	Skeletal Muscle	0.681633	1.47983	0
NRK	Pre-Perivascular	0.615154	0.329263	0.601644	0.33534	Vas Deferens Lig	0.672124	1.09261	0
PROCR	Pre-Perivascular	0.285071	0.0928151	0.710875	0.0969012	Endothelial Lymphatic	0.665374	2.33406	0
PKDCC	Pre-Perivascular	0.845836	0.448241	0.772942	0.456691	Prostate SmMu	0.662922	0.783747	0
PDGFRB	Pre-Perivascular	0.704801	0.384268	0.704801	0.391081	Pre-Perivascular	0.661696	0.938841	0
SFRP2	Pre-Perivascular	0.447862	0.224874	0.841689	0.229613	Vas Deferens Lig	0.658966	1.47136	0
GUCY1A2	Pre-Perivascular	0.332333	0.134869	0.332504	0.139066	Prostate SmMu	0.655629	1.97281	0
SPON2	Pre-Perivascular	0.572393	0.315946	0.584104	0.321396	Corpus Spongiosum	0.649712	1.13508	0
DCLK1	Pre-Perivascular	0.54051	0.295827	0.51865	0.301028	Neural	0.648911	1.20055	0
ABI3BP	Pre-Perivascular	0.450863	0.234404	0.516041	0.239004	Prostate SmMu	0.645308	1.43127	0
RASL12	Pre-Perivascular	0.376969	0.178984	0.694513	0.183192	Perivascular	0.639801	1.69722	0
APOE	Pre-Perivascular	0.719055	0.407971	0.820866	0.414583	Epididymis Epi	0.633115	0.880483	0
ADH1B	Pre-Perivascular	0.177794	0.0257634	0.0596857	0.0289946	Epididymis Lig	0.629507	3.54064	1.43718e-227
NID2	Pre-Perivascular	0.521755	0.294434	0.521755	0.299266	Pre-Perivascular	0.629458	1.20642	0
RGS5	Perivascular	0.820885	0.0431599	0.820885	0.0781906	Perivascular	2.09211	2.54861	0
SEPTIN4	Perivascular	0.662124	0.0198352	0.158082	0.0487655	Neural	2.0001	3.02073	0
COX4I2	Perivascular	0.656106	0.0191173	0.254885	0.0478089	Neural	1.99492	3.04054	0
ANGPT2	Perivascular	0.725664	0.0555319	0.562334	0.0857163	Endothelial Lymphatic	1.78275	2.45671	0
NDUFA4L2	Perivascular	0.650088	0.0459733	0.516569	0.0731841	Preputial Lamina	1.69984	2.61478	0
ESAM	Perivascular	0.610973	0.0387104	0.610973	0.0644866	Perivascular	1.67486	2.7413	0
HIGD1B	Perivascular	0.503186	0.0212043	0.247948	0.042914	Prostate SmMu	1.58431	3.14856	0
DBNDD2	Perivascular	0.664956	0.0734303	0.531155	0.100074	Vas Deferens Epi	1.53062	2.30184	0
PDLIM1	Perivascular	0.851504	0.138679	0.851504	0.170787	Perivascular	1.5049	1.76734	0
ITGA7	Perivascular	0.548142	0.0440031	0.548142	0.0667108	Perivascular	1.48403	2.70739	0
FOXS1	Perivascular	0.594336	0.0640053	0.348087	0.0878927	Pre-Perivascular	1.44521	2.43164	0
GJA4	Perivascular	0.42	0.0173391	0.42	0.035476	Perivascular	1.40234	3.3389	0
HEY2	Perivascular	0.486549	0.0362894	0.486549	0.0565702	Perivascular	1.3975	2.87227	0
MCAM	Perivascular	0.837876	0.158657	0.801045	0.18925	Prostate SmMu	1.3948	1.66468	0
AVPR1A	Perivascular	0.402301	0.0148096	0.109422	0.0322632	Vas Deferens Epi	1.38143	3.43383	0
RGS16	Perivascular	0.544071	0.0571765	0.29438	0.0791074	Skeletal Muscle	1.38028	2.53695	0
AOC3	Perivascular	0.456106	0.0328333	0.456106	0.0518986	Perivascular	1.34937	2.95846	0
FAM162B	Perivascular	0.587257	0.0783641	0.587257	0.101286	Perivascular	1.3447	2.28981	0
TRPC6	Perivascular	0.457522	0.0351708	0.457522	0.0541945	Perivascular	1.33376	2.91518	0
GUCY1B1	Perivascular	0.789204	0.15748	0.463235	0.185934	Müllerian Epi	1.32773	1.68236	0
NOTCH3	Perivascular	0.869912	0.197384	0.658341	0.227676	Skeletal Muscle	1.28732	1.47983	0
SH2D3C	Perivascular	0.470442	0.049012	0.470442	0.0679943	Perivascular	1.26471	2.68833	0
GUCY1A1	Perivascular	0.72885	0.159074	0.544261	0.184738	Pre-Perivascular	1.23089	1.68882	0
ENPEP	Perivascular	0.512743	0.0735973	0.3241	0.0933776	Ciliated Epi	1.21577	2.3711	0
EPAS1	Perivascular	0.566195	0.097281	0.566195	0.118402	Perivascular	1.20807	2.13367	0
LRRC32	Perivascular	0.487611	0.0652825	0.487611	0.0843053	Perivascular	1.20601	2.47331	0
RCSD1	Perivascular	0.415398	0.0383765	0.589385	0.0553585	Immune	1.20213	2.89393	0
ITGA1	Perivascular	0.676637	0.149716	0.676637	0.17345	Perivascular	1.18538	1.75187	0
NIBAN1	Perivascular	0.455398	0.0570513	0.303141	0.0749938	Endothelial	1.17964	2.59035	0
RASL12	Perivascular	0.694513	0.159074	0.694513	0.183192	Perivascular	1.17874	1.69722	0
MEF2C	Perivascular	0.826903	0.216	0.806506	0.243517	Endothelial	1.16806	1.41257	0
CRIP1	Perivascular	0.694336	0.16248	0.961219	0.186436	Ciliated Epi	1.16625	1.67967	0
SEMA5B	Perivascular	0.657168	0.148013	0.425731	0.170946	Pre-Perivascular	1.16083	1.76641	0
HEYL	Perivascular	0.591858	0.122242	0.591858	0.143395	Perivascular	1.14948	1.94215	0
EGFLAM	Perivascular	0.461593	0.0658586	0.461593	0.0836834	Perivascular	1.14508	2.48071	0
EBF1	Perivascular	0.739823	0.191415	0.632081	0.216116	Endothelial	1.13336	1.53194	0
CCDC102B	Perivascular	0.415044	0.0532111	0.415044	0.069509	Perivascular	1.10663	2.6663	0
LINGO1	Perivascular	0.427788	0.0586875	0.259804	0.0753127	Müllerian Epi	1.1063	2.58611	0
MT2A	Perivascular	0.747257	0.205415	0.82874	0.229821	Epididymis Epi	1.09881	1.47046	0
PDE3A	Perivascular	0.544248	0.117517	0.384804	0.136738	Müllerian Epi	1.08288	1.98969	0
GUCY1A2	Perivascular	0.54531	0.119904	0.332504	0.139066	Prostate SmMu	1.07579	1.97281	0
NRARP	Perivascular	0.600885	0.147186	0.680036	0.167622	Urethral Epi	1.07321	1.78604	0
CYTOR	Perivascular	0.545841	0.12109	0.545841	0.140222	Perivascular	1.07232	1.96453	0
EGFL6	Perivascular	0.582478	0.14373	0.445236	0.163492	Pre-Perivascular	1.05486	1.81099	0
A2M	Perivascular	0.740885	0.221009	0.740885	0.244425	Perivascular	1.04379	1.40884	0
HSPB2	Perivascular	0.55292	0.133612	0.67645	0.152499	Schwann	1.03982	1.8806	0
CRIP2	Perivascular	0.755221	0.233706	0.964286	0.257197	Vas Deferens Epi	1.02553	1.35791	0
KCNJ8	Perivascular	0.468673	0.0955863	0.439443	0.112391	Prostate SmMu	1.02441	2.18577	0
ADGRF5	Perivascular	0.324602	0.0293938	0.527851	0.0426908	Endothelial Lymphatic	1.02372	3.15377	0
RCAN2	Perivascular	0.36531	0.0471504	0.308828	0.0614811	Glans	1.01886	2.78903	0
MYF5	Skeletal Muscle	0.907226	0.000619389	0.0110803	0.00872151	Ciliated Epi	4.30203	4.74196	0
RAPSN	Skeletal Muscle	0.84835	0.000852666	0.00779727	0.00842654	Preputial Lamina	4.05203	4.77637	0
PAX7	Skeletal Muscle	0.759144	0.00078027	0.0102041	0.00755758	Erythroid	3.70857	4.8852	0
CDH15	Skeletal Muscle	0.854594	0.00554233	0.019646	0.0131301	Perivascular	3.70283	4.33285	0
CHRNA1	Skeletal Muscle	0.663693	0.000732006	0.0110803	0.00665673	Ciliated Epi	3.32651	5.01213	0
JSRP1	Skeletal Muscle	0.660125	0.00245343	0.0132626	0.00833088	Endothelial Lymphatic	3.16054	4.78779	0
NEB	Skeletal Muscle	0.709188	0.00546189	0.0371353	0.0117509	Endothelial Lymphatic	3.15151	4.44382	0
SGCA	Skeletal Muscle	0.933095	0.0293285	0.453867	0.0374052	Prostate SmMu	3.0661	3.28594	0
TNNT1	Skeletal Muscle	0.921499	0.0279932	0.842857	0.0359782	Coelomic Epi	3.06384	3.32484	0
MYF6	Skeletal Muscle	0.719001	0.00788314	0.015873	0.0142382	Coelomic Epi	3.05707	4.25183	0
KLHL41	Skeletal Muscle	0.630687	0.00403005	0.0382989	0.00963033	Prostate SmMu	2.92818	4.64284	0
PITX3	Skeletal Muscle	0.684211	0.00796358	0.0477493	0.014007	Prostate SmMu	2.92034	4.2682	0
FGFR4	Skeletal Muscle	0.885816	0.0326989	0.598031	0.040323	Epididymis Epi	2.84421	3.21083	0
MEGF10	Skeletal Muscle	0.707404	0.0183645	0.362224	0.0245223	Schwann	2.62318	3.70817	0
SHD	Skeletal Muscle	0.682426	0.0201261	0.682426	0.0260449	Skeletal Muscle	2.48944	3.64793	0
CHODL	Skeletal Muscle	0.871543	0.058665	0.164116	0.0659295	Upper Prostate Mese	2.36987	2.71917	0
BARX2	Skeletal Muscle	0.590544	0.0168522	0.5	0.0219792	Surface Genital Epi	2.2545	3.81766	0
AC132217.2	Skeletal Muscle	0.586084	0.0164018	0.0461365	0.0214929	Pre-Perivascular	2.25058	3.84003	0
FITM1	Skeletal Muscle	0.425513	0.00161685	0.0132626	0.0054051	Endothelial Lymphatic	2.22135	5.22041	0
DMRT2	Skeletal Muscle	0.509367	0.0102159	0.0539683	0.0146767	Coelomic Epi	2.15029	4.22149	0
POPDC3	Skeletal Muscle	0.491525	0.00836578	0.139818	0.0126837	Vas Deferens Epi	2.14671	4.36744	0
CD82	Skeletal Muscle	0.918822	0.0972683	0.542587	0.10461	Urethral Epi	2.07425	2.25751	0
HEY1	Skeletal Muscle	0.693131	0.0482158	0.186397	0.0539793	Glans	2.02336	2.91915	0
MSC	Skeletal Muscle	0.694915	0.0532273	0.394377	0.0589619	Vas Deferens Epi	1.96721	2.83086	0
AC109466.1	Skeletal Muscle	0.530776	0.0269233	0.433333	0.0314261	Coelomic Epi	1.83655	3.46012	0
DBX1	Skeletal Muscle	0.314897	0.000176968	0.00194932	0.00298955	Preputial Lamina	1.83038	5.81263	0
ENO3	Skeletal Muscle	0.504014	0.0226439	0.106299	0.0269458	Epididymis Epi	1.82147	3.61393	0
WSCD1	Skeletal Muscle	0.416592	0.00989414	0.143236	0.0135287	Endothelial Lymphatic	1.79257	4.30294	0
EDN3	Skeletal Muscle	0.695807	0.0739326	0.367446	0.0794901	Preputial Lamina	1.76187	2.53212	0
SIX1	Skeletal Muscle	0.625335	0.0576997	0.480222	0.0627725	Corpus Spongiosum	1.73107	2.76824	0
MUSTN1	Skeletal Muscle	0.626227	0.0580456	0.596866	0.0631233	Prostate SmMu	1.73005	2.76266	0
APCDD1L	Skeletal Muscle	0.427297	0.0154606	0.304711	0.0191411	Vas Deferens Epi	1.69035	3.95592	0
GATM	Skeletal Muscle	0.663693	0.080963	0.663693	0.0861707	Skeletal Muscle	1.62699	2.45142	0
MYOD1	Skeletal Muscle	0.274755	0.000233276	0.00245098	0.00268661	Müllerian Epi	1.6264	5.91948	0
MET	Skeletal Muscle	0.581624	0.0565494	0.493369	0.0612419	Endothelial Lymphatic	1.62443	2.79292	0
CFH	Skeletal Muscle	0.774309	0.117821	0.582467	0.123688	Corpus Cavernosum	1.6183	2.09	0
ITGA7	Skeletal Muscle	0.590544	0.0619872	0.548142	0.0667108	Perivascular	1.59883	2.70739	0
PITX2	Skeletal Muscle	0.657449	0.0891438	0.534113	0.0942226	Preputial Lamina	1.55296	2.3621	0
ZIC1	Skeletal Muscle	0.29884	0.00311303	0.0410783	0.00575588	Prepuce	1.54128	5.15753	0
CXCR4	Skeletal Muscle	0.597681	0.0787107	0.518237	0.0833486	Vas Deferens Epi	1.48507	2.48472	0
ACTC1	Skeletal Muscle	0.478145	0.0411451	0.478145	0.0450505	Skeletal Muscle	1.48223	3.09997	0
TRIM55	Skeletal Muscle	0.283675	0.00350719	0.283675	0.00601099	Skeletal Muscle	1.45076	5.11417	0
HEYL	Skeletal Muscle	0.746655	0.137955	0.591858	0.143395	Perivascular	1.45012	1.94215	0
SMPX	Skeletal Muscle	0.25959	0.0015525	0.0460317	0.00385851	Coelomic Epi	1.44266	5.55747	0
HEY2	Skeletal Muscle	0.50223	0.0525516	0.486549	0.0565702	Perivascular	1.44254	2.87227	0
LINC02397	Skeletal Muscle	0.245317	0.000723962	0.018622	0.00290983	Immune	1.43257	5.83966	0
EYA4	Skeletal Muscle	0.571811	0.0780591	0.531972	0.0824717	Neural	1.42684	2.4953	0
STAC3	Skeletal Muscle	0.304193	0.00657196	0.14432	0.00923173	Immune	1.42518	4.68511	0
GAP43	Skeletal Muscle	0.49777	0.0559461	0.49777	0.0598946	Skeletal Muscle	1.40131	2.81517	0
LFNG	Skeletal Muscle	0.543265	0.0728225	0.543265	0.0770267	Skeletal Muscle	1.39272	2.5636	0
CDH5	Endothelial	0.91475	0.00533351	0.891247	0.031187	Endothelial Lymphatic	3.17213	3.46775	0
ECSCR	Endothelial	0.910264	0.00651509	0.910264	0.0322074	Endothelial	3.12726	3.43556	0
PECAM1	Endothelial	0.944195	0.0111758	0.925729	0.0377002	Endothelial Lymphatic	3.09516	3.27809	0
PLVAP	Endothelial	0.871565	0.00572737	0.196286	0.0303419	Endothelial Lymphatic	3.04631	3.49522	0
VWF	Endothelial	0.854739	0.00493144	0.671088	0.0290903	Endothelial Lymphatic	3.02351	3.53735	0
ADGRL4	Endothelial	0.827257	0.00491503	0.408488	0.0282931	Endothelial Lymphatic	2.94929	3.56514	0
SOX18	Endothelial	0.822771	0.00914902	0.822771	0.0322792	Endothelial	2.82485	3.43333	0
TIE1	Endothelial	0.811273	0.0119306	0.811273	0.0346548	Endothelial	2.72776	3.36232	0
ROBO4	Endothelial	0.735838	0.00397141	0.496021	0.0247774	Endothelial Lymphatic	2.721	3.69782	0
FLT1	Endothelial	0.784352	0.00925569	0.0742706	0.0312906	Endothelial Lymphatic	2.71734	3.46444	0
DIPK2B	Endothelial	0.734156	0.0041109	0.734156	0.0248651	Endothelial	2.71219	3.69429	0
CD93	Endothelial	0.789961	0.0111265	0.243017	0.0332677	Immune	2.68837	3.40317	0
MYCT1	Endothelial	0.711441	0.00363499	0.711441	0.0237569	Endothelial	2.66071	3.73988	0
ICAM2	Endothelial	0.823892	0.0192991	0.71618	0.0421726	Endothelial Lymphatic	2.60843	3.16599	0
PTPRB	Endothelial	0.688727	0.00468528	0.493369	0.0241316	Endothelial Lymphatic	2.56498	3.72423	0
APLNR	Endothelial	0.693494	0.00557967	0.0481713	0.0251361	Skeletal Muscle	2.55445	3.68345	0
PCAT19	Endothelial	0.670499	0.00360217	0.604775	0.0225611	Endothelial Lymphatic	2.54222	3.79153	0
KANK3	Endothelial	0.719013	0.00900953	0.719013	0.0291939	Endothelial	2.54084	3.53379	0
CCL14	Endothelial	0.688166	0.00581763	0.623342	0.0252158	Endothelial Lymphatic	2.53265	3.68028	0
PALMD	Endothelial	0.784072	0.0181832	0.257353	0.0399563	Müllerian Epi	2.52469	3.21997	0
ESAM	Endothelial	0.919798	0.0394598	0.610973	0.0644866	Perivascular	2.52144	2.7413	0
ADGRF5	Endothelial	0.784352	0.0209894	0.527851	0.0426908	Endothelial Lymphatic	2.47367	3.15377	0
ERG	Endothelial	0.800897	0.0242059	0.800897	0.0462862	Endothelial	2.46109	3.07291	0
RNASE1	Endothelial	0.907459	0.0419542	0.588743	0.0665593	Schwann	2.45891	2.70966	0
MMRN2	Endothelial	0.692372	0.00969878	0.0869761	0.0291062	Urethral Epi	2.44878	3.5368	0
CLDN5	Endothelial	0.716489	0.0143759	0.716489	0.034336	Endothelial	2.41569	3.37156	0
TEK	Endothelial	0.683118	0.0122425	0.509284	0.0313145	Endothelial Lymphatic	2.3661	3.46367	0
GIMAP4	Endothelial	0.678912	0.0125296	0.678912	0.031474	Endothelial	2.34808	3.45859	0
TMEM88	Endothelial	0.656197	0.0097234	0.387268	0.0281018	Endothelial Lymphatic	2.34389	3.57192	0
GIMAP7	Endothelial	0.620583	0.00571916	0.620583	0.0231989	Endothelial	2.33566	3.76365	0
TM4SF18	Endothelial	0.692372	0.0157544	0.600787	0.0349897	Epididymis Epi	2.32132	3.3527	0
SOX7	Endothelial	0.672182	0.0143184	0.384752	0.0330206	Surface Genital Epi	2.29256	3.41062	0
DYSF	Endothelial	0.661245	0.0133174	0.661245	0.031737	Endothelial	2.28147	3.45027	0
C2CD4B	Endothelial	0.634044	0.0109132	0.501326	0.0286279	Endothelial Lymphatic	2.25299	3.55337	0
NOSTRIN	Endothelial	0.600393	0.0088208	0.167323	0.0256384	Epididymis Epi	2.19964	3.66367	0
EMCN	Endothelial	0.952888	0.0783287	0.554377	0.103191	Endothelial Lymphatic	2.16417	2.27117	0
PODXL	Endothelial	0.6318	0.0168129	0.6318	0.0342961	Endothelial	2.13089	3.37272	0
CLEC14A	Endothelial	0.821649	0.0537125	0.456233	0.0755439	Endothelial Lymphatic	2.12235	2.58304	0
LMO2	Endothelial	0.822771	0.0567403	0.822771	0.0785175	Endothelial	2.09349	2.54443	0
MMRN1	Endothelial	0.533651	0.00511196	0.533651	0.0201376	Endothelial	2.084	3.90517	0
SCARF1	Endothelial	0.541223	0.00679407	0.541223	0.0219871	Endothelial	2.06601	3.8173	0
NRN1	Endothelial	0.512058	0.00326575	0.512058	0.01773	Endothelial	2.06487	4.0325	0
GMFG	Endothelial	0.604319	0.0163452	0.79702	0.0330604	Immune	2.06037	3.40942	0
SOX17	Endothelial	0.507011	0.0036514	0.507011	0.0179612	Endothelial	2.03795	4.01954	0
GIMAP1	Endothelial	0.532529	0.00691715	0.532529	0.0218596	Endothelial	2.03592	3.82312	0
CAVIN2	Endothelial	0.752944	0.047058	0.752944	0.0671253	Endothelial	2.03385	2.70119	0
FLI1	Endothelial	0.701066	0.0373099	0.596817	0.0561796	Endothelial Lymphatic	2.01851	2.8792	0
S1PR1	Endothelial	0.634885	0.0244521	0.634885	0.0418058	Endothelial	2.01558	3.17472	0
EGFL7	Endothelial	0.957375	0.101287	0.957375	0.125625	Endothelial	1.98603	2.07446	0
BCL6B	Endothelial	0.47336	0.00185442	0.366048	0.0152587	Endothelial Lymphatic	1.97988	4.18261	0
STAB2	Endothelial Lymphatic	0.814324	0.00176715	0.0384184	0.00420928	Endothelial	4.45473	5.47046	0
NTS	Endothelial Lymphatic	0.909814	0.00586918	0.110861	0.00858598	Urethral Epi	4.32855	4.75762	0
CCL21	Endothelial Lymphatic	0.952255	0.00911562	0.0998317	0.0119502	Endothelial	4.21564	4.42701	0
TFF3	Endothelial Lymphatic	0.931034	0.00945146	0.146462	0.0122213	Urethral Epi	4.10081	4.40458	0
TBX1	Endothelial Lymphatic	0.875332	0.0107308	0.223039	0.0133294	Müllerian Epi	3.77949	4.31778	0
MMRN1	Endothelial Lymphatic	0.954907	0.0173197	0.533651	0.0201376	Endothelial	3.72907	3.90517	0
LAPTM5	Endothelial Lymphatic	0.819629	0.014641	0.819629	0.0170604	Endothelial Lymphatic	3.33671	4.071	0
FLT4	Endothelial Lymphatic	0.896552	0.0234607	0.413909	0.0260848	Endothelial	3.26919	3.6464	0
RASGRP3	Endothelial Lymphatic	0.838196	0.0181993	0.459058	0.0206638	Endothelial	3.25168	3.87937	0
AL583785.1	Endothelial Lymphatic	0.774536	0.0132896	0.272855	0.0155775	Endothelial	3.22356	4.16193	0
CLDN5	Endothelial Lymphatic	0.949602	0.0315768	0.716489	0.034336	Endothelial	3.20164	3.37156	0
KANK3	Endothelial Lymphatic	0.899204	0.0265712	0.719013	0.0291939	Endothelial	3.1776	3.53379	0
TIE1	Endothelial Lymphatic	0.944297	0.0319127	0.811273	0.0346548	Endothelial	3.17503	3.36232	0
ECSCR	Endothelial Lymphatic	0.920424	0.0295298	0.910264	0.0322074	Endothelial	3.16217	3.43556	0
SOX18	Endothelial Lymphatic	0.912467	0.0296258	0.822771	0.0322792	Endothelial	3.1328	3.43333	0
CDH5	Endothelial Lymphatic	0.891247	0.0285943	0.891247	0.031187	Endothelial Lymphatic	3.09063	3.46775	0
GIMAP5	Endothelial Lymphatic	0.793103	0.0193107	0.457656	0.0216364	Endothelial	3.04027	3.83338	0
PECAM1	Endothelial Lymphatic	0.925729	0.0350232	0.925729	0.0377002	Endothelial Lymphatic	3.03462	3.27809	0
TNFRSF11A	Endothelial Lymphatic	0.742706	0.0150728	0.257712	0.0172597	Endothelial	3.01493	4.05938	0
LYVE1	Endothelial Lymphatic	0.681698	0.0102911	0.421788	0.012309	Immune	2.99772	4.39743	0
DIPK2B	Endothelial Lymphatic	0.806366	0.0225092	0.734156	0.0248651	Endothelial	2.97895	3.69429	0
PTPRE	Endothelial Lymphatic	0.965517	0.0445306	0.61825	0.0472986	Immune	2.94606	3.05127	0
GIMAP7	Endothelial Lymphatic	0.779841	0.020918	0.620583	0.0231989	Endothelial	2.93505	3.76365	0
NRN1	Endothelial Lymphatic	0.72679	0.0155925	0.512058	0.01773	Endothelial	2.93078	4.0325	0
MYCT1	Endothelial Lymphatic	0.774536	0.0214937	0.711441	0.0237569	Endothelial	2.89667	3.73988	0
GIMAP4	Endothelial Lymphatic	0.822281	0.02909	0.678912	0.031474	Endothelial	2.84394	3.45859	0
LINC01558	Endothelial Lymphatic	0.564987	0.00494962	0.107403	0.00663281	Endothelial	2.83382	5.01573	0
AFAP1L1	Endothelial Lymphatic	0.763926	0.0223253	0.524397	0.0245542	Endothelial	2.83178	3.70687	0
AC007998.3	Endothelial Lymphatic	0.501326	0.00217496	0.0616938	0.00367515	Endothelial	2.81052	5.60616	0
PKHD1L1	Endothelial Lymphatic	0.564987	0.00530945	0.564987	0.00699156	Endothelial Lymphatic	2.80406	4.96305	0
GMFG	Endothelial Lymphatic	0.822281	0.0306813	0.79702	0.0330604	Immune	2.8035	3.40942	0
CD36	Endothelial Lymphatic	0.761273	0.0247801	0.581937	0.0269936	Immune	2.74984	3.61215	0
DPP4	Endothelial Lymphatic	0.676393	0.0158244	0.180952	0.0178097	Coelomic Epi	2.72452	4.02801	0
GPM6A	Endothelial Lymphatic	0.657825	0.0147849	0.239484	0.0167176	Endothelial	2.69136	4.0913	0
GIMAP1	Endothelial Lymphatic	0.697613	0.0198225	0.532529	0.0218596	Endothelial	2.66705	3.82312	0
MPP7	Endothelial Lymphatic	0.851459	0.0419958	0.428121	0.0444287	Urethral Epi	2.65133	3.11387	0
ADCY4	Endothelial Lymphatic	0.721485	0.0235327	0.531688	0.0256304	Endothelial	2.64351	3.66398	0
PROX1	Endothelial Lymphatic	0.981432	0.0667839	0.600355	0.0695329	Neural	2.61645	2.66596	0
MRC1	Endothelial Lymphatic	0.535809	0.00627699	0.484171	0.00786849	Immune	2.59594	4.84489	0
HHEX	Endothelial Lymphatic	0.718833	0.0259955	0.511217	0.0280778	Endothelial	2.56823	3.57277	0
C20orf204	Endothelial Lymphatic	0.557029	0.00869183	0.151961	0.0103399	Müllerian Epi	2.5466	4.57175	0
ERG	Endothelial Lymphatic	0.819629	0.0439549	0.800897	0.0462862	Endothelial	2.51865	3.07291	0
LGALS9	Endothelial Lymphatic	0.732095	0.0307133	0.430168	0.0328213	Immune	2.50134	3.41668	0
FAM189A2	Endothelial Lymphatic	0.745358	0.0331361	0.275553	0.0352767	Prostate SmMu	2.49287	3.34453	0
RELN	Endothelial Lymphatic	0.793103	0.0413961	0.735843	0.0436554	Schwann	2.48355	3.13143	0
CAVIN2	Endothelial Lymphatic	0.915119	0.064569	0.752944	0.0671253	Endothelial	2.47191	2.70119	0
SCN3B	Endothelial Lymphatic	0.700265	0.0273869	0.633215	0.0294092	Neural	2.46945	3.52645	0
TMEM255B	Endothelial Lymphatic	0.67374	0.0237806	0.468031	0.025734	Endothelial	2.46585	3.65994	0
ADD3-AS1	Endothelial Lymphatic	0.570292	0.0120662	0.0346598	0.013744	Prepuce	2.44493	4.28716	2.26581e-297
LY96	Endothelial Lymphatic	0.639257	0.020774	0.44879	0.0226329	Immune	2.42173	3.78835	0
TYROBP	Immune	0.821229	0.00313598	0.0204082	0.0101405	Erythroid	3.77044	4.59121	0
ITGB2	Immune	0.780261	0.00160015	0.0110803	0.0082671	Ciliated Epi	3.74172	4.79547	0
PTPRC	Immune	0.764432	0.00104533	0.0070922	0.0075815	Surface Genital Epi	3.73199	4.88204	0
CD53	Immune	0.734637	0.000595032	0.0102041	0.00687995	Erythroid	3.65786	4.97914	0
LAPTM5	Immune	0.894786	0.00948031	0.819629	0.0170604	Endothelial Lymphatic	3.64267	4.071	0
FCER1G	Immune	0.812849	0.00475222	0.0731913	0.0116712	Endothelial	3.61769	4.45063	0
CD37	Immune	0.784916	0.0038275	0.0181547	0.0105152	Prostate SmMu	3.57524	4.55493	0
HCST	Immune	0.753259	0.00260528	0.0151976	0.00903242	Vas Deferens Epi	3.54554	4.70693	0
CYBB	Immune	0.702048	0.00134284	0.0102041	0.00734233	Erythroid	3.44994	4.9141	0
WAS	Immune	0.688082	0.00220323	0.0166205	0.00807577	Ciliated Epi	3.31579	4.81889	0
PLEK	Immune	0.6527	0.00107749	0.0102041	0.00665673	Erythroid	3.27142	5.01213	0
SRGN	Immune	0.826816	0.0126565	0.296971	0.0196274	Endothelial	3.25007	3.93083	0
APBB1IP	Immune	0.649907	0.00161624	0.0609418	0.00716694	Ciliated Epi	3.20942	4.93828	0
MS4A6A	Immune	0.621974	0.00148758	0.0106383	0.00680023	Surface Genital Epi	3.10415	4.9908	0
PLD4	Immune	0.648045	0.002943	0.0169112	0.0084664	Prostate SmMu	3.09224	4.77165	0
CCL3	Immune	0.610801	0.00170469	0.0102041	0.00691981	Erythroid	3.03774	4.97337	0
CSF1R	Immune	0.621043	0.00238013	0.0110803	0.00767716	Ciliated Epi	3.02417	4.86951	0
HLA-DRA	Immune	0.719739	0.00920692	0.182838	0.0152905	Endothelial	3.00888	4.18052	0
HCLS1	Immune	0.705773	0.00828221	0.177719	0.0142542	Endothelial Lymphatic	3.00003	4.25071	0
FYB1	Immune	0.615456	0.00275001	0.0509119	0.00799605	Vas Deferens Epi	2.97192	4.82881	0
HCK	Immune	0.57635	0.00098904	0.0106383	0.00591532	Surface Genital Epi	2.9568	5.13021	0
ALOX5AP	Immune	0.695531	0.00840282	0.0304709	0.0142861	Ciliated Epi	2.95494	4.24847	0
LY86	Immune	0.586592	0.00190571	0.00831025	0.00691184	Ciliated Epi	2.91801	4.97452	0
CORO1A	Immune	0.827747	0.0240988	0.27087	0.0309797	Neural	2.87594	3.47442	0
IGSF6	Immune	0.564246	0.00155191	0.0106383	0.00636973	Surface Genital Epi	2.85294	5.0562	0
RNASE6	Immune	0.566108	0.00189767	0.046868	0.00672848	Urethral Epi	2.83134	5.00141	0
NCKAP1L	Immune	0.536313	0.000651319	0.0102041	0.00523769	Erythroid	2.81665	5.25187	0
HLA-DRB1	Immune	0.699255	0.0120936	0.203309	0.0179772	Endothelial	2.81006	4.01865	0
NCF4	Immune	0.56797	0.00233992	0.091032	0.00718289	Urethral Epi	2.80353	4.93605	0
HLA-DRB5	Immune	0.612663	0.00567693	0.0984296	0.010874	Endothelial	2.77008	4.52138	0
CCL4	Immune	0.556797	0.00223539	0.0132626	0.00698359	Endothelial Lymphatic	2.76405	4.96419	0
LCP2	Immune	0.596834	0.00531509	0.0747922	0.0103797	Ciliated Epi	2.72628	4.5679	0
GMFG	Immune	0.79702	0.0264629	0.79702	0.0330604	Immune	2.71738	3.40942	0
CD14	Immune	0.58473	0.00476026	0.0257549	0.009726	Neural	2.70903	4.63295	0
MNDA	Immune	0.507449	0.000570909	0.00735294	0.00491083	Müllerian Epi	2.69776	5.31631	0
SPI1	Immune	0.772812	0.0252969	0.0460317	0.0316972	Coelomic Epi	2.66738	3.45153	0
IKZF1	Immune	0.501862	0.00114182	0.142857	0.00542902	Erythroid	2.61771	5.216	0
HPGDS	Immune	0.501862	0.00119811	0.0106101	0.00548483	Endothelial Lymphatic	2.61258	5.20577	0
C1orf162	Immune	0.531657	0.00302341	0.0297252	0.00754961	Endothelial	2.59782	4.88626	0
RGS1	Immune	0.484171	0.000611114	0.00831025	0.00475139	Ciliated Epi	2.58999	5.34932	0
MPEG1	Immune	0.480447	0.000482459	0.0102041	0.00459195	Erythroid	2.58646	5.38345	0
LAT2	Immune	0.498138	0.0015117	0.0159151	0.00576385	Endothelial Lymphatic	2.56847	5.15615	0
PARVG	Immune	0.497207	0.00177706	0.0412227	0.00601896	Endothelial	2.54214	5.11284	0
GPSM3	Immune	0.681564	0.0183897	0.278515	0.0240679	Endothelial Lymphatic	2.54011	3.72688	0
MS4A4A	Immune	0.475791	0.00082018	0.00280426	0.00488692	Endothelial	2.53178	5.32119	0
FOLR2	Immune	0.492551	0.00173685	0.0204082	0.00593924	Erythroid	2.5249	5.12617	0
LST1	Immune	0.724395	0.0249833	0.046616	0.0309717	Schwann	2.51704	3.47468	0
RETN	Immune	0.464618	0.000530704	0.0102041	0.00450425	Erythroid	2.51021	5.40273	0
C1QC	Immune	0.498138	0.00285455	0.0102041	0.0070952	Erythroid	2.46495	4.94834	0
MS4A7	Immune	0.504655	0.00348978	0.144209	0.0077808	Urethral Epi	2.45066	4.8561	0
ALAS2	Erythroid	0.959184	0.00121271	0.00834403	0.00196114	Prepuce	5.97977	6.23423	1.34712e-257
HBM	Erythroid	0.887755	0.00176322	0.00869321	0.00245542	Endothelial	5.33493	6.00946	1.38778e-219
AHSP	Erythroid	0.857143	0.00135632	0.0190476	0.00202492	Coelomic Epi	5.31619	6.20222	3.21789e-217
HBA1	Erythroid	0.989796	0.00695713	0.0314506	0.00772499	Prepuce	4.81367	4.86329	9.3489e-206
SLC4A1	Erythroid	0.693878	0.000694118	0.00336511	0.00123568	Endothelial	4.6463	6.69613	6.58744e-181
HBG1	Erythroid	0.989796	0.00852089	0.0552822	0.00928753	Glans	4.63134	4.67908	1.27145e-197
GYPB	Erythroid	0.734694	0.0013643	0.00558659	0.00193723	Immune	4.58926	6.2465	1.43148e-177
HBA2	Erythroid	0.989796	0.00894374	0.0378691	0.00971005	Prepuce	4.5873	4.63459	1.1433e-195
HBB	Erythroid	0.979592	0.00852089	0.0391528	0.00927956	Prepuce	4.58443	4.67994	6.57854e-194
EPB42	Erythroid	0.663265	0.000670182	0.0730159	0.00118785	Coelomic Epi	4.4675	6.73561	6.02344e-172
HEMGN	Erythroid	0.632653	0.000542529	0.00651769	0.00103638	Immune	4.34761	6.87202	1.65189e-166
HBZ	Erythroid	0.581633	0.00139621	0.00888099	0.00184953	Neural	3.66011	6.29282	6.0389e-132
HBQ1	Erythroid	0.673469	0.00484287	0.0373002	0.00536524	Neural	3.52077	5.22781	3.02541e-126
GYPA	Erythroid	0.44898	0.000183502	0.000931099	0.000534133	Immune	3.383	7.53487	1.00982e-124
TRIM58	Erythroid	0.714286	0.00930277	0.124334	0.00985355	Neural	3.29995	4.61992	8.12603e-259
NFE2	Erythroid	0.540816	0.00208235	0.0931099	0.00250325	Immune	3.23958	5.99017	3.17132e-126
PHOSPHO1	Erythroid	0.469388	0.00111697	0.0212202	0.00148282	Endothelial Lymphatic	3.0575	6.51381	3.41997e-105
SPTA1	Erythroid	0.428571	0.000574442	0.0195531	0.000908823	Immune	3.00144	7.00336	2.81012e-104
KLF1	Erythroid	0.397959	0.000414875	0.00744879	0.000725464	Immune	2.87673	7.2287	7.9559e-100
HBG2	Erythroid	0.989796	0.0549629	0.265123	0.0556933	Glans	2.85843	2.8879	0
RHAG	Erythroid	0.408163	0.000670182	0.0159151	0.000988544	Endothelial Lymphatic	2.82419	6.91928	2.50171e-96
GATA1	Erythroid	0.367347	0.000191481	0.0158287	0.000478328	Immune	2.80845	7.64521	3.07078e-99
ANK1	Erythroid	0.530612	0.00476308	0.122212	0.00517391	Skeletal Muscle	2.79321	5.26413	4.88132e-143
GYPE	Erythroid	0.44898	0.00373387	0.00956669	0.00408173	Prostate Lig	2.46994	5.50123	1.42874e-78
C17orf99	Erythroid	0.367347	0.000989317	0.0106383	0.00127554	Vas Deferens Epi	2.44814	6.66439	6.83064e-80
AC104389.5	Erythroid	0.622449	0.0207118	0.0784314	0.0211819	Müllerian Epi	2.3993	3.85461	2.44468e-76
MYL4	Erythroid	0.632653	0.0252036	0.526486	0.0256782	Prostate SmMu	2.31685	3.66211	0
CR1L	Erythroid	0.408163	0.00369398	0.149584	0.00400998	Ciliated Epi	2.25264	5.51897	1.08947e-69
TAL1	Erythroid	0.438776	0.00699702	0.360743	0.00733436	Endothelial Lymphatic	2.15666	4.91519	0
TRIM10	Erythroid	0.255102	6.38269e-05	0.000931099	0.00026308	Immune	2.10282	8.24305	1.01163e-72
TSPO2	Erythroid	0.255102	7.97836e-05	0.00831025	0.000279025	Ciliated Epi	2.08781	8.18421	1.3361e-71
RHD	Erythroid	0.316327	0.00138026	0.0636605	0.00162631	Endothelial Lymphatic	2.03127	6.42144	9.20664e-63
RHCE	Erythroid	0.397959	0.00761934	0.0609418	0.0079243	Ciliated Epi	1.92526	4.83782	1.16355e-55
KEL	Erythroid	0.295918	0.00185896	0.0328756	0.0020887	Prostate Epi	1.82618	6.17121	4.63265e-70
BPGM	Erythroid	0.816327	0.113947	0.360942	0.114496	Vas Deferens Epi	1.76916	2.16722	8.28866e-122
STRADB	Erythroid	0.795918	0.108984	0.413374	0.109521	Vas Deferens Epi	1.76028	2.21164	4.72304e-179
SNCA	Erythroid	0.94898	0.158514	0.650207	0.159132	Schwann	1.74425	1.83802	0
TUBB1	Erythroid	0.234694	0.000654226	0.0310835	0.000837074	Neural	1.66295	7.0856	1.74135e-50
GMPR	Erythroid	0.530612	0.0436337	0.530612	0.0440141	Erythroid	1.65723	3.12324	0
DMTN	Erythroid	0.479592	0.0323044	0.479592	0.0326538	Erythroid	1.64106	3.42179	0
TENT5C	Erythroid	0.704082	0.1017	0.383957	0.102171	Urethral Epi	1.60609	2.28111	2.93475e-276
GFI1B	Erythroid	0.244898	0.00122867	0.0167598	0.00141904	Immune	1.60599	6.55778	3.69706e-47
MPP1	Erythroid	0.755102	0.119707	0.623342	0.120204	Endothelial Lymphatic	1.59973	2.11857	0
LYL1	Erythroid	0.44898	0.0297992	0.466068	0.0301267	Endothelial	1.57248	3.50234	0
AC130456.3	Erythroid	0.193878	0.000167546	0.0035461	0.000318885	Surface Genital Epi	1.56085	8.05068	1.84494e-49
TESC	Erythroid	0.479592	0.0384318	0.353818	0.0387764	Immune	1.55865	3.24994	0
ART4	Erythroid	0.204082	0.000406896	0.0185676	0.000566021	Endothelial Lymphatic	1.52589	7.47688	1.96007e-46
OSBP2	Erythroid	0.408163	0.0256425	0.222812	0.0259413	Endothelial Lymphatic	1.49058	3.65192	4.34234e-52
TMOD1	Erythroid	0.459184	0.0393174	0.459184	0.0396454	Erythroid	1.48214	3.22778	0
FECH	Erythroid	0.683673	0.115614	0.22283	0.116058	Prostate SmMu	1.4724	2.15366	1.20111e-84
SOX10	Schwann	0.965124	0.00324789	0.0408163	0.025455	Erythroid	3.54282	3.67084	0
MPZ	Schwann	0.980318	0.00776067	0.0612245	0.0302144	Erythroid	3.43056	3.49944	0
CDH19	Schwann	0.867403	0.00235839	0.0408163	0.0223299	Erythroid	3.29772	3.80183	0
FOXD3	Schwann	0.825276	0.00215438	0.0204082	0.021158	Erythroid	3.18205	3.85574	0
S100B	Schwann	0.990677	0.0182551	0.318828	0.0407057	Neural	3.17154	3.20139	0
MIA	Schwann	0.86326	0.00842167	0.134324	0.0281576	Corpus Cavernosum	3.08178	3.56994	0
XKR4	Schwann	0.848412	0.00967839	0.218137	0.0290425	Müllerian Epi	3.00253	3.539	0
FOXD3-AS1	Schwann	0.756561	0.00171371	0.0306122	0.0191411	Erythroid	2.99289	3.95592	0
GFRA3	Schwann	0.89261	0.0180266	0.604796	0.0382184	Neural	2.91387	3.26444	0
EGFL8	Schwann	0.943025	0.0445892	0.192933	0.0653316	Endothelial	2.57284	2.72828	0
MAL	Schwann	0.806285	0.0284558	0.806285	0.0464137	Schwann	2.47542	3.07016	0
RXRG	Schwann	0.650552	0.00834007	0.20339	0.023167	Skeletal Muscle	2.44935	3.76503	0
INSC	Schwann	0.620856	0.00594903	0.045516	0.0201456	Urethral Epi	2.4243	3.90477	0
PLP1	Schwann	0.985152	0.0651129	0.304236	0.0863541	Prepuce	2.41293	2.4493	0
L1CAM	Schwann	0.669544	0.0125835	0.669544	0.027751	Schwann	2.39997	3.58448	0
RELN	Schwann	0.735843	0.027297	0.735843	0.0436554	Schwann	2.30424	3.13143	0
ERBB3	Schwann	0.862224	0.0511747	0.554304	0.0698996	Urethral Epi	2.29411	2.66069	0
ARHGAP15	Schwann	0.733771	0.030145	0.450652	0.0463898	Immune	2.25317	3.07068	0
PMP2	Schwann	0.515884	0.000873177	0.0102041	0.0127634	Erythroid	2.24986	4.36118	0
PTPRZ1	Schwann	0.702693	0.0272888	0.397661	0.0428821	Preputial Lamina	2.21299	3.1493	0
OLFML2A	Schwann	0.922652	0.079859	0.601249	0.0993168	Skeletal Muscle	2.13081	2.30944	0
ST6GALNAC2	Schwann	0.633633	0.0235676	0.486059	0.0376524	Prostate Epi	2.07791	3.27936	0
NRXN1	Schwann	0.984807	0.102439	0.671403	0.122811	Neural	2.06525	2.09711	0
SLC35F1	Schwann	0.763467	0.0536147	0.275752	0.0700033	Perivascular	2.03022	2.65921	0
CMTM5	Schwann	0.766229	0.0566096	0.230788	0.0729928	Prostate SmMu	2.00552	2.61739	0
AATK	Schwann	0.571478	0.0171779	0.146536	0.0299752	Neural	2.00439	3.50738	0
SCN7A	Schwann	0.730318	0.050783	0.322034	0.0664716	Skeletal Muscle	1.97988	2.71098	0
TSPAN11	Schwann	0.690262	0.042598	0.37931	0.0575508	Endothelial Lymphatic	1.97076	2.85509	0
NKAIN3	Schwann	0.672652	0.0448993	0.26224	0.0593924	Prostate Lig	1.89929	2.82359	0
APOA1	Schwann	0.547652	0.0198709	0.227941	0.0320559	Müllerian Epi	1.88407	3.44027	0
ITGA6	Schwann	0.845994	0.0944745	0.845994	0.111825	Schwann	1.85342	2.19082	0
EGFLAM	Schwann	0.743439	0.0680915	0.461593	0.0836834	Perivascular	1.84426	2.48071	0
DHH	Schwann	0.440953	0.00540227	0.0956254	0.015458	Endothelial	1.83861	4.16963	0
LGI4	Schwann	0.667472	0.0500812	0.33469	0.0643351	Perivascular	1.83131	2.74365	0
ABCA8	Schwann	0.655041	0.0508483	0.22093	0.0647975	Pre-Perivascular	1.79251	2.73649	0
GPR17	Schwann	0.388467	0.00101191	0.0204082	0.00995719	Erythroid	1.79062	4.60946	0
PRIMA1	Schwann	0.495856	0.0162395	0.0616762	0.0273125	Prostate SmMu	1.78529	3.60041	0
RASGEF1C	Schwann	0.447859	0.00955599	0.035461	0.0196752	Surface Genital Epi	1.75937	3.9284	0
SLC15A3	Schwann	0.632942	0.0496487	0.3054	0.0631153	Immune	1.74869	2.76279	0
CHL1	Schwann	0.601174	0.0425164	0.50748	0.0554143	Epididymis Epi	1.73915	2.89292	0
GAL3ST1	Schwann	0.429213	0.0104128	0.212766	0.0200818	Vas Deferens Epi	1.67734	3.90794	0
TSPAN15	Schwann	0.628798	0.0609184	0.444756	0.0740292	Endothelial	1.63695	2.6033	0
ITIH5	Schwann	0.570442	0.0460907	0.382989	0.0581965	Prostate SmMu	1.6223	2.84393	0
PPP2R2B	Schwann	0.439917	0.0167699	0.353464	0.0265392	Neural	1.59652	3.62913	0
COL28A1	Schwann	0.362569	0.00398234	0.0243161	0.0122611	Vas Deferens Epi	1.59578	4.40132	0
RNASE1	Schwann	0.588743	0.0542186	0.588743	0.0665593	Schwann	1.59529	2.70966	0
MMP17	Schwann	0.55145	0.0446218	0.350133	0.0563231	Endothelial Lymphatic	1.58633	2.87665	0
SORCS1	Schwann	0.518301	0.0369509	0.209591	0.048064	Neural	1.57316	3.03522	0
TTYH1	Schwann	0.82355	0.139162	0.507611	0.154962	Perivascular	1.53557	1.86457	0
SEMA3G	Schwann	0.366022	0.00688749	0.102587	0.0151789	Skeletal Muscle	1.53284	4.18785	0
NSG2	Neural	0.947602	0.000732035	0.0174772	0.00923173	Vas Deferens Epi	4.43962	4.68511	0
PHOX2A	Neural	0.973357	0.00175367	0.0054099	0.0104754	Prostate Epi	4.43727	4.55873	0
STMN2	Neural	0.989343	0.00293618	0.0207182	0.0117908	Schwann	4.39311	4.44044	0
DBH	Neural	0.944938	0.00144798	0.0136778	0.00991733	Vas Deferens Epi	4.35944	4.61347	0
SCG2	Neural	0.910302	0.00260637	0.00987842	0.0107544	Vas Deferens Epi	4.12589	4.53244	0
CHGA	Neural	0.956483	0.00609761	0.0122549	0.0146289	Müllerian Epi	4.04091	4.22476	0
PHOX2B	Neural	0.90675	0.00371649	0.139503	0.0118227	Schwann	4.02392	4.43774	0
ELAVL4	Neural	0.863233	0.00180193	0.0270019	0.00953467	Immune	4.01647	4.65282	0
LINC00682	Neural	0.844583	0.00169736	0.0528315	0.00926361	Schwann	3.95405	4.68166	0
SCG3	Neural	0.866785	0.00316143	0.448276	0.0109138	Endothelial Lymphatic	3.91589	4.51772	0
SLC18A1	Neural	0.788632	0.000305685	0.0035461	0.00738219	Surface Genital Epi	3.87115	4.90868	0
STMN4	Neural	0.771758	0.00119056	0.0060177	0.00810766	Perivascular	3.71598	4.81495	0
EEF1A2	Neural	0.984902	0.0159439	0.215873	0.0246419	Coelomic Epi	3.6474	3.70331	0
GAL	Neural	0.936945	0.012517	0.0535236	0.0208152	Skeletal Muscle	3.62792	3.87207	0
DDC	Neural	0.730906	0.00147211	0.0147059	0.00801996	Müllerian Epi	3.52722	4.82582	0
INA	Neural	0.80373	0.00612979	0.0425532	0.0132895	Surface Genital Epi	3.47274	4.32078	0
TAGLN3	Neural	0.846359	0.0110771	0.0633864	0.0185751	Glans	3.37353	3.98594	0
ATP1A3	Neural	0.679396	0.00143994	0.029438	0.00752569	Skeletal Muscle	3.32186	4.88943	0
TTC9B	Neural	0.651865	0.000643547	0.0166205	0.00648931	Ciliated Epi	3.28383	5.0376	0
CHRNA3	Neural	0.871226	0.0162978	0.0998917	0.0239722	Vas Deferens Lig	3.25042	3.73086	0
HAND2-AS1	Neural	0.933393	0.029032	0.326984	0.0371501	Coelomic Epi	3.07346	3.29279	0
SRRM4	Neural	0.652753	0.00333036	0.223039	0.00915998	Müllerian Epi	3.06331	4.69291	0
SYT4	Neural	0.596803	0.00098141	0.0301587	0.00632987	Coelomic Epi	3.0213	5.06248	0
GPR22	Neural	0.615453	0.00189846	0.0102041	0.00740611	Erythroid	3.01907	4.90545	0
ATCAY	Neural	0.64032	0.00342689	0.0294029	0.00914403	Upper Prostate Mese	3.00608	4.69465	0
RGS4	Neural	0.874778	0.0247524	0.18254	0.0323828	Coelomic Epi	3.0006	3.43013	0
TLCD3B	Neural	0.680284	0.00637916	0.0945584	0.0124285	Skeletal Muscle	2.98492	4.38776	0
EML5	Neural	0.726465	0.0101922	0.0949848	0.0166219	Vas Deferens Epi	2.97635	4.09703	0
GDAP1L1	Neural	0.679396	0.00658831	0.0204082	0.0126279	Erythroid	2.97022	4.37185	0
RAB3C	Neural	0.647425	0.00561495	0.0582058	0.0113762	Upper Prostate Mese	2.89802	4.47623	0
MAB21L2	Neural	0.538188	0.000313729	0.0212766	0.00514202	Vas Deferens Epi	2.83642	5.27031	0
TFAP2B	Neural	0.690053	0.0109403	0.330409	0.0170364	Preputial Lamina	2.81017	4.0724	0
CHGB	Neural	0.955595	0.0453862	0.109674	0.0535568	Prostate SmMu	2.79704	2.92701	0
HAND1	Neural	0.5373	0.000756168	0.0102362	0.00557252	Epididymis Epi	2.78854	5.18991	0
L1CAM	Neural	0.773535	0.0209957	0.669544	0.027751	Schwann	2.77272	3.58448	0
VSTM2A	Neural	0.597691	0.00473007	0.131271	0.0100529	Lower Prostate Mese	2.74932	4.5999	0
ACTL6B	Neural	0.512433	0.000225242	0.00277008	0.00482314	Ciliated Epi	2.73349	5.33433	0
GNG3	Neural	0.784192	0.0251144	0.148215	0.0319284	Upper Prostate Mese	2.70096	3.44426	0
CTNNA2	Neural	0.634103	0.00867984	0.563725	0.014294	Müllerian Epi	2.69361	4.24791	0
PTPRN	Neural	0.522202	0.00120665	0.0510204	0.00588343	Erythroid	2.68183	5.13562	0
SYT5	Neural	0.589698	0.00534949	0.224377	0.010595	Ciliated Epi	2.68158	4.54738	0
PCSK1N	Neural	0.952931	0.0534144	0.855956	0.061489	Ciliated Epi	2.65763	2.7889	0
MYT1L	Neural	0.548845	0.00324991	0.0110803	0.00814752	Ciliated Epi	2.63997	4.81004	0
TMOD1	Neural	0.814387	0.0326278	0.459184	0.0396454	Erythroid	2.62866	3.22778	0
DPP6	Neural	0.791297	0.029933	0.299169	0.0367675	Ciliated Epi	2.61377	3.30314	0
SLC10A4	Neural	0.657194	0.0133858	0.260317	0.019165	Coelomic Epi	2.59898	3.95467	0
PGAM2	Neural	0.526643	0.00271094	0.0387812	0.00741408	Ciliated Epi	2.58285	4.90437	0
CELF3	Neural	0.511545	0.0020674	0.00390039	0.00664078	Upper Prostate Mese	2.56516	5.01453	0
SHD	Neural	0.697158	0.0199661	0.682426	0.0260449	Skeletal Muscle	2.54318	3.64793	0
TLX2	Neural	0.470693	0.000329818	0.0138504	0.00455209	Ciliated Epi	2.53806	5.39217	0

## Sheet: scRNA-seq_post10pcw_female_TFID
gene	cluster	geneFrequency	geneFrequencyOutsideCluster	geneFrequencySecondBest	geneFrequencyGlobal	secondBestClusterName	tfidf	idf	qval
LRRN4	Coelomic Epi	0.852327	0.00959588	0.246719	0.0173824	Mesonephric Tubules Epi	3.45388	4.0523	0
TMEM151A	Coelomic Epi	0.650047	0.00186427	0.119863	0.00785322	Neural	3.15067	4.84683	0
UPK3B	Coelomic Epi	0.97056	0.0309663	0.63836	0.0396478	Urethral Epi	3.1327	3.22772	0
LGALS2	Coelomic Epi	0.823837	0.016371	0.167979	0.0238317	Mesonephric Tubules Epi	3.07846	3.73674	0
PKHD1L1	Coelomic Epi	0.642925	0.0034717	0.605166	0.00937999	Endothelial Lymphatic	3.00193	4.66918	0
SILC1	Coelomic Epi	0.648148	0.00586292	0.030837	0.0117974	Erythroid	2.8777	4.43988	0
KLK11	Coelomic Epi	0.960589	0.0446538	0.607342	0.0531167	Lower Vagina Epi	2.81958	2.93526	0
BICDL1	Coelomic Epi	0.581197	0.00449018	0.0952055	0.00981872	Neural	2.68714	4.62346	0
CA9	Coelomic Epi	0.812915	0.0295759	0.235004	0.0368136	Lower Vagina SmMu	2.68416	3.30189	0
TMEM235	Coelomic Epi	0.493827	0.00126646	0.0313653	0.00581752	Endothelial Lymphatic	2.54167	5.14688	0
CLDN15	Coelomic Epi	0.738367	0.0335302	0.140907	0.0400426	Fallopian Epi	2.37592	3.21781	0
BNC1	Coelomic Epi	0.755935	0.0385828	0.174783	0.0452109	Fallopian Lig	2.34069	3.09642	0
CARNS1	Coelomic Epi	0.518519	0.00643416	0.0338983	0.0111656	Ciliated Epi	2.3307	4.49492	0
AC245041.2	Coelomic Epi	0.522317	0.00711167	0.146715	0.011872	Genital Surface Epi	2.31573	4.43358	0
ASPHD1	Coelomic Epi	0.60019	0.0166854	0.467123	0.0220768	Neural	2.28866	3.81323	0
MSLN	Coelomic Epi	0.940171	0.0804292	0.933926	0.0883728	Fallopian Epi	2.28103	2.42619	0
KLK5	Coelomic Epi	0.549858	0.011097	0.0705822	0.016075	Fallopian Epi	2.27118	4.13049	0
PODXL	Coelomic Epi	0.872745	0.067986	0.757468	0.0754216	Endothelial	2.25575	2.58466	0
MMP28	Coelomic Epi	0.673314	0.0334063	0.352612	0.0393187	Endothelial	2.17888	3.23605	0
PDZK1IP1	Coelomic Epi	0.503324	0.00901136	0.404199	0.0135786	Mesonephric Tubules Epi	2.16392	4.29926	0
EPS8L1	Coelomic Epi	0.860874	0.0738622	0.766229	0.0811338	Fallopian Epi	2.16222	2.51166	0
USH1C	Coelomic Epi	0.443495	0.00363554	0.393701	0.00769966	Mesonephric Tubules Epi	2.1583	4.86658	0
CRB2	Coelomic Epi	0.47151	0.008201	0.127254	0.0124818	Fallopian Epi	2.06686	4.38348	0
PROCR	Coelomic Epi	0.867047	0.0864028	0.686347	0.0936156	Endothelial Lymphatic	2.05365	2.36856	0
COL8A1	Coelomic Epi	0.752137	0.0593776	0.272897	0.0657784	Uterus Lig	2.04691	2.72146	0
SMPD3	Coelomic Epi	0.487179	0.0116683	0.187671	0.0160618	Neural	2.01269	4.13131	0
SPOCK2	Coelomic Epi	0.632953	0.0366875	0.340289	0.0421968	Fallopian Epi	2.00356	3.16541	0
NXPH2	Coelomic Epi	0.487654	0.0124742	0.0509259	0.0168647	Skeletal Muscle	1.99087	4.08253	0
SBSPON	Coelomic Epi	0.848053	0.095578	0.740157	0.102531	Mesonephric Tubules Epi	1.93152	2.27759	0
TFPI2	Coelomic Epi	0.84378	0.0962467	0.608924	0.103154	Mesonephric Tubules Epi	1.91668	2.27154	0
SLC6A13	Coelomic Epi	0.52849	0.0227609	0.216899	0.0274336	Fallopian Epi	1.90044	3.59599	0
KLK10	Coelomic Epi	0.545109	0.0258473	0.246875	0.0306451	Upper Vagina Epi	1.89986	3.48528	0
CALY	Coelomic Epi	0.433523	0.00861725	0.433523	0.0125432	Coelomic Epi	1.89821	4.37858	0
TM4SF1	Coelomic Epi	0.909782	0.117998	0.909782	0.125314	Coelomic Epi	1.88956	2.07694	0
ANXA3	Coelomic Epi	0.821937	0.100378	0.700541	0.107045	Fallopian Epi	1.83662	2.23451	0
PCP4	Coelomic Epi	0.824786	0.104647	0.697707	0.111301	Fallopian Epi	1.81083	2.19552	0
MYRF	Coelomic Epi	0.894587	0.133094	0.326601	0.14013	Fallopian Lig	1.75803	1.96519	0
REEP1	Coelomic Epi	0.60114	0.0501891	0.60114	0.0552796	Coelomic Epi	1.74051	2.89535	0
TNNT1	Coelomic Epi	0.881766	0.134028	0.75463	0.140937	Skeletal Muscle	1.72777	1.95944	0
COL11A1	Coelomic Epi	0.879392	0.134006	0.519295	0.140893	Preputial Lamina Epi	1.72339	1.95976	0
REC8	Coelomic Epi	0.877493	0.133567	0.652542	0.140441	Ciliated Epi	1.72249	1.96297	0
RASSF7	Coelomic Epi	0.7868	0.108814	0.7868	0.115078	Coelomic Epi	1.70117	2.16214	0
CNTN6	Coelomic Epi	0.434473	0.0190456	0.141708	0.022884	Schwann	1.64114	3.77732	0
HSD17B2	Coelomic Epi	0.415954	0.0157555	0.319387	0.0194532	Urethral Epi	1.63875	3.93975	0
GATA5	Coelomic Epi	0.482431	0.0296157	0.285109	0.0337996	Lower Vagina SmMu	1.63414	3.38731	0
PRKCG	Coelomic Epi	0.393637	0.0124698	0.164593	0.0159916	Uterus/Cervix Epi	1.62796	4.13569	0
RSPO1	Coelomic Epi	0.610636	0.0667594	0.354353	0.0717846	Labia	1.60847	2.63409	0
DSC3	Coelomic Epi	0.689934	0.0919248	0.716422	0.0974501	Lower Vagina Epi	1.60645	2.32841	0
SBK2	Coelomic Epi	0.288699	0.00135503	0.0393519	0.00400997	Skeletal Muscle	1.59332	5.51897	0
GALNT9	Coelomic Epi	0.48528	0.0345266	0.451444	0.0386914	Mesonephric Tubules Epi	1.5782	3.25214	0
POU3F3	Mesonephric Tubules Epi	0.706037	0.000593274	0.0260978	0.00177246	Urethral Epi	4.47302	6.33539	0
LHFPL3-AS2	Mesonephric Tubules Epi	0.80315	0.00756753	0.150824	0.00889739	Fallopian Epi	3.79247	4.722	0
CCDC198	Mesonephric Tubules Epi	0.88189	0.0131751	0.720339	0.0146272	Ciliated Epi	3.72587	4.22487	0
FXYD2	Mesonephric Tubules Epi	0.790026	0.01274	0.0847458	0.0140393	Ciliated Epi	3.37017	4.2659	0
AC025580.1	Mesonephric Tubules Epi	0.553806	0.00170072	0.059322	0.00262359	Ciliated Epi	3.29139	5.94321	0
PKHD1	Mesonephric Tubules Epi	0.734908	0.0118215	0.241757	0.0130302	Fallopian Epi	3.18986	4.34049	0
HNF1B	Mesonephric Tubules Epi	0.847769	0.0242715	0.372881	0.025648	Ciliated Epi	3.10562	3.66329	0
PDZK1	Mesonephric Tubules Epi	0.514436	0.00172269	0.0169492	0.00257972	Ciliated Epi	3.06608	5.96008	0
KCNJ15	Mesonephric Tubules Epi	0.721785	0.014388	0.296722	0.0155704	Lower Vagina Epi	3.00434	4.16238	0
COL4A4	Mesonephric Tubules Epi	0.532808	0.00350251	0.0510417	0.00438727	Upper Vagina Epi	2.89264	5.42905	0
CTHRC1	Mesonephric Tubules Epi	0.976378	0.055403	0.843173	0.0569424	Endothelial Lymphatic	2.79802	2.86571	0
SMIM24	Mesonephric Tubules Epi	0.774278	0.0259502	0.264812	0.0272011	Fallopian Epi	2.79088	3.6045	0
SPP1	Mesonephric Tubules Epi	0.695538	0.0171126	0.340604	0.0182467	Immune	2.78478	4.00377	0
KIF12	Mesonephric Tubules Epi	0.889764	0.0442274	0.645801	0.0456408	Fallopian Epi	2.74666	3.08695	0
AC004540.2	Mesonephric Tubules Epi	0.769029	0.0268731	0.391781	0.0281136	Neural	2.74659	3.5715	0
SPX	Mesonephric Tubules Epi	0.60105	0.00960664	0.121458	0.0105953	Fallopian Epi	2.73318	4.54735	0
HPN	Mesonephric Tubules Epi	0.850394	0.0394857	0.636528	0.0408411	Fallopian Epi	2.71961	3.19807	0
MMP7	Mesonephric Tubules Epi	0.91601	0.0515225	0.72383	0.0529676	Uterus/Cervix Epi	2.69131	2.93808	0
DCDC2	Mesonephric Tubules Epi	0.905512	0.0497779	0.905512	0.0512083	Mesonephric Tubules Epi	2.69105	2.97185	0
BHMT	Mesonephric Tubules Epi	0.574803	0.00918036	0.140845	0.0101258	Urethral Epi	2.63988	4.59267	0
LHX1	Mesonephric Tubules Epi	0.769029	0.0351394	0.606002	0.0363661	Fallopian Epi	2.54865	3.31412	0
CDH16	Mesonephric Tubules Epi	0.608924	0.0142561	0.449153	0.0152502	Ciliated Epi	2.54723	4.18317	0
WDR72	Mesonephric Tubules Epi	0.587927	0.0128543	0.21883	0.0138155	Fallopian Epi	2.51748	4.28196	0
NOTUM	Mesonephric Tubules Epi	0.771654	0.0381761	0.389099	0.0394021	Uterus/Cervix Epi	2.49548	3.23394	0
KCNJ16	Mesonephric Tubules Epi	0.467192	0.00406502	0.389831	0.00483916	Ciliated Epi	2.4906	5.33101	0
ADGRG2	Mesonephric Tubules Epi	0.75853	0.0363391	0.44198	0.0375463	Uterus/Cervix Epi	2.48963	3.28218	0
PANTR1	Mesonephric Tubules Epi	0.375328	0.000720718	0.0232338	0.00134689	Corpus Cavernosum	2.4809	6.60995	1.73713e-320
CLDN2	Mesonephric Tubules Epi	0.377953	0.000799821	0.0932203	0.00143025	Ciliated Epi	2.47555	6.54991	2.06664e-318
CLDN3	Mesonephric Tubules Epi	0.973753	0.0778507	0.973753	0.0793482	Mesonephric Tubules Epi	2.4674	2.53391	0
UGT3A1	Mesonephric Tubules Epi	0.35958	0.000544933	0.028943	0.00114508	Preputial Lamina Epi	2.43518	6.77228	2.95592e-316
LINC00645	Mesonephric Tubules Epi	0.372703	0.000914081	0.0254237	0.00153555	Ciliated Epi	2.4147	6.47887	5.27675e-307
COL4A3	Mesonephric Tubules Epi	0.380577	0.00113381	0.0112056	0.00176807	Fallopian Epi	2.41205	6.33787	2.73905e-304
LHX1-DT	Mesonephric Tubules Epi	0.682415	0.0283629	0.479263	0.0294562	Fallopian Epi	2.40541	3.52485	0
CA2	Mesonephric Tubules Epi	0.682415	0.0291803	0.181221	0.0302722	Fallopian Epi	2.38676	3.49753	0
HOXB9	Mesonephric Tubules Epi	0.603675	0.0186639	0.241955	0.0196418	Schwann	2.3725	3.93009	0
FGFR4	Mesonephric Tubules Epi	0.551181	0.0142034	0.551181	0.015101	Mesonephric Tubules Epi	2.3111	4.19299	0
CLDN19	Mesonephric Tubules Epi	0.551181	0.0147132	0.119895	0.0156099	Schwann	2.29283	4.15985	0
HOXB8	Mesonephric Tubules Epi	0.658793	0.0302789	0.612929	0.0313295	Uterus/Cervix Epi	2.28153	3.46319	0
CLEC18B	Mesonephric Tubules Epi	0.380577	0.00193803	0.0413105	0.00257094	Coelomic Epi	2.26957	5.96348	2.35023e-276
PAX8	Mesonephric Tubules Epi	0.965879	0.0966333	0.965879	0.0980863	Mesonephric Tubules Epi	2.24268	2.32191	0
MAP3K21	Mesonephric Tubules Epi	0.737533	0.0468598	0.624678	0.0480143	Fallopian Epi	2.23934	3.03626	0
SERPINF2	Mesonephric Tubules Epi	0.461942	0.00733022	0.0520134	0.00809013	Immune	2.22523	4.81711	1.80219e-260
FHOD3	Mesonephric Tubules Epi	0.805774	0.0625091	0.508475	0.0637515	Ciliated Epi	2.21811	2.75276	0
LAMA1	Mesonephric Tubules Epi	0.608924	0.0260821	0.390625	0.0270563	Upper Vagina Epi	2.19811	3.60983	0
SUCNR1	Mesonephric Tubules Epi	0.338583	0.00118215	0.0500677	0.00174613	Glans	2.15012	6.35035	3.09068e-262
UGT2B7	Mesonephric Tubules Epi	0.729659	0.0517159	0.729659	0.0528491	Mesonephric Tubules Epi	2.14543	2.94031	0
ARSE	Mesonephric Tubules Epi	0.706037	0.0470268	0.208075	0.0481284	Schwann	2.14203	3.03388	0
CTXND1	Mesonephric Tubules Epi	0.488189	0.0118083	0.29177	0.0126046	Schwann	2.13519	4.37369	0
AC022424.1	Mesonephric Tubules Epi	0.548556	0.0201757	0.0778824	0.0210589	Epoophron Mese	2.11766	3.86043	2.35506e-280
TSPAN33	Mesonephric Tubules Epi	0.572178	0.0248692	0.338983	0.025784	Ciliated Epi	2.09303	3.658	0
C7	Epoophron Mese	0.800547	0.118968	0.460048	0.156134	Fallopian Lig	1.48665	1.85704	0
TCF21	Epoophron Mese	0.839649	0.163209	0.833333	0.200095	Lower Vagina Mese	1.35097	1.60896	0
PLAC1	Epoophron Mese	0.364229	0.00800453	0.0458943	0.0274292	Pre-Perivascular	1.30982	3.59615	0
CDH7	Epoophron Mese	0.340494	0.0310019	0.167879	0.0478783	Lower Vagina Mese	1.03479	3.03909	0
ADAMTS16	Epoophron Mese	0.349183	0.0413266	0.349183	0.0581138	Epoophron Mese	0.993549	2.84535	0
HOXC6	Epoophron Mese	0.471317	0.107437	0.37591	0.127279	Fallopian Mese	0.97156	2.06137	0
RSPO3	Epoophron Mese	0.816236	0.282599	0.816236	0.311698	Epoophron Mese	0.951503	1.16572	0
HRC	Epoophron Mese	0.499638	0.138434	0.443788	0.15813	Perivascular	0.9215	1.84433	0
INHBA	Epoophron Mese	0.608174	0.211524	0.543708	0.233153	Glans	0.885539	1.45606	0
HOPX	Epoophron Mese	0.486604	0.145771	0.455446	0.164356	Genital Surface Epi	0.878671	1.80572	0
CNTNAP2	Epoophron Mese	0.299944	0.0405609	0.299944	0.0547049	Epoophron Mese	0.871577	2.9058	0
NRK	Epoophron Mese	0.409848	0.107706	0.409848	0.124182	Epoophron Mese	0.854946	2.08601	0
HTRA3	Epoophron Mese	0.638587	0.242632	0.595726	0.264224	Pre-Perivascular	0.849934	1.33096	0
DLK1	Epoophron Mese	0.793628	0.316701	0.838507	0.342707	Corpus Spongiosum	0.849879	1.07088	0
HOXC8	Epoophron Mese	0.347172	0.0714468	0.347172	0.0864819	Epoophron Mese	0.849814	2.44782	0
THBS2	Epoophron Mese	0.491753	0.167032	0.508081	0.184739	Fallopian SmMu	0.830477	1.68881	0
STC1	Epoophron Mese	0.440985	0.136931	0.34692	0.153511	Cervix/Vagina Lig	0.826399	1.87399	0
ADRB3	Epoophron Mese	0.403733	0.114295	0.403733	0.130078	Epoophron Mese	0.823462	2.03962	0
OGN	Epoophron Mese	0.851879	0.353503	0.864342	0.380679	Pre-Perivascular	0.822743	0.965798	0
DIO3	Epoophron Mese	0.308392	0.0571779	0.242624	0.0708764	Cervix/Vagina Lig	0.816257	2.64682	0
NAV3	Epoophron Mese	0.326012	0.0716417	0.222207	0.0855123	Endothelial	0.801694	2.45909	0
FOXC2	Epoophron Mese	0.249095	0.0285286	0.249095	0.040556	Epoophron Mese	0.798367	3.20507	0
HOXC5	Epoophron Mese	0.331402	0.077521	0.331402	0.091365	Epoophron Mese	0.79301	2.39289	0
GFRA2	Epoophron Mese	0.413629	0.134861	0.413629	0.150062	Epoophron Mese	0.784533	1.8967	0
ALDH1A2	Epoophron Mese	0.46834	0.172601	0.537352	0.188727	Fallopian Epi	0.780935	1.66745	0
COL15A1	Epoophron Mese	0.49304	0.200308	0.61974	0.216271	Schwann	0.754956	1.53122	0
HOXC4	Epoophron Mese	0.356666	0.108226	0.402184	0.121773	Coelomic Epi	0.750994	2.1056	0
CBLN4	Epoophron Mese	0.396733	0.138754	0.396733	0.152822	Epoophron Mese	0.745257	1.87848	0
F10	Epoophron Mese	0.597232	0.270702	0.516673	0.288507	Fallopian Lig	0.742381	1.24304	0
FLRT2	Epoophron Mese	0.679701	0.316023	0.679701	0.335855	Epoophron Mese	0.741606	1.09108	0
HOXA7	Epoophron Mese	0.460134	0.186638	0.511811	0.201551	Mesonephric Tubules Epi	0.737001	1.60171	0
CYP1B1	Epoophron Mese	0.372114	0.126086	0.372114	0.139502	Epoophron Mese	0.732943	1.96968	0
PKDCC	Epoophron Mese	0.547912	0.249472	0.598447	0.265746	Lower Vagina SmMu	0.726101	1.32521	0
FAT3	Epoophron Mese	0.345724	0.109674	0.296163	0.122545	Cervix/Upper Vagina SmMu	0.725769	2.09927	0
CTSC	Epoophron Mese	0.819213	0.391879	0.8375	0.415181	Upper Vagina Epi	0.720122	0.879041	0
PEG3	Epoophron Mese	0.651219	0.313378	0.639368	0.331801	Fallopian SmMu	0.718438	1.10322	0
CLDN11	Epoophron Mese	0.611393	0.292868	0.611393	0.310237	Epoophron Mese	0.715585	1.17042	0
ALCAM	Epoophron Mese	0.751307	0.364816	0.714625	0.385891	Coelomic Epi	0.715394	0.952199	0
CNTFR	Epoophron Mese	0.518304	0.237217	0.569394	0.252545	Lower Vagina Mese	0.713273	1.37617	0
MMP23B	Epoophron Mese	0.695068	0.340599	0.842355	0.359928	Coelomic Epi	0.710257	1.02185	0
PDE5A	Epoophron Mese	0.580256	0.285402	0.678532	0.30148	Upper Vagina Mese	0.695756	1.19905	0
SERPINE2	Epoophron Mese	0.486202	0.225612	0.754237	0.239822	Ciliated Epi	0.694228	1.42786	0
ANGPTL6	Epoophron Mese	0.265749	0.0640966	0.265749	0.0750926	Epoophron Mese	0.688034	2.58903	0
PRKAR2B	Epoophron Mese	0.496017	0.237783	0.67979	0.251865	Mesonephric Tubules Epi	0.68394	1.37886	0
PI15	Epoophron Mese	0.312656	0.100978	0.336783	0.11252	Pre-Perivascular	0.683035	2.18462	0
ALX1	Epoophron Mese	0.279186	0.0762634	0.24276	0.0873287	Glans	0.680676	2.43808	0
ARHGAP28	Epoophron Mese	0.374769	0.152332	0.476555	0.164461	Prepuce	0.676487	1.80508	0
TUBB3	Epoophron Mese	0.349827	0.134142	0.425751	0.145903	Uterus/Cervix Epi	0.673351	1.92481	0
WNT4	Epoophron Mese	0.55105	0.280488	0.572291	0.295242	Fallopian Lig	0.67226	1.21996	0
AGTR1	Epoophron Mese	0.230027	0.0437674	0.146449	0.053924	Uterus Lig	0.671719	2.92018	0
DCDC2	Fallopian Epi	0.842736	0.0232958	0.905512	0.0512083	Mesonephric Tubules Epi	2.50449	2.97185	0
PNOC	Fallopian Epi	0.810278	0.0186766	0.475309	0.0456408	Coelomic Epi	2.50129	3.08695	0
ERP27	Fallopian Epi	0.74253	0.012872	0.677966	0.0377262	Ciliated Epi	2.43357	3.2774	0
CLDN3	Fallopian Epi	0.947321	0.0487401	0.973753	0.0793482	Mesonephric Tubules Epi	2.40043	2.53391	0
FOLR1	Fallopian Epi	0.857032	0.033756	0.855932	0.0617991	Ciliated Epi	2.38586	2.78387	0
SCGB2A1	Fallopian Epi	0.747424	0.0187084	0.747424	0.0435305	Fallopian Epi	2.34265	3.13429	0
MUC1	Fallopian Epi	0.844668	0.0364631	0.72356	0.0639928	Uterus/Cervix Epi	2.32198	2.74899	0
SLC34A2	Fallopian Epi	0.760948	0.0247175	0.615093	0.0497956	Uterus/Cervix Epi	2.28271	2.99983	0
PAX8	Fallopian Epi	0.976172	0.0671215	0.965879	0.0980863	Mesonephric Tubules Epi	2.26658	2.32191	0
MSLN	Fallopian Epi	0.933926	0.0585553	0.933926	0.0883728	Fallopian Epi	2.26588	2.42619	0
SOX17	Fallopian Epi	0.898506	0.0583327	0.893833	0.0869514	Uterus/Cervix Epi	2.19452	2.44241	0
UGT2B7	Fallopian Epi	0.725528	0.0291278	0.729659	0.0528491	Mesonephric Tubules Epi	2.13328	2.94031	0
DAPL1	Fallopian Epi	0.625966	0.0153882	0.547819	0.0361862	Preputial Lamina Epi	2.07763	3.31908	0
AC022613.1	Fallopian Epi	0.627383	0.0162285	0.432203	0.0370461	Ciliated Epi	2.0676	3.29559	0
ELF3	Fallopian Epi	0.95389	0.0852077	0.95389	0.114797	Fallopian Epi	2.06478	2.16459	0
KRT7	Fallopian Epi	0.87442	0.0668126	0.867026	0.094322	Urethral Epi	2.06454	2.36104	0
PAX2	Fallopian Epi	0.71883	0.0337969	0.71883	0.0571311	Fallopian Epi	2.05759	2.86241	0
HPN	Fallopian Epi	0.636528	0.0198349	0.636528	0.0408411	Fallopian Epi	2.03566	3.19807	0
PART1	Fallopian Epi	0.848789	0.0646688	0.771186	0.0913781	Ciliated Epi	2.03094	2.39275	0
MECOM	Fallopian Epi	0.85304	0.0660814	0.852313	0.0928874	Uterus/Cervix Epi	2.02714	2.37637	0
C19orf33	Fallopian Epi	0.903272	0.0790033	0.886081	0.10708	Urethral Epi	2.01807	2.23418	0
LHX1	Fallopian Epi	0.606002	0.0162785	0.606002	0.0363661	Fallopian Epi	2.00836	3.31412	0
ADAM28	Fallopian Epi	0.629959	0.0208523	0.424804	0.0416001	Uterus/Cervix Epi	2.00305	3.17965	0
KIF12	Fallopian Epi	0.645801	0.0244768	0.645801	0.0456408	Fallopian Epi	1.99356	3.08695	0
ASRGL1	Fallopian Epi	0.837584	0.0665038	0.837584	0.0927689	Fallopian Epi	1.99148	2.37764	0
CLDN4	Fallopian Epi	0.957883	0.0976027	0.991525	0.126906	Ciliated Epi	1.97736	2.06431	0
RBM47	Fallopian Epi	0.743045	0.0462828	0.750656	0.0700165	Mesonephric Tubules Epi	1.97577	2.65902	0
WFDC2	Fallopian Epi	0.955307	0.0994422	0.992708	0.128595	Upper Vagina Epi	1.95941	2.05108	0
SCGB1D2	Fallopian Epi	0.505538	0.00419225	0.505538	0.0212695	Fallopian Epi	1.94657	3.85048	0
LINC02672	Fallopian Epi	0.661128	0.0311989	0.656072	0.0526561	Uterus/Cervix Epi	1.94634	2.94397	0
CLDN7	Fallopian Epi	0.827666	0.0703099	0.833919	0.0961076	Uterus/Cervix Epi	1.93863	2.34229	0
EPS8L1	Fallopian Epi	0.766229	0.0569747	0.766229	0.0811338	Fallopian Epi	1.9245	2.51166	0
LINC01829	Fallopian Epi	0.593895	0.0198712	0.542373	0.039424	Ciliated Epi	1.92029	3.23338	0
MT1F	Fallopian Epi	0.653529	0.0319347	0.666667	0.0531079	Mesonephric Tubules Epi	1.91839	2.93543	0
MMP7	Fallopian Epi	0.647862	0.0319892	0.72383	0.0529676	Uterus/Cervix Epi	1.90347	2.93808	0
CAPS	Fallopian Epi	0.772411	0.0612078	0.79578	0.0854334	Uterus/Cervix Epi	1.90015	2.46002	0
MAP3K21	Fallopian Epi	0.624678	0.0276789	0.624678	0.0480143	Fallopian Epi	1.89668	3.03626	0
RASSF7	Fallopian Epi	0.876352	0.0882326	0.7868	0.115078	Coelomic Epi	1.8948	2.16214	0
NUAK2	Fallopian Epi	0.690108	0.0435122	0.488189	0.0655371	Mesonephric Tubules Epi	1.88064	2.72514	0
GJB1	Fallopian Epi	0.522282	0.0106055	0.48294	0.0280347	Mesonephric Tubules Epi	1.8668	3.57431	0
SLPI	Fallopian Epi	0.637558	0.0341739	0.70339	0.0547268	Ciliated Epi	1.85236	2.9054	0
GALNT3	Fallopian Epi	0.723467	0.0545674	0.723467	0.077352	Fallopian Epi	1.85163	2.55939	0
SOX6	Fallopian Epi	0.739438	0.0590049	0.577428	0.0821824	Mesonephric Tubules Epi	1.84772	2.49881	0
TMEM139	Fallopian Epi	0.590031	0.0249537	0.394509	0.0442018	Uterus/Cervix Epi	1.8403	3.11899	0
CLDN6	Fallopian Epi	0.613859	0.0309945	0.613859	0.0508485	Fallopian Epi	1.82863	2.9789	0
ERBB4	Fallopian Epi	0.646703	0.039379	0.451444	0.0600662	Mesonephric Tubules Epi	1.81873	2.81231	0
STON2	Fallopian Epi	0.722437	0.0583146	0.722437	0.0809364	Fallopian Epi	1.81627	2.51409	0
DNAJB13	Fallopian Epi	0.527692	0.0149976	0.527692	0.0324614	Fallopian Epi	1.80877	3.4277	0
MAL2	Fallopian Epi	0.810407	0.083568	0.729909	0.108326	Urethral Epi	1.80122	2.22261	0
AP1M2	Fallopian Epi	0.666924	0.0468097	0.652542	0.0679325	Ciliated Epi	1.79352	2.68924	0
C11orf88	Ciliated Epi	0.974576	0.000201919	0.00524934	0.000706351	Mesonephric Tubules Epi	7.07094	7.2554	0
TUBA4B	Ciliated Epi	0.957627	0.000131686	0.0104987	0.00062738	Mesonephric Tubules Epi	7.0615	7.37396	0
FAM216B	Ciliated Epi	0.940678	7.46223e-05	0.000956938	0.000561571	Prepuce	7.04076	7.48477	0
SNTN	Ciliated Epi	0.940678	7.90118e-05	0.00167439	0.000565958	Fallopian Epi	7.03344	7.47699	0
ANKRD66	Ciliated Epi	0.898305	2.63373e-05	0.000270636	0.000491375	Glans	6.84356	7.6183	0
FAM92B	Ciliated Epi	0.940678	0.000254594	0.00342466	0.000741449	Neural	6.77938	7.2069	0
CDHR4	Ciliated Epi	0.872881	0.00018875	0.00810081	0.000640542	Genital Surface Epi	6.41847	7.3532	0
C11orf97	Ciliated Epi	0.889831	0.000368722	0.00568028	0.000829195	Uterus/Cervix Epi	6.3134	7.09506	0
DTHD1	Ciliated Epi	0.847458	0.000158024	0.00894855	0.000596669	Immune	6.29165	7.42415	0
CCDC78	Ciliated Epi	0.983051	0.00118518	0.0130137	0.00169349	Neural	6.27281	6.38097	0
C1orf87	Ciliated Epi	0.847458	0.000219477	0.00360036	0.000658091	Genital Surface Epi	6.20862	7.32617	2.4851e-317
C20orf85	Ciliated Epi	0.983051	0.00145733	0.0235326	0.0019655	Uterus/Cervix Epi	6.12638	6.23201	6.1188e-318
CATSPERD	Ciliated Epi	0.847458	0.0002941	0.00440529	0.000732675	Erythroid	6.11763	7.21881	5.44672e-310
CFAP52	Ciliated Epi	0.923729	0.000926194	0.0105616	0.00140393	Fallopian Epi	6.0675	6.56848	8.60795e-308
TEKT4	Ciliated Epi	0.838983	0.000316047	0.00540054	0.000750224	Genital Surface Epi	6.0366	7.19514	3.20839e-304
MS4A8	Ciliated Epi	0.889831	0.000711106	0.0111848	0.0011714	Urethral Epi	6.00596	6.74955	5.29462e-302
EFCAB10	Ciliated Epi	0.898305	0.000790118	0.0104987	0.00125476	Mesonephric Tubules Epi	6.00141	6.68081	4.43702e-302
FAM166B	Ciliated Epi	0.932203	0.00137832	0.0131234	0.0018602	Mesonephric Tubules Epi	5.86083	6.28707	5.9201e-296
LDLRAD1	Ciliated Epi	0.788136	0.00019753	0.00231839	0.000605444	Fallopian Epi	5.83973	7.40955	8.11082e-293
WDR38	Ciliated Epi	0.923729	0.00133442	0.0174466	0.00181194	Uterus/Cervix Epi	5.83183	6.31336	1.90044e-293
DNAI2	Ciliated Epi	0.90678	0.00129053	0.0143359	0.0017593	Uterus/Cervix Epi	5.75156	6.34284	2.91741e-287
LINC02345	Ciliated Epi	0.830508	0.000566251	0.0074565	0.000995911	Urethral Epi	5.74035	6.91185	2.30662e-283
LINC01765	Ciliated Epi	0.830508	0.000570641	0.00399492	0.0010003	Fallopian SmMu	5.7367	6.90746	4.0451e-283
SPAG6	Ciliated Epi	0.923729	0.00153195	0.0176211	0.00200937	Erythroid	5.73629	6.20993	8.07403e-288
MAP3K19	Ciliated Epi	0.805085	0.000417007	0.00960238	0.000833582	Uterus/Cervix Epi	5.70787	7.08978	1.69334e-281
AC013264.1	Ciliated Epi	0.822034	0.00067599	0.0422535	0.00110121	Urethral Epi	5.59916	6.81135	4.94502e-274
DNAH12	Ciliated Epi	0.983051	0.00357309	0.0393562	0.00408016	Uterus/Cervix Epi	5.40837	5.50162	2.72202e-277
AL121956.6	Ciliated Epi	0.728814	0.000228256	0.0131234	0.000605444	Mesonephric Tubules Epi	5.40018	7.40955	1.07667e-263
C11orf16	Ciliated Epi	0.779661	0.000596978	0.00625	0.0010003	Upper Vagina Epi	5.38547	6.90746	4.55358e-260
AC004832.1	Ciliated Epi	0.686441	6.58432e-05	0.000949668	0.000421178	Coelomic Epi	5.33533	7.77245	4.69339e-266
FABP6	Ciliated Epi	0.822034	0.00111056	0.0410959	0.00153555	Neural	5.32585	6.47887	4.4576e-257
CFAP65	Ciliated Epi	0.864407	0.00167242	0.024885	0.00211905	Uterus/Cervix Epi	5.32197	6.15679	4.33292e-259
PIH1D3	Ciliated Epi	0.70339	0.000184361	0.00284014	0.000548409	Uterus/Cervix Epi	5.28139	7.50849	3.11388e-257
STOML3	Ciliated Epi	0.754237	0.000522356	0.00787402	0.000912553	Mesonephric Tubules Epi	5.27911	6.99926	1.9894e-253
AL357093.2	Ciliated Epi	0.966102	0.00374428	0.0178082	0.00424249	Neural	5.27743	5.4626	2.67031e-267
C1orf158	Ciliated Epi	0.830508	0.00132125	0.018799	0.00175052	Uterus/Cervix Epi	5.27194	6.34784	3.04038e-254
C1orf194	Ciliated Epi	0.966102	0.00396815	0.0443071	0.00446624	Fallopian Epi	5.22778	5.41121	1.34223e-264
ADGB	Ciliated Epi	0.788136	0.000939363	0.0146064	0.00134689	Uterus/Cervix Epi	5.20954	6.60995	4.68592e-249
CFAP100	Ciliated Epi	0.813559	0.00124224	0.0144712	0.00166278	Uterus/Cervix Epi	5.20618	6.39927	1.23305e-249
CFAP73	Ciliated Epi	0.940678	0.00380135	0.0578848	0.00428637	Uterus/Cervix Epi	5.12887	5.45232	0
LRRC71	Ciliated Epi	0.838983	0.00187873	0.0121485	0.00231209	Pre-Perivascular	5.09229	6.0696	2.36048e-244
IL5RA	Ciliated Epi	0.754237	0.000825235	0.00950783	0.00121527	Immune	5.06303	6.71279	1.30633e-239
ROPN1L	Ciliated Epi	0.949153	0.00453001	0.0940959	0.00501904	Endothelial Lymphatic	5.0253	5.29452	3.52462e-251
RIIAD1	Ciliated Epi	0.872881	0.00274786	0.106849	0.00319832	Neural	5.01482	5.74513	1.86332e-242
DNAH3	Ciliated Epi	0.779661	0.00123346	0.053125	0.00163645	Upper Vagina Epi	5.0017	6.41522	2.05912e-236
APOBEC4	Ciliated Epi	0.635593	6.58432e-05	0.000386399	0.000394855	Fallopian Epi	4.98114	7.83699	5.23625e-244
VWA3B	Ciliated Epi	0.822034	0.00192262	0.0185285	0.00234719	Uterus/Cervix Epi	4.97703	6.05454	7.65666e-237
DNAI1	Ciliated Epi	0.864407	0.00275663	0.0656168	0.00320271	Mesonephric Tubules Epi	4.96494	5.74376	5.05208e-239
C9orf24	Ciliated Epi	0.974576	0.00565374	0.0305255	0.00615534	Fallopian Epi	4.96102	5.09043	1.28504e-251
CFAP299	Ciliated Epi	0.855932	0.00262056	0.0309711	0.00306232	Uterus/Cervix Epi	4.95464	5.78858	8.35558e-238
ITGBL1	Fallopian Mese	0.561335	0.0485134	0.168277	0.110322	Uterus Mese	1.23738	2.20435	0
CD36	Fallopian Mese	0.502876	0.0383169	0.532998	0.0943088	Immune	1.18738	2.36118	0
CHGB	Fallopian Mese	0.656377	0.112107	0.656377	0.177707	Fallopian Mese	1.13397	1.72762	0
ANKFN1	Fallopian Mese	0.38188	0.0152799	0.38188	0.0594651	Fallopian Mese	1.0778	2.82237	0
LGR5	Fallopian Mese	0.554819	0.0886661	0.554819	0.14485	Fallopian Mese	1.07194	1.93206	0
TSPAN8	Fallopian Mese	0.413294	0.03696	0.199621	0.0823184	Corpus Cavernosum	1.03206	2.49716	0
DPP10	Fallopian Mese	0.676507	0.179313	0.534411	0.239238	Uterus Mese	0.967605	1.4303	0
WNT4	Fallopian Mese	0.743193	0.233852	0.572291	0.295242	Fallopian Lig	0.906667	1.21996	0
FOXL2	Fallopian Mese	0.572911	0.158895	0.5355	0.208795	Fallopian SmMu	0.897409	1.5664	0
LRRN1	Fallopian Mese	0.51871	0.146992	0.51871	0.191794	Fallopian Mese	0.856563	1.65133	0
PLPPR4	Fallopian Mese	0.328626	0.040876	0.292466	0.0755576	Neural	0.848794	2.58286	0
HOXA7	Fallopian Mese	0.527082	0.156939	0.511811	0.201551	Mesonephric Tubules Epi	0.844233	1.60171	0
CAVIN2	Fallopian Mese	0.482892	0.132246	0.788705	0.174508	Endothelial	0.843024	1.74578	0
TOX3	Fallopian Mese	0.37995	0.0728125	0.390638	0.109831	Urethral Epi	0.839239	2.20881	0
RASL11B	Fallopian Mese	0.648733	0.224404	0.418192	0.275547	Uterus Mese	0.836215	1.289	0
LYPD1	Fallopian Mese	0.420173	0.100239	0.525166	0.1388	Coelomic Epi	0.829725	1.97472	0
LINC02381	Fallopian Mese	0.494321	0.145026	0.651211	0.187126	Fallopian Epi	0.82847	1.67597	0
HOXC5	Fallopian Mese	0.335323	0.0579318	0.331402	0.091365	Epoophron Mese	0.802393	2.39289	0
ATP1A2	Fallopian Mese	0.460178	0.138187	0.460178	0.176996	Fallopian Mese	0.796857	1.73163	0
SCUBE2	Fallopian Mese	0.543499	0.193849	0.510623	0.235991	Fallopian SmMu	0.78479	1.44396	0
LUZP2	Fallopian Mese	0.473391	0.155802	0.473391	0.19408	Fallopian Mese	0.776118	1.63949	0
HOXC6	Fallopian Mese	0.37591	0.0932056	0.37591	0.127279	Fallopian Mese	0.77489	2.06137	0
TNFRSF19	Fallopian Mese	0.608438	0.236316	0.75853	0.281167	Mesonephric Tubules Epi	0.771989	1.26881	0
FZD10	Fallopian Mese	0.482382	0.164262	0.418988	0.202604	Uterus/Cervix Epi	0.770123	1.5965	0
NKD1	Fallopian Mese	0.535964	0.20221	0.535964	0.242436	Fallopian Mese	0.759469	1.41702	0
EFEMP1	Fallopian Mese	0.696236	0.287628	0.652987	0.336877	Fallopian SmMu	0.757531	1.08804	0
PENK	Fallopian Mese	0.379914	0.102858	0.355534	0.136251	Upper Vagina Mese	0.757266	1.99326	0
ITPR2	Fallopian Mese	0.463709	0.159743	0.463709	0.196379	Fallopian Mese	0.754783	1.62771	0
CUL4B	Fallopian Mese	0.557986	0.220543	0.335708	0.261214	Coelomic Epi	0.74905	1.34242	0
JAZF1	Fallopian Mese	0.518746	0.199706	0.466497	0.238159	Fallopian SmMu	0.744307	1.43482	0
SMOC1	Fallopian Mese	0.267582	0.0340417	0.267582	0.0621896	Fallopian Mese	0.743226	2.77757	0
BMP7	Fallopian Mese	0.538039	0.212012	0.55643	0.251307	Mesonephric Tubules Epi	0.743074	1.38108	0
HOXA5	Fallopian Mese	0.421083	0.137628	0.437524	0.171792	Fallopian Lig	0.741725	1.76147	0
PPP1R1B	Fallopian Mese	0.591257	0.24544	0.584746	0.287121	Ciliated Epi	0.737801	1.24785	0
RARRES1	Fallopian Mese	0.444343	0.156116	0.444343	0.190855	Fallopian Mese	0.735939	1.65624	0
HOXC4	Fallopian Mese	0.349338	0.0905867	0.402184	0.121773	Coelomic Epi	0.735563	2.1056	0
NEGR1	Fallopian Mese	0.370887	0.106345	0.370887	0.13823	Fallopian Mese	0.733925	1.97884	0
LEF1	Fallopian Mese	0.714109	0.310276	0.714109	0.358949	Fallopian Mese	0.731658	1.02457	0
TMEM59L	Fallopian Mese	0.484166	0.186052	0.484166	0.221983	Fallopian Mese	0.728744	1.50516	0
LEPR	Fallopian Mese	0.578262	0.244448	0.602783	0.284681	Endothelial	0.726519	1.25638	0
FIBIN	Fallopian Mese	0.401463	0.132146	0.423545	0.164606	Glans	0.72432	1.8042	0
BRICD5	Fallopian Mese	0.238024	0.0227128	0.0837004	0.0486636	Erythroid	0.719505	3.02282	0
HS3ST1	Fallopian Mese	0.554419	0.239828	0.551258	0.277745	Uterus/Cervix Epi	0.710239	1.28105	0
EMILIN3	Fallopian Mese	0.563774	0.249192	0.563774	0.287108	Fallopian Mese	0.703533	1.2479	0
FREM1	Fallopian Mese	0.536182	0.233373	0.536182	0.26987	Fallopian Mese	0.7023	1.30982	0
AK5	Fallopian Mese	0.239589	0.0293475	0.239589	0.0546874	Fallopian Mese	0.696276	2.90612	0
CEP85L	Fallopian Mese	0.737078	0.34114	0.595941	0.388862	Endothelial Lymphatic	0.696193	0.944532	0
TMEM176B	Fallopian Mese	0.502148	0.215629	0.648148	0.250162	Coelomic Epi	0.695798	1.38565	0
TMEM132C	Fallopian Mese	0.451587	0.181807	0.451587	0.214323	Fallopian Mese	0.695567	1.54027	0
NTN1	Fallopian Mese	0.311262	0.0801407	0.306273	0.107997	Endothelial Lymphatic	0.692761	2.22565	0
PRSS35	Fallopian Lig	0.591607	0.140725	0.591607	0.172165	Fallopian Lig	1.04081	1.7593	0
GATA6	Fallopian Lig	0.701774	0.215282	0.701774	0.249206	Fallopian Lig	0.975098	1.38948	0
CDON	Fallopian Lig	0.549138	0.151789	0.632254	0.179497	Labia	0.943199	1.7176	0
CBLN4	Fallopian Lig	0.488486	0.127661	0.396733	0.152822	Epoophron Mese	0.917613	1.87848	0
DLK1	Fallopian Lig	0.83327	0.305936	0.838507	0.342707	Corpus Spongiosum	0.892331	1.07088	0
ADRB3	Fallopian Lig	0.423996	0.108047	0.403733	0.130078	Epoophron Mese	0.864791	2.03962	0
C7	Fallopian Lig	0.460048	0.133353	0.460048	0.156134	Fallopian Lig	0.854327	1.85704	0
PAMR1	Fallopian Lig	0.665282	0.248545	0.483868	0.277605	Epoophron Mese	0.852597	1.28156	0
NGF	Fallopian Lig	0.414244	0.127359	0.414244	0.147364	Fallopian Lig	0.793215	1.91485	0
SEMA5B	Fallopian Lig	0.408959	0.123921	0.420472	0.143797	Pre-Perivascular	0.793116	1.93935	0
COL11A1	Fallopian Lig	0.402542	0.12128	0.519295	0.140893	Preputial Lamina Epi	0.788883	1.95976	0
ZFPM2	Fallopian Lig	0.49698	0.188914	0.625461	0.210396	Endothelial Lymphatic	0.774674	1.55876	0
CPZ	Fallopian Lig	0.393671	0.122035	0.328585	0.140976	Coelomic Epi	0.771265	1.95916	0
HOXA5	Fallopian Lig	0.437524	0.151874	0.437524	0.171792	Fallopian Lig	0.770684	1.76147	0
PDGFRL	Fallopian Lig	0.592236	0.25552	0.592236	0.279	Fallopian Lig	0.756015	1.27654	0
SMTNL2	Fallopian Lig	0.383226	0.121247	0.383226	0.139515	Fallopian Lig	0.754795	1.96958	0
PTGER3	Fallopian Lig	0.300868	0.065658	0.455607	0.0820596	Uterus Lig	0.752264	2.50031	0
HOXA7	Fallopian Lig	0.461872	0.182038	0.511811	0.201551	Mesonephric Tubules Epi	0.739786	1.60171	0
COLEC12	Fallopian Lig	0.660941	0.307167	0.670672	0.331836	Bladder Mese	0.729094	1.10311	0
RSPO3	Fallopian Lig	0.619982	0.28859	0.816236	0.311698	Epoophron Mese	0.722726	1.16572	0
SEMA3D	Fallopian Lig	0.373663	0.13009	0.520554	0.147075	Preputial Lamina Epi	0.716243	1.91682	0
LINC02381	Fallopian Lig	0.426387	0.169191	0.651211	0.187126	Fallopian Epi	0.714614	1.67597	0
HOXC6	Fallopian Lig	0.346609	0.110839	0.37591	0.127279	Fallopian Mese	0.71449	2.06137	0
HTRA3	Fallopian Lig	0.533283	0.244055	0.595726	0.264224	Pre-Perivascular	0.709778	1.33096	0
PKP2	Fallopian Lig	0.454511	0.195158	0.712726	0.213243	Coelomic Epi	0.702366	1.54532	0
NCAM2	Fallopian Lig	0.455707	0.196408	0.455707	0.214489	Fallopian Lig	0.701558	1.53949	0
ADAMTSL4	Fallopian Lig	0.4491	0.192923	0.445924	0.210787	Bladder Mese	0.699208	1.55691	0
WNT4	Fallopian Lig	0.572291	0.274474	0.572291	0.295242	Fallopian Lig	0.698173	1.21996	0
LY6H	Fallopian Lig	0.590915	0.28552	0.590915	0.306815	Fallopian Lig	0.698172	1.18151	0
BOC	Fallopian Lig	0.670316	0.330082	0.67094	0.353807	Coelomic Epi	0.69646	1.039	0
HS3ST1	Fallopian Lig	0.543538	0.257822	0.551258	0.277745	Uterus/Cervix Epi	0.696301	1.28105	0
HOXA3	Fallopian Lig	0.578898	0.284421	0.578898	0.304955	Fallopian Lig	0.687494	1.18759	0
PEG3	Fallopian Lig	0.616019	0.310496	0.639368	0.331801	Fallopian SmMu	0.679605	1.10322	0
THBS2	Fallopian Lig	0.400654	0.168555	0.508081	0.184739	Fallopian SmMu	0.676629	1.68881	0
TMEM176B	Fallopian Lig	0.488046	0.232331	0.648148	0.250162	Coelomic Epi	0.676258	1.38565	0
SEZ6L2	Fallopian Lig	0.494275	0.238089	0.676163	0.255954	Coelomic Epi	0.673577	1.36276	0
CDA	Fallopian Lig	0.305084	0.0963695	0.305084	0.110923	Fallopian Lig	0.670853	2.19892	0
BNC2	Fallopian Lig	0.69435	0.357318	0.745727	0.38082	Uterus SmMu	0.670346	0.965429	0
MMP23B	Fallopian Lig	0.651755	0.338053	0.842355	0.359928	Coelomic Epi	0.665998	1.02185	0
BCHE	Fallopian Lig	0.773437	0.398999	0.733793	0.425109	Fallopian SmMu	0.661605	0.855409	0
DMKN	Fallopian Lig	0.449415	0.21307	0.898305	0.229551	Ciliated Epi	0.661373	1.47163	0
COL9A3	Fallopian Lig	0.801749	0.411209	0.801749	0.438442	Fallopian Lig	0.661064	0.824527	0
JPH4	Fallopian Lig	0.631622	0.33046	0.594516	0.35146	Fallopian SmMu	0.660461	1.04566	0
OLFML1	Fallopian Lig	0.601233	0.314085	0.555607	0.334108	Uterus Lig	0.659126	1.09629	0
RAC2	Fallopian Lig	0.279099	0.0806365	0.44207	0.0944755	Coelomic Epi	0.65851	2.35941	0
MATN2	Fallopian Lig	0.936769	0.463092	0.883845	0.496122	Fallopian Mese	0.656613	0.700934	0
ENTPD2	Fallopian Lig	0.432868	0.203398	0.474359	0.219399	Coelomic Epi	0.656602	1.51686	0
WT1	Fallopian Lig	0.790676	0.409823	0.790676	0.43638	Fallopian Lig	0.655661	0.829242	0
SLITRK3	Fallopian Lig	0.333837	0.127925	0.333837	0.142284	Fallopian Lig	0.650959	1.94993	0
FNDC5	Fallopian Lig	0.494212	0.252026	0.494212	0.268914	Fallopian Lig	0.64908	1.31337	0
FBXL22	Fallopian SmMu	0.738515	0.096428	0.638673	0.111941	Lower Vagina SmMu	1.61719	2.18978	0
GBP2	Fallopian SmMu	0.7002	0.094823	0.547636	0.109449	Lower Vagina SmMu	1.54905	2.21229	0
PLN	Fallopian SmMu	0.579081	0.0643453	0.514467	0.0767817	Lower Vagina SmMu	1.48638	2.56679	0
MYH11	Fallopian SmMu	0.846922	0.158584	0.92542	0.175215	Cervix/Upper Vagina SmMu	1.47512	1.74174	0
ACTG2	Fallopian SmMu	0.840022	0.159802	0.927037	0.176237	Cervix/Upper Vagina SmMu	1.45822	1.73593	0
LMOD1	Fallopian SmMu	0.810605	0.15327	0.830892	0.169151	Cervix/Upper Vagina SmMu	1.44041	1.77696	0
GRIA2	Fallopian SmMu	0.673325	0.105775	0.56627	0.119487	Uterus/Cervix Epi	1.43051	2.12454	0
MYOCD	Fallopian SmMu	0.662248	0.10332	0.662248	0.116824	Fallopian SmMu	1.4219	2.14708	0
KCNMB1	Fallopian SmMu	0.680952	0.110779	0.808249	0.124555	Cervix/Upper Vagina SmMu	1.41843	2.08301	0
NEXN	Fallopian SmMu	0.83185	0.171222	0.83185	0.187183	Fallopian SmMu	1.39391	1.67567	0
SFRP4	Fallopian SmMu	0.628654	0.100708	0.384042	0.113464	Cervix/Upper Vagina SmMu	1.36812	2.17627	0
TSPAN2	Fallopian SmMu	0.785727	0.187191	0.785727	0.201652	Fallopian SmMu	1.25811	1.60121	0
MAMDC2	Fallopian SmMu	0.545306	0.0892031	0.49753	0.100223	Lower Vagina SmMu	1.2544	2.30036	0
PI15	Fallopian SmMu	0.56292	0.101369	0.336783	0.11252	Pre-Perivascular	1.22977	2.18462	0
PRUNE2	Fallopian SmMu	0.52751	0.0900528	0.686441	0.100622	Ciliated Epi	1.21137	2.29638	0
PAGE4	Fallopian SmMu	0.551298	0.102628	0.500636	0.113468	Uterus SmMu	1.19975	2.17623	0
CNN1	Fallopian SmMu	0.939532	0.265384	0.946895	0.281672	Cervix/Upper Vagina SmMu	1.1904	1.26701	0
HSPB7	Fallopian SmMu	0.537679	0.10372	0.517387	0.114205	Cervix/Upper Vagina SmMu	1.16663	2.16976	0
FBXO32	Fallopian SmMu	0.935173	0.275661	0.775582	0.291596	Lower Vagina SmMu	1.1525	1.23239	0
RAMP1	Fallopian SmMu	0.766297	0.209149	0.711824	0.22261	Uterus SmMu	1.15123	1.50233	0
MRVI1	Fallopian SmMu	0.678772	0.172472	0.678772	0.184704	Fallopian SmMu	1.14645	1.689	0
ALDH1B1	Fallopian SmMu	0.561104	0.120791	0.561104	0.13143	Fallopian SmMu	1.13864	2.02928	0
DEPP1	Fallopian SmMu	0.497367	0.092611	0.497367	0.10239	Fallopian SmMu	1.13348	2.27896	0
LIMS2	Fallopian SmMu	0.638823	0.158238	0.741396	0.169849	Cervix/Upper Vagina SmMu	1.13254	1.77285	0
SORBS1	Fallopian SmMu	0.739786	0.203844	0.763591	0.216793	Cervix/Upper Vagina SmMu	1.13099	1.52881	0
ASB2	Fallopian SmMu	0.33521	0.0269799	0.33521	0.0344269	Fallopian SmMu	1.12929	3.36892	0
AL139220.2	Fallopian SmMu	0.380425	0.0448915	0.206668	0.0529983	Uterus SmMu	1.1175	2.9375	0
CHRDL2	Fallopian SmMu	0.380607	0.0451973	0.380607	0.053301	Fallopian SmMu	1.11586	2.9318	0
MAOB	Fallopian SmMu	0.57091	0.131258	0.456562	0.14188	Uterus SmMu	1.11486	1.95277	0
PDE1C	Fallopian SmMu	0.339023	0.030716	0.270833	0.0381649	Skeletal Muscle	1.10719	3.26584	0
KCNG1	Fallopian SmMu	0.504449	0.102462	0.492497	0.112174	Cervix/Upper Vagina SmMu	1.10359	2.18771	0
LONRF2	Fallopian SmMu	0.546395	0.126811	0.541096	0.136949	Neural	1.08632	1.98815	0
LGI2	Fallopian SmMu	0.567278	0.138451	0.433253	0.148812	Uterus SmMu	1.08071	1.90507	0
MAP1LC3C	Fallopian SmMu	0.389323	0.0542025	0.177002	0.0622993	Uterus SmMu	1.08068	2.77581	0
RBM24	Fallopian SmMu	0.4714	0.0931235	0.357092	0.102263	Lower Vagina SmMu	1.07489	2.28021	0
GREM2	Fallopian SmMu	0.44162	0.0810071	0.44162	0.0897197	Fallopian SmMu	1.06477	2.41106	0
ZNF185	Fallopian SmMu	0.597785	0.158993	0.454545	0.169594	Genital Surface Epi	1.06068	1.77435	0
GLIPR1	Fallopian SmMu	0.728527	0.22158	0.636672	0.233829	Uterus SmMu	1.05867	1.45317	0
ZCCHC12	Fallopian SmMu	0.378791	0.0542745	0.378791	0.062115	Fallopian SmMu	1.05257	2.77877	0
PCSK7	Fallopian SmMu	0.650445	0.188661	0.650445	0.199818	Fallopian SmMu	1.04744	1.61035	0
PPP1R12B	Fallopian SmMu	0.697476	0.215758	0.697476	0.227397	Fallopian SmMu	1.033	1.48106	0
TTLL7	Fallopian SmMu	0.567096	0.157024	0.567096	0.166931	Fallopian SmMu	1.0152	1.79017	0
JPH2	Fallopian SmMu	0.361903	0.0543149	0.397655	0.0617465	Uterus SmMu	1.0078	2.78472	0
TAGLN	Fallopian SmMu	0.938805	0.328362	0.980142	0.343111	Cervix/Upper Vagina SmMu	1.00424	1.0697	0
ZBTB16	Fallopian SmMu	0.368803	0.0605642	0.368803	0.0680115	Fallopian SmMu	0.991372	2.68808	0
RBPMS2	Fallopian SmMu	0.527147	0.144094	0.527147	0.153348	Fallopian SmMu	0.988424	1.87504	0
SPECC1	Fallopian SmMu	0.537316	0.149691	0.575788	0.159056	Uterus SmMu	0.987854	1.8385	0
DMD	Fallopian SmMu	0.751226	0.256878	0.751226	0.268821	Fallopian SmMu	0.986891	1.31371	0
SERTAD4-AS1	Fallopian SmMu	0.431451	0.0933888	0.503937	0.101557	Mesonephric Tubules Epi	0.986788	2.28714	0
PSD	Fallopian SmMu	0.89704	0.321965	0.746608	0.335859	Cervix/Upper Vagina SmMu	0.978728	1.09106	0
UCA1	Uterus/Cervix Epi	0.946308	0.00780364	0.685417	0.0382482	Upper Vagina Epi	3.08842	3.26366	0
DLX5	Uterus/Cervix Epi	0.938058	0.0423238	0.922917	0.0713809	Upper Vagina Epi	2.47621	2.63972	0
WNT7A	Uterus/Cervix Epi	0.835001	0.0287887	0.627083	0.0549418	Upper Vagina Epi	2.42274	2.90148	0
PAX2	Uterus/Cervix Epi	0.834055	0.0310831	0.71883	0.0571311	Fallopian Epi	2.3874	2.86241	0
CLDN3	Uterus/Cervix Epi	0.927915	0.0508983	0.973753	0.0793482	Mesonephric Tubules Epi	2.35125	2.53391	0
FGF9	Uterus/Cervix Epi	0.913308	0.0545121	0.601614	0.0823711	Coelomic Epi	2.28009	2.49652	0
SLC14A1	Uterus/Cervix Epi	0.735732	0.0240684	0.510802	0.0471544	Lower Vagina Epi	2.24717	3.05433	0
SOX17	Uterus/Cervix Epi	0.893833	0.059899	0.893833	0.0869514	Uterus/Cervix Epi	2.1831	2.44241	0
TSPAN1	Uterus/Cervix Epi	0.739924	0.0317451	0.739924	0.0547181	Uterus/Cervix Epi	2.1499	2.90556	0
CLDN6	Uterus/Cervix Epi	0.72126	0.0283715	0.613859	0.0508485	Fallopian Epi	2.14857	2.9789	0
CERNA2	Uterus/Cervix Epi	0.74033	0.0324434	0.74033	0.0554069	Uterus/Cervix Epi	2.14181	2.89305	0
PAX8	Uterus/Cervix Epi	0.922369	0.0704504	0.965879	0.0980863	Mesonephric Tubules Epi	2.14166	2.32191	0
MMP7	Uterus/Cervix Epi	0.72383	0.0304755	0.72383	0.0529676	Uterus/Cervix Epi	2.12667	2.93808	0
HOXB8	Uterus/Cervix Epi	0.612929	0.0118302	0.612929	0.0313295	Uterus/Cervix Epi	2.12269	3.46319	0
FOLR1	Uterus/Cervix Epi	0.753584	0.0386056	0.855932	0.0617991	Ciliated Epi	2.09788	2.78387	0
DLX6-AS1	Uterus/Cervix Epi	0.563565	0.00627556	0.345833	0.0243538	Upper Vagina Epi	2.09368	3.71507	0
ELF3	Uterus/Cervix Epi	0.945496	0.0869465	0.95389	0.114797	Fallopian Epi	2.04661	2.16459	0
WFDC2	Uterus/Cervix Epi	0.993643	0.0995928	0.992708	0.128595	Upper Vagina Epi	2.03805	2.05108	0
MECOM	Uterus/Cervix Epi	0.852313	0.067426	0.852313	0.0928874	Uterus/Cervix Epi	2.02541	2.37637	0
CLDN4	Uterus/Cervix Epi	0.978767	0.0983459	0.991525	0.126906	Ciliated Epi	2.02047	2.06431	0
KRT7	Uterus/Cervix Epi	0.852313	0.0689088	0.867026	0.094322	Urethral Epi	2.01235	2.36104	0
UGT2B7	Uterus/Cervix Epi	0.682716	0.0317315	0.729659	0.0528491	Mesonephric Tubules Epi	2.0074	2.94031	0
MUC1	Uterus/Cervix Epi	0.72356	0.0418794	0.72356	0.0639928	Uterus/Cervix Epi	1.98905	2.74899	0
C19orf33	Uterus/Cervix Epi	0.885583	0.0809792	0.886081	0.10708	Urethral Epi	1.97855	2.23418	0
PLPP2	Uterus/Cervix Epi	0.688261	0.0355766	0.695833	0.0567494	Upper Vagina Epi	1.9747	2.86911	0
CAPS	Uterus/Cervix Epi	0.79578	0.0616175	0.79578	0.0854334	Uterus/Cervix Epi	1.95763	2.46002	0
CLDN7	Uterus/Cervix Epi	0.833919	0.0713709	0.833919	0.0961076	Uterus/Cervix Epi	1.95328	2.34229	0
RGL3	Uterus/Cervix Epi	0.66581	0.0332188	0.538058	0.0537397	Mesonephric Tubules Epi	1.94656	2.9236	0
LINC02672	Uterus/Cervix Epi	0.656072	0.0324253	0.656072	0.0526561	Uterus/Cervix Epi	1.93146	2.94397	0
CPXM2	Uterus/Cervix Epi	0.671085	0.0371274	0.624559	0.0576926	Lower Vagina SmMu	1.91435	2.85263	0
PPM1H	Uterus/Cervix Epi	0.6604	0.0359983	0.337607	0.0562536	Endothelial	1.90056	2.87788	0
MSX2	Uterus/Cervix Epi	0.74885	0.0593231	0.74885	0.081691	Uterus/Cervix Epi	1.87573	2.50481	0
SLC34A2	Uterus/Cervix Epi	0.615093	0.0308428	0.615093	0.0497956	Uterus/Cervix Epi	1.84518	2.99983	0
PRSS8	Uterus/Cervix Epi	0.747904	0.0626649	0.695538	0.0848937	Mesonephric Tubules Epi	1.8446	2.46635	0
EHF	Uterus/Cervix Epi	0.754531	0.0684916	0.806959	0.0907464	Urethral Epi	1.81064	2.39969	0
MSLN	Uterus/Cervix Epi	0.742223	0.0664511	0.933926	0.0883728	Fallopian Epi	1.80078	2.42619	0
MSX1	Uterus/Cervix Epi	0.940357	0.123493	0.928125	0.149992	Upper Vagina Epi	1.78402	1.89717	0
SPINT1	Uterus/Cervix Epi	0.843657	0.0966636	0.843657	0.120896	Uterus/Cervix Epi	1.7825	2.11283	0
CHL1	Uterus/Cervix Epi	0.609413	0.0378347	0.609413	0.0563765	Uterus/Cervix Epi	1.75249	2.8757	0
MET	Uterus/Cervix Epi	0.692589	0.0598718	0.661417	0.0803968	Mesonephric Tubules Epi	1.74586	2.52078	0
ASRGL1	Uterus/Cervix Epi	0.729781	0.0714117	0.837584	0.0927689	Fallopian Epi	1.73516	2.37764	0
CTNNA2	Uterus/Cervix Epi	0.530701	0.0216879	0.530701	0.0382	Uterus/Cervix Epi	1.73269	3.26492	0
TACSTD2	Uterus/Cervix Epi	0.761158	0.0828247	0.97763	0.10483	Urethral Epi	1.71673	2.25542	0
SLPI	Uterus/Cervix Epi	0.589667	0.0367918	0.70339	0.0547268	Ciliated Epi	1.71322	2.9054	0
EPCAM	Uterus/Cervix Epi	0.924533	0.132843	0.966102	0.158525	Ciliated Epi	1.70284	1.84184	0
MPZL2	Uterus/Cervix Epi	0.768596	0.0884745	0.880282	0.110537	Urethral Epi	1.69276	2.2024	0
THSD4	Uterus/Cervix Epi	0.827563	0.10848	0.505208	0.131807	Upper Vagina Epi	1.67699	2.02642	0
TMPRSS4	Uterus/Cervix Epi	0.478902	0.0151221	0.478902	0.0301669	Uterus/Cervix Epi	1.67664	3.50101	0
NEDD9	Uterus/Cervix Epi	0.864349	0.122786	0.864349	0.146842	Uterus/Cervix Epi	1.65817	1.9184	0
RNF144B	Uterus/Cervix Epi	0.649716	0.0592279	0.649716	0.078383	Uterus/Cervix Epi	1.65427	2.54615	0
HOXA11	Uterus Mese	0.615523	0.124643	0.551632	0.18194	Uterus SmMu	1.0489	1.70408	0
ITGA4	Uterus Mese	0.578914	0.128095	0.419463	0.180716	Immune	0.990422	1.71083	0
SEMA3A	Uterus Mese	0.648262	0.170861	0.640221	0.226585	Endothelial Lymphatic	0.962432	1.48463	0
RORB	Uterus Mese	0.451832	0.0951189	0.451832	0.136756	Uterus Mese	0.898947	1.98956	0
HOXD10	Uterus Mese	0.408495	0.0872859	0.380074	0.124778	Endothelial Lymphatic	0.850165	2.08122	0
PRSS12	Uterus Mese	0.427326	0.104492	0.466102	0.142174	Ciliated Epi	0.833586	1.9507	0
PRDM1	Uterus Mese	0.471114	0.131671	0.434511	0.171292	Upper Vagina Mese	0.831227	1.76438	0
HOXA10	Uterus Mese	0.719151	0.26151	0.694166	0.314927	Uterus SmMu	0.830916	1.15541	0
CDH10	Uterus Mese	0.330276	0.0489303	0.222478	0.08177	Cervix Mese	0.826961	2.50384	0
TMEM158	Uterus Mese	0.563052	0.202636	0.563052	0.244705	Uterus Mese	0.79261	1.4077	0
AMHR2	Uterus Mese	0.403909	0.105843	0.403909	0.140634	Uterus Mese	0.792306	1.96159	0
LUZP2	Uterus Mese	0.478369	0.156512	0.473391	0.19408	Fallopian Mese	0.784279	1.63949	0
KCNQ2	Uterus Mese	0.327344	0.0635633	0.327344	0.0943527	Uterus Mese	0.772767	2.36072	0
LEPR	Uterus Mese	0.614433	0.241105	0.602783	0.284681	Endothelial	0.771965	1.25638	0
KIF26B	Uterus Mese	0.41402	0.121981	0.456693	0.156068	Mesonephric Tubules Epi	0.769026	1.85746	0
HAND2-AS1	Uterus Mese	0.476452	0.164325	0.494302	0.200757	Coelomic Epi	0.765019	1.60566	0
DPP10	Uterus Mese	0.534411	0.200231	0.534411	0.239238	Uterus Mese	0.764366	1.4303	0
ENPP2	Uterus Mese	0.797858	0.33307	0.797858	0.387322	Uterus Mese	0.756768	0.9485	0
CPED1	Uterus Mese	0.648111	0.266765	0.624394	0.311277	Cervix Mese	0.756392	1.16707	0
ESRRG	Uterus Mese	0.321669	0.0663448	0.429366	0.0961471	Upper Vagina Mese	0.753309	2.34188	0
PCDH9	Uterus Mese	0.689307	0.30069	0.593595	0.346051	Schwann	0.731472	1.06117	0
CACNA1D	Uterus Mese	0.460853	0.170782	0.500636	0.20464	Uterus SmMu	0.731145	1.5865	0
ADRA2C	Uterus Mese	0.254088	0.0345309	0.19526	0.0601583	Fallopian Epi	0.714183	2.81078	0
SCIN	Uterus Mese	0.281939	0.0550746	0.453604	0.081555	Urethral Epi	0.706675	2.50648	0
GLIPR1	Uterus Mese	0.484646	0.200683	0.636672	0.233829	Uterus SmMu	0.704271	1.45317	0
MCOLN3	Uterus Mese	0.272693	0.0496009	0.272693	0.075641	Uterus Mese	0.704027	2.58176	0
PPP1R1B	Uterus Mese	0.562451	0.250736	0.584746	0.287121	Ciliated Epi	0.701855	1.24785	0
ARMT1	Uterus Mese	0.604059	0.278895	0.552013	0.316849	Cervix Mese	0.694264	1.14933	0
GDF7	Uterus Mese	0.2757	0.0549852	0.2757	0.0807478	Uterus Mese	0.693779	2.51642	0
TUBB2B	Uterus Mese	0.649577	0.304375	0.913386	0.344669	Mesonephric Tubules Epi	0.691911	1.06517	0
LAMC3	Uterus Mese	0.325315	0.0927993	0.325315	0.119939	Uterus Mese	0.689918	2.12077	0
ARHGAP24	Uterus Mese	0.486112	0.212555	0.486112	0.244485	Uterus Mese	0.684737	1.4086	0
ANGPT1	Uterus Mese	0.426236	0.172227	0.479813	0.201876	Uterus Lig	0.68202	1.6001	0
TNFRSF21	Uterus Mese	0.513813	0.234395	0.513813	0.267009	Uterus Mese	0.678476	1.32047	0
CLCN5	Uterus Mese	0.432588	0.180781	0.432588	0.210172	Uterus Mese	0.674762	1.55983	0
LRRTM1	Uterus Mese	0.377561	0.139748	0.608602	0.167506	Uterus/Cervix Epi	0.674601	1.78674	0
DACH1	Uterus Mese	0.64345	0.313291	0.660671	0.351829	Uterus/Cervix Epi	0.672156	1.04461	0
SNCAIP	Uterus Mese	0.646645	0.315874	0.646645	0.354483	Uterus Mese	0.670633	1.0371	0
UNC5D	Uterus Mese	0.256869	0.0500231	0.191683	0.0741669	Cervix Mese	0.668229	2.60144	0
ESR1	Uterus Mese	0.500019	0.232781	0.594858	0.263973	Uterus SmMu	0.665978	1.33191	0
CA4	Uterus Mese	0.216839	0.0239958	0.131062	0.0465051	Cervix Mese	0.665304	3.06819	0
CAP2	Uterus Mese	0.463559	0.210975	0.598447	0.240458	Lower Vagina SmMu	0.66067	1.42521	0
WNT5A	Uterus Mese	0.521143	0.249966	0.603514	0.281619	Coelomic Epi	0.660392	1.2672	0
ST6GAL2	Uterus Mese	0.463221	0.212689	0.543156	0.241932	Uterus SmMu	0.657357	1.4191	0
HAND2	Uterus Mese	0.443187	0.198379	0.448718	0.226954	Coelomic Epi	0.657251	1.48301	0
MCTP2	Uterus Mese	0.451569	0.206689	0.469136	0.235272	Coelomic Epi	0.653427	1.44701	0
ETV1	Uterus Mese	0.405713	0.174204	0.345115	0.201227	Fallopian Mese	0.650489	1.60332	0
GRID2	Uterus Mese	0.419996	0.185926	0.511021	0.213248	Corpus Spongiosum	0.64902	1.5453	0
WNT4	Uterus Mese	0.531404	0.264033	0.572291	0.295242	Fallopian Lig	0.648292	1.21996	0
NRP1	Uterus Mese	0.737155	0.37295	0.737155	0.415462	Uterus Mese	0.647491	0.878365	0
PTGER3	Uterus Lig	0.455607	0.0636601	0.455607	0.0820596	Uterus Lig	1.13916	2.50031	0
RSPO3	Uterus Lig	0.876916	0.283858	0.816236	0.311698	Epoophron Mese	1.02224	1.16572	0
RPRM	Uterus Lig	0.709813	0.231315	0.709813	0.253777	Uterus Lig	0.973365	1.3713	0
ZFPM2	Uterus Lig	0.596449	0.191381	0.625461	0.210396	Endothelial Lymphatic	0.929722	1.55876	0
CYP1B1	Uterus Lig	0.470561	0.123195	0.372114	0.139502	Epoophron Mese	0.926852	1.96968	0
PRELP	Uterus Lig	0.633925	0.223439	0.714286	0.242708	Labia	0.897571	1.41589	0
HPGD	Uterus Lig	0.46757	0.132996	0.551123	0.148702	Uterus/Cervix Epi	0.891099	1.90581	0
FGL2	Uterus Lig	0.343178	0.0681437	0.417226	0.0810549	Immune	0.862278	2.51263	0
RAB38	Uterus Lig	0.545794	0.192149	0.552651	0.208751	Lower Vagina Epi	0.855049	1.56661	0
CDA	Uterus Lig	0.388318	0.0972601	0.305084	0.110923	Fallopian Lig	0.853878	2.19892	0
KCNN3	Uterus Lig	0.341121	0.0713109	0.341121	0.0839768	Uterus Lig	0.845031	2.47721	0
LUM	Uterus Lig	0.875607	0.360872	0.952009	0.385036	Labia	0.835696	0.954419	0
TCF21	Uterus Lig	0.516916	0.184489	0.833333	0.200095	Lower Vagina Mese	0.831699	1.60896	0
SERPINI1	Uterus Lig	0.442523	0.142654	0.55643	0.156731	Mesonephric Tubules Epi	0.820095	1.85322	0
ALDH1A2	Uterus Lig	0.481028	0.17433	0.537352	0.188727	Fallopian Epi	0.802091	1.66745	0
SFRP2	Uterus Lig	0.506449	0.191307	0.9633	0.206101	Bladder Mese	0.799879	1.57939	0
C1QL1	Uterus Lig	0.626636	0.274062	0.664242	0.290613	Lower Vagina Mese	0.774373	1.23576	0
PARM1	Uterus Lig	0.372243	0.113459	0.372243	0.125608	Uterus Lig	0.772252	2.07459	0
ANGPT1	Uterus Lig	0.479813	0.188186	0.479813	0.201876	Uterus Lig	0.76775	1.6001	0
HTRA3	Uterus Lig	0.564673	0.249425	0.595726	0.264224	Pre-Perivascular	0.751557	1.33096	0
MMP23B	Uterus Lig	0.730748	0.341662	0.842355	0.359928	Coelomic Epi	0.746716	1.02185	0
SLITRK3	Uterus Lig	0.381402	0.130506	0.333837	0.142284	Fallopian Lig	0.743708	1.94993	0
COL8A1	Uterus Lig	0.272897	0.0555765	0.272897	0.0657784	Uterus Lig	0.74268	2.72146	0
SOD3	Uterus Lig	0.605794	0.279033	0.617214	0.294373	Fallopian SmMu	0.740831	1.22291	0
THBS2	Uterus Lig	0.436449	0.172341	0.508081	0.184739	Fallopian SmMu	0.737079	1.68881	0
HOXA11	Uterus Lig	0.431495	0.169648	0.551632	0.18194	Uterus SmMu	0.735301	1.70408	0
OGN	Uterus Lig	0.756262	0.36218	0.864342	0.380679	Pre-Perivascular	0.730396	0.965798	0
PTGFR	Uterus Lig	0.282056	0.069916	0.282056	0.0798747	Uterus Lig	0.712839	2.5273	0
CNTN4	Uterus Lig	0.437009	0.184351	0.457302	0.196212	Schwann	0.711696	1.62856	0
CTSC	Uterus Lig	0.806636	0.395899	0.8375	0.415181	Upper Vagina Epi	0.709066	0.879041	0
PDGFRL	Uterus Lig	0.553551	0.265477	0.592236	0.279	Fallopian Lig	0.706633	1.27654	0
PEG3	Uterus Lig	0.638037	0.316717	0.639368	0.331801	Fallopian SmMu	0.703896	1.10322	0
RNF144A	Uterus Lig	0.63	0.313232	0.516219	0.328102	Uterus Mese	0.702091	1.11443	0
COLEC12	Uterus Lig	0.632056	0.317048	0.670672	0.331836	Bladder Mese	0.697231	1.10311	0
NCAM1	Uterus Lig	0.604206	0.303882	0.820229	0.317981	Fallopian SmMu	0.692277	1.14576	0
SYT1	Uterus Lig	0.580748	0.291886	0.580748	0.305446	Uterus Lig	0.688756	1.18598	0
IGF1	Uterus Lig	0.624206	0.31848	0.624206	0.332832	Uterus Lig	0.6867	1.10012	0
PLXDC1	Uterus Lig	0.356449	0.136407	0.356449	0.146737	Uterus Lig	0.684066	1.91912	0
B3GLCT	Uterus Lig	0.476542	0.229045	0.448976	0.240664	Uterus Mese	0.678765	1.42435	0
OSR1	Uterus Lig	0.407757	0.178777	0.457616	0.189526	Bladder Mese	0.678194	1.66323	0
GASK1B	Uterus Lig	0.434953	0.200238	0.639233	0.211256	Schwann	0.676215	1.55468	0
CXCL12	Uterus Lig	0.845607	0.430282	0.804218	0.449779	Cervix/Vagina Lig	0.67564	0.798999	0
GATA6	Uterus Lig	0.485327	0.237575	0.701774	0.249206	Fallopian Lig	0.67435	1.38948	0
TMEM158	Uterus Lig	0.475701	0.233327	0.563052	0.244705	Uterus Mese	0.669646	1.4077	0
HOXA10	Uterus Lig	0.57729	0.302004	0.694166	0.314927	Uterus SmMu	0.667008	1.15541	0
TLE2	Uterus Lig	0.463645	0.226527	0.635171	0.237659	Mesonephric Tubules Epi	0.666221	1.43692	0
CDON	Uterus Lig	0.387757	0.169238	0.632254	0.179497	Labia	0.666011	1.7176	0
ANGPTL1	Uterus Lig	0.280187	0.0850427	0.312474	0.0942035	Uterus SmMu	0.661885	2.3623	0
CREB3L1	Uterus Lig	0.510561	0.261895	0.590218	0.273568	Coelomic Epi	0.661791	1.2962	0
ADAMTSL4	Uterus Lig	0.424579	0.200256	0.445924	0.210787	Bladder Mese	0.661032	1.55691	0
MYH11	Uterus SmMu	0.897726	0.152056	0.92542	0.175215	Cervix/Upper Vagina SmMu	1.56361	1.74174	0
ACTG2	Uterus SmMu	0.865235	0.154152	0.927037	0.176237	Cervix/Upper Vagina SmMu	1.50199	1.73593	0
KCNMB1	Uterus SmMu	0.705326	0.105939	0.808249	0.124555	Cervix/Upper Vagina SmMu	1.4692	2.08301	0
LMOD1	Uterus SmMu	0.777228	0.149661	0.830892	0.169151	Cervix/Upper Vagina SmMu	1.38111	1.77696	0
FRMD6-AS2	Uterus SmMu	0.548806	0.070925	0.548806	0.0857668	Uterus SmMu	1.34794	2.45612	0
FBXL22	Uterus SmMu	0.61407	0.0958466	0.638673	0.111941	Lower Vagina SmMu	1.34468	2.18978	0
MYOCD	Uterus SmMu	0.566323	0.102417	0.662248	0.116824	Fallopian SmMu	1.21594	2.14708	0
NEXN	Uterus SmMu	0.721288	0.170063	0.83185	0.187183	Fallopian SmMu	1.20864	1.67567	0
LEFTY2	Uterus SmMu	0.408108	0.0431373	0.25404	0.0544724	Fallopian SmMu	1.18762	2.91006	0
CNN1	Uterus SmMu	0.896878	0.261953	0.946895	0.281672	Cervix/Upper Vagina SmMu	1.13636	1.26701	0
LIMS2	Uterus SmMu	0.631728	0.155044	0.741396	0.169849	Cervix/Upper Vagina SmMu	1.11996	1.77285	0
JPH2	Uterus SmMu	0.397655	0.0509796	0.397655	0.0617465	Uterus SmMu	1.10736	2.78472	0
SORBS1	Uterus SmMu	0.719311	0.200686	0.763591	0.216793	Cervix/Upper Vagina SmMu	1.09969	1.52881	0
PAGE4	Uterus SmMu	0.500636	0.101058	0.500636	0.113468	Uterus SmMu	1.0895	2.17623	0
TEX15	Uterus SmMu	0.392005	0.051772	0.224579	0.0623388	Uterus Lig	1.08788	2.77517	0
RAMP1	Uterus SmMu	0.711824	0.206929	0.711824	0.22261	Uterus SmMu	1.0694	1.50233	0
SPECC1	Uterus SmMu	0.575788	0.145699	0.575788	0.159056	Uterus SmMu	1.05858	1.8385	0
PPP1R12B	Uterus SmMu	0.704196	0.212114	0.697476	0.227397	Fallopian SmMu	1.04296	1.48106	0
KCNMA1	Uterus SmMu	0.681876	0.202284	0.746648	0.217179	Lower Vagina SmMu	1.04125	1.52703	0
KCNG1	Uterus SmMu	0.473231	0.100601	0.492497	0.112174	Cervix/Upper Vagina SmMu	1.03529	2.18771	0
TSPAN2	Uterus SmMu	0.642464	0.187523	0.785727	0.201652	Fallopian SmMu	1.02872	1.60121	0
TAGLN	Uterus SmMu	0.94293	0.323885	0.980142	0.343111	Cervix/Upper Vagina SmMu	1.00865	1.0697	0
PRUNE2	Uterus SmMu	0.432123	0.0899965	0.686441	0.100622	Ciliated Epi	0.99232	2.29638	0
SULF2	Uterus SmMu	0.698404	0.226907	0.698404	0.24155	Uterus SmMu	0.992207	1.42068	0
TES	Uterus SmMu	0.738946	0.247155	0.772917	0.262429	Upper Vagina Epi	0.988543	1.33777	0
ADAMTS8	Uterus SmMu	0.388897	0.069218	0.388897	0.0791464	Uterus SmMu	0.986419	2.53646	0
PCSK7	Uterus SmMu	0.610679	0.186649	0.650445	0.199818	Fallopian SmMu	0.983406	1.61035	0
CARMN	Uterus SmMu	0.550501	0.155551	0.673645	0.167818	Cervix/Upper Vagina SmMu	0.982578	1.78488	0
GRIA2	Uterus SmMu	0.458963	0.108606	0.56627	0.119487	Uterus/Cervix Epi	0.975088	2.12454	0
KCNE4	Uterus SmMu	0.514621	0.143145	0.345742	0.154682	Fallopian SmMu	0.960479	1.86638	0
FILIP1L	Uterus SmMu	0.78966	0.285892	0.814269	0.301537	Cervix/Upper Vagina SmMu	0.946692	1.19886	0
MSRB3	Uterus SmMu	0.715355	0.252064	0.722796	0.266452	Cervix/Upper Vagina SmMu	0.9461	1.32256	0
HOXA11	Uterus SmMu	0.551632	0.170091	0.551632	0.18194	Uterus SmMu	0.940023	1.70408	0
PLN	Uterus SmMu	0.366012	0.067511	0.514467	0.0767817	Lower Vagina SmMu	0.939476	2.56679	0
GLIPR1	Uterus SmMu	0.636672	0.220916	0.636672	0.233829	Uterus SmMu	0.925191	1.45317	0
SERTAD4-AS1	Uterus SmMu	0.39935	0.0920114	0.503937	0.101557	Mesonephric Tubules Epi	0.913369	2.28714	0
STK26	Uterus SmMu	0.49442	0.148003	0.49442	0.158762	Uterus SmMu	0.909905	1.84035	0
HSPB7	Uterus SmMu	0.419268	0.104427	0.517387	0.114205	Cervix/Upper Vagina SmMu	0.909711	2.16976	0
MRVI1	Uterus SmMu	0.535104	0.173473	0.678772	0.184704	Fallopian SmMu	0.90379	1.689	0
PCDH7	Uterus SmMu	0.744597	0.284067	0.759805	0.29837	Uterus/Cervix Epi	0.900532	1.20942	0
RSPO3	Uterus SmMu	0.770872	0.29698	0.816236	0.311698	Epoophron Mese	0.89862	1.16572	0
CHRDL2	Uterus SmMu	0.306117	0.0451975	0.380607	0.053301	Fallopian SmMu	0.897473	2.9318	0
ENTPD1	Uterus SmMu	0.481141	0.144589	0.598447	0.155042	Lower Vagina SmMu	0.896877	1.86406	0
MAOB	Uterus SmMu	0.456562	0.131794	0.456562	0.14188	Uterus SmMu	0.891561	1.95277	0
SCG2	Uterus SmMu	0.232943	0.0153813	0.232943	0.0221382	Uterus SmMu	0.887616	3.81045	0
SLMAP	Uterus SmMu	0.705467	0.27277	0.760305	0.286208	Fallopian SmMu	0.882564	1.25104	0
SPEG	Uterus SmMu	0.611103	0.224389	0.676049	0.236399	Fallopian SmMu	0.881353	1.44223	0
AC068672.2	Uterus SmMu	0.24156	0.0195469	0.13794	0.0264421	Cervix/Vagina Lig	0.877537	3.6328	0
PPP2R2C	Uterus SmMu	0.371945	0.0861704	0.371945	0.0950459	Uterus SmMu	0.875334	2.3534	0
FBXO32	Uterus SmMu	0.709705	0.278194	0.775582	0.291596	Lower Vagina SmMu	0.874631	1.23239	0
HOXA13	Cervix Mese	0.679559	0.181356	0.679559	0.199384	Cervix Mese	1.0958	1.61252	0
RORB	Cervix Mese	0.525946	0.122144	0.451832	0.136756	Uterus Mese	1.0464	1.98956	0
SFRP5	Cervix Mese	0.400461	0.081599	0.400461	0.0931374	Cervix Mese	0.950565	2.37368	0
LRRC3B	Cervix Mese	0.446411	0.108347	0.446411	0.12058	Cervix Mese	0.944358	2.11544	0
SEMA3A	Cervix Mese	0.611057	0.21215	0.640221	0.226585	Endothelial Lymphatic	0.907197	1.48463	0
BRINP2	Cervix Mese	0.364088	0.0725224	0.364088	0.083073	Cervix Mese	0.905864	2.48804	0
VCAM1	Cervix Mese	0.42483	0.118334	0.253957	0.129425	Perivascular	0.868632	2.04466	0
AIF1	Cervix Mese	0.520005	0.179699	0.520005	0.192013	Cervix Mese	0.858107	1.65019	0
CHODL	Cervix Mese	0.34469	0.0734282	0.34469	0.0832441	Cervix Mese	0.856891	2.48598	0
GLIPR1	Cervix Mese	0.547284	0.22206	0.636672	0.233829	Uterus SmMu	0.795295	1.45317	0
AMHR2	Cervix Mese	0.396217	0.131038	0.403909	0.140634	Uterus Mese	0.777217	1.96159	0
CACNA1D	Cervix Mese	0.479874	0.194306	0.500636	0.20464	Uterus SmMu	0.761321	1.5865	0
TNC	Cervix Mese	0.498788	0.208686	0.703683	0.219184	Labia	0.757082	1.51784	0
CHN1	Cervix Mese	0.636275	0.295524	0.568324	0.307855	Fallopian Mese	0.749613	1.17813	0
FOXL2	Cervix Mese	0.473448	0.198858	0.5355	0.208795	Fallopian SmMu	0.741611	1.5664	0
ATP1A2	Cervix Mese	0.426285	0.167636	0.460178	0.176996	Fallopian Mese	0.738168	1.73163	0
CPED1	Cervix Mese	0.624394	0.299521	0.624394	0.311277	Cervix Mese	0.728712	1.16707	0
ENPP2	Cervix Mese	0.760184	0.373323	0.797858	0.387322	Uterus Mese	0.721035	0.9485	0
SNCAIP	Cervix Mese	0.692653	0.341786	0.646645	0.354483	Uterus Mese	0.718347	1.0371	0
NPW	Cervix Mese	0.650339	0.32361	0.650339	0.335433	Cervix Mese	0.710387	1.09233	0
CRYGD	Cervix Mese	0.341901	0.117683	0.268375	0.125796	Cervix/Vagina Lig	0.708792	2.07309	0
TRIL	Cervix Mese	0.501091	0.234063	0.501091	0.243726	Cervix Mese	0.707395	1.41171	0
HS3ST3A1	Cervix Mese	0.272551	0.070433	0.272551	0.0777469	Cervix Mese	0.696176	2.5543	0
GABRG3	Cervix Mese	0.257759	0.064042	0.257759	0.0710519	Cervix Mese	0.681605	2.64434	0
CHST11	Cervix Mese	0.338385	0.125794	0.338385	0.133487	Cervix Mese	0.681423	2.01375	0
PPP1R1B	Cervix Mese	0.545829	0.277408	0.584746	0.287121	Ciliated Epi	0.681114	1.24785	0
LY6G6D	Cervix Mese	0.268065	0.0737969	0.268065	0.0808267	Cervix Mese	0.674303	2.51545	0
NKD2	Cervix Mese	0.293162	0.094117	0.29658	0.10132	Upper Vagina Mese	0.671187	2.28947	0
TMEM100	Cervix Mese	0.433196	0.204858	0.441678	0.213121	Glans	0.669676	1.5459	0
IGFBP6	Cervix Mese	0.468598	0.233344	0.62978	0.241857	Corpus Spongiosum	0.665132	1.41941	0
QPCT	Cervix Mese	0.288434	0.0935435	0.432478	0.100596	Labia	0.662429	2.29664	0
RAB3IL1	Cervix Mese	0.52437	0.27916	0.52437	0.288033	Cervix Mese	0.652672	1.24468	0
WIF1	Cervix Mese	0.230601	0.0533858	0.40866	0.0597985	Glans	0.649552	2.81677	0
STRA6	Cervix Mese	0.800679	0.433377	0.800679	0.446668	Cervix Mese	0.645298	0.805939	0
LEPR	Cervix Mese	0.510063	0.276219	0.602783	0.284681	Endothelial	0.640835	1.25638	0
PRRX2	Cervix Mese	0.326867	0.133992	0.651675	0.140972	Prepuce	0.640396	1.95919	0
FBLN2	Cervix Mese	0.609481	0.340157	0.739016	0.349903	Upper Vagina Mese	0.640016	1.0501	0
CTSH	Cervix Mese	0.593477	0.333561	0.888805	0.342966	Lower Vagina Epi	0.635094	1.07012	0
ARMT1	Cervix Mese	0.552013	0.30802	0.552013	0.316849	Cervix Mese	0.634445	1.14933	0
TGM2	Cervix Mese	0.502061	0.275191	0.688192	0.2834	Endothelial Lymphatic	0.633046	1.26089	0
NRXN1	Cervix Mese	0.29692	0.111979	0.536986	0.118671	Neural	0.632855	2.1314	0
ALDH1A1	Cervix Mese	0.882274	0.476175	0.874121	0.49087	Uterus Mese	0.627805	0.711576	0
PCDH9	Cervix Mese	0.588749	0.336939	0.593595	0.346051	Schwann	0.624763	1.06117	0
L1TD1	Cervix Mese	0.285524	0.105847	0.242473	0.112349	Uterus Mese	0.624196	2.18614	0
GSTM1	Cervix Mese	0.47066	0.257784	0.466287	0.265487	Coelomic Epi	0.624184	1.32619	0
STC1	Cervix Mese	0.331717	0.14682	0.34692	0.153511	Cervix/Vagina Lig	0.621632	1.87399	0
LRRTM4	Cervix Mese	0.277764	0.101346	0.261981	0.107729	Uterus Mese	0.618895	2.22813	0
TFAP2C	Cervix Mese	0.226115	0.0593899	0.458146	0.065423	Genital Surface Epi	0.61659	2.72688	0
GPC6	Cervix Mese	0.484117	0.273456	0.500362	0.281079	Epoophron Mese	0.614402	1.26912	0
UCMA	Cervix Mese	0.190955	0.0346634	0.190955	0.040319	Cervix Mese	0.613145	3.21093	0
KCNMB1	Cervix/Upper Vagina SmMu	0.808249	0.0894591	0.808249	0.124555	Cervix/Upper Vagina SmMu	1.68359	2.08301	0
MYH11	Cervix/Upper Vagina SmMu	0.92542	0.136705	0.92542	0.175215	Cervix/Upper Vagina SmMu	1.61184	1.74174	0
ACTG2	Cervix/Upper Vagina SmMu	0.927037	0.137696	0.927037	0.176237	Cervix/Upper Vagina SmMu	1.60927	1.73593	0
FRMD6-AS2	Cervix/Upper Vagina SmMu	0.626112	0.0580296	0.548806	0.0857668	Uterus SmMu	1.53781	2.45612	0
LMOD1	Cervix/Upper Vagina SmMu	0.830892	0.135183	0.830892	0.169151	Cervix/Upper Vagina SmMu	1.47646	1.77696	0
PCP4	Cervix/Upper Vagina SmMu	0.665379	0.0828586	0.697707	0.111301	Fallopian Epi	1.46085	2.19552	0
FBXL22	Cervix/Upper Vagina SmMu	0.62135	0.0857922	0.638673	0.111941	Lower Vagina SmMu	1.36062	2.18978	0
LIMS2	Cervix/Upper Vagina SmMu	0.741396	0.14051	0.741396	0.169849	Cervix/Upper Vagina SmMu	1.31438	1.77285	0
KCNMA1	Cervix/Upper Vagina SmMu	0.843921	0.185007	0.746648	0.217179	Lower Vagina SmMu	1.2887	1.52703	0
NEXN	Cervix/Upper Vagina SmMu	0.762333	0.157659	0.83185	0.187183	Fallopian SmMu	1.27742	1.67567	0
CHRDL2	Cervix/Upper Vagina SmMu	0.420253	0.0344645	0.380607	0.053301	Fallopian SmMu	1.2321	2.9318	0
CARMN	Cervix/Upper Vagina SmMu	0.673645	0.141852	0.673645	0.167818	Cervix/Upper Vagina SmMu	1.20237	1.78488	0
CNN1	Cervix/Upper Vagina SmMu	0.946895	0.247524	0.946895	0.281672	Cervix/Upper Vagina SmMu	1.19973	1.26701	0
SORBS1	Cervix/Upper Vagina SmMu	0.763591	0.188724	0.763591	0.216793	Cervix/Upper Vagina SmMu	1.16739	1.52881	0
PCSK7	Cervix/Upper Vagina SmMu	0.724054	0.172908	0.650445	0.199818	Fallopian SmMu	1.16598	1.61035	0
A2M	Cervix/Upper Vagina SmMu	0.66484	0.154624	0.87156	0.179536	Lower Vagina SmMu	1.14178	1.71738	0
TSPAN2	Cervix/Upper Vagina SmMu	0.711385	0.175487	0.785727	0.201652	Fallopian SmMu	1.13908	1.60121	0
CHRDL1	Cervix/Upper Vagina SmMu	0.455477	0.065119	0.385609	0.0841786	Endothelial Lymphatic	1.12722	2.47481	0
HSPB7	Cervix/Upper Vagina SmMu	0.517387	0.0935089	0.517387	0.114205	Cervix/Upper Vagina SmMu	1.12261	2.16976	0
SPECC1	Cervix/Upper Vagina SmMu	0.597268	0.136562	0.575788	0.159056	Uterus SmMu	1.09808	1.8385	0
KCNG1	Cervix/Upper Vagina SmMu	0.492497	0.0926509	0.492497	0.112174	Cervix/Upper Vagina SmMu	1.07744	2.18771	0
TES	Cervix/Upper Vagina SmMu	0.804295	0.234614	0.772917	0.262429	Upper Vagina Epi	1.07597	1.33777	0
JPH2	Cervix/Upper Vagina SmMu	0.383143	0.0452485	0.397655	0.0617465	Uterus SmMu	1.06695	2.78472	0
PLN	Cervix/Upper Vagina SmMu	0.414413	0.0594503	0.514467	0.0767817	Lower Vagina SmMu	1.06371	2.56679	0
TAGLN	Cervix/Upper Vagina SmMu	0.980142	0.310411	0.980142	0.343111	Cervix/Upper Vagina SmMu	1.04846	1.0697	0
RAMP1	Cervix/Upper Vagina SmMu	0.697008	0.198258	0.711824	0.22261	Uterus SmMu	1.04714	1.50233	0
PPP1R14A	Cervix/Upper Vagina SmMu	0.732321	0.214379	0.732321	0.239668	Cervix/Upper Vagina SmMu	1.04612	1.4285	0
HOXA13	Cervix/Upper Vagina SmMu	0.635637	0.17699	0.679559	0.199384	Cervix Mese	1.02498	1.61252	0
MFAP5	Cervix/Upper Vagina SmMu	0.350346	0.0432789	0.368421	0.0582718	Corpus Spongiosum	0.995907	2.84264	0
SERTAD4-AS1	Cervix/Upper Vagina SmMu	0.431395	0.0846252	0.503937	0.101557	Mesonephric Tubules Epi	0.986661	2.28714	0
PGM5-AS1	Cervix/Upper Vagina SmMu	0.448019	0.0935273	0.414596	0.110836	Cervix/Vagina Lig	0.98551	2.19971	0
HSPB8	Cervix/Upper Vagina SmMu	0.469404	0.105566	0.657652	0.123331	Lower Vagina Epi	0.98241	2.09289	0
PRUNE2	Cervix/Upper Vagina SmMu	0.426453	0.0838964	0.686441	0.100622	Ciliated Epi	0.9793	2.29638	0
PPP1R12B	Cervix/Upper Vagina SmMu	0.660976	0.20514	0.697476	0.227397	Fallopian SmMu	0.978944	1.48106	0
FILIP1L	Cervix/Upper Vagina SmMu	0.814269	0.275218	0.814269	0.301537	Cervix/Upper Vagina SmMu	0.976196	1.19886	0
MSRB3	Cervix/Upper Vagina SmMu	0.722796	0.243027	0.722796	0.266452	Cervix/Upper Vagina SmMu	0.955942	1.32256	0
MYOCD	Cervix/Upper Vagina SmMu	0.444694	0.099994	0.662248	0.116824	Fallopian SmMu	0.954795	2.14708	0
MAMDC2	Cervix/Upper Vagina SmMu	0.412706	0.0841824	0.49753	0.100223	Lower Vagina SmMu	0.949371	2.30036	0
PAK3	Cervix/Upper Vagina SmMu	0.5775	0.178438	0.5775	0.197923	Cervix/Upper Vagina SmMu	0.935479	1.61988	0
PCDH7	Cervix/Upper Vagina SmMu	0.772846	0.274014	0.759805	0.29837	Uterus/Cervix Epi	0.934697	1.20942	0
ENTPD1	Cervix/Upper Vagina SmMu	0.500314	0.137318	0.598447	0.155042	Lower Vagina SmMu	0.932616	1.86406	0
FBXO32	Cervix/Upper Vagina SmMu	0.745979	0.268271	0.775582	0.291596	Lower Vagina SmMu	0.919335	1.23239	0
PTGDS	Cervix/Upper Vagina SmMu	0.489622	0.139431	0.489622	0.156529	Cervix/Upper Vagina SmMu	0.90801	1.85451	0
MASP1	Cervix/Upper Vagina SmMu	0.553778	0.181967	0.542591	0.200121	Uterus SmMu	0.890937	1.60883	0
SMTN	Cervix/Upper Vagina SmMu	0.78264	0.296693	0.78264	0.32042	Cervix/Upper Vagina SmMu	0.89074	1.13812	0
FGF7	Cervix/Upper Vagina SmMu	0.918861	0.352288	0.915199	0.379951	Fallopian SmMu	0.889193	0.967713	0
MAOB	Cervix/Upper Vagina SmMu	0.455207	0.125796	0.456562	0.14188	Uterus SmMu	0.888916	1.95277	0
CES1	Cervix/Upper Vagina SmMu	0.305957	0.0421858	0.305957	0.0550647	Cervix/Upper Vagina SmMu	0.887046	2.89925	0
MRGPRF	Cervix/Upper Vagina SmMu	0.820469	0.314631	0.862385	0.339329	Lower Vagina SmMu	0.88675	1.08078	0
ACTA2	Cervix/Upper Vagina SmMu	0.978255	0.375479	0.982931	0.40491	Fallopian SmMu	0.88443	0.90409	0
C1QL1	Cervix/Vagina Lig	0.826993	0.271789	0.664242	0.290613	Lower Vagina Mese	1.02197	1.23576	0
TCF21	Cervix/Vagina Lig	0.618012	0.185428	0.833333	0.200095	Lower Vagina Mese	0.99436	1.60896	0
RSPO3	Cervix/Vagina Lig	0.786102	0.295049	0.816236	0.311698	Epoophron Mese	0.916375	1.16572	0
PGM5-AS1	Cervix/Vagina Lig	0.414596	0.100175	0.414596	0.110836	Cervix/Vagina Lig	0.91199	2.19971	0
HOXA13	Cervix/Vagina Lig	0.563018	0.186622	0.679559	0.199384	Cervix Mese	0.907879	1.61252	0
MMP23B	Cervix/Vagina Lig	0.852096	0.342655	0.842355	0.359928	Coelomic Epi	0.870717	1.02185	0
SULF1	Cervix/Vagina Lig	0.856108	0.347596	0.702424	0.364837	Lower Vagina Mese	0.863218	1.0083	0
FGF7	Cervix/Vagina Lig	0.832686	0.364062	0.915199	0.379951	Fallopian SmMu	0.805801	0.967713	0
HOXD13	Cervix/Vagina Lig	0.35352	0.0968965	0.566802	0.105597	Corpus Spongiosum	0.794756	2.24812	0
RPRM	Cervix/Vagina Lig	0.573499	0.242557	0.709813	0.253777	Uterus Lig	0.786438	1.3713	0
TMTC1	Cervix/Vagina Lig	0.361672	0.105489	0.361672	0.114174	Cervix/Vagina Lig	0.784838	2.17003	0
PRDM8	Cervix/Vagina Lig	0.268245	0.0461163	0.184898	0.0536476	Lower Vagina SmMu	0.784703	2.92532	0
DACH2	Cervix/Vagina Lig	0.373447	0.115665	0.285585	0.124406	Uterus Mese	0.778342	2.08421	0
EYA2	Cervix/Vagina Lig	0.405797	0.142259	0.405797	0.151194	Cervix/Vagina Lig	0.766628	1.88919	0
CLDN11	Cervix/Vagina Lig	0.649327	0.298337	0.611393	0.310237	Epoophron Mese	0.759984	1.17042	0
CHST2	Cervix/Vagina Lig	0.513846	0.219796	0.467576	0.229766	Lower Vagina Mese	0.75571	1.47069	0
NELL2	Cervix/Vagina Lig	0.354555	0.116669	0.354555	0.124735	Cervix/Vagina Lig	0.73803	2.08157	0
LINC01497	Cervix/Vagina Lig	0.181677	0.0125247	0.0977626	0.0182598	Cervix/Upper Vagina SmMu	0.727262	4.00305	0
MSX1	Cervix/Vagina Lig	0.376553	0.142041	0.928125	0.149992	Upper Vagina Epi	0.714386	1.89717	0
PGM5	Cervix/Vagina Lig	0.686853	0.345212	0.865262	0.356795	Fallopian SmMu	0.707866	1.03059	0
AIF1	Cervix/Vagina Lig	0.424301	0.183861	0.520005	0.192013	Cervix Mese	0.700178	1.65019	0
CNTFR	Cervix/Vagina Lig	0.503235	0.243747	0.569394	0.252545	Lower Vagina Mese	0.692536	1.37617	0
PTGER1	Cervix/Vagina Lig	0.203416	0.0280558	0.201818	0.0340014	Lower Vagina Mese	0.687822	3.38135	0
GDF10	Cervix/Vagina Lig	0.249482	0.0577964	0.270867	0.0642955	Bladder Mese	0.684646	2.74427	0
FAIM2	Cervix/Vagina Lig	0.350155	0.134598	0.448493	0.141906	Corpus Spongiosum	0.683709	1.95259	0
HPGD	Cervix/Vagina Lig	0.355978	0.141428	0.551123	0.148702	Uterus/Cervix Epi	0.678427	1.90581	0
LY6H	Cervix/Vagina Lig	0.566641	0.297697	0.590915	0.306815	Fallopian Lig	0.669492	1.18151	0
MOXD1	Cervix/Vagina Lig	0.779891	0.418943	0.822715	0.431181	Cervix/Upper Vagina SmMu	0.656065	0.841227	0
PTGES	Cervix/Vagina Lig	0.285844	0.0956976	0.361158	0.102144	Preputial Lamina Epi	0.652114	2.28137	0
STC1	Cervix/Vagina Lig	0.34692	0.146723	0.34692	0.153511	Cervix/Vagina Lig	0.650123	1.87399	0
ADAMTSL4	Cervix/Vagina Lig	0.416278	0.203575	0.445924	0.210787	Bladder Mese	0.648108	1.55691	0
CTSH	Cervix/Vagina Lig	0.602226	0.333868	0.888805	0.342966	Lower Vagina Epi	0.644456	1.07012	0
CXCL12	Cervix/Vagina Lig	0.804218	0.43734	0.804218	0.449779	Cervix/Vagina Lig	0.64257	0.798999	0
CDA	Cervix/Vagina Lig	0.292184	0.104562	0.305084	0.110923	Fallopian Lig	0.642488	2.19892	0
DIO3	Cervix/Vagina Lig	0.242624	0.064849	0.242624	0.0708764	Cervix/Vagina Lig	0.642182	2.64682	0
ROBO2	Cervix/Vagina Lig	0.534808	0.299309	0.664115	0.307293	Prepuce	0.631048	1.17995	0
LSAMP	Cervix/Vagina Lig	0.402174	0.20605	0.487879	0.212699	Lower Vagina Mese	0.622515	1.54788	0
KCNN3	Cervix/Vagina Lig	0.248188	0.0782138	0.341121	0.0839768	Uterus Lig	0.614816	2.47721	0
TAGLN	Cervix/Vagina Lig	0.573887	0.335012	0.980142	0.343111	Cervix/Upper Vagina SmMu	0.613888	1.0697	0
JPH4	Cervix/Vagina Lig	0.585663	0.343241	0.594516	0.35146	Fallopian SmMu	0.612403	1.04566	0
SMOC2	Cervix/Vagina Lig	0.597826	0.355548	0.83224	0.363762	Cervix/Upper Vagina SmMu	0.604555	1.01126	0
FRMD6	Cervix/Vagina Lig	0.512422	0.302206	0.699393	0.309333	Uterus SmMu	0.601243	1.17334	0
SEMA6A	Cervix/Vagina Lig	0.420031	0.233733	0.570045	0.24005	Endothelial	0.599346	1.42691	0
OGN	Cervix/Vagina Lig	0.610637	0.372609	0.864342	0.380679	Pre-Perivascular	0.589752	0.965798	0
CHRDL1	Cervix/Vagina Lig	0.233696	0.0789314	0.385609	0.0841786	Endothelial Lymphatic	0.578353	2.47481	0
PKDCC	Cervix/Vagina Lig	0.435818	0.259777	0.598447	0.265746	Lower Vagina SmMu	0.577552	1.32521	0
RTN1	Cervix/Vagina Lig	0.204193	0.0568609	0.525424	0.0618562	Ciliated Epi	0.568256	2.78294	0
ALDH1A2	Cervix/Vagina Lig	0.340062	0.183416	0.537352	0.188727	Fallopian Epi	0.567037	1.66745	0
PRRX2	Cervix/Vagina Lig	0.288949	0.135779	0.651675	0.140972	Prepuce	0.566108	1.95919	0
PAGE4	Cervix/Vagina Lig	0.256858	0.108436	0.500636	0.113468	Uterus SmMu	0.558983	2.17623	0
KRT5	Upper Vagina Epi	0.953125	0.0534736	0.953125	0.0572627	Upper Vagina Epi	2.72604	2.86011	0
S100A2	Upper Vagina Epi	0.973958	0.0667571	0.940021	0.0705781	Lower Vagina Epi	2.582	2.65104	0
MIR205HG	Upper Vagina Epi	0.854167	0.0541829	0.929111	0.0575523	Preputial Lamina Epi	2.4387	2.85506	0
DLX5	Upper Vagina Epi	0.922917	0.0677793	0.922917	0.0713809	Upper Vagina Epi	2.43625	2.63972	0
FAT2	Upper Vagina Epi	0.6	0.016958	0.353735	0.0194137	Genital Surface Epi	2.36507	3.94178	0
CERNA2	Upper Vagina Epi	0.794792	0.0522796	0.74033	0.0554069	Uterus/Cervix Epi	2.29937	2.89305	0
UCA1	Upper Vagina Epi	0.685417	0.035511	0.685417	0.0382482	Upper Vagina Epi	2.23697	3.26366	0
TACSTD2	Upper Vagina Epi	0.986458	0.101101	0.97763	0.10483	Urethral Epi	2.22488	2.25542	0
ITGA2	Upper Vagina Epi	0.880208	0.0770403	0.745407	0.0804231	Mesonephric Tubules Epi	2.21852	2.52045	0
SLPI	Upper Vagina Epi	0.754167	0.0517685	0.70339	0.0547268	Ciliated Epi	2.19116	2.9054	0
TP63	Upper Vagina Epi	0.713542	0.0436265	0.769715	0.0464481	Preputial Lamina Epi	2.19016	3.06942	0
SFN	Upper Vagina Epi	0.7375	0.0581702	0.929748	0.0610314	Lower Vagina Epi	2.06232	2.79637	0
ELF3	Upper Vagina Epi	0.946875	0.111278	0.95389	0.114797	Fallopian Epi	2.04959	2.16459	0
EHF	Upper Vagina Epi	0.851042	0.0875306	0.806959	0.0907464	Urethral Epi	2.04223	2.39969	0
CFAP57	Upper Vagina Epi	0.435417	0.00739298	0.435417	0.00919573	Upper Vagina Epi	2.04168	4.68902	0
WFDC2	Upper Vagina Epi	0.992708	0.124941	0.992708	0.128595	Upper Vagina Epi	2.03613	2.05108	0
CLDN4	Upper Vagina Epi	0.985417	0.123275	0.991525	0.126906	Ciliated Epi	2.0342	2.06431	0
KRT7	Upper Vagina Epi	0.860417	0.0910817	0.867026	0.094322	Urethral Epi	2.03148	2.36104	0
PLPP2	Upper Vagina Epi	0.695833	0.0540463	0.695833	0.0567494	Upper Vagina Epi	1.99642	2.86911	0
CALML3	Upper Vagina Epi	0.509375	0.0180815	0.509375	0.0201507	Upper Vagina Epi	1.98886	3.90451	0
CRTAC1	Upper Vagina Epi	0.728125	0.0629461	0.572772	0.0657477	Fallopian Epi	1.98191	2.72193	0
HCAR2	Upper Vagina Epi	0.595833	0.0341981	0.595833	0.0365635	Upper Vagina Epi	1.97144	3.3087	0
AQP3	Upper Vagina Epi	0.729167	0.066951	0.886589	0.0697401	Genital Surface Epi	1.94176	2.66298	0
MPZL2	Upper Vagina Epi	0.873958	0.107308	0.880282	0.110537	Urethral Epi	1.92481	2.2024	0
FXYD3	Upper Vagina Epi	0.725	0.0676119	0.891222	0.0703806	Lower Vagina Epi	1.92403	2.65384	0
MSX2	Upper Vagina Epi	0.766667	0.0787939	0.74885	0.081691	Uterus/Cervix Epi	1.92036	2.50481	0
RHOV	Upper Vagina Epi	0.580208	0.0358723	0.580208	0.0381649	Upper Vagina Epi	1.89487	3.26584	0
PERP	Upper Vagina Epi	0.991667	0.14445	0.99441	0.148018	Lower Vagina Epi	1.8945	1.91042	0
CLDN7	Upper Vagina Epi	0.803125	0.0931172	0.833919	0.0961076	Uterus/Cervix Epi	1.88115	2.34229	0
KRT17	Upper Vagina Epi	0.948958	0.136228	0.979027	0.139651	Preputial Lamina Epi	1.86813	1.96861	0
SOX9	Upper Vagina Epi	0.892708	0.120165	0.818898	0.123418	Mesonephric Tubules Epi	1.8677	2.09218	0
ITGB6	Upper Vagina Epi	0.484375	0.0194958	0.484375	0.0214538	Upper Vagina Epi	1.8609	3.84186	0
MIR31HG	Upper Vagina Epi	0.522917	0.0268579	0.321883	0.0289472	Uterus/Cervix Epi	1.85232	3.54228	0
CDH1	Upper Vagina Epi	0.7875	0.0930908	0.7875	0.0960155	Upper Vagina Epi	1.84531	2.34325	0
SPINT1	Upper Vagina Epi	0.866667	0.117741	0.843657	0.120896	Uterus/Cervix Epi	1.83112	2.11283	0
WNT7A	Upper Vagina Epi	0.627083	0.0525219	0.627083	0.0549418	Upper Vagina Epi	1.81947	2.90148	0
RAB25	Upper Vagina Epi	0.7625	0.0902226	0.832583	0.0930541	Genital Surface Epi	1.81061	2.37457	0
MYH14	Upper Vagina Epi	0.616667	0.050764	0.466838	0.0531474	Lower Vagina Epi	1.80972	2.93469	0
DSP	Upper Vagina Epi	0.897917	0.131792	0.929899	0.135018	Lower Vagina Epi	1.79794	2.00234	0
TSPAN1	Upper Vagina Epi	0.617708	0.0523369	0.739924	0.0547181	Uterus/Cervix Epi	1.79479	2.90556	0
LAMB3	Upper Vagina Epi	0.645833	0.0599149	0.59163	0.0623826	Lower Vagina Epi	1.79184	2.77447	0
PAX8	Upper Vagina Epi	0.764583	0.0952673	0.965879	0.0980863	Mesonephric Tubules Epi	1.77529	2.32191	0
ST14	Upper Vagina Epi	0.679167	0.0709471	0.679167	0.0735088	Upper Vagina Epi	1.77286	2.61035	0
LGALS9	Upper Vagina Epi	0.595833	0.0492219	0.595833	0.0515241	Upper Vagina Epi	1.76707	2.9657	0
CLDN1	Upper Vagina Epi	0.851042	0.122984	0.740266	0.126051	Coelomic Epi	1.76257	2.07107	0
MSX1	Upper Vagina Epi	0.928125	0.146701	0.928125	0.149992	Upper Vagina Epi	1.76081	1.89717	0
NECTIN1	Upper Vagina Epi	0.670833	0.0701012	0.645365	0.0726313	Genital Surface Epi	1.75917	2.62236	0
F11R	Upper Vagina Epi	0.852083	0.125478	0.85451	0.128538	Lower Vagina Epi	1.74807	2.05153	0
C19orf33	Upper Vagina Epi	0.779167	0.104238	0.886081	0.10708	Urethral Epi	1.7408	2.23418	0
PPP1R13L	Upper Vagina Epi	0.734375	0.09102	0.734375	0.0937297	Upper Vagina Epi	1.73852	2.36734	0
LINC01896	Upper Vagina Mese	0.656702	0.023018	0.334233	0.0430128	Corpus Spongiosum	2.06615	3.14626	0
SRD5A2	Upper Vagina Mese	0.719271	0.0397028	0.601695	0.0611454	Ciliated Epi	2.01	2.7945	0
HOXD13	Upper Vagina Mese	0.720801	0.0855531	0.566802	0.105597	Corpus Spongiosum	1.62045	2.24812	0
SFRP5	Upper Vagina Mese	0.651835	0.0749343	0.400461	0.0931374	Cervix Mese	1.54725	2.37368	0
ISL1	Upper Vagina Mese	0.718715	0.103212	0.718715	0.122633	Upper Vagina Mese	1.50827	2.09856	0
GAP43	Upper Vagina Mese	0.547692	0.0525732	0.619883	0.0681958	Corpus Spongiosum	1.47076	2.68537	0
CRYM	Upper Vagina Mese	0.574805	0.0734892	0.325335	0.0893073	Lower Vagina SmMu	1.38854	2.41567	0
LY6G6D	Upper Vagina Mese	0.52767	0.066268	0.268065	0.0808267	Cervix Mese	1.32733	2.51545	0
TSLP	Upper Vagina Mese	0.386123	0.0239467	0.189394	0.0353746	Lower Vagina Mese	1.29033	3.34176	0
HOXA13	Upper Vagina Mese	0.800195	0.179809	0.679559	0.199384	Cervix Mese	1.29033	1.61252	0
SCARA5	Upper Vagina Mese	0.517937	0.0689816	0.34849	0.0831476	Bladder Mese	1.28818	2.48714	0
GNG4	Upper Vagina Mese	0.442019	0.0457507	0.442019	0.0582542	Upper Vagina Mese	1.25663	2.84294	0
LRRC3B	Upper Vagina Mese	0.551724	0.106533	0.446411	0.12058	Cervix Mese	1.16714	2.11544	0
CRABP1	Upper Vagina Mese	0.966769	0.292498	0.892857	0.313773	Labia	1.12057	1.15908	0
NT5E	Upper Vagina Mese	0.37069	0.0387062	0.285815	0.0491813	Lower Vagina SmMu	1.11661	3.01224	0
TNC	Upper Vagina Mese	0.71371	0.203071	0.703683	0.219184	Labia	1.0833	1.51784	0
PRRX2	Upper Vagina Mese	0.55228	0.127571	0.651675	0.140972	Prepuce	1.08202	1.95919	0
CLDN5	Upper Vagina Mese	0.340239	0.0348872	0.84927	0.0445221	Endothelial	1.05875	3.11177	0
ANKRD29	Upper Vagina Mese	0.500139	0.112984	0.324057	0.1252	Uterus SmMu	1.03921	2.07785	0
SALL3	Upper Vagina Mese	0.273359	0.015072	0.273359	0.0232218	Upper Vagina Mese	1.02856	3.76266	0
GNG3	Upper Vagina Mese	0.355534	0.0482785	0.355534	0.0579734	Upper Vagina Mese	1.01248	2.84777	0
WIF1	Upper Vagina Mese	0.358732	0.0500589	0.40866	0.0597985	Glans	1.01047	2.81677	0
GDF7	Upper Vagina Mese	0.400167	0.0703407	0.2757	0.0807478	Uterus Mese	1.00699	2.51642	0
ESRRG	Upper Vagina Mese	0.429366	0.0852904	0.429366	0.0961471	Upper Vagina Mese	1.00552	2.34188	0
EVX1	Upper Vagina Mese	0.273637	0.0189771	0.176885	0.0270124	Urethral Epi	0.98823	3.61146	0
IGF1	Upper Vagina Mese	0.89822	0.314411	0.624206	0.332832	Uterus Lig	0.988148	1.10012	0
CD24	Upper Vagina Mese	0.654616	0.21311	0.979849	0.227041	Uterus/Cervix Epi	0.970549	1.48262	0
DAB2	Upper Vagina Mese	0.561318	0.165502	0.572773	0.177992	Endothelial	0.968845	1.72602	0
EPHA5	Upper Vagina Mese	0.312291	0.0383755	0.306157	0.0470184	Schwann	0.954742	3.05722	0
OLFM3	Upper Vagina Mese	0.300473	0.0343708	0.25736	0.0427671	Coelomic Epi	0.947086	3.15199	0
KCNH5	Upper Vagina Mese	0.267519	0.0217314	0.267519	0.0294869	Upper Vagina Mese	0.942688	3.52381	0
PIEZO2	Upper Vagina Mese	0.364433	0.0694709	0.364433	0.0787779	Upper Vagina Mese	0.926068	2.54112	0
FREM1	Upper Vagina Mese	0.701196	0.255817	0.536182	0.26987	Fallopian Mese	0.918437	1.30982	0
LNPK	Upper Vagina Mese	0.720384	0.265498	0.593151	0.279851	Neural	0.917407	1.2735	0
ANGPT1	Upper Vagina Mese	0.571051	0.189848	0.479813	0.201876	Uterus Lig	0.91374	1.6001	0
LSAMP	Upper Vagina Mese	0.576752	0.200838	0.487879	0.212699	Lower Vagina Mese	0.89274	1.54788	0
MCOLN3	Upper Vagina Mese	0.342325	0.0669521	0.272693	0.075641	Uterus Mese	0.883799	2.58176	0
ENPP2	Upper Vagina Mese	0.90559	0.370436	0.797858	0.387322	Uterus Mese	0.858951	0.9485	0
TLL2	Upper Vagina Mese	0.311318	0.0561837	0.189207	0.0642341	Uterus/Cervix Epi	0.854637	2.74522	0
EVX2	Upper Vagina Mese	0.216212	0.0129021	0.0960606	0.0193172	Lower Vagina Mese	0.853339	3.94676	0
CHST11	Upper Vagina Mese	0.422136	0.124083	0.338385	0.133487	Cervix Mese	0.850076	2.01375	0
CDH8	Upper Vagina Mese	0.284066	0.044378	0.284066	0.0519409	Upper Vagina Mese	0.840166	2.95765	0
SEMA3A	Upper Vagina Mese	0.564516	0.215575	0.640221	0.226585	Endothelial Lymphatic	0.8381	1.48463	0
GRID2	Upper Vagina Mese	0.540323	0.202591	0.511021	0.213248	Corpus Spongiosum	0.834961	1.5453	0
ITGA8	Upper Vagina Mese	0.553949	0.212268	0.450606	0.223049	Lower Vagina Mese	0.831125	1.50036	0
AC010478.1	Upper Vagina Mese	0.261819	0.0349552	0.261819	0.0421134	Upper Vagina Mese	0.829281	3.16739	0
IRAK3	Upper Vagina Mese	0.339544	0.0802211	0.280589	0.0884036	Endothelial	0.82368	2.42584	0
BAMBI	Upper Vagina Mese	0.808259	0.348863	0.65176	0.363358	Lower Vagina Epi	0.818254	1.01237	0
PDE5A	Upper Vagina Mese	0.678532	0.289195	0.678532	0.30148	Upper Vagina Mese	0.813594	1.19905	0
CCDC3	Upper Vagina Mese	0.427976	0.145669	0.554804	0.154577	Glans	0.799058	1.86706	0
MIR205HG	Lower Vagina Epi	0.98187	0.0299079	0.929111	0.0575523	Preputial Lamina Epi	2.8033	2.85506	0
KRT5	Lower Vagina Epi	0.965856	0.0300886	0.953125	0.0572627	Upper Vagina Epi	2.76245	2.86011	0
KRT13	Lower Vagina Epi	0.985647	0.0367172	0.975698	0.0642736	Genital Surface Epi	2.70521	2.74461	0
PRAC1	Lower Vagina Epi	0.725638	0.00589211	0.386081	0.0267931	Urethral Epi	2.62653	3.61961	0
TP63	Lower Vagina Epi	0.854057	0.0222942	0.769715	0.0464481	Preputial Lamina Epi	2.62146	3.06942	0
SFN	Lower Vagina Epi	0.929748	0.0350499	0.929748	0.0610314	Lower Vagina Epi	2.59992	2.79637	0
[truncated: 1,044 more rows]
