# Supplementary material for: Spatiotemporal cellular map of the developing human reproductive tract
Source: Nature. 2025 Dec 17;650(8101):428–37. doi: 10.1038/s41586-025-09875-2 (PMC12893920; doi:10.1038/s41586-025-09875-2)
Supplement: Supplementary file 6 — Supplementary Tables 1–10. [file 41586_2025_9875_MOESM6_ESM.zip › 2024-08-16755D-s6/SupplementaryTable5_revision.xlsx]

## Sheet: TradeSeq_MüllerianMesenchymalMa
gene	waldStat (all lineages)	df (all lineages)	pvalue (all lineages)	waldStat_1 (mesenchymal male lineage)	df_1 (mesenchymal male lineage)	pvalue_1 (mesenchymal male lineage)	waldStat_2 (epithelial lineage)	df_2 (epithelial lineage)	pvalue_2 (epithelial lineage)	waldStat_3 (mesenchymal female lineage)	df_3 (mesenchymal female lineage)	pvalue_3 (mesenchymal female lineage)	meanLogFC (all lineages)
FOS	677.95	18	0	180.207	7	0	296.784	6	0	200.959	5	0	0.399848
SULT1E1	5512.05	18	0	4900.29	7	0	138.567	6	0	473.193	5	0	0.631957
FN1	6112.94	18	0	217.922	7	0	2662.32	6	0	3232.7	5	0	0.817214
COL3A1	9919.26	18	0	9586.56	7	0	270.783	6	0	61.9099	5	4.89508e-12	0.507257
SFRP1	6068.29	18	0	2530.4	7	0	2247.79	6	0	1290.1	5	0	0.684775
LGALS1	3426.09	18	0	317.084	7	0	1675.64	6	0	1433.36	5	0	0.703004
COL1A1	6703.52	18	0	6140.19	7	0	464.122	6	0	99.2123	5	0	0.42299
JUNB	1487.37	18	0	246.872	7	0	221.237	6	0	1019.26	5	0	0.532417
EGR1	581.498	18	0	154.073	7	0	168.055	6	0	259.37	5	0	0.318178
MTRNR2L12	366.626	18	0	114.996	7	0	142.174	6	0	109.456	5	0	0.298116
MTRNR2L8	973.76	18	0	230.952	7	0	495.786	6	0	247.022	5	0	1.4082
GPC3	8097.03	18	0	5955.49	7	0	674.418	6	0	1467.13	5	0	0.493168
JUN	331.306	18	0	93.5372	7	0	186.504	6	0	51.2644	5	7.63436e-10	0.21635
IGFBP5	1882.36	18	0	953.899	7	0	849.281	6	0	79.1772	5	1.22125e-15	0.558933
IER2	839.177	18	0	312.483	7	0	246.351	6	0	280.343	5	0	0.292432
COL1A2	5095.6	18	0	4468.84	7	0	303.59	6	0	323.177	5	0	0.428485
VIM	3249.86	18	0	1634.46	7	0	1143.29	6	0	472.106	5	0	0.230164
MGP	2295.83	18	0	1291.7	7	0	195.745	6	0	808.391	5	0	1.11307
ID3	536.208	18	0	203.459	7	0	186.731	6	0	146.019	5	0	0.425603
UPK3B	5621.33	18	0	2089.13	7	0	1309.86	6	0	2222.35	5	0	1.23944
NR2F2	5919.5	18	0	4915.29	7	0	541.728	6	0	462.479	5	0	0.473249
VCAN	2708.88	18	0	317.336	7	0	243.766	6	0	2147.78	5	0	0.478588
IGFBP7	4688.92	18	0	2416.82	7	0	1107.26	6	0	1164.83	5	0	0.627448
H19	2471.58	18	0	1671.06	7	0	410.654	6	0	389.862	5	0	0.412096
CCN1	1472.21	18	0	81.9523	7	5.55112e-15	801.18	6	0	589.078	5	0	0.520044
PLAT	3103.34	18	0	1797.02	7	0	330.969	6	0	975.353	5	0	0.700939
IGF2	2806.45	18	0	1590.25	7	0	711.393	6	0	504.801	5	0	0.35694
POSTN	2712.38	18	0	2339.83	7	0	240.333	6	0	132.218	5	0	0.568666
ZFP36	465.596	18	0	78.3534	7	2.9865e-14	173.569	6	0	213.674	5	0	0.376408
DCN	2339.11	18	0	2218.84	7	0	73.3804	6	8.27116e-14	46.888	5	5.98814e-09	0.653309
DNAJB1	399.671	18	0	75.3619	7	1.21125e-13	292.195	6	0	32.114	5	5.64038e-06	0.421509
S100A11	5052.7	18	0	1441.47	7	0	1022.26	6	0	2588.97	5	0	0.415518
IGFBP3	1336.32	18	0	253.568	7	0	333.562	6	0	749.192	5	0	1.20363
BST2	1718.07	18	0	770.107	7	0	434.254	6	0	513.709	5	0	0.460684
DUSP1	393.255	18	0	118.65	7	0	234.362	6	0	40.2422	5	1.33449e-07	0.314479
DDIT4	1626.02	18	0	580.161	7	0	907.744	6	0	138.115	5	0	0.363869
MAP1B	3508.93	18	0	3303.32	7	0	104.189	6	0	101.424	5	0	0.478538
TM4SF1	4613.05	18	0	1322.1	7	0	1370.66	6	0	1920.29	5	0	0.920229
ENC1	2977.1	18	0	1420.37	7	0	882.96	6	0	673.776	5	0	0.922455
HMGA2	2172.26	18	0	1064.69	7	0	589.398	6	0	518.176	5	0	0.480277
WNT4	2150.95	18	0	1088.04	7	0	668.684	6	0	394.233	5	0	0.541356
IFITM1	1864.96	18	0	1014.48	7	0	477.382	6	0	373.099	5	0	0.524986
APOE	1433.85	18	0	819.755	7	0	346.946	6	0	267.145	5	0	0.447631
CRABP1	1730.96	18	0	1186.56	7	0	219.348	6	0	325.055	5	0	0.847208
PRRX1	2732.65	18	0	1771.45	7	0	386.33	6	0	574.876	5	0	0.966943
COL9A3	6400.14	18	0	3359.17	7	0	236.71	6	0	2804.27	5	0	0.354003
PDGFRA	2314.79	18	0	1043.85	7	0	471.455	6	0	799.491	5	0	0.859816
CPE	5252.7	18	0	3348.82	7	0	506.42	6	0	1397.46	5	0	0.448803
ID1	639.684	18	0	213.431	7	0	272.063	6	0	154.19	5	0	0.332328
PTN	2953.83	18	0	1829.49	7	0	400.722	6	0	723.621	5	0	0.598485
GFRA1	4217.87	18	0	670.627	7	0	1472.14	6	0	2075.11	5	0	0.770476
BCAM	6151.96	18	0	642.942	7	0	2340.87	6	0	3168.15	5	0	0.429853
KRT19	4674.24	18	0	69.9679	7	1.49969e-12	1859.62	6	0	2744.65	5	0	0.403162
JUND	665.222	18	0	174.218	7	0	395.183	6	0	95.8205	5	0	0.244193
ISLR	3100.46	18	0	896.809	7	0	1172.04	6	0	1031.61	5	0	0.448101
ALCAM	3641.11	18	0	2437.84	7	0	467.256	6	0	736.01	5	0	0.441414
EFNB2	5056.23	18	0	2581.89	7	0	1389.79	6	0	1084.55	5	0	0.494063
WFDC2	2508.28	18	0	2386.96	7	0	31.6151	6	1.93368e-05	89.6998	5	0	0.44318
BGN	2164.82	18	0	867.076	7	0	141.444	6	0	1156.3	5	0	0.392604
PCP4	2674.88	18	0	1506.42	7	0	515.021	6	0	653.433	5	0	1.09638
DACH1	2302.86	18	0	2153.64	7	0	37.0119	6	1.75147e-06	112.209	5	0	0.380561
ID4	1830.55	18	0	187.202	7	0	1031.59	6	0	611.757	5	0	0.370976
LDHA	1124.87	18	0	446.233	7	0	562.452	6	0	116.183	5	0	0.256564
PLK2	1614.24	18	0	179.099	7	0	830.659	6	0	604.485	5	0	0.453
APCDD1	1392.62	18	0	485.682	7	0	267.746	6	0	639.193	5	0	0.383068
CCN2	684.726	18	0	127.572	7	0	424.111	6	0	133.043	5	0	0.508251
LRRN1	4680.87	18	0	1550	7	0	1369.61	6	0	1761.27	5	0	1.20788
PDLIM1	2944.07	18	0	2720.63	7	0	133.357	6	0	90.0833	5	0	0.446829
AL138963.4	192.384	18	0	39.6541	7	1.46593e-06	68.5082	6	8.26783e-13	84.2216	5	1.11022e-16	0.246498
IGFBP4	2390.08	18	0	2131.68	7	0	214.712	6	0	43.6877	5	2.68015e-08	0.207947
S100A10	1104.71	18	0	472.983	7	0	368.668	6	0	263.057	5	0	0.48545
ANXA2	2719.68	18	0	1037.76	7	0	335.903	6	0	1346.02	5	0	0.479302
CDH11	3403.09	18	0	2924.73	7	0	266.947	6	0	211.419	5	0	0.374958
PCOLCE	2250.3	18	0	1715.39	7	0	397.503	6	0	137.401	5	0	0.401091
PAX8	2129.89	18	0	1877.72	7	0	64.4445	6	5.60119e-12	187.728	5	0	0.792234
SPRY1	1389.18	18	0	191.979	7	0	381.061	6	0	816.141	5	0	0.545932
CRABP2	905.616	18	0	160.973	7	0	338.922	6	0	405.721	5	0	0.330496
COL11A1	5019.45	18	0	2465.05	7	0	822.499	6	0	1731.9	5	0	0.69371
FOSB	400.646	18	0	124.269	7	0	122.115	6	0	154.263	5	0	0.466104
MFAP4	2100.59	18	0	1606.13	7	0	186.792	6	0	307.67	5	0	0.411905
COL6A3	2640.64	18	0	186.536	7	0	878.955	6	0	1575.15	5	0	0.570694
GADD45B	475.578	18	0	251.038	7	0	66.834	6	1.81999e-12	157.705	5	0	0.320076
PCSK1N	1615.49	18	0	410.479	7	0	635.858	6	0	569.156	5	0	0.456736
LYPD1	1890.68	18	0	1175.75	7	0	306.541	6	0	408.382	5	0	0.757941
PNOC	1784.64	18	0	1532.48	7	0	79.5143	6	4.55191e-15	172.644	5	0	1.1478
MGST3	3040.65	18	0	1355.05	7	0	761.796	6	0	923.813	5	0	0.496304
SPINT2	4397.89	18	0	182.781	7	0	1821.79	6	0	2393.32	5	0	0.368306
SOCS3	779.05	18	0	119.088	7	0	93.4966	6	0	566.466	5	0	0.658217
TBX3	2603.08	18	0	214.369	7	0	1155.85	6	0	1232.86	5	0	0.433056
NFKBIA	292.818	18	0	58.5305	7	2.96441e-10	217.403	6	0	16.8844	5	0.00472443	0.216045
SPARC	5705.07	18	0	3999.7	7	0	483.164	6	0	1222.21	5	0	0.320602
MALAT1	317.406	18	0	143.899	7	0	84.9071	6	3.33067e-16	88.5996	5	0	0.17628
H1F0	184.696	18	0	105.368	7	0	43.7742	6	8.19478e-08	35.5539	5	1.16636e-06	0.155621
RGS5	965.528	18	0	366.343	7	0	412.915	6	0	186.271	5	0	0.714313
PODXL	5708.97	18	0	1988.19	7	0	1523.73	6	0	2197.05	5	0	0.601275
SPRR2F	2064.96	18	0	710.901	7	0	624.705	6	0	729.35	5	0	1.27377
PLP2	5741.45	18	0	1038.94	7	0	1692.04	6	0	3010.48	5	0	0.477798
TUBB2B	1894.32	18	0	1603.51	7	0	147.117	6	0	143.7	5	0	0.291685
PGRMC1	1062.18	18	0	228.435	7	0	473.829	6	0	359.917	5	0	0.323888
ARL4A	2662.66	18	0	835.582	7	0	943.563	6	0	883.514	5	0	0.39384
ID2	666.883	18	0	130.164	7	0	203.088	6	0	333.631	5	0	0.249676
TGFBI	1414.58	18	0	470.416	7	0	465.153	6	0	479.014	5	0	0.542103
GATA2	1873.01	18	0	982.158	7	0	474.713	6	0	416.137	5	0	0.865463
CRIP1	2623.54	18	0	659.339	7	0	922.818	6	0	1041.38	5	0	0.832333
PLS3	1763.09	18	0	1612.42	7	0	123.757	6	0	26.9095	5	5.94039e-05	0.238345
TUBA1A	523.486	18	0	232.177	7	0	128.515	6	0	162.794	5	0	0.237278
KRT18	1946.68	18	0	131.018	7	0	711.72	6	0	1103.94	5	0	0.362232
PKM	2897.05	18	0	2638.81	7	0	194.37	6	0	63.8735	5	1.91902e-12	0.236634
AKAP12	1342.56	18	0	163.914	7	0	1009.87	6	0	168.776	5	0	0.356668
WT1	4378.23	18	0	2460.75	7	0	1002.96	6	0	914.524	5	0	0.516747
RHOB	445.995	18	0	38.4002	7	2.54289e-06	187.93	6	0	219.665	5	0	0.250824
EPCAM	2450.01	18	0	2129.14	7	0	145.429	6	0	175.44	5	0	0.472556
DCDC2	2044.61	18	0	1826.45	7	0	107.418	6	0	110.741	5	0	0.776108
CDKN1C	594.22	18	0	168.156	7	0	198.896	6	0	227.168	5	0	0.238106
PPA1	2973.93	18	0	2480.98	7	0	78.7184	6	6.55032e-15	414.231	5	0	0.427715
PPP1R15A	356.73	18	0	195.862	7	0	69.9468	6	4.19331e-13	90.9207	5	0	0.251335
BAMBI	1425.88	18	0	130.033	7	0	903.553	6	0	392.295	5	0	0.431627
SELENOP	892.354	18	0	155.972	7	0	498.523	6	0	237.858	5	0	0.356727
EZR	4809.17	18	0	535.296	7	0	1791.37	6	0	2482.51	5	0	0.538657
TMSB4X	1543.36	18	0	425.341	7	0	433.209	6	0	684.815	5	0	0.334069
NPW	2207.5	18	0	1626.07	7	0	18.3884	6	0.00533151	563.038	5	0	0.371012
SERPINE2	1315.97	18	0	169.605	7	0	945.095	6	0	201.265	5	0	0.448185
CDH2	2055.26	18	0	1295.21	7	0	205.62	6	0	554.429	5	0	0.470284
EDNRA	1889.63	18	0	315.675	7	0	169.063	6	0	1404.9	5	0	0.561599
CLDN11	3065.67	18	0	1144.41	7	0	998.183	6	0	923.072	5	0	0.583276
KRT8	2648.39	18	0	97.6089	7	0	781.677	6	0	1769.11	5	0	0.313152
CD248	1740.67	18	0	1047.31	7	0	408.833	6	0	284.521	5	0	0.428002
LRRTM1	1767.9	18	0	348.909	7	0	845.123	6	0	573.872	5	0	0.502878
MEST	4627.12	18	0	1428.04	7	0	1421.14	6	0	1777.94	5	0	0.326918
CTHRC1	1334.2	18	0	1093.75	7	0	63.3405	6	9.40714e-12	177.111	5	0	0.715824
S100A6	1586.84	18	0	1078.7	7	0	286.669	6	0	221.47	5	0	0.474781
TSC22D3	2895.69	18	0	2154.09	7	0	398.769	6	0	342.829	5	0	0.468475
RSPO3	2094.04	18	0	1020.62	7	0	287.814	6	0	785.604	5	0	0.915239
SEMA3C	2063.57	18	0	1432.36	7	0	546.156	6	0	85.0498	5	1.11022e-16	0.537444
CD24	2182.97	18	0	1642.14	7	0	251.677	6	0	289.156	5	0	0.545037
H1FX	150.066	18	0	32.9789	7	2.6717e-05	87.5982	6	1.11022e-16	29.4893	5	1.85859e-05	0.111649
TBX2	1713.93	18	0	806.069	7	0	326.838	6	0	581.022	5	0	0.620909
TUBA1B	284.82	18	0	8.33459	7	0.304017	81.0591	6	2.10942e-15	195.426	5	0	0.172968
ENO1	1330.95	18	0	809.931	7	0	267.197	6	0	253.825	5	0	0.281306
CNTN1	1055.68	18	0	230.34	7	0	169.042	6	0	656.297	5	0	1.16876
CLDN3	697.828	18	0	671.472	7	0	3.53693	6	0.73905	22.8185	5	0.000365629	1.15501
KCNQ1OT1	660.119	18	0	427.4	7	0	60.0424	6	4.41261e-11	172.677	5	0	0.218914
B2M	1700.54	18	0	181.034	7	0	948.573	6	0	570.934	5	0	0.309899
CRIP2	2443.87	18	0	805.235	7	0	762.873	6	0	875.762	5	0	0.41785
NREP	1445.67	18	0	345.833	7	0	219.183	6	0	880.658	5	0	0.199225
NET1	1504.69	18	0	34.2773	7	1.52836e-05	377.472	6	0	1092.94	5	0	0.286773
ADAMTS9	2550.72	18	0	1517.64	7	0	411.945	6	0	621.131	5	0	0.885058
OSR2	1266.18	18	0	688.197	7	0	112.515	6	0	465.473	5	0	0.816484
RSRP1	3766.48	18	0	1453.98	7	0	852.973	6	0	1459.52	5	0	0.289226
PMP22	582.907	18	0	172.966	7	0	145.932	6	0	264.009	5	0	0.351326
PRSS35	2601.66	18	0	1103.28	7	0	282.932	6	0	1215.45	5	0	0.753062
TPM1	1186.69	18	0	358.64	7	0	434.039	6	0	394.012	5	0	0.446954
EMP3	1030.81	18	0	181.541	7	0	582.247	6	0	267.019	5	0	0.235914
IER3	1101.42	18	0	500.41	7	0	65.7037	6	3.09841e-12	535.305	5	0	0.37686
MEIS2	2450.34	18	0	1970.12	7	0	96.4142	6	0	383.807	5	0	0.395583
RND3	1007.95	18	0	710.907	7	0	190.438	6	0	106.605	5	0	0.340028
BEX1	868.793	18	0	240.633	7	0	275.001	6	0	353.16	5	0	0.290313
AFDN	2422.14	18	0	85.4445	7	1.11022e-15	1078.36	6	0	1258.33	5	0	0.281276
HIST1H2AC	341.737	18	0	149.57	7	0	88.819	6	0	103.348	5	0	0.29374
MYL9	2060.25	18	0	1484.79	7	0	183.174	6	0	392.282	5	0	0.375171
TPBG	3320.71	18	0	1507.91	7	0	1035.05	6	0	777.754	5	0	0.559373
AMHR2	1538.92	18	0	825.659	7	0	508.692	6	0	204.573	5	0	0.662674
CHL1	1034.38	18	0	990.612	7	0	24.0949	6	0.00050167	19.6691	5	0.00144156	0.854747
RBP1	2861.38	18	0	2127.38	7	0	216.375	6	0	517.625	5	0	0.243079
TNNT1	3444.91	18	0	1034.46	7	0	870.909	6	0	1539.54	5	0	0.384637
ITM2C	4004.32	18	0	2613.21	7	0	413.846	6	0	977.263	5	0	0.241207
IFI6	1071.47	18	0	478.78	7	0	303.293	6	0	289.394	5	0	0.584673
XIST	270.668	18	0	57.1051	7	5.69689e-10	188.998	6	0	24.5648	5	0.000169048	0.564543
PCDH18	1254.86	18	0	636.169	7	0	196.123	6	0	422.573	5	0	0.608428
REC8	3654.19	18	0	78.812	7	2.40918e-14	1493.87	6	0	2081.51	5	0	0.419517
ALDH1A2	953.986	18	0	383.684	7	0	365.375	6	0	204.927	5	0	0.456739
LHX1	1158.97	18	0	1117.12	7	0	16.7719	6	0.0101593	25.0819	5	0.000134349	0.74825
THBS1	1150.84	18	0	782.558	7	0	171.587	6	0	196.696	5	0	0.633811
CADM1	1788.55	18	0	1357.26	7	0	213.264	6	0	218.028	5	0	0.350453
GSTM1	1289.45	18	0	369.759	7	0	521.752	6	0	397.944	5	0	0.681501
COL6A2	1474.76	18	0	1187.25	7	0	22.9026	6	0.000829775	264.607	5	0	0.241284
CALR	385.306	18	0	77.21	7	5.09592e-14	125.42	6	0	182.677	5	0	0.204869
TIMP3	680.589	18	0	573.885	7	0	59.5059	6	5.67102e-11	47.1984	5	5.17628e-09	0.223248
IFITM2	1010.45	18	0	546.544	7	0	312.79	6	0	151.117	5	0	0.257348
COL18A1	2723.06	18	0	148.447	7	0	1347.54	6	0	1227.08	5	0	0.309443
MAFB	917.986	18	0	57.2419	7	5.35109e-10	437.181	6	0	423.562	5	0	0.64246
UCHL1	1567.85	18	0	178.296	7	0	558.113	6	0	831.445	5	0	0.262982
GATA6	3099.74	18	0	1288.5	7	0	583.464	6	0	1227.77	5	0	0.597864
STRA6	1479.04	18	0	472.941	7	0	225.567	6	0	780.531	5	0	0.451683
OLFML3	1351.77	18	0	178.487	7	0	641.673	6	0	531.613	5	0	0.504644
NPNT	3618.64	18	0	1369.72	7	0	985.72	6	0	1263.2	5	0	0.760116
TMEM235	2438.31	18	0	678.06	7	0	676.516	6	0	1083.73	5	0	1.32206
SOX4	390.984	18	0	225.672	7	0	40.5462	6	3.55705e-07	124.766	5	0	0.158124
TMEM98	5256.03	18	0	1756.21	7	0	1646.25	6	0	1853.57	5	0	0.2864
TPM2	1405.36	18	0	968.379	7	0	101.324	6	0	335.656	5	0	0.252663
HIST1H4C	159.479	18	0	119.791	7	0	32.6455	6	1.22681e-05	7.04201	5	0.217534	0.092631
CITED2	632.961	18	0	117.98	7	0	246.744	6	0	268.237	5	0	0.272042
LDOC1	4261.56	18	0	1274.35	7	0	1186.07	6	0	1801.14	5	0	0.28447
CYTL1	2944.43	18	0	1341.7	7	0	804.831	6	0	797.902	5	0	0.336221
SLC6A13	2648.25	18	0	1115.53	7	0	577.465	6	0	955.259	5	0	1.21449
KLF10	436.14	18	0	138.874	7	0	64.5259	6	5.39091e-12	232.74	5	0	0.297394
TIMP1	382.793	18	0	76.3934	7	7.4718e-14	82.996	6	8.88178e-16	223.404	5	0	0.130084
MYRF	4984.71	18	0	2017.87	7	0	1142.31	6	0	1824.53	5	0	0.4208
CEBPD	281.629	18	0	121.403	7	0	95.6865	6	0	64.5392	5	1.39655e-12	0.493772
PRICKLE1	1244.83	18	0	1187.7	7	0	30.5788	6	3.05011e-05	26.5559	5	6.95976e-05	0.272917
BNC1	4431.22	18	0	1596.35	7	0	1230.42	6	0	1604.46	5	0	0.60032
TSHZ2	413.735	18	0	313.223	7	0	66.7208	6	1.91969e-12	33.7915	5	2.61977e-06	0.274342
PHLDA1	1693.88	18	0	984.89	7	0	410.148	6	0	298.845	5	0	0.873996
SERPINF1	809.464	18	0	351.931	7	0	207.601	6	0	249.932	5	0	0.426157
KLK11	1739.36	18	0	726.274	7	0	550.165	6	0	462.916	5	0	1.29311
WNT2B	4028.84	18	0	1613.1	7	0	1008.43	6	0	1407.31	5	0	0.719163
NR2F1	611.457	18	0	164.588	7	0	108.397	6	0	338.471	5	0	0.546747
HMGA1	2406.06	18	0	187.321	7	0	966.812	6	0	1251.93	5	0	0.436302
MATN2	916.187	18	0	693.188	7	0	120.814	6	0	102.184	5	0	0.640236
UBC	378.139	18	0	71.5519	7	7.17204e-13	236.424	6	0	70.1626	5	9.4813e-14	0.130724
ROBO2	1532.68	18	0	738.65	7	0	304.504	6	0	489.524	5	0	1.25253
PROCR	3794.86	18	0	1128.9	7	0	1112.81	6	0	1553.14	5	0	0.985634
INHBA	1127.98	18	0	54.9623	7	1.51675e-09	625.689	6	0	447.323	5	0	0.706284
MFAP2	859.39	18	0	465.033	7	0	312.841	6	0	81.5159	5	4.44089e-16	0.134531
RAMP2	1784.56	18	0	1611.32	7	0	94.7993	6	0	78.4423	5	1.77636e-15	0.247173
IL11RA	1159.04	18	0	929.067	7	0	119.84	6	0	110.131	5	0	0.300956
PLPP3	1318.01	18	0	982.318	7	0	116.19	6	0	219.504	5	0	0.600671
AHNAK	712.339	18	0	296.418	7	0	154.351	6	0	261.57	5	0	0.304041
NR4A1	114.931	18	3.33067e-16	34.7847	7	1.22759e-05	39.353	6	6.10304e-07	40.793	5	1.03308e-07	0.327396
CXXC5	1605.7	18	0	1031.75	7	0	237.088	6	0	336.867	5	0	0.371669
TAGLN2	1721.21	18	0	1466.39	7	0	91.5133	6	0	163.312	5	0	0.405866
CALD1	1078.07	18	0	897.345	7	0	95.5362	6	0	85.1845	5	1.11022e-16	0.209466
CTXN1	1416.94	18	0	472.93	7	0	570.237	6	0	373.768	5	0	0.257717
EMILIN1	1521.06	18	0	754.207	7	0	355.057	6	0	411.797	5	0	0.295799
MECOM	1065.7	18	0	972.699	7	0	40.8758	6	3.0634e-07	52.1269	5	5.0809e-10	0.598744
TMEM151A	2107.18	18	0	770.458	7	0	575.151	6	0	761.574	5	0	1.17542
TXNIP	897.14	18	0	174.592	7	0	489.488	6	0	233.06	5	0	0.633344
NFIB	2772.68	18	0	1782.9	7	0	362.547	6	0	627.237	5	0	0.392359
FAT4	1198.38	18	0	591.752	7	0	256.839	6	0	349.791	5	0	0.653903
GAS6	3994.31	18	0	1600.55	7	0	1237.42	6	0	1156.35	5	0	0.39186
FRMD4B	3684.37	18	0	753.291	7	0	1150.77	6	0	1780.31	5	0	0.414439
FRAS1	3508.18	18	0	735.595	7	0	1246.14	6	0	1526.45	5	0	0.560069
LEF1	1874.56	18	0	852.546	7	0	832.257	6	0	189.756	5	0	0.417804
NAV2	1924.86	18	0	1582.21	7	0	163.619	6	0	179.028	5	0	0.431187
TSC22D1	1098.31	18	0	732.81	7	0	184.736	6	0	180.761	5	0	0.191133
CST3	1517.08	18	0	1201.86	7	0	131.299	6	0	183.919	5	0	0.160581
ALDOA	904.147	18	0	377.118	7	0	304.805	6	0	222.225	5	0	0.237719
NUPR1	1110.06	18	0	432.305	7	0	476.418	6	0	201.333	5	0	0.75459
PRKG1	1234.58	18	0	988.184	7	0	121.693	6	0	124.705	5	0	0.468266
MMP2	1040.54	18	0	814.437	7	0	117.383	6	0	108.723	5	0	0.287122
DES	1063.7	18	0	825.782	7	0	104.005	6	0	133.914	5	0	0.34574
ITM2A	925.979	18	0	484.015	7	0	307.265	6	0	134.699	5	0	0.591356
BTG2	252.874	18	0	122.84	7	0	59.5259	6	5.61822e-11	70.5079	5	8.03801e-14	0.302209
CLEC11A	1113.89	18	0	124.277	7	0	356.896	6	0	632.717	5	0	0.232892
SERPINH1	661.961	18	0	244.219	7	0	124.657	6	0	293.085	5	0	0.228189
MXRA8	1851.51	18	0	681.322	7	0	794.237	6	0	375.951	5	0	0.287858
SPON1	879.111	18	0	801.084	7	0	74.8475	6	4.13003e-14	3.17948	5	0.672338	0.525868
IFITM3	1475.35	18	0	869.132	7	0	351.251	6	0	254.968	5	0	0.235744
KLF6	228.915	18	0	141.148	7	0	44.5388	6	5.77915e-08	43.2282	5	3.32179e-08	0.297553
ODC1	1038.29	18	0	33.0938	7	2.54323e-05	615.673	6	0	389.525	5	0	0.162126
BNIP3	712.672	18	0	391.788	7	0	283.242	6	0	37.6429	5	4.4506e-07	0.235676
CNTN4	1698.35	18	0	1000.86	7	0	280.683	6	0	416.803	5	0	0.366616
TFPI2	2306.53	18	0	839.998	7	0	667.126	6	0	799.41	5	0	0.91071
LY6H	1694.35	18	0	1034.8	7	0	279.915	6	0	379.629	5	0	0.517477
AC109466.1	2428.68	18	0	726.365	7	0	684.311	6	0	1018	5	0	0.705774
MEG3	600.665	18	0	116.437	7	0	323.927	6	0	160.301	5	0	0.533233
SESN3	822.857	18	0	179.13	7	0	165.58	6	0	478.146	5	0	0.205827
EPS8L1	2747.71	18	0	898.252	7	0	778.031	6	0	1071.42	5	0	0.744567
ZNF503	816.66	18	0	25.137	7	0.000717521	223.973	6	0	567.55	5	0	0.151634
PCBP2	574.09	18	0	74.0769	7	2.20823e-13	457.472	6	0	42.5403	5	4.57888e-08	0.168057
NBL1	924.084	18	0	195.402	7	0	246.008	6	0	482.675	5	0	0.44492
HIC1	961.513	18	0	31.8909	7	4.25515e-05	343.288	6	0	586.335	5	0	0.806287
COL4A2	1270.09	18	0	242.899	7	0	320.204	6	0	706.987	5	0	0.396559
BMP7	2142.74	18	0	1914.28	7	0	122.91	6	0	105.553	5	0	0.573255
AL133415.1	515.579	18	0	195.834	7	0	171.736	6	0	148.009	5	0	0.433611
SLC2A1	793.937	18	0	272.611	7	0	224.509	6	0	296.816	5	0	0.482213
PDGFRB	1294.48	18	0	282.119	7	0	173.264	6	0	839.094	5	0	0.515533
ELF3	704.68	18	0	677.087	7	0	4.03151	6	0.672412	23.5608	5	0.000263627	0.69993
LGALS3	1503.41	18	0	726.418	7	0	227.546	6	0	549.444	5	0	0.574862
BTG1	370.019	18	0	239.272	7	0	116.919	6	0	13.8277	5	0.0167418	0.119791
CDH6	1283.29	18	0	319.637	7	0	457.899	6	0	505.756	5	0	0.90565
CSRP2	766.879	18	0	183.853	7	0	555.905	6	0	27.1212	5	5.40254e-05	0.315349
RARRES1	711.675	18	0	536.466	7	0	60.0209	6	4.45721e-11	115.189	5	0	0.417292
ADGRA2	1278.05	18	0	421.544	7	0	368.421	6	0	488.088	5	0	0.443419
MCL1	336.753	18	0	49.9305	7	1.4906e-08	196.439	6	0	90.3838	5	0	0.197837
PKHD1L1	1725.05	18	0	472.261	7	0	629.369	6	0	623.417	5	0	1.07511
NES	1074.85	18	0	173.526	7	0	611.112	6	0	290.212	5	0	0.541235
APLP2	1363.04	18	0	753.688	7	0	188.566	6	0	420.787	5	0	0.229651
SEMA3D	1172.44	18	0	552.371	7	0	248.192	6	0	371.878	5	0	1.10352
CTSB	1609.68	18	0	797.285	7	0	724.018	6	0	88.3753	5	0	0.328277
NDUFAF4	1955.97	18	0	479.129	7	0	619.05	6	0	857.788	5	0	0.637515
COL14A1	1176.81	18	0	561.324	7	0	377.925	6	0	237.56	5	0	0.946812
HES1	951.93	18	0	100.245	7	0	411.192	6	0	440.493	5	0	0.757383
DSC2	2365.95	18	0	349.765	7	0	851.631	6	0	1164.55	5	0	0.500986
THY1	1513.33	18	0	420.941	7	0	262.759	6	0	829.631	5	0	0.772965
ROR1	1148.71	18	0	1079.39	7	0	33.2044	6	9.57782e-06	36.1177	5	8.99697e-07	0.296379
LGALS2	2043.7	18	0	501.466	7	0	667.634	6	0	874.6	5	0	1.14158
SNHG7	251.976	18	0	44.8385	7	1.46995e-07	79.707	6	4.10783e-15	127.431	5	0	0.150923
SINHCAF	1538.88	18	0	737.774	7	0	395.435	6	0	405.673	5	0	0.312123
TRNP1	4130.46	18	0	1611.38	7	0	879.215	6	0	1639.87	5	0	0.508808
ATF3	404.752	18	0	284.752	7	0	35.1712	6	3.99256e-06	84.8286	5	1.11022e-16	0.564785
AC092691.1	1384.75	18	0	854.879	7	0	149.514	6	0	380.352	5	0	0.478288
C12orf57	862.374	18	0	162.939	7	0	353.241	6	0	346.195	5	0	0.123147
CLDN4	529.349	18	0	508.241	7	0	13.7545	6	0.0325019	7.35305	5	0.195679	1.25078
PSAT1	1240.97	18	0	1104.99	7	0	99.6299	6	0	36.3495	5	8.0852e-07	0.48381
ISYNA1	889.163	18	0	55.4624	7	1.20728e-09	205.424	6	0	628.276	5	0	0.183068
DSG2	2314.77	18	0	538.564	7	0	647.132	6	0	1129.07	5	0	0.307083
CPED1	903.449	18	0	153.042	7	0	106.956	6	0	643.451	5	0	1.08119
SPARCL1	535.491	18	0	54.0565	7	2.29209e-09	270.517	6	0	210.917	5	0	1.11104
SOX17	540.144	18	0	534.199	7	0	2.64449	6	0.851959	3.30128	5	0.653646	0.792523
RASL11B	629.439	18	0	122.482	7	0	308.722	6	0	198.235	5	0	0.203979
ASS1	1992.55	18	0	850.334	7	0	350.608	6	0	791.609	5	0	0.745455
WNT5A	1161.52	18	0	1016.98	7	0	32.9438	6	1.075e-05	111.593	5	0	0.321849
KLHL13	554.904	18	0	117.468	7	0	142.796	6	0	294.639	5	0	0.366147
ZFP36L2	423.731	18	0	167.11	7	0	223.81	6	0	32.8107	5	4.10367e-06	0.34089
ATP1B1	518.76	18	0	222.684	7	0	159.505	6	0	136.571	5	0	0.32756
LRRN3	1405.41	18	0	702.511	7	0	117.825	6	0	585.07	5	0	0.67805
BASP1	514.905	18	0	181.032	7	0	131.439	6	0	202.434	5	0	0.298309
SAT1	725.093	18	0	490.525	7	0	73.9612	6	6.28386e-14	160.607	5	0	0.310955
EMX2	1157.55	18	0	502.771	7	0	329.92	6	0	324.86	5	0	0.286583
FAP	1119.55	18	0	147.492	7	0	435.259	6	0	536.796	5	0	1.10605
PLCB1	1093.85	18	0	676.074	7	0	95.3367	6	0	322.436	5	0	0.53362
ARHGEF3	2235.62	18	0	769.538	7	0	525.51	6	0	940.568	5	0	0.386134
AATF	3028.46	18	0	335.497	7	0	1104.77	6	0	1588.19	5	0	0.350083
LAMB1	1433.91	18	0	1021.72	7	0	283.785	6	0	128.404	5	0	0.539327
LAPTM4B	1561.28	18	0	316.447	7	0	764.074	6	0	480.755	5	0	0.2204
SEZ6L2	1415.19	18	0	1127.48	7	0	105.548	6	0	182.168	5	0	0.47625
NKD1	1307.87	18	0	96.12	7	0	833.682	6	0	378.066	5	0	0.551722
NRP1	987.642	18	0	129.008	7	0	263.385	6	0	595.249	5	0	0.407274
S100A13	1930.5	18	0	1436.62	7	0	256.555	6	0	237.317	5	0	0.23484
PLXDC2	988.279	18	0	215.859	7	0	396.676	6	0	375.743	5	0	0.474777
PALLD	897.163	18	0	652.556	7	0	121.43	6	0	123.178	5	0	0.453209
SDF2L1	660.643	18	0	187.591	7	0	390.786	6	0	82.2666	5	3.33067e-16	0.480691
TMEM123	1563.11	18	0	988.902	7	0	333.746	6	0	240.457	5	0	0.202458
ZEB2	946.943	18	0	35.6433	7	8.46359e-06	398.77	6	0	512.53	5	0	0.566087
RUNX1T1	1504.49	18	0	1303.39	7	0	134.698	6	0	66.4011	5	5.73763e-13	0.308691
ETS2	3053.05	18	0	1317.17	7	0	736.301	6	0	999.577	5	0	0.551977
IGF1	704.569	18	0	257.974	7	0	248.241	6	0	198.354	5	0	1.43611
KLF5	1403.48	18	0	1168.88	7	0	49.6136	6	5.61867e-09	184.983	5	0	0.530109
EVA1B	818.462	18	0	80.992	7	8.65974e-15	79.9884	6	3.55271e-15	657.482	5	0	0.231083
CTSC	893.761	18	0	376.902	7	0	180.837	6	0	336.022	5	0	0.529673
GCHFR	1372.76	18	0	1108.83	7	0	87.8166	6	1.11022e-16	176.11	5	0	0.424144
IER5L	491.695	18	0	335.823	7	0	43.5414	6	9.11326e-08	112.331	5	0	0.278917
HAND2	1440.06	18	0	884.837	7	0	295.025	6	0	260.2	5	0	0.889545
CSRNP1	316.058	18	0	102.195	7	0	27.9122	6	9.76078e-05	185.951	5	0	0.27989
COL5A2	1107.97	18	0	662.753	7	0	252.898	6	0	192.32	5	0	0.452724
RCN2	1687.21	18	0	1609.42	7	0	33.253	6	9.37334e-06	44.5293	5	1.80836e-08	0.212555
NOTUM	1269.63	18	0	636.628	7	0	418.902	6	0	214.096	5	0	0.639737
CD99	758.514	18	0	138.419	7	0	573.191	6	0	46.9031	5	5.94572e-09	0.13821
SERPING1	2191.04	18	0	852.446	7	0	395.656	6	0	942.941	5	0	0.225511
LRRC17	835.032	18	0	161.12	7	0	341.215	6	0	332.697	5	0	0.6859
RESF1	669.646	18	0	137.787	7	0	336.199	6	0	195.66	5	0	0.253344
DLGAP1	1629.27	18	0	833.984	7	0	322.215	6	0	473.071	5	0	0.657254
NFE2L2	967.98	18	0	500.488	7	0	155.412	6	0	312.08	5	0	0.476617
PTK7	1746.92	18	0	1319.71	7	0	156.851	6	0	270.36	5	0	0.291324
ARHGAP29	1251.09	18	0	826.404	7	0	233.755	6	0	190.93	5	0	0.347793
NOTCH2	986.355	18	0	712.064	7	0	117.721	6	0	156.57	5	0	0.29543
SULF1	1193.22	18	0	606.245	7	0	288.342	6	0	298.632	5	0	0.832633
CSTB	1272.52	18	0	881.815	7	0	348.04	6	0	42.6621	5	4.32604e-08	0.231654
TUBB3	1048.26	18	0	934.975	7	0	73.5573	6	7.60503e-14	39.726	5	1.69594e-07	0.446327
SLC2A3	537.974	18	0	94.6748	7	0	190.335	6	0	252.964	5	0	0.524905
RHOU	1955.95	18	0	774.222	7	0	518.813	6	0	662.912	5	0	0.516294
P4HA1	298.836	18	0	36.0557	7	7.07595e-06	178.066	6	0	84.7143	5	1.11022e-16	0.252774
HERPUD1	565.711	18	0	198.286	7	0	285.696	6	0	81.7286	5	3.33067e-16	0.255262
SNHG8	362.941	18	0	47.3028	7	4.872e-08	34.2746	6	5.9539e-06	281.363	5	0	0.106073
HIST1H1E	162.555	18	0	12.2866	7	0.091518	142.483	6	0	7.78486	5	0.168497	0.174748
STK26	3375.88	18	0	1156.69	7	0	1090.52	6	0	1128.66	5	0	0.495722
NEFM	262.445	18	0	23.6202	7	0.0013283	183.946	6	0	54.8787	5	1.38256e-10	0.610084
DDX5	590.912	18	0	365.242	7	0	195.519	6	0	30.1511	5	1.37723e-05	0.101758
TCF4	523.57	18	0	171.721	7	0	75.974	6	2.42029e-14	275.875	5	0	0.300242
FLRT2	589.837	18	0	251.544	7	0	71.0366	6	2.50577e-13	267.256	5	0	0.417951
NCAM1	1086.56	18	0	336.646	7	0	514.842	6	0	235.069	5	0	0.371856
SCG5	3124.71	18	0	1302.85	7	0	895.632	6	0	926.222	5	0	0.442925
XBP1	345.941	18	0	110.314	7	0	89.3076	6	0	146.319	5	0	0.325073
SLC3A2	581.349	18	0	261.567	7	0	96.779	6	0	223.003	5	0	0.242273
KCTD12	1117.01	18	0	338.543	7	0	424.51	6	0	353.954	5	0	0.486359
FGF18	1420.91	18	0	835.574	7	0	273.085	6	0	312.252	5	0	0.59122
NPY	219.342	18	0	67.4289	7	4.87954e-12	101.164	6	0	50.7493	5	9.73421e-10	0.670718
MYCN	1325.37	18	0	268.579	7	0	456.726	6	0	600.061	5	0	0.536507
CA2	1015.44	18	0	963.458	7	0	25.9649	6	0.000226023	26.0216	5	8.838e-05	0.44692
JAG1	1623.98	18	0	1204.95	7	0	76.6954	6	1.72085e-14	342.338	5	0	0.701932
CLDN6	777.504	18	0	706.039	7	0	31.8492	6	1.74403e-05	39.6161	5	1.78466e-07	1.07484
NELL1	701.575	18	0	266.976	7	0	102.868	6	0	331.731	5	0	0.523667
IGFBP2	1146.37	18	0	506.787	7	0	150.299	6	0	489.289	5	0	0.233627
MAGI2	636.134	18	0	530.484	7	0	43.5581	6	9.04404e-08	62.0918	5	4.48863e-12	0.339502
ITGA8	646.547	18	0	152.023	7	0	46.2413	6	2.65041e-08	448.283	5	0	0.530071
LSAMP	836.331	18	0	480.54	7	0	176.405	6	0	179.386	5	0	0.596113
ADAMTS1	510.863	18	0	132.672	7	0	252.233	6	0	125.957	5	0	0.582442
DPP6	623.126	18	0	345.895	7	0	48.5492	6	9.17689e-09	228.682	5	0	0.529762
PTGER2	1229.97	18	0	593.518	7	0	281.343	6	0	355.108	5	0	0.787562
FGF20	487.191	18	0	476.666	7	0	5.75308	6	0.45141	4.77193	5	0.444343	0.574734
EPHA7	1048.28	18	0	764.924	7	0	163.454	6	0	119.904	5	0	0.639931
LRP1	842.984	18	0	277.174	7	0	243.942	6	0	321.869	5	0	0.303779
WIF1	506.08	18	0	71.2067	7	8.42326e-13	364.701	6	0	70.1721	5	9.4369e-14	0.84169
HOXA7	859.263	18	0	678.508	7	0	116.28	6	0	64.4759	5	1.43952e-12	0.392166
CD9	1205.74	18	0	789.481	7	0	122.038	6	0	294.225	5	0	0.714126
MAGI2-AS3	1174.16	18	0	1036.89	7	0	61.2105	6	2.55401e-11	76.0563	5	5.55112e-15	0.234544
CTSK	977.146	18	0	100.699	7	0	279.305	6	0	597.142	5	0	0.594953
MRPL3	1411.41	18	0	1254.27	7	0	55.4678	6	3.72914e-10	101.664	5	0	0.191957
GPR63	1807.62	18	0	710.583	7	0	428.22	6	0	668.815	5	0	0.940757
ZFP36L1	416.791	18	0	166.835	7	0	75.5143	6	3.0087e-14	174.442	5	0	0.250342
PCBD1	1320.2	18	0	976.179	7	0	103.691	6	0	240.332	5	0	0.208221
C4orf48	812.036	18	0	99.4932	7	0	291.911	6	0	420.632	5	0	0.305006
DNAJB4	333.149	18	0	235.659	7	0	65.7382	6	3.04856e-12	31.7524	5	6.65121e-06	0.335206
COL4A1	958.852	18	0	104.491	7	0	224.949	6	0	629.411	5	0	0.457978
PCSK5	1399.12	18	0	1333.46	7	0	20.1055	6	0.00265214	45.5601	5	1.11611e-08	0.417654
AMOTL2	1353.67	18	0	120.444	7	0	646.721	6	0	586.502	5	0	0.469857
MEIS1	876.383	18	0	508.72	7	0	167.249	6	0	200.414	5	0	0.306299
TMEM158	519.742	18	0	219.692	7	0	57.9313	6	1.18327e-10	242.119	5	0	0.863412
NAXE	1874.18	18	0	275.508	7	0	613.861	6	0	984.811	5	0	0.324494
VEGFA	1184.57	18	0	414.803	7	0	422.15	6	0	347.621	5	0	0.406096
CTNNB1	610.412	18	0	362.773	7	0	198.95	6	0	48.6885	5	2.56962e-09	0.179907
NR2F2-AS1	656.581	18	0	616.904	7	0	9.69156	6	0.138257	29.9862	5	1.48413e-05	0.254461
PCDH9	540.662	18	0	314.428	7	0	84.7334	6	3.33067e-16	141.5	5	0	0.39248
PRXL2A	825.197	18	0	292.178	7	0	258.515	6	0	274.503	5	0	0.282489
GADD45A	768.675	18	0	593.938	7	0	6.70878	6	0.348621	168.028	5	0	0.269922
APP	540.27	18	0	326.983	7	0	88.8575	6	0	124.43	5	0	0.204465
DLK1	399.044	18	0	39.6533	7	1.46643e-06	290.943	6	0	68.4478	5	2.15494e-13	1.12049
KIAA1217	977.348	18	0	43.2484	7	2.9867e-07	247.11	6	0	686.989	5	0	0.260547
LMO4	1277.03	18	0	249.651	7	0	556.024	6	0	471.354	5	0	0.346167
BNC2	2206.77	18	0	1163.24	7	0	510.31	6	0	533.213	5	0	0.449722
HNRNPU	416.316	18	0	79.1908	7	2.0095e-14	252.931	6	0	84.1949	5	1.11022e-16	0.132183
ARHGAP28	717.598	18	0	118.654	7	0	225.743	6	0	373.201	5	0	0.454494
CYBA	1578.22	18	0	1465.78	7	0	44.57	6	5.69738e-08	67.8722	5	2.83884e-13	0.211739
MYLK	1003.53	18	0	483.526	7	0	346.504	6	0	173.497	5	0	0.371089
LRRC4C	1214.44	18	0	740.757	7	0	184.818	6	0	288.869	5	0	0.490701
IGF2BP3	1522.45	18	0	1301.47	7	0	147.982	6	0	73.0024	5	2.43139e-14	0.335966
GSTM5	712.201	18	0	419.519	7	0	151.12	6	0	141.562	5	0	0.645597
STAT3	247.669	18	0	113.192	7	0	64.5095	6	5.43265e-12	69.9673	5	1.04139e-13	0.151816
SBSPON	1673.01	18	0	474.533	7	0	507.433	6	0	691.048	5	0	0.644845
FSTL1	624.208	18	0	90.8355	7	1.11022e-16	223.523	6	0	309.85	5	0	0.417138
SERTAD1	284.168	18	0	104.845	7	0	17.961	6	0.00633051	161.362	5	0	0.227072
NA	NA	NA	NA	NA	NA	NA	NA	NA	NA	NA	NA	NA	NA
SRSF5	428.729	18	0	32.6419	7	3.08682e-05	370.382	6	0	25.7048	5	0.000101801	0.106659
HS3ST1	814.842	18	0	315.92	7	0	161.612	6	0	337.309	5	0	1.23032
APLP1	2316.61	18	0	805.235	7	0	679.182	6	0	832.191	5	0	0.591104
TAGLN	285.253	18	0	78.0967	7	3.36398e-14	95.0112	6	0	112.145	5	0	0.807898
DPP10	1217.29	18	0	736.135	7	0	405.016	6	0	76.1401	5	5.32907e-15	0.400099
MAGED2	406.613	18	0	76.9336	7	5.80647e-14	159.751	6	0	169.928	5	0	0.0910961
KCTD1	1242.51	18	0	1223.74	7	0	16.0002	6	0.0137531	2.76802	5	0.735696	0.332548
GAS1	1254.59	18	0	883.82	7	0	180.039	6	0	190.73	5	0	0.377652
MARCKS	396.51	18	0	197.335	7	0	71.2098	6	2.30815e-13	127.965	5	0	0.157581
CCND1	1089.62	18	0	478.569	7	0	349.502	6	0	261.549	5	0	0.342533
CSRP1	1628.19	18	0	610.276	7	0	279.946	6	0	737.971	5	0	0.193328
SLC39A10	1252.12	18	0	162.841	7	0	628.231	6	0	461.048	5	0	0.162073
PAX2	810.151	18	0	805.348	7	0	1.95543	6	0.923752	2.84816	5	0.723381	0.570626
NA.1	NA	NA	NA	NA	NA	NA	NA	NA	NA	NA	NA	NA	NA
LDB2	776.796	18	0	27.1129	7	0.000318044	600.419	6	0	149.265	5	0	0.366747
KCNQ2	837.941	18	0	324.441	7	0	202.419	6	0	311.081	5	0	0.644024
TLE1	488.585	18	0	76.189	7	8.22675e-14	100.816	6	0	311.58	5	0	0.225818
CAMK2N1	511.393	18	0	413.633	7	0	70.1002	6	3.90021e-13	27.6598	5	4.24177e-05	0.334993
NKAIN4	902.52	18	0	249.177	7	0	354.808	6	0	298.535	5	0	0.481437
COL16A1	891.718	18	0	548.559	7	0	163.042	6	0	180.117	5	0	0.59587
FBN2	813.352	18	0	279.768	7	0	203.751	6	0	329.833	5	0	0.544809
TUBB4B	275.646	18	0	205.007	7	0	60.0747	6	4.3464e-11	10.5647	5	0.0607282	0.10794
FABP5	834.724	18	0	192.328	7	0	218.223	6	0	424.172	5	0	0.318841
CDC42EP1	1842.16	18	0	1137.31	7	0	319.099	6	0	385.745	5	0	0.280001
JPT1	963.265	18	0	903.16	7	0	41.3703	6	2.44776e-07	18.7353	5	0.00215293	0.266735
CAPN6	1165.58	18	0	461.94	7	0	299.269	6	0	404.37	5	0	0.783105
ENPP2	817.162	18	0	10.0521	7	0.185641	260.702	6	0	546.408	5	0	0.656324
ALDH1A1	434.868	18	0	87.8834	7	3.33067e-16	22.5622	6	0.000957186	324.423	5	0	1.545
DSC3	2102.63	18	0	684.406	7	0	585.462	6	0	832.761	5	0	0.483514
RRBP1	555.162	18	0	372.366	7	0	144.415	6	0	38.3823	5	3.16153e-07	0.249205
FBLN1	485.622	18	0	62.5526	7	4.65908e-11	96.8211	6	0	326.249	5	0	0.282128
LHX1-DT	898.212	18	0	837.858	7	0	23.2649	6	0.000712432	37.0885	5	5.74968e-07	0.674871
TNFRSF12A	820.235	18	0	573.981	7	0	88.0276	6	1.11022e-16	158.226	5	0	0.753983
NDNF	1889.28	18	0	533.407	7	0	586.218	6	0	769.657	5	0	1.70458
PPP1R14B	1153.63	18	0	979.913	7	0	87.3684	6	1.11022e-16	86.3529	5	0	0.301007
SEPTIN11	513.063	18	0	48.6385	7	2.67065e-08	43.4785	6	9.3784e-08	420.946	5	0	0.310026
IFI16	1001.49	18	0	728.787	7	0	124.974	6	0	147.729	5	0	0.461957
GYPC	997.787	18	0	109.938	7	0	345.801	6	0	542.048	5	0	0.405953
DDIT3	446.275	18	0	165.152	7	0	233.322	6	0	47.8005	5	3.90098e-09	0.395863
LGALS3BP	2277.48	18	0	710.907	7	0	442.481	6	0	1124.09	5	0	0.210137
SMAD5	525.435	18	0	59.3682	7	2.01811e-10	39.9642	6	4.62947e-07	426.102	5	0	0.155515
CDH3	2441.47	18	0	524.711	7	0	859.359	6	0	1057.4	5	0	0.573221
BMP4	1316.09	18	0	562.675	7	0	439.172	6	0	314.245	5	0	0.562994
ANGPT1	620.96	18	0	329.045	7	0	154.954	6	0	136.961	5	0	0.741636
NFIA	826.649	18	0	673.844	7	0	57.053	6	1.78236e-10	95.7515	5	0	0.271266
MANF	418.406	18	0	165.279	7	0	194.506	6	0	58.6207	5	2.34205e-11	0.225075
FGF9	1210.6	18	0	225.266	7	0	408.95	6	0	576.385	5	0	0.659528
ARID5B	1425.24	18	0	399.94	7	0	368.486	6	0	656.811	5	0	0.262503
HIST1H1D	182.271	18	0	23.2674	7	0.00153106	57.5451	6	1.41688e-10	101.459	5	0	0.188182
H2AFZ	718.114	18	0	544.52	7	0	141.815	6	0	31.7795	5	6.56935e-06	0.143534
CPXM1	1359.24	18	0	819.882	7	0	194.855	6	0	344.504	5	0	0.168332
ZFPM2	1085.59	18	0	671.807	7	0	104.87	6	0	308.916	5	0	0.553338
PLEKHA5	378.583	18	0	70.7567	7	1.03872e-12	112.097	6	0	195.73	5	0	0.188868
BCHE	633.019	18	0	408.648	7	0	95.2171	6	0	129.154	5	0	0.714158
FLNC	2240	18	0	1097.48	7	0	500.573	6	0	641.947	5	0	0.351028
GPX4	1484.41	18	0	675.84	7	0	525.225	6	0	283.344	5	0	0.178024
PRSS23	542.413	18	0	132.184	7	0	102.682	6	0	307.547	5	0	0.850638
LAPTM4A	947.031	18	0	348.595	7	0	128.624	6	0	469.812	5	0	0.123885
LRRN4	2555.87	18	0	971.565	7	0	565.545	6	0	1018.76	5	0	0.637309
TPI1	488.226	18	0	298.723	7	0	148.685	6	0	40.8184	5	1.02095e-07	0.104206
CLU	1076.49	18	0	617.689	7	0	130.622	6	0	328.176	5	0	0.460887
UGT2B7	252.652	18	0	242.978	7	0	3.28801	6	0.771926	6.38527	5	0.270515	0.827337
LINC01578	401.697	18	0	55.2029	7	1.35907e-09	237.581	6	0	108.913	5	0	0.155503
FLRT3	787.266	18	0	465.505	7	0	102.926	6	0	218.835	5	0	0.301521
C19orf33	1014.02	18	0	837.523	7	0	77.7994	6	1.02141e-14	98.6976	5	0	0.742828
ALDH2	842.654	18	0	400.632	7	0	197.213	6	0	244.809	5	0	0.299942
MTUS1	584.641	18	0	346.889	7	0	111.4	6	0	126.352	5	0	0.480488
SEMA6A	641.038	18	0	303.815	7	0	62.7319	6	1.2517e-11	274.491	5	0	0.238252
RNASET2	661.432	18	0	527.189	7	0	22.1137	6	0.00115475	112.129	5	0	0.185405
SYT1	721.884	18	0	319.129	7	0	306.177	6	0	96.578	5	0	0.463663
GAPDH	987.971	18	0	277.233	7	0	502.084	6	0	208.655	5	0	0.172024
2025-03-01	870.412	18	0	372.198	7	0	164.132	6	0	334.083	5	0	1.42
CCBE1	2045.4	18	0	752.984	7	0	352.605	6	0	939.812	5	0	0.760787
YBX1	823.278	18	0	485.225	7	0	147.661	6	0	190.392	5	0	0.162624
NFKBIZ	109.46	18	3.9968e-15	27.3491	7	0.000288337	40.4031	6	3.79525e-07	41.708	5	6.74872e-08	0.307728
PHGDH	549.247	18	0	262.161	7	0	74.4704	6	4.92939e-14	212.615	5	0	0.175595
MMP28	824.193	18	0	218.407	7	0	88.3891	6	1.11022e-16	517.396	5	0	0.685672
SPATS2L	932.58	18	0	621.957	7	0	131.04	6	0	179.583	5	0	0.326146
TCEAL2	597.018	18	0	347.301	7	0	47.7074	6	1.35183e-08	202.009	5	0	0.31469
PEBP1	1207.71	18	0	1101.2	7	0	74.121	6	5.81757e-14	32.3914	5	4.96975e-06	0.132238
ANXA6	749.624	18	0	554.619	7	0	45.3735	6	3.94471e-08	149.631	5	0	0.17622
HMGCS1	474.813	18	0	36.3769	7	6.15339e-06	187.903	6	0	250.534	5	0	0.583327
PLOD2	841.422	18	0	365.968	7	0	97.4321	6	0	378.022	5	0	0.315972
SAMD11	602.406	18	0	288.818	7	0	28.9639	6	6.18007e-05	284.624	5	0	0.433289
CBLN4	566.108	18	0	265.431	7	0	115.354	6	0	185.323	5	0	1.04723
MIR100HG	443.411	18	0	52.2908	7	5.11651e-09	239.778	6	0	151.342	5	0	0.188494
LINC02381	321.77	18	0	79.1203	7	2.08722e-14	48.508	6	9.35239e-09	194.142	5	0	0.159677
AIF1	588.747	18	0	143.559	7	0	226.615	6	0	218.573	5	0	0.352933
LOXL2	1214.3	18	0	412.381	7	0	219.293	6	0	582.628	5	0	0.453746
DANCR	528.61	18	0	304.651	7	0	114.311	6	0	109.649	5	0	0.138115
MYC	817.092	18	0	607.591	7	0	109.586	6	0	99.9147	5	0	0.346861
CALM1	607.644	18	0	81.2345	7	7.66054e-15	191.687	6	0	334.722	5	0	0.253635
NA.2	NA	NA	NA	NA	NA	NA	NA	NA	NA	NA	NA	NA	NA
NRP2	701.252	18	0	337.59	7	0	124.957	6	0	238.704	5	0	0.622655
CDC42EP5	513.467	18	0	257.274	7	0	79.4057	6	4.77396e-15	176.788	5	0	0.221406
CCNL1	164.999	18	0	38.2697	7	2.69258e-06	94.4506	6	0	32.2784	5	5.23277e-06	0.136763
LY6E	1545.92	18	0	559.214	7	0	349.336	6	0	637.374	5	0	0.181247
RBMS3	934.982	18	0	569.209	7	0	127.515	6	0	238.258	5	0	0.792419
SVIL	582.452	18	0	275.294	7	0	168.997	6	0	138.162	5	0	0.3772
CDON	2610.68	18	0	1084.95	7	0	596.756	6	0	928.982	5	0	0.569413
NEDD9	643.806	18	0	599.518	7	0	41.9711	6	1.86311e-07	2.31732	5	0.80372	0.508834
SRPX	600.821	18	0	201.395	7	0	348.906	6	0	50.5201	5	1.0845e-09	0.675264
CCL2	158.385	18	0	86.6172	7	6.66134e-16	60.592	6	3.41199e-11	11.1757	5	0.0480061	0.755184
MEIS3	884.898	18	0	737.886	7	0	33.2513	6	9.38074e-06	113.761	5	0	0.417128
TRPS1	877.011	18	0	773.21	7	0	72.3468	6	1.34892e-13	31.4541	5	7.61885e-06	0.606682
WT1-AS	1245.91	18	0	796.816	7	0	183.647	6	0	265.448	5	0	0.403363
UBE2E2	1568.31	18	0	993.255	7	0	143.041	6	0	432.011	5	0	0.362482
GNG11	1130.29	18	0	724.697	7	0	217.078	6	0	188.51	5	0	0.384205
MSX2	495.068	18	0	343.43	7	0	83.2291	6	7.77156e-16	68.4081	5	2.19713e-13	0.727702
PLPP1	430.697	18	0	123.308	7	0	24.49	6	0.000424229	282.9	5	0	0.239405
SSR3	418.829	18	0	159.801	7	0	209.89	6	0	49.1382	5	2.07951e-09	0.103561
AUTS2	488.378	18	0	324.219	7	0	94.8128	6	0	69.3465	5	1.4011e-13	0.355538
OLFM3	697.82	18	0	377.494	7	0	97.866	6	0	222.46	5	0	0.793801
TXN	428.955	18	0	290.88	7	0	63.3648	6	9.30056e-12	74.7097	5	1.06581e-14	0.1241
PLEKHN1	1462.7	18	0	793.176	7	0	373.234	6	0	296.289	5	0	1.18168
MMP23B	974.526	18	0	449.058	7	0	100.57	6	0	424.899	5	0	0.477327
PELI1	1121.48	18	0	7.38328	7	0.390092	63.5841	6	8.39073e-12	1050.52	5	0	0.349494
SELENOM	481.914	18	0	267.867	7	0	131.455	6	0	82.5922	5	2.22045e-16	0.215102
NECTIN2	2441.42	18	0	516.372	7	0	917.03	6	0	1008.02	5	0	0.265756
ATP2B1	146.426	18	0	74.6527	7	1.68643e-13	36.3937	6	2.31104e-06	35.38	5	1.26349e-06	0.130081
RAI2	1015.23	18	0	701.233	7	0	217.05	6	0	96.9453	5	0	0.542096
ROBO1	189.861	18	0	109.358	7	0	19.1036	6	0.00399213	61.3994	5	6.24301e-12	0.303848
CCND2	237.365	18	0	84.5634	7	1.66533e-15	113.877	6	0	38.9251	5	2.45875e-07	0.178295
ERBB4	811.746	18	0	525.809	7	0	132.238	6	0	153.699	5	0	0.932426
MAP3K1	768.192	18	0	634.709	7	0	61.1272	6	2.65566e-11	72.3556	5	3.30846e-14	0.319217
PGAM1	530.359	18	0	225.736	7	0	208.533	6	0	96.0901	5	0	0.192059
SPRY2	461.534	18	0	170.366	7	0	168.723	6	0	122.445	5	0	0.460947
KREMEN2	1779.34	18	0	589.669	7	0	554.165	6	0	635.51	5	0	0.600161
CCSER1	501.171	18	0	385.604	7	0	32.2808	6	1.44143e-05	83.2867	5	2.22045e-16	0.579344
ZNF703	550.424	18	0	20.3289	7	0.00490143	40.8955	6	3.03626e-07	489.199	5	0	0.258286
GRIA4	661.607	18	0	338.528	7	0	117.489	6	0	205.59	5	0	0.678538
NEO1	2253.07	18	0	949.682	7	0	447.105	6	0	856.287	5	0	0.346121
WNT16	1283.97	18	0	422.367	7	0	342.854	6	0	518.754	5	0	1.23815
NME2	1144.06	18	0	473.873	7	0	259.296	6	0	410.896	5	0	0.189517
PDGFC	764.938	18	0	410.302	7	0	118.96	6	0	235.676	5	0	0.271415
DSP	781.57	18	0	363.864	7	0	236.773	6	0	180.933	5	0	0.434076
CNTNAP2	658.859	18	0	332.273	7	0	120.322	6	0	206.264	5	0	0.695368
MSLN	1608.9	18	0	630.977	7	0	465.826	6	0	512.096	5	0	1.18759
CANX	541.866	18	0	152.17	7	0	233.048	6	0	156.648	5	0	0.245107
NRK	475.415	18	0	63.1245	7	3.57833e-11	227.131	6	0	185.16	5	0	0.851094
FNDC5	819.099	18	0	326.184	7	0	173.833	6	0	319.081	5	0	0.542781
BCAS3	359.396	18	0	45.5376	7	1.0753e-07	36.2183	6	2.50001e-06	277.64	5	0	0.171688
ARL4C	602.501	18	0	549.145	7	0	33.3422	6	9.00998e-06	20.0142	5	0.00124206	0.330642
PBX1	904.276	18	0	530.055	7	0	79.9263	6	3.66374e-15	294.294	5	0	0.176373
CXCL12	477.391	18	0	213.717	7	0	170.717	6	0	92.9575	5	0	0.721918
PCSK2	546.052	18	0	147.384	7	0	330.457	6	0	68.2102	5	2.41474e-13	0.908903
MIR99AHG	860.05	18	0	206.028	7	0	276.24	6	0	377.783	5	0	0.472681
ACKR3	805.347	18	0	183.405	7	0	290.596	6	0	331.346	5	0	0.381707
UNC5C	540.151	18	0	81.7149	7	6.10623e-15	235.915	6	0	222.52	5	0	0.881188
TENM2	499.335	18	0	183.898	7	0	224.706	6	0	90.7308	5	0	0.714276
EEF1A2	1113.28	18	0	204.143	7	0	387.197	6	0	521.944	5	0	0.615734
GSTP1	2552.07	18	0	2378.66	7	0	55.3375	6	3.96215e-10	118.075	5	0	0.135581
FHL2	394.171	18	0	155.893	7	0	72.4848	6	1.26343e-13	165.793	5	0	0.388442
MXRA5	506.703	18	0	289.861	7	0	16.3351	6	0.0120639	200.507	5	0	0.520938
TMSB15A	409.685	18	0	142.85	7	0	67.8659	6	1.11922e-12	198.97	5	0	0.168939
TNNI1	888.718	18	0	686.947	7	0	86.9045	6	1.11022e-16	114.866	5	0	0.32675
TMSB10	737.996	18	0	484.402	7	0	90.4737	6	0	163.121	5	0	0.176999
MSMO1	363.863	18	0	88.7899	7	2.22045e-16	102.493	6	0	172.581	5	0	0.402713
OLFML2B	773.642	18	0	180.694	7	0	295.817	6	0	297.131	5	0	0.649145
AC007952.4	119.185	18	1.11022e-16	20.8811	7	0.00395019	82.8864	6	8.88178e-16	15.4177	5	0.00871899	0.267466
CMTM3	1186.1	18	0	183.325	7	0	593.927	6	0	408.85	5	0	0.410734
THBS4	865.233	18	0	132.953	7	0	60.0888	6	4.31791e-11	672.191	5	0	0.650249
CXCR4	831.501	18	0	392.374	7	0	62.8832	6	1.16593e-11	376.244	5	0	1.55921
TCF12	470.008	18	0	221.825	7	0	212.48	6	0	35.7026	5	1.08919e-06	0.302132
KIF12	783.984	18	0	621.654	7	0	62.9425	6	1.13396e-11	99.3873	5	0	0.572146
SERINC5	460.946	18	0	206.898	7	0	190.571	6	0	63.4771	5	2.31859e-12	0.265632
FDFT1	543.188	18	0	90.9125	7	1.11022e-16	169.042	6	0	283.234	5	0	0.361247
CNN2	361.845	18	0	98.9198	7	0	51.9759	6	1.88571e-09	210.949	5	0	0.241156
LUM	382.75	18	0	94.233	7	0	101.111	6	0	187.406	5	0	1.36513
PLAC9	598.461	18	0	213.039	7	0	189.22	6	0	196.202	5	0	1.04861
GALNT9	2187.34	18	0	872.397	7	0	713.206	6	0	601.739	5	0	0.554371
OGN	893.731	18	0	363.092	7	0	200.399	6	0	330.24	5	0	1.65534
ETV4	1048.87	18	0	628.876	7	0	185.025	6	0	234.967	5	0	1.16542
PDS5B	916.401	18	0	682.552	7	0	214.929	6	0	18.919	5	0.00199004	0.279841
RDH10	872.409	18	0	316.096	7	0	277.808	6	0	278.506	5	0	0.838694
COL25A1	527.78	18	0	202.997	7	0	267.817	6	0	56.9665	5	5.13806e-11	0.58278
NUDT10	807.132	18	0	300.676	7	0	301.178	6	0	205.279	5	0	0.488988
TWIST1	333.696	18	0	147.902	7	0	92.4402	6	0	93.353	5	0	0.481901
LINC01139	1185.09	18	0	342.24	7	0	314.554	6	0	528.297	5	0	0.453956
HOXB6	824.478	18	0	639.055	7	0	90.7434	6	0	94.6801	5	0	0.695797
PHLDB2	903.66	18	0	289.543	7	0	289.878	6	0	324.239	5	0	0.749854
COL5A1	376.525	18	0	37.8193	7	3.2795e-06	263.197	6	0	75.5086	5	7.32747e-15	0.32953
SLC9A3R1	1656.18	18	0	609.104	7	0	473.903	6	0	573.175	5	0	0.294806
EMX2OS	506.59	18	0	290.085	7	0	104.84	6	0	111.665	5	0	0.224606
SFRP2	349.264	18	0	126.245	7	0	91.4091	6	0	131.61	5	0	1.45246
SNAI2	528.603	18	0	8.68552	7	0.27603	138.342	6	0	381.576	5	0	0.435042
PLTP	1280.6	18	0	680.499	7	0	330.995	6	0	269.106	5	0	0.214447
PLPPR3	837.72	18	0	204.018	7	0	251.482	6	0	382.22	5	0	0.358358
COL21A1	657.204	18	0	158.347	7	0	161.881	6	0	336.975	5	0	1.16757
CDC42EP3	437.244	18	0	266.426	7	0	78.9125	6	5.9952e-15	91.9056	5	0	0.317435
C1QTNF4	305.313	18	0	111.339	7	0	87.9976	6	1.11022e-16	105.976	5	0	0.172037
HES4	900.645	18	0	455.625	7	0	46.7329	6	2.11523e-08	398.287	5	0	0.478397
LURAP1L	1949.93	18	0	830.371	7	0	387.163	6	0	732.395	5	0	0.615813
PIK3R1	493.497	18	0	322.048	7	0	57.7362	6	1.29605e-10	113.713	5	0	0.24545
COLEC12	904.765	18	0	566.585	7	0	100.556	6	0	237.625	5	0	0.71388
CALU	378.672	18	0	244.875	7	0	59.7713	6	5.0092e-11	74.0252	5	1.4877e-14	0.160936
DNAJC15	561.681	18	0	333.809	7	0	38.2619	6	9.98387e-07	189.61	5	0	0.299479
ACTB	339.599	18	0	43.9242	7	2.21052e-07	53.9524	6	7.54204e-10	241.723	5	0	0.0915257
RASSF7	1548.66	18	0	155.665	7	0	578.496	6	0	814.5	5	0	0.358967
CD151	1583.46	18	0	132.852	7	0	407.191	6	0	1043.42	5	0	0.238862
AUXG01000058.1	741.345	18	0	279.027	7	0	238.792	6	0	223.526	5	0	0.333681
UNC5B	763.85	18	0	222.838	7	0	474.6	6	0	66.4124	5	5.70655e-13	0.484832
GABRA2	315.216	18	0	169.444	7	0	75.9756	6	2.42029e-14	69.7968	5	1.1291e-13	0.396691
DCXR	1048.71	18	0	41.4258	7	6.70607e-07	310.363	6	0	696.925	5	0	0.290999
H2AFX	131.111	18	0	48.4728	7	2.87779e-08	28.6095	6	7.21092e-05	54.0288	5	2.06746e-10	0.143818
SILC1	1402.55	18	0	523.98	7	0	371.145	6	0	507.425	5	0	0.837187
HAND2-AS1	872.887	18	0	585.827	7	0	174.893	6	0	112.167	5	0	0.683506
CCDC80	265.451	18	0	85.0915	7	1.22125e-15	37.6634	6	1.30705e-06	142.697	5	0	0.401863
HOXB8	478.961	18	0	455.719	7	0	5.23782	6	0.513693	18.0048	5	0.00294044	4.09952
FGFR1	981.208	18	0	423.334	7	0	345.292	6	0	212.583	5	0	0.25887
NORAD	228.178	18	0	138.715	7	0	40.8446	6	3.10705e-07	48.6183	5	2.65587e-09	0.241715
BICD1	587.416	18	0	245.696	7	0	274.829	6	0	66.8919	5	4.53748e-13	0.230514
SCX	577.202	18	0	153.044	7	0	241.838	6	0	182.32	5	0	0.340664
SLC38A2	147.614	18	0	49.3335	7	1.9519e-08	63.1765	6	1.01603e-11	35.1043	5	1.43423e-06	0.214078
CLIC4	2212.57	18	0	652.562	7	0	610.757	6	0	949.249	5	0	0.304186
WNT7A	243.86	18	0	241.226	7	0	1.75256	6	0.940992	0.881861	5	0.971521	1.94874
ELN	1063.84	18	0	388.375	7	0	347.46	6	0	328.003	5	0	1.23906
FXYD1	584.498	18	0	138.162	7	0	288.537	6	0	157.799	5	0	0.5647
GPC6	480.395	18	0	237.489	7	0	53.0163	6	1.16443e-09	189.889	5	0	0.361811
LHFPL6	603.528	18	0	108.532	7	0	393.361	6	0	101.636	5	0	0.606187
CREB3L1	653.361	18	0	564.585	7	0	43.0994	6	1.11476e-07	45.6773	5	1.0565e-08	0.348833
DNAJA1	320.627	18	0	22.8358	7	0.0018205	197.239	6	0	100.553	5	0	0.122174
PTPRD	516.486	18	0	289.73	7	0	120.347	6	0	106.408	5	0	0.695763
CALY	695.968	18	0	441.775	7	0	116.328	6	0	137.865	5	0	0.870541
EIF4A1	1166.88	18	0	421.474	7	0	350.126	6	0	395.277	5	0	0.227176
STMN1	975.833	18	0	677.255	7	0	101.489	6	0	197.089	5	0	0.126801
MYADM	860.881	18	0	231.819	7	0	284.569	6	0	344.493	5	0	0.212384
CHODL	235.265	18	0	17.8673	7	0.0125831	39.6284	6	5.38884e-07	177.77	5	0	1.41543
FGF7	418.873	18	0	300.442	7	0	74.7637	6	4.29656e-14	43.6674	5	2.70572e-08	0.660429
RARRES2	722.459	18	0	191.779	7	0	213.054	6	0	317.626	5	0	0.608689
TGIF1	684.081	18	0	314.987	7	0	248.911	6	0	120.182	5	0	0.323576
KDR	519.166	18	0	205.667	7	0	277.958	6	0	35.541	5	1.17328e-06	0.52354
PGK 1.00	511.511	18	0	180.341	7	0	251.895	6	0	79.2753	5	1.22125e-15	0.189794
COL6A1	520.39	18	0	311.636	7	0	105.724	6	0	103.03	5	0	0.187699
MALT1	1226.49	18	0	837.387	7	0	84.4218	6	4.44089e-16	304.681	5	0	0.376248
MMD	925.881	18	0	25.9075	7	0.000523208	438.618	6	0	461.356	5	0	0.455753
IRF1	201.035	18	0	78.4736	7	2.81997e-14	17.984	6	0.00627224	104.577	5	0	0.35057
ENG	590.504	18	0	1.85776	7	0.967292	219.565	6	0	369.081	5	0	0.641171
MPPED2	1744.82	18	0	771.269	7	0	340.864	6	0	632.687	5	0	0.794827
NNAT	379.181	18	0	346.176	7	0	14.2353	6	0.0271152	18.7698	5	0.00212138	0.161679
ECM1	409.586	18	0	84.3248	7	1.77636e-15	51.3595	6	2.50823e-09	273.901	5	0	0.709415
CNTFR	555.846	18	0	73.2556	7	3.23963e-13	167.464	6	0	315.126	5	0	0.574774
VASN	1450.98	18	0	550.485	7	0	341.613	6	0	558.886	5	0	0.207916
SSTR2	579.733	18	0	575.879	7	0	3.53363	6	0.73949	0.321114	5	0.997227	0.518858
QPRT	427.869	18	0	179.915	7	0	169.78	6	0	78.1747	5	1.9984e-15	0.158145
AC092329.4	1843.52	18	0	513.956	7	0	520.738	6	0	808.825	5	0	0.54753
HOPX	353.86	18	0	35.9321	7	7.46629e-06	107.621	6	0	210.306	5	0	1.21365
GRB10	2074.7	18	0	780.452	7	0	487.093	6	0	807.156	5	0	0.41194
LHX9	600.024	18	0	167.534	7	0	179.795	6	0	252.696	5	0	1.59557
GNAI1	316.427	18	0	198.649	7	0	41.3164	6	2.50838e-07	76.4623	5	4.55191e-15	0.266953
ARGLU1	259.579	18	0	73.5172	7	2.86771e-13	177.562	6	0	8.49991	5	0.130752	0.0725788
CHCHD10	1177.24	18	0	410.317	7	0	506.198	6	0	260.722	5	0	0.386129
TMEM204	862.569	18	0	18.917	7	0.00845125	221.472	6	0	622.18	5	0	0.514277
SMS	1124.47	18	0	122.326	7	0	439.561	6	0	562.585	5	0	0.330729
CDH10	475.403	18	0	158.213	7	0	127.969	6	0	189.22	5	0	0.906943
PLD5	336.774	18	0	177.805	7	0	62.2668	6	1.55684e-11	96.7021	5	0	0.689031
TINAGL1	704.402	18	0	61.504	7	7.55516e-11	449.345	6	0	193.553	5	0	0.703306
GNAS	595.345	18	0	246.685	7	0	273.851	6	0	74.8091	5	1.02141e-14	0.15164
FMOD	447.673	18	0	203.386	7	0	165.111	6	0	79.1758	5	1.22125e-15	0.333653
ZMIZ1	505.172	18	0	248.906	7	0	60.3594	6	3.80429e-11	195.907	5	0	0.162121
ST6GAL2	782.377	18	0	357.029	7	0	264.353	6	0	160.995	5	0	0.431844
GSTM2	423.612	18	0	268.713	7	0	98.673	6	0	56.2263	5	7.29957e-11	0.174003
FREM1	679.134	18	0	177.361	7	0	83.7582	6	5.55112e-16	418.014	5	0	0.545733
DACT3	617.338	18	0	201.981	7	0	228.224	6	0	187.134	5	0	0.434836
VSNL1	498.301	18	0	25.2525	7	0.000684417	182.198	6	0	290.851	5	0	0.715475
EFEMP2	970.018	18	0	674.695	7	0	55.3231	6	3.98885e-10	240	5	0	0.253381
NID1	883.108	18	0	166.828	7	0	206.954	6	0	509.326	5	0	0.64495
ZFAND2A	118.969	18	1.11022e-16	32.176	7	3.76751e-05	54.1374	6	6.92102e-10	32.6559	5	4.4044e-06	0.240262
TCEAL9	293.976	18	0	235.491	7	0	47.6565	6	1.38385e-08	10.8284	5	0.0548899	0.103232
UNC5D	457.787	18	0	173.715	7	0	202.369	6	0	81.7025	5	3.33067e-16	0.687006
TCEAL7	232.718	18	0	52.3492	7	4.98273e-09	117.176	6	0	63.1923	5	2.65599e-12	0.161194
SFPQ	436.983	18	0	41.0549	7	7.90187e-07	296.531	6	0	99.3962	5	0	0.114488
EFNB1	457.806	18	0	126.559	7	0	93.8524	6	0	237.394	5	0	0.254047
S100A4	658.18	18	0	528.557	7	0	105.1	6	0	24.523	5	0.000172207	0.370016
MEX3B	602.291	18	0	246.507	7	0	161.88	6	0	193.904	5	0	0.508503
SKIL	245.523	18	0	55.7139	7	1.07625e-09	161.641	6	0	28.1679	5	3.37479e-05	0.284258
NGF	1213.24	18	0	503.374	7	0	173.136	6	0	536.726	5	0	0.744736
LUZP2	356.43	18	0	84.5126	7	1.66533e-15	88.8197	6	0	183.097	5	0	0.574558
HOXC8	358.846	18	0	208.045	7	0	36.7484	6	1.97134e-06	114.052	5	0	0.474289
PTH1R	650.779	18	0	199.438	7	0	247.631	6	0	203.71	5	0	0.516067
IL1RAPL1	354.185	18	0	179.248	7	0	45.9212	6	3.06949e-08	129.016	5	0	0.670372
TSHZ3	928.561	18	0	763.287	7	0	109.016	6	0	56.2584	5	7.18946e-11	0.365068
HIST3H2A	262.597	18	0	119.015	7	0	61.7142	6	2.01716e-11	81.8684	5	3.33067e-16	0.150614
TRAPPC2L	1624.75	18	0	291.799	7	0	448.611	6	0	884.345	5	0	0.185452
DST	383.508	18	0	161.456	7	0	101.955	6	0	120.098	5	0	0.475157
IER5	262.773	18	0	63.4949	7	3.01568e-11	64.3222	6	5.93237e-12	134.955	5	0	0.314717
LITAF	347.841	18	0	147.232	7	0	191.688	6	0	8.92093	5	0.11226	0.0954266
TCF21	118.911	18	1.11022e-16	59.9089	7	1.5741e-10	21.5902	6	0.00143627	37.4117	5	4.95244e-07	0.513831
HOXA9	287.204	18	0	183.009	7	0	36.8703	6	1.86646e-06	67.3251	5	3.68816e-13	0.714964
SLC40A1	349.018	18	0	47.6243	7	4.21645e-08	201.092	6	0	100.302	5	0	0.412283
RRAS	598.037	18	0	62.7573	7	4.23919e-11	189.124	6	0	346.155	5	0	0.296179
S100A14	641.875	18	0	561.884	7	0	48.1707	6	1.09238e-08	31.8204	5	6.44825e-06	1.09044
OSR1	342.319	18	0	116.578	7	0	69.3577	6	5.53779e-13	156.384	5	0	0.953709
SQLE	505.528	18	0	54.9696	7	1.5117e-09	221.421	6	0	229.137	5	0	0.351515
MCC	686.707	18	0	358.186	7	0	174.501	6	0	154.02	5	0	0.54251
HOXC5	201.952	18	0	89.0678	7	2.22045e-16	33.6829	6	7.74534e-06	79.2013	5	1.22125e-15	0.259185
BCAN	279.981	18	0	40.8864	7	8.51263e-07	191.682	6	0	47.4126	5	4.6809e-09	1.05961
MAFF	163.51	18	0	103.536	7	0	19.9548	6	0.00282118	40.0196	5	1.47984e-07	0.300676
MT2A	516.162	18	0	380.919	7	0	44.818	6	5.08648e-08	90.4255	5	0	0.617059
SMTNL2	892.159	18	0	423.229	7	0	89.2907	6	0	379.639	5	0	0.331173
MCTP2	489.469	18	0	384.758	7	0	38.3741	6	9.49185e-07	66.3365	5	5.91749e-13	0.295851
RAN	1158.84	18	0	612.992	7	0	287.684	6	0	258.163	5	0	0.184915
IRS1	473.873	18	0	149.444	7	0	110.518	6	0	213.911	5	0	0.472637
SPTBN1	381.737	18	0	126.853	7	0	78.7732	6	6.43929e-15	176.111	5	0	0.230107
PCDH11X	393.674	18	0	297.103	7	0	29.2162	6	5.5364e-05	67.3546	5	3.63709e-13	0.500763
GABRG3	484.684	18	0	112.963	7	0	5.314	6	0.504216	366.407	5	0	0.392504
SNHG18	419.6	18	0	101.657	7	0	167.874	6	0	150.069	5	0	0.304756
CBLB	411.51	18	0	94.9649	7	0	101.903	6	0	214.642	5	0	0.413108
PTGDS	602.186	18	0	290.502	7	0	25.2961	6	0.000300925	286.388	5	0	0.544087
PLXDC1	818.101	18	0	6.65457	7	0.46571	51.9399	6	1.91746e-09	759.506	5	0	0.625783
CDCA7L	1092.01	18	0	831.803	7	0	74.5478	6	4.75175e-14	185.665	5	0	0.265599
SMOC2	1233.65	18	0	676.374	7	0	184.363	6	0	372.917	5	0	0.724916
EIF5	124.502	18	0	26.6776	7	0.000380869	55.7811	6	3.22323e-10	42.0433	5	5.77285e-08	0.083996
TPM4	557.431	18	0	154.171	7	0	67.7604	6	1.17628e-12	335.499	5	0	0.197525
DMD	577.345	18	0	21.8805	7	0.00266375	284.056	6	0	271.408	5	0	0.427467
PLAGL1	369.004	18	0	8.47079	7	0.292914	159.768	6	0	200.765	5	0	0.246689
PTGS1	2059.04	18	0	617.83	7	0	624.424	6	0	816.787	5	0	0.711002
WNT6	831.305	18	0	421.838	7	0	174.568	6	0	234.899	5	0	0.548599
TSPAN7	918.742	18	0	306.517	7	0	172.149	6	0	440.075	5	0	0.38923
ELK1	222.212	18	0	131.305	7	0	30.6516	6	2.95417e-05	60.2559	5	1.07608e-11	0.260471
IRF2BPL	164.003	18	0	51.382	7	7.72749e-09	13.6756	6	0.0334771	98.945	5	0	0.137258
KLF4	226.939	18	0	77.3296	7	4.81837e-14	13.8241	6	0.031664	135.785	5	0	0.465777
PAM	978.636	18	0	916.382	7	0	8.92129	6	0.178054	53.3326	5	2.87392e-10	0.283371
TJP1	1063.22	18	0	164.894	7	0	515.283	6	0	383.042	5	0	0.185696
NUDT4	915.967	18	0	744.75	7	0	105.354	6	0	65.8618	5	7.42517e-13	0.347988
TENT5A	363.902	18	0	36.7256	7	5.28669e-06	119.062	6	0	208.114	5	0	0.333009
MIF	1792.31	18	0	71.761	7	6.50591e-13	600.55	6	0	1120	5	0	0.183179
LTBP1	601.768	18	0	398.3	7	0	112.699	6	0	90.7694	5	0	0.315786
DACH2	625.898	18	0	470.468	7	0	71.2743	6	2.23932e-13	84.1557	5	1.11022e-16	0.593315
MAML2	829.21	18	0	683.721	7	0	91.8477	6	0	53.6416	5	2.48312e-10	0.465293
CLIC1	1277.21	18	0	952.912	7	0	189.824	6	0	134.475	5	0	0.142274
HCFC1R1	986.403	18	0	320.252	7	0	195.362	6	0	470.79	5	0	0.425498
TAF1D	708.182	18	0	148.487	7	0	163.174	6	0	396.521	5	0	0.159719
B3GLCT	846.498	18	0	690.395	7	0	71.0091	6	2.53797e-13	85.0947	5	1.11022e-16	0.367522
IFI27L2	542.932	18	0	57.8253	7	4.09611e-10	325.779	6	0	159.327	5	0	0.257566
MRC2	549.801	18	0	380.884	7	0	104.657	6	0	64.2599	5	1.59583e-12	0.301813
NR3C1	779.027	18	0	661.699	7	0	6.11321	6	0.410629	111.215	5	0	0.292724
MYH10	314.043	18	0	172.917	7	0	37.2942	6	1.54295e-06	103.832	5	0	0.201179
EMP2	1719.44	18	0	762.05	7	0	278.901	6	0	678.487	5	0	0.278742
GATA5	953.829	18	0	439.542	7	0	43.6764	6	8.56863e-08	470.611	5	0	0.579765
EFNA5	358.455	18	0	157.707	7	0	115.849	6	0	84.8989	5	1.11022e-16	0.483536
PDLIM7	334.467	18	0	107.618	7	0	162.258	6	0	64.591	5	1.36247e-12	0.194086
TUBB	328.886	18	0	94.3351	7	0	13.4385	6	0.036578	221.112	5	0	0.125569
CEP85L	213.342	18	0	71.4821	7	7.40963e-13	28.9036	6	6.34466e-05	112.956	5	0	0.242556
PTGES	718.243	18	0	157.54	7	0	545.449	6	0	15.2536	5	0.00933198	0.478871
DDX17	302.896	18	0	104.632	7	0	107.258	6	0	91.0071	5	0	0.159595
OLFM2	1018.43	18	0	426.235	7	0	206.092	6	0	386.098	5	0	0.310322
NGFR	524.809	18	0	155.764	7	0	47.4097	6	1.55013e-08	321.635	5	0	0.373714
PDGFD	359.234	18	0	217.781	7	0	98.9505	6	0	42.5023	5	4.66071e-08	0.239588
NEAT1	603.027	18	0	215.092	7	0	271.613	6	0	116.322	5	0	0.343694
ANXA5	352.444	18	0	287.27	7	0	9.88948	6	0.129384	55.2843	5	1.14085e-10	0.115616
TMTC2	334.379	18	0	249.38	7	0	45.7373	6	3.33929e-08	39.2622	5	2.10303e-07	0.481618
PAPPA2	459.705	18	0	67.4247	7	4.8892e-12	124.125	6	0	268.156	5	0	0.818869
ANXA3	1049.66	18	0	406.202	7	0	280.203	6	0	363.25	5	0	0.893206
GJB2	733.14	18	0	254.517	7	0	127.16	6	0	351.463	5	0	1.63738
USP25	1283.3	18	0	380.515	7	0	377.131	6	0	525.65	5	0	0.372131
PITPNC1	1441.35	18	0	515.754	7	0	278.613	6	0	646.987	5	0	0.274255
CYYR1	564.998	18	0	387.46	7	0	90.6661	6	0	86.871	5	0	0.302184
NEK7	1468.26	18	0	561.78	7	0	353.175	6	0	553.307	5	0	0.307403
PDE7B	596.093	18	0	368.525	7	0	147.956	6	0	79.6119	5	9.99201e-16	0.816221
RERG	826.879	18	0	246.372	7	0	281.269	6	0	299.238	5	0	0.591017
FHL1	1303.19	18	0	690.398	7	0	266.243	6	0	346.545	5	0	0.455538
PAWR	1212.09	18	0	228.729	7	0	409.019	6	0	574.343	5	0	0.25388
METRN	590.812	18	0	353.137	7	0	121.457	6	0	116.218	5	0	0.293937
KIF26B	435.769	18	0	48.7103	7	2.58556e-08	171.677	6	0	215.382	5	0	0.436133
ADRA2A	321.321	18	0	117.644	7	0	132.018	6	0	71.6588	5	4.62963e-14	0.724577
TRIB2	364.081	18	0	108.311	7	0	82.8453	6	8.88178e-16	172.924	5	0	0.574252
TMEM163	776.503	18	0	5.08739	7	0.649299	81.1809	6	1.9984e-15	690.234	5	0	1.05714
LINC00632	419.982	18	0	39.8338	7	1.35442e-06	160.009	6	0	220.14	5	0	0.401696
TGFB1I1	557.502	18	0	223.75	7	0	134.311	6	0	199.441	5	0	0.304656
HOXB2	1015.58	18	0	608.93	7	0	121.176	6	0	285.471	5	0	0.557503
AMOT	316.125	18	0	172.23	7	0	48.085	6	1.13631e-08	95.8099	5	0	0.421203
MFGE8	635.61	18	0	494.278	7	0	90.789	6	0	50.5432	5	1.07278e-09	0.223895
RAB38	911.405	18	0	444.888	7	0	183.195	6	0	283.322	5	0	0.657807
PAX8-AS1	533.594	18	0	458.833	7	0	56.8925	6	1.92083e-10	17.8688	5	0.00311544	0.400291
CKB	516.738	18	0	426.255	7	0	68.5749	6	8.01137e-13	21.9078	5	0.000545148	0.303554
DYNLL1	297.401	18	0	265.906	7	0	15.0385	6	0.0199594	16.4568	5	0.00565406	0.0961365
MSX1	423.789	18	0	375.463	7	0	9.19858	6	0.162714	39.1274	5	2.23864e-07	0.657008
DIPK2A	289.919	18	0	68.3932	7	3.11851e-12	105.126	6	0	116.4	5	0	0.241282
HS3ST3A1	928.501	18	0	404.688	7	0	251.709	6	0	272.104	5	0	0.788166
LRRTM4	452.544	18	0	220.345	7	0	146.323	6	0	85.8754	5	0	0.628214
PIM1	152.243	18	0	67.1795	7	5.47806e-12	71.2021	6	2.31704e-13	13.8613	5	0.0165146	0.214425
F10	534.051	18	0	8.99251	7	0.253194	340.312	6	0	184.747	5	0	0.627005
KHDRBS2	733.629	18	0	683.801	7	0	17.367	6	0.00802512	32.4601	5	4.81618e-06	0.44802
CENPV	668.948	18	0	278.403	7	0	237.233	6	0	153.312	5	0	0.291369
TMEM100	322.541	18	0	11.4165	7	0.121454	198.723	6	0	112.402	5	0	0.6547
PAMR1	498.908	18	0	98.3209	7	0	347.343	6	0	53.2448	5	2.99576e-10	0.799184
GLS	1006.75	18	0	336.912	7	0	361.118	6	0	308.717	5	0	0.236664
NPDC1	1260.61	18	0	731.644	7	0	121.101	6	0	407.862	5	0	0.229523
HOXA5	300.826	18	0	209.183	7	0	32.0667	6	1.5844e-05	59.5761	5	1.48704e-11	0.237471
FXYD5	683.417	18	0	72.3498	7	4.94382e-13	364.664	6	0	246.404	5	0	0.318956
SLC35D3	584.332	18	0	259.838	7	0	135.762	6	0	188.732	5	0	0.878247
CLIP3	429.276	18	0	409.777	7	0	13.9086	6	0.0306745	5.59086	5	0.348085	0.11453
AEBP1	803.704	18	0	583.862	7	0	75.7648	6	2.67564e-14	144.077	5	0	0.294437
NAV3	245.768	18	0	127.836	7	0	65.2215	6	3.88733e-12	52.711	5	3.85573e-10	0.709746
CFI	457.721	18	0	249.917	7	0	122.144	6	0	85.6595	5	0	0.256786
FREM2	1366.25	18	0	313.386	7	0	431.401	6	0	621.464	5	0	0.69169
GLI3	648.695	18	0	255.003	7	0	182.063	6	0	211.629	5	0	0.514415
CYSTM1	1221.69	18	0	132.617	7	0	437.885	6	0	651.192	5	0	0.589299
ADGRG2	404.457	18	0	359.457	7	0	32.1107	6	1.5539e-05	12.8887	5	0.0244442	0.564696
GBP4	479.758	18	0	108.058	7	0	130.103	6	0	241.596	5	0	0.811869
CXADR	1406.22	18	0	254.975	7	0	503.24	6	0	648.007	5	0	0.480953
TENM4	442.73	18	0	127.398	7	0	182.373	6	0	132.958	5	0	0.587993
TES	1098.49	18	0	766.6	7	0	140.742	6	0	191.149	5	0	0.492777
COTL1	548.299	18	0	332.5	7	0	43.8216	6	8.0194e-08	171.976	5	0	0.144127
ARL6IP1	318.119	18	0	281.197	7	0	14.7602	6	0.022206	22.1625	5	0.000487628	0.107653
GSTM3	360.71	18	0	268.47	7	0	11.7851	6	0.0669384	80.4553	5	6.66134e-16	0.149798
GAS5	599.087	18	0	77.741	7	3.9746e-14	72.4099	6	1.30895e-13	448.936	5	0	0.1044
RUNX1	1287.92	18	0	759.973	7	0	288.103	6	0	239.844	5	0	0.542602
NKAIN2	652.862	18	0	274.462	7	0	165.341	6	0	213.059	5	0	0.774721
ATP2B4	594.718	18	0	342.377	7	0	14.7306	6	0.0224584	237.61	5	0	0.18307
NOVA1	165.287	18	0	42.0313	7	5.12821e-07	35.4225	6	3.56871e-06	87.8328	5	0	0.154341
BMPR1B	455.354	18	0	452.366	7	0	2.02081	6	0.917775	0.96687	5	0.965193	0.446014
SPINT1	979.285	18	0	539.519	7	0	201.369	6	0	238.396	5	0	0.359679
HIST1H1C	184.994	18	0	71.6784	7	6.76126e-13	61.8103	6	1.92831e-11	51.505	5	6.81505e-10	0.439976
TNFRSF19	442.617	18	0	214.335	7	0	102.539	6	0	125.743	5	0	0.460859
CNN3	419.013	18	0	206.066	7	0	78.1403	6	8.65974e-15	134.807	5	0	0.223182
HRC	404.183	18	0	5.60157	7	0.586962	279.238	6	0	119.343	5	0	0.673011
ESRRG	357.265	18	0	160.416	7	0	127.5	6	0	69.349	5	1.39999e-13	0.45524
RUNX2	685.535	18	0	484.649	7	0	98.3265	6	0	102.56	5	0	0.432881
SMARCC1	565.951	18	0	250.88	7	0	198.061	6	0	117.009	5	0	0.186325
FAM110B	468.207	18	0	198.403	7	0	177.419	6	0	92.3856	5	0	0.328691
GCA	2146.68	18	0	471.608	7	0	672.452	6	0	1002.62	5	0	0.335117
LAMA5	1020.51	18	0	146.04	7	0	334.45	6	0	540.017	5	0	0.245181
TMEM132C	268.996	18	0	212.566	7	0	26.8515	6	0.000154385	29.5788	5	1.78482e-05	0.449035
RASD1	225.807	18	0	51.7611	7	6.507e-09	38.2638	6	9.97535e-07	135.782	5	0	0.447825
HMGB2	419.234	18	0	72.8153	7	3.97904e-13	91.3624	6	0	255.057	5	0	0.143326
ASRGL1	751.934	18	0	647.103	7	0	31.4808	6	2.05153e-05	73.3507	5	2.05391e-14	0.492845
GADD45G	209.544	18	0	85.5235	7	9.99201e-16	94.0217	6	0	29.9983	5	1.47596e-05	0.238652
CLMN	365.589	18	0	173.792	7	0	105.308	6	0	86.4889	5	0	0.280419
AIG1	931.091	18	0	769.197	7	0	104.692	6	0	57.2019	5	4.59492e-11	0.190747
PLD3	521.494	18	0	350.441	7	0	70.4808	6	3.2585e-13	100.573	5	0	0.156937
GSN	706.343	18	0	152.678	7	0	222.043	6	0	331.622	5	0	0.26973
NR2F6	998.687	18	0	940.337	7	0	6.86225	6	0.333774	51.4885	5	6.86815e-10	0.174694
JPH4	488.363	18	0	420.191	7	0	15.3022	6	0.0180321	52.869	5	3.57824e-10	0.276676
CMTM7	818.851	18	0	768.828	7	0	24.2407	6	0.000471593	25.7822	5	9.83466e-05	0.411517
PCDH19	649.802	18	0	592.383	7	0	29.7025	6	4.47721e-05	27.7157	5	4.13652e-05	1.17121
FOSL2	383.998	18	0	96.6957	7	0	177.395	6	0	109.907	5	0	0.366298
CAVIN3	258.421	18	0	127.549	7	0	66.9747	6	1.7033e-12	63.8972	5	1.89737e-12	0.317587
TUBB2A	113.228	18	7.77156e-16	50.2048	7	1.31674e-08	59.7261	6	5.11627e-11	3.29706	5	0.654292	0.104786
FTL	975.623	18	0	556.899	7	0	362.926	6	0	55.7984	5	8.94177e-11	0.0942932
HELLS	463.091	18	0	157.728	7	0	164.123	6	0	141.24	5	0	0.338272
TLE4	443.149	18	0	395.456	7	0	14.2437	6	0.027029	33.4498	5	3.06356e-06	0.186321
HAS1	1105.4	18	0	324.767	7	0	311.554	6	0	469.076	5	0	0.880611
TAB2	1108.25	18	0	541.38	7	0	306.581	6	0	260.286	5	0	0.318364
NKAIN3	524.641	18	0	497.714	7	0	22.184	6	0.00112135	4.74282	5	0.448065	0.323365
ADRB3	454.016	18	0	127.701	7	0	156.142	6	0	170.173	5	0	0.703804
ASPHD1	1999.3	18	0	663.733	7	0	572.291	6	0	763.273	5	0	0.533398
DLC1	577.798	18	0	497.349	7	0	35.8264	6	2.97928e-06	44.6223	5	1.73138e-08	0.315392
COL4A5	476.362	18	0	326.267	7	0	87.7153	6	1.11022e-16	62.3797	5	3.91309e-12	0.275341
NRXN3	203.823	18	0	131.779	7	0	50.0696	6	4.55253e-09	21.974	5	0.000529585	0.641398
TNFRSF21	619.531	18	0	5.70118	7	0.575042	35.4642	6	3.50293e-06	578.365	5	0	0.254631
NPC2	356.045	18	0	98.907	7	0	121.128	6	0	136.01	5	0	0.167627
PDGFA	1168.73	18	0	302.497	7	0	345.124	6	0	521.106	5	0	0.450075
IGFBP6	455.485	18	0	222.973	7	0	197.414	6	0	35.0981	5	1.43831e-06	0.394042
LRIG1	789.465	18	0	623.723	7	0	17.5097	6	0.00758183	148.232	5	0	0.506499
CREB5	344.535	18	0	192.36	7	0	75.4819	6	3.05311e-14	76.693	5	4.10783e-15	0.684788
RALYL	240.475	18	0	83.0539	7	3.33067e-15	30.7797	6	2.79257e-05	126.641	5	0	0.681187
CA8	719.077	18	0	254.999	7	0	253.761	6	0	210.317	5	0	0.921947
TGFB3	1038.39	18	0	419.846	7	0	381.022	6	0	237.524	5	0	0.475464
TGFB2	887.57	18	0	70.9337	7	9.56568e-13	243.307	6	0	573.329	5	0	0.45055
PTPRF	1633.8	18	0	255.892	7	0	539.472	6	0	838.434	5	0	0.46028
COL8A1	574.717	18	0	236.904	7	0	203.616	6	0	134.197	5	0	1.12299
HMGN2	683.404	18	0	215.13	7	0	277.344	6	0	190.93	5	0	0.117986
CAV1	1000.99	18	0	193.085	7	0	390.093	6	0	417.811	5	0	1.01756
SLIT2	560.765	18	0	297.594	7	0	144.927	6	0	118.244	5	0	0.746967
PDE4D	574.797	18	0	361.493	7	0	70.3296	6	3.49942e-13	142.974	5	0	0.609214
SH3BP5	1485.28	18	0	854.45	7	0	133.983	6	0	496.848	5	0	0.308166
COL9A2	325.403	18	0	119.2	7	0	61.2522	6	2.50471e-11	144.95	5	0	0.519696
FAM162A	405.862	18	0	64.7023	7	1.72589e-11	109.177	6	0	231.982	5	0	0.189541
COX7A1	408.49	18	0	2.71487	7	0.910068	223.117	6	0	182.659	5	0	0.548941
ASPSCR1	1421.22	18	0	1288.57	7	0	66.1852	6	2.47014e-12	66.471	5	5.54889e-13	0.292261
PABPN1	841.714	18	0	35.5523	7	8.80455e-06	461.007	6	0	345.155	5	0	0.103373
DAB1	650.573	18	0	431.28	7	0	104.643	6	0	114.65	5	0	0.99742
GPI	661.076	18	0	31.6971	7	4.62172e-05	174.455	6	0	454.924	5	0	0.219052
MLLT3	192.514	18	0	91.3822	7	1.11022e-16	83.2788	6	7.77156e-16	17.8528	5	0.00313669	0.228007
DAPK1	1629.96	18	0	522.985	7	0	405.893	6	0	701.083	5	0	0.296659
OLFML1	612.671	18	0	355.846	7	0	156.712	6	0	100.112	5	0	0.522134
KIF9	568.463	18	0	497.019	7	0	49.577	6	5.71434e-09	21.8673	5	0.000554892	0.27253
PDIA4	441.574	18	0	140.068	7	0	225.03	6	0	76.4759	5	4.55191e-15	0.253455
UBE2D2	1083.32	18	0	1034.6	7	0	14.8204	6	0.0217005	33.9029	5	2.48936e-06	0.11357
PDLIM2	405.323	18	0	25.5168	7	0.000614218	115.597	6	0	264.209	5	0	0.394729
NAV1	665.578	18	0	25.7167	7	0.000565859	321.353	6	0	318.509	5	0	0.298867
C11orf96	250.124	18	0	40.8417	7	8.68245e-07	74.3462	6	5.22915e-14	134.936	5	0	0.567785
FOXC1	331.037	18	0	207.737	7	0	63.6807	6	8.01881e-12	59.619	5	1.45699e-11	0.398993
NRG1	293.462	18	0	105.616	7	0	52.9751	6	1.18693e-09	134.871	5	0	0.772973
GATA2-AS1	456.564	18	0	282.054	7	0	92.2527	6	0	82.2578	5	3.33067e-16	0.590885
FJX1	424.913	18	0	99.3966	7	0	85.7566	6	2.22045e-16	239.759	5	0	0.408324
UBB	278.158	18	0	219.631	7	0	22.8837	6	0.000836364	35.6433	5	1.11931e-06	0.0708603
APOC1	420.439	18	0	61.5005	7	7.56728e-11	317.473	6	0	41.4654	5	7.5556e-08	0.286613
BHLHE40	255.124	18	0	148.571	7	0	55.4158	6	3.8205e-10	51.1376	5	8.10522e-10	0.296585
PPP2R2B	442.569	18	0	228.601	7	0	34.0095	6	6.69897e-06	179.958	5	0	1.18233
TMEM88	1223.98	18	0	437.651	7	0	322.762	6	0	463.565	5	0	0.757052
SMDT1	117.386	18	1.11022e-16	77.0267	7	5.55112e-14	34.0507	6	6.57741e-06	6.30879	5	0.277321	0.0491295
SLIT3	479.468	18	0	328.616	7	0	72.8879	6	1.04361e-13	77.9637	5	2.22045e-15	0.395688
PCDH7	401.821	18	0	149.241	7	0	122.059	6	0	130.521	5	0	0.589985
AXIN2	529.715	18	0	208.146	7	0	144.578	6	0	176.991	5	0	0.540677
KTN1	753.84	18	0	84.0228	7	2.10942e-15	255.428	6	0	414.389	5	0	0.123374
SERINC2	1004.11	18	0	445.007	7	0	308.474	6	0	250.628	5	0	0.457334
COL26A1	454.535	18	0	337.232	7	0	67.9331	6	1.08435e-12	49.3697	5	1.86479e-09	0.236204
DPYD	978.603	18	0	335.082	7	0	296.207	6	0	347.314	5	0	0.535729
LUC7L3	278.053	18	0	12.4329	7	0.0871929	66.1682	6	2.49001e-12	199.452	5	0	0.0703713
ATP8A1	617.107	18	0	380.018	7	0	110.584	6	0	126.505	5	0	0.436323
PTTG1	640.154	18	0	537.332	7	0	70.2716	6	3.59712e-13	32.5502	5	4.62222e-06	0.335986
CNRIP1	516.226	18	0	183.068	7	0	255.438	6	0	77.7203	5	2.55351e-15	0.2889
CRYAB	447.208	18	0	188.789	7	0	117.388	6	0	141.032	5	0	0.585685
GJA1	543.905	18	0	104.214	7	0	319.783	6	0	119.908	5	0	0.736029
CAVIN1	1030.35	18	0	457.254	7	0	168.127	6	0	404.964	5	0	0.547635
CENPF	154.662	18	0	131.952	7	0	8.55132	6	0.200428	14.1594	5	0.0146281	0.294945
INSIG1	356.402	18	0	36.7663	7	5.1937e-06	116.085	6	0	203.551	5	0	0.666884
GRN	613.885	18	0	368.584	7	0	64.2873	6	6.03062e-12	181.014	5	0	0.252214
AGRN	865.946	18	0	24.7409	7	0.000843357	469.853	6	0	371.353	5	0	0.23788
TKT	808.279	18	0	508.415	7	0	121.51	6	0	178.354	5	0	0.256982
DMKN	1089.72	18	0	18.2696	7	0.010811	429.35	6	0	642.099	5	0	0.200527
PDPN	2027.47	18	0	706.165	7	0	515.85	6	0	805.453	5	0	0.519547
DHRS3	411.681	18	0	106.931	7	0	183.515	6	0	121.235	5	0	0.452102
MDK	730.002	18	0	504.696	7	0	103.256	6	0	122.05	5	0	0.152165
FBLN5	454.47	18	0	82.7431	7	3.77476e-15	241.225	6	0	130.502	5	0	0.791282
SLC39A6	573.934	18	0	132.447	7	0	229.649	6	0	211.838	5	0	0.457988
SNHG14	160.358	18	0	27.9895	7	0.000220861	88.9386	6	0	43.43	5	3.02299e-08	0.103158
CSMD1	667.564	18	0	250.922	7	0	214.29	6	0	202.353	5	0	0.949696
RGS2	129.076	18	0	48.2548	7	3.17474e-08	27.1835	6	0.000133784	53.6382	5	2.48719e-10	0.189703
NASP	176.66	18	0	142.696	7	0	13.026	6	0.0426252	20.9379	5	0.000832235	0.0933495
IL17RD	773.789	18	0	650.468	7	0	11.2856	6	0.0799392	112.035	5	0	0.348319
PFN1	1070.3	18	0	595.216	7	0	71.6091	6	1.9118e-13	403.47	5	0	0.177459
STT3B	823.05	18	0	367.774	7	0	124.752	6	0	330.524	5	0	0.189328
EHD2	563.986	18	0	183.55	7	0	255.978	6	0	124.458	5	0	0.503063
GRIN2A	771.065	18	0	311.073	7	0	176.531	6	0	283.461	5	0	0.783418
PNRC1	158.479	18	0	62.3184	7	5.1906e-11	36.8278	6	1.90232e-06	59.3324	5	1.66979e-11	0.128642
TFPI	382.515	18	0	5.566	7	0.591236	117.994	6	0	258.955	5	0	0.601879
ACTA2	231.972	18	0	21.3848	7	0.00324041	129.915	6	0	80.6721	5	5.55112e-16	0.341138
ANP32B	425.58	18	0	160.16	7	0	105.07	6	0	160.35	5	0	0.120658
LINC02672	238.515	18	0	226.856	7	0	8.29407	6	0.217341	3.36568	5	0.643802	0.553183
GRB7	1116.55	18	0	146.638	7	0	417.891	6	0	552.025	5	0	0.445959
SYNGR2	1275.13	18	0	202.262	7	0	369.087	6	0	703.783	5	0	0.354209
HRH2	1254.47	18	0	368.397	7	0	371.445	6	0	514.624	5	0	0.846608
ETV1	354.673	18	0	149.838	7	0	124.034	6	0	80.8007	5	5.55112e-16	0.535803
LAMP5	562.753	18	0	196.492	7	0	247.615	6	0	118.646	5	0	1.32651
ABCA1	292.776	18	0	143.317	7	0	26.1065	6	0.000212695	123.353	5	0	0.276043
FKBP10	331.121	18	0	199.271	7	0	38.6125	6	8.52478e-07	93.2379	5	0	0.144229
CSMD2	422.262	18	0	266.236	7	0	46.3954	6	2.46959e-08	109.631	5	0	0.47223
SOX11	488.663	18	0	104.318	7	0	277.349	6	0	106.996	5	0	0.363675
HSD17B11	587.513	18	0	57.2334	7	5.37192e-10	502.992	6	0	27.2871	5	5.01488e-05	0.218242
RAB31	656.941	18	0	62.1722	7	5.55245e-11	284.4	6	0	310.369	5	0	0.281262
PTEN	542.602	18	0	30.274	7	8.45743e-05	127.655	6	0	384.673	5	0	0.237973
GRID2	370.428	18	0	193.634	7	0	71.7698	6	1.77192e-13	105.025	5	0	0.961373
CAMK4	483.708	18	0	80.1132	7	1.31006e-14	201.493	6	0	202.101	5	0	0.521974
FLNA	207.528	18	0	56.7857	7	6.59354e-10	57.637	6	1.35742e-10	93.1054	5	0	0.186909
CRIM1	1698.9	18	0	506.206	7	0	516.972	6	0	675.718	5	0	0.342729
SLC16A3	356.627	18	0	153.48	7	0	77.2895	6	1.29896e-14	125.857	5	0	0.323661
LRP4	703.829	18	0	681.59	7	0	15.9712	6	0.0139096	6.26859	5	0.280954	0.335836
PPP1R14A	447.302	18	0	31.5235	7	4.97655e-05	291.02	6	0	124.759	5	0	0.513045
HOXB3	915.064	18	0	700.209	7	0	72.7298	6	1.12466e-13	142.125	5	0	0.564054
QKI	487.425	18	0	152.882	7	0	237.122	6	0	97.4212	5	0	0.247174
RARB	609.227	18	0	45.3559	7	1.16641e-07	433.495	6	0	130.376	5	0	0.314452
DEK	567.449	18	0	199.149	7	0	241.092	6	0	127.208	5	0	0.126528
PEG10	126.474	18	0	13.7953	7	0.0549439	77.1543	6	1.37668e-14	35.5248	5	1.18208e-06	0.197924
CYB5A	602.183	18	0	544.004	7	0	35.7643	6	3.06311e-06	22.4139	5	0.000436736	0.258395
CRISPLD2	429.305	18	0	58.3241	7	3.25888e-10	246.012	6	0	124.969	5	0	0.452258
ANK3	344.207	18	0	55.4287	7	1.22595e-09	164.848	6	0	123.93	5	0	0.485044
FAM20A	623.932	18	0	370.317	7	0	60.9742	6	2.853e-11	192.641	5	0	0.526161
CELF2	819.153	18	0	265.169	7	0	167.545	6	0	386.438	5	0	0.491456
RAB13	337.523	18	0	47.7799	7	3.93135e-08	223.178	6	0	66.5648	5	5.30576e-13	0.115025
NENF	300.902	18	0	101.194	7	0	141.751	6	0	57.9565	5	3.21119e-11	0.194677
SSPN	317.783	18	0	180.902	7	0	62.6304	6	1.31272e-11	74.2504	5	1.33227e-14	0.309004
CEBPB	486.534	18	0	175.262	7	0	179.317	6	0	131.955	5	0	0.296438
ECRG4	465.929	18	0	230.605	7	0	118.165	6	0	117.159	5	0	0.751728
ZYX	488.177	18	0	255.57	7	0	108.339	6	0	124.267	5	0	0.249
NRXN1	364.552	18	0	50.2438	7	1.29374e-08	133.161	6	0	181.147	5	0	0.655749
JUP	698.846	18	0	177.173	7	0	181.012	6	0	340.661	5	0	0.211625
ADGRL2	353.148	18	0	207.683	7	0	58.478	6	9.16721e-11	86.9873	5	0	0.323564
ZFHX3	512.411	18	0	299.155	7	0	115.455	6	0	97.8015	5	0	0.241184
TEX14	231.134	18	0	68.5192	7	2.9412e-12	89.6063	6	0	73.0088	5	2.42029e-14	1.79483
PDIA3	283.477	18	0	99.7199	7	0	100.09	6	0	83.6674	5	1.11022e-16	0.135633
SEMA3A	337.653	18	0	104.522	7	0	113.3	6	0	119.83	5	0	0.704789
MAL	280.628	18	0	254.659	7	0	3.97795	6	0.679661	21.991	5	0.000525665	1.21885
TSTD1	1041.42	18	0	95.4053	7	0	451.797	6	0	494.218	5	0	0.274129
TNS2	383.075	18	0	266.146	7	0	38.812	6	7.79122e-07	78.1176	5	2.10942e-15	0.208421
PTMS	461.846	18	0	251.744	7	0	81.0261	6	2.22045e-15	129.076	5	0	0.0764374
FSCN1	350.643	18	0	252.775	7	0	61.9047	6	1.8449e-11	35.9632	5	9.66024e-07	0.125981
S1PR3	326.688	18	0	3.17559	7	0.868298	76.5127	6	1.87628e-14	247	5	0	0.375267
CTSL	635.235	18	0	232.083	7	0	125.779	6	0	277.374	5	0	0.251622
C1orf122	1023.68	18	0	462.554	7	0	226.231	6	0	334.898	5	0	0.166803
HHIP	902.672	18	0	295.557	7	0	269.358	6	0	337.757	5	0	0.982743
LRP8	1727.07	18	0	718.681	7	0	390.032	6	0	618.355	5	0	0.504366
SOCS1	123.927	18	0	48.135	7	3.35065e-08	51.0084	6	2.95045e-09	24.7837	5	0.000153392	0.31508
ALX1	446.187	18	0	372.778	7	0	50.304	6	4.08537e-09	23.1053	5	0.000322276	0.383754
HNRNPAB	459.124	18	0	190.752	7	0	196.252	6	0	72.1201	5	3.70814e-14	0.149167
NDN	840.7	18	0	476.681	7	0	85.6547	6	2.22045e-16	278.364	5	0	0.130843
EGFR	565.878	18	0	90.6176	7	1.11022e-16	136.209	6	0	339.051	5	0	0.502998
PEG3	261.081	18	0	121.485	7	0	43.3083	6	1.01351e-07	96.2881	5	0	0.433046
MBNL3	679.276	18	0	167.709	7	0	260.059	6	0	251.509	5	0	0.575054
HMGB3	621.37	18	0	538.255	7	0	60.2446	6	4.01432e-11	22.8702	5	0.000357414	0.202084
CKS2	265.345	18	0	189.764	7	0	63.7684	6	7.69507e-12	11.8126	5	0.0374478	0.155673
SULF2	737.832	18	0	350.974	7	0	141.886	6	0	244.972	5	0	0.404536
PLAC1	161.263	18	0	38.7457	7	2.18533e-06	28.8115	6	6.60415e-05	93.7058	5	0	0.73737
KL	817.007	18	0	277.571	7	0	193.959	6	0	345.477	5	0	0.959259
PRKDC	317.829	18	0	158.768	7	0	122.323	6	0	36.7378	5	6.75981e-07	0.215932
AR	349.629	18	0	78.549	7	2.72005e-14	202.601	6	0	68.4789	5	2.12386e-13	0.514619
RORA	281.39	18	0	95.9189	7	0	76.4829	6	1.89848e-14	108.988	5	0	0.579832
FOLR1	264.635	18	0	254.118	7	0	6.46248	6	0.373422	4.05477	5	0.541557	1.13183
C12orf75	585.41	18	0	525.807	7	0	40.1993	6	4.1622e-07	19.4039	5	0.00161599	0.347094
MYO10	453.262	18	0	104.643	7	0	260.844	6	0	87.7745	5	0	0.253787
CADM2	161.393	18	0	57.3419	7	5.11164e-10	69.507	6	5.16032e-13	34.5444	5	1.85488e-06	0.496756
TSPAN5	293.256	18	0	83.9873	7	2.10942e-15	169.134	6	0	40.1349	5	1.40267e-07	0.415796
DOCK4	375.887	18	0	218.458	7	0	107.711	6	0	49.7173	5	1.58324e-09	0.388574
CYP51A1	391.447	18	0	105.78	7	0	88.2995	6	1.11022e-16	197.368	5	0	0.490671
GRIK2	354.642	18	0	200.379	7	0	48.5893	6	9.00899e-09	105.674	5	0	0.797584
MMP14	228.577	18	0	42.4706	7	4.22022e-07	100.364	6	0	85.7418	5	0	0.226693
CERCAM	386.862	18	0	13.3255	7	0.0645646	286.473	6	0	87.0642	5	0	0.142583
CACHD1	645.937	18	0	431.297	7	0	184.239	6	0	30.4012	5	1.2295e-05	0.214793
HOXC6	212.574	18	0	79.0678	7	2.13163e-14	84.4073	6	4.44089e-16	49.0984	5	2.11881e-09	0.222355
EIF3A	397.01	18	0	83.3639	7	2.88658e-15	155.629	6	0	158.018	5	0	0.16616
GPM6B	1092.18	18	0	290.254	7	0	306	6	0	495.928	5	0	0.55122
CALCRL	226.926	18	0	161.982	7	0	47.5075	6	1.48199e-08	17.4368	5	0.00374166	0.387158
CRMP1	270.399	18	0	94.35	7	0	95.4763	6	0	80.5727	5	6.66134e-16	0.270037
ZEB1	333.54	18	0	82.7513	7	3.77476e-15	30.4069	6	3.28897e-05	220.381	5	0	0.292995
NOTCH3	581.301	18	0	176.734	7	0	64.663	6	5.05451e-12	339.904	5	0	0.30055
LGMN	881.187	18	0	733.622	7	0	47.8022	6	1.29415e-08	99.7627	5	0	0.204355
MID1IP1	187.581	18	0	9.33678	7	0.229372	24.212	6	0.000477383	154.033	5	0	0.230951
NFIC	346.296	18	0	98.6847	7	0	103.675	6	0	143.936	5	0	0.296382
TBX2-AS1	482.554	18	0	333.989	7	0	66.2525	6	2.3932e-12	82.3125	5	2.22045e-16	0.57653
SVIP	722.751	18	0	131.721	7	0	205.572	6	0	385.458	5	0	0.456406
CACYBP	122.095	18	0	46.5547	7	6.8171e-08	8.16456	6	0.226293	67.3762	5	3.59934e-13	0.0857419
LRIG3	319.887	18	0	158.277	7	0	76.576	6	1.82077e-14	85.0337	5	1.11022e-16	0.489278
IDI1	440.19	18	0	62.4882	7	4.79944e-11	154.354	6	0	223.348	5	0	0.571931
ARHGAP42	1043.94	18	0	756.148	7	0	81.0687	6	2.10942e-15	206.724	5	0	0.740721
HINT1	1754.75	18	0	32.9699	7	2.68205e-05	657.551	6	0	1064.23	5	0	0.109367
B3GNT2	1098.12	18	0	231.284	7	0	342.119	6	0	524.716	5	0	0.616715
LAMA4	324.79	18	0	179.717	7	0	114.913	6	0	30.1594	5	1.37207e-05	0.642381
CCDC3	383.139	18	0	135.407	7	0	123.048	6	0	124.684	5	0	0.696765
PPP3CA	201.97	18	0	67.3452	7	5.07294e-12	44.4246	6	6.08885e-08	90.1999	5	0	0.287372
EIF4EBP1	767.364	18	0	319.271	7	0	166.03	6	0	282.063	5	0	0.196742
FZD10	533.743	18	0	431.933	7	0	9.5126	6	0.146735	92.2979	5	0	0.682865
MAG	867.153	18	0	382.854	7	0	133.613	6	0	350.686	5	0	0.507799
VASH2	1087.83	18	0	559.616	7	0	310.748	6	0	217.463	5	0	0.535598
SERTAD4-AS1	1325.44	18	0	367.814	7	0	369.847	6	0	587.781	5	0	0.534562
SPTAN1	209.779	18	0	47.2895	7	4.90123e-08	85.8721	6	2.22045e-16	76.6171	5	4.32987e-15	0.132683
CD74	396.278	18	0	278.858	7	0	54.6663	6	5.41329e-10	62.7535	5	3.27427e-12	0.288177
FGF17	237.564	18	0	234.679	7	0	1.13191	6	0.980114	1.75377	5	0.882057	0.962644
EPHA6	432.925	18	0	196.791	7	0	113.841	6	0	122.293	5	0	0.672487
SRSF2	362.098	18	0	78.9893	7	2.20934e-14	264.73	6	0	18.3783	5	0.00250779	0.0948782
HIST2H2BE	149.428	18	0	57.0755	7	5.77455e-10	57.9384	6	1.17937e-10	34.4141	5	1.96918e-06	0.301602
SOX6	1088.99	18	0	291.024	7	0	288.349	6	0	509.619	5	0	0.657455
ARRDC3	258.467	18	0	92.2026	7	0	108.844	6	0	57.4204	5	4.14218e-11	0.144372
MARCKSL1	758.605	18	0	700.753	7	0	26.4144	6	0.000186343	31.4374	5	7.6771e-06	0.0892509
MLLT11	526.232	18	0	124.387	7	0	167.625	6	0	234.22	5	0	0.466478
SLC16A10	1115.57	18	0	341.693	7	0	319.5	6	0	454.375	5	0	0.683088
TSPO	518.789	18	0	136.899	7	0	162.672	6	0	219.217	5	0	0.48134
EPHB3	382.528	18	0	50.1995	7	1.3199e-08	148.222	6	0	184.106	5	0	0.25401
INPP4B	263.986	18	0	126.187	7	0	84.6729	6	3.33067e-16	53.1258	5	3.16915e-10	0.792182
SLC10A4	820.07	18	0	290.053	7	0	246.729	6	0	283.288	5	0	0.915774
AP1S2	550.704	18	0	425.089	7	0	73.5812	6	7.51621e-14	52.0335	5	5.31012e-10	0.44045
FAM181B	756.108	18	0	712.583	7	0	6.48354	6	0.371254	37.0423	5	5.87379e-07	0.327502
NME1	378.041	18	0	180.27	7	0	97.5848	6	0	100.187	5	0	0.187236
AC129507.4	363.79	18	0	312.917	7	0	31.1265	6	2.3978e-05	19.7464	5	0.0013943	0.601894
NRG3	338.38	18	0	146.048	7	0	88.7919	6	0	103.54	5	0	0.851612
CDH18	976.917	18	0	310.762	7	0	297.765	6	0	368.39	5	0	1.09368
SLITRK4	1035.96	18	0	387.942	7	0	305.908	6	0	342.111	5	0	0.395663
FBLN2	428.846	18	0	232.244	7	0	83.8483	6	5.55112e-16	112.753	5	0	0.603423
MT1X	477.143	18	0	359.397	7	0	59.675	6	5.23996e-11	58.0706	5	3.04178e-11	0.392355
CLDN7	204.424	18	0	191.951	7	0	7.33283	6	0.29116	5.14115	5	0.398899	1.24177
AREG	205.06	18	0	140.247	7	0	26.3321	6	0.000193057	38.4807	5	3.02072e-07	0.773865
APRT	721.129	18	0	345.39	7	0	143.167	6	0	232.572	5	0	0.186478
PPDPF	597.096	18	0	166.417	7	0	77.8122	6	1.0103e-14	352.866	5	0	0.120965
LGI1	427.445	18	0	418.761	7	0	4.84977	6	0.56322	3.83442	5	0.573493	1.51368
HOTAIRM1	232.692	18	0	140.094	7	0	8.42281	6	0.208734	84.1752	5	1.11022e-16	0.256585
ZCCHC24	301.738	18	0	190.009	7	0	7.37469	6	0.287581	104.354	5	0	0.206686
AKAP9	409.129	18	0	42.7615	7	3.70868e-07	86.47	6	1.11022e-16	279.897	5	0	0.11385
TPD52L1	474.569	18	0	37.9822	7	3.05394e-06	165.895	6	0	270.692	5	0	0.444535
SH3BGRL3	162.677	18	0	39.9897	7	1.26453e-06	33.5329	6	8.27889e-06	89.1544	5	0	0.167272
BMERB1	494.477	18	0	210.619	7	0	96.9203	6	0	186.937	5	0	0.64604
PKP2	1183.96	18	0	220.339	7	0	396.915	6	0	566.704	5	0	0.484546
SLC25A5	469.403	18	0	76.2077	7	8.14904e-14	189.76	6	0	203.436	5	0	0.123042
FOXS1	444.978	18	0	64.0983	7	2.28201e-11	10.4664	6	0.106335	370.414	5	0	0.467887
GTF2I	580.428	18	0	87.3852	7	4.44089e-16	241.394	6	0	251.649	5	0	0.133182
UBE2S	127.122	18	0	42.1763	7	4.80879e-07	66.6745	6	1.96199e-12	18.2713	5	0.00262492	0.107013
NR2F1-AS1	318.692	18	0	106.483	7	0	52.2574	6	1.65529e-09	159.951	5	0	0.560701
NFAT5	248.671	18	0	32.2374	7	3.66989e-05	75.149	6	3.57492e-14	141.284	5	0	0.248247
TTYH1	506.845	18	0	97.1747	7	0	23.6788	6	0.000598277	385.991	5	0	0.636369
PTGER3	587.81	18	0	204.171	7	0	97.9818	6	0	285.657	5	0	1.59756
TAFA5	312.687	18	0	74.3017	7	1.9873e-13	103.783	6	0	134.602	5	0	0.288187
CDK2AP2	441.73	18	0	256.328	7	0	105.505	6	0	79.8972	5	8.88178e-16	0.339952
ANKRD11	807.62	18	0	229.127	7	0	200.495	6	0	377.997	5	0	0.166905
SOX9	316.495	18	0	260.584	7	0	10.1193	6	0.119718	45.7915	5	1.00146e-08	0.604937
AFAP1L2	800.931	18	0	273.856	7	0	52.2191	6	1.68491e-09	474.856	5	0	0.98923
ADAM33	990.364	18	0	409.027	7	0	183.007	6	0	398.33	5	0	0.775276
PTPN14	740.549	18	0	103.321	7	0	274.155	6	0	363.073	5	0	0.294054
NPAS3	204.143	18	0	76.7437	7	6.33937e-14	66.9239	6	1.74449e-12	60.4758	5	9.69191e-12	0.642846
NRARP	302.946	18	0	47.004	7	5.57188e-08	38.7293	6	8.08733e-07	217.213	5	0	0.423965
RMST	358.109	18	0	325.995	7	0	11.4781	6	0.0746761	20.6358	5	0.000948933	0.590084
MT1F	440.289	18	0	415.916	7	0	19.0466	6	0.00408558	5.32705	5	0.377283	0.433148
DKK 3.00	189.895	18	0	37.8824	7	3.19016e-06	140.927	6	0	11.0853	5	0.0497155	0.136402
LYPD6B	431.113	18	0	420.992	7	0	6.22095	6	0.3989	3.89985	5	0.563923	0.460994
PRDX2	646.9	18	0	497.65	7	0	93.6977	6	0	55.5525	5	1.00472e-10	0.0825991
SOX8	862.498	18	0	440.619	7	0	170.739	6	0	251.139	5	0	0.451431
IGDCC3	292.299	18	0	53.7433	7	2.64349e-09	31.0677	6	2.46063e-05	207.488	5	0	0.518028
SMIM3	406.677	18	0	59.6215	7	1.79638e-10	230.037	6	0	117.018	5	0	0.366415
ANTXR2	452.781	18	0	41.945	7	5.3284e-07	151.995	6	0	258.84	5	0	0.344823
MEF2C	589.051	18	0	372.823	7	0	90.9892	6	0	125.239	5	0	0.587595
TMEM37	1336.21	18	0	593.014	7	0	283.102	6	0	460.094	5	0	0.357135
DUSP6	569.56	18	0	215.689	7	0	170.009	6	0	183.862	5	0	0.695733
TUT4	106.708	18	1.28786e-14	29.5762	7	0.000113547	40.5071	6	3.62065e-07	36.6244	5	7.12289e-07	0.121595
SH2D3C	513.905	18	0	6.08994	7	0.529288	96.7669	6	0	411.048	5	0	0.6838
CPXM2	205.553	18	0	199.034	7	0	3.05049	6	0.802484	3.46839	5	0.628176	2.34756
GHR	263.408	18	0	68.6079	7	2.82241e-12	45.4921	6	3.73633e-08	149.308	5	0	0.613231
KRT17	272.93	18	0	125.44	7	0	79.783	6	3.9968e-15	67.7067	5	3.0731e-13	0.562655
IFI27	152.65	18	0	132.24	7	0	0.738894	6	0.993613	19.6707	5	0.0014406	0.578151
AOPEP	546.754	18	0	22.7188	7	0.0019078	226.139	6	0	297.896	5	0	0.175698
SNED1	313.757	18	0	118.34	7	0	24.2225	6	0.000475251	171.195	5	0	0.324191
LBH	189.219	18	0	69.3396	7	2.00873e-12	29.8709	6	4.15923e-05	90.0084	5	0	0.363394
ADGRL3	411.965	18	0	236.913	7	0	106.639	6	0	68.4127	5	2.19158e-13	0.448163
EGLN3	424.628	18	0	81.0334	7	8.43769e-15	241.639	6	0	101.956	5	0	0.436475
LINC01197	764.239	18	0	343.227	7	0	166.722	6	0	254.29	5	0	0.805711
CD63	407.3	18	0	221.941	7	0	136.703	6	0	48.6552	5	2.61012e-09	0.10703
ADAMTS19	664.293	18	0	126.236	7	0	233.057	6	0	305	5	0	0.55385
BPTF	118.626	18	1.11022e-16	42.5648	7	4.04732e-07	40.4822	6	3.66173e-07	35.5791	5	1.15289e-06	0.0559699
PGD	659.599	18	0	620.619	7	0	18.9716	6	0.00421182	20.0089	5	0.00124492	0.125023
SUCO	354.967	18	0	261.786	7	0	27.691	6	0.000107424	65.4896	5	8.87068e-13	0.214771
TGFB1	407.88	18	0	22.3638	7	0.00219822	195.109	6	0	190.408	5	0	0.320916
DNM3OS	255.276	18	0	5.89425	7	0.55215	73.8079	6	6.75016e-14	175.573	5	0	0.707609
GBP1	280.095	18	0	56.4201	7	7.7937e-10	124.212	6	0	99.4632	5	0	0.788202
COL27A1	822.117	18	0	357.672	7	0	231.853	6	0	232.592	5	0	0.216642
KIT	610.387	18	0	587.055	7	0	8.25572	6	0.219961	15.0767	5	0.0100394	0.731944
PRNP	134.235	18	0	19.7614	7	0.00610879	83.2511	6	7.77156e-16	31.2229	5	8.46405e-06	0.173218
PDIA6	316.186	18	0	97.643	7	0	112.901	6	0	105.642	5	0	0.146489
BCL2	248.309	18	0	22.0111	7	0.00252922	42.4281	6	1.51342e-07	183.869	5	0	0.400542
MACROD2	737.565	18	0	174.184	7	0	225.121	6	0	338.26	5	0	0.498606
ITGA3	1467.97	18	0	434.025	7	0	494.49	6	0	539.456	5	0	0.396893
PDZRN3	399.873	18	0	60.4597	7	1.22189e-10	197.077	6	0	142.337	5	0	0.798166
CFH	261.155	18	0	179.099	7	0	18.3255	6	0.00546817	63.7298	5	2.05524e-12	0.403853
P3H2	295.745	18	0	148.58	7	0	111.345	6	0	35.8196	5	1.03206e-06	0.250914
GUCY1B1	295.692	18	0	187.476	7	0	44.8872	6	4.92798e-08	63.3283	5	2.48912e-12	0.409691
DCHS1	295.319	18	0	68.3477	7	3.18512e-12	85.6209	6	2.22045e-16	141.35	5	0	0.318645
PMEPA1	324.905	18	0	114.764	7	0	77.3616	6	1.25455e-14	132.78	5	0	0.195599
WNT11	232.066	18	0	88.5109	7	2.22045e-16	29.4052	6	5.09813e-05	114.15	5	0	0.598588
ZAP70	498.058	18	0	25.2134	7	0.000695448	59.4449	6	5.83499e-11	413.399	5	0	0.763348
SYNE2	258.18	18	0	130.195	7	0	52.3175	6	1.60982e-09	75.6668	5	6.77236e-15	0.152817
VCAM1	218.6	18	0	50.6992	7	1.05282e-08	88.0074	6	1.11022e-16	79.8929	5	8.88178e-16	0.793416
DNAJB9	225.129	18	0	55.0896	7	1.43119e-09	97.1083	6	0	72.9308	5	2.5091e-14	0.365533
CLDN1	452.03	18	0	138.89	7	0	106.289	6	0	206.851	5	0	0.706458
EDN3	226.678	18	0	70.4827	7	1.18017e-12	85.7884	6	2.22045e-16	70.4072	5	8.42659e-14	0.726125
LGR4	573.843	18	0	187.26	7	0	211.003	6	0	175.58	5	0	0.449814
KCTD8	635.155	18	0	242.169	7	0	191.646	6	0	201.341	5	0	0.876584
IQGAP2	236.778	18	0	34.4663	7	1.40867e-05	100.802	6	0	101.509	5	0	0.414749
NID2	334.94	18	0	199.179	7	0	94.5133	6	0	41.2469	5	8.36477e-08	0.416205
KCNIP4	465.832	18	0	183.318	7	0	130.207	6	0	152.307	5	0	0.769515
EMCN	240.892	18	0	6.87787	7	0.441706	129.078	6	0	104.936	5	0	0.921786
PDZRN4	156.201	18	0	64.4092	7	1.97645e-11	15.2415	6	0.0184594	76.5506	5	4.44089e-15	0.609247
CDK6	711.376	18	0	229.664	7	0	209.271	6	0	272.44	5	0	0.241754
DCX	455.543	18	0	313.997	7	0	74.7393	6	4.34097e-14	66.8062	5	4.72733e-13	0.679363
FXYD6	227.178	18	0	25.8518	7	0.000535314	152.02	6	0	49.3068	5	1.92088e-09	0.122709
HILPDA	301.789	18	0	135.325	7	0	157.201	6	0	9.26252	5	0.0990401	0.178519
EDN2	604.421	18	0	269.234	7	0	169.652	6	0	165.535	5	0	1.14277
GIT1	1739.57	18	0	409.345	7	0	590.862	6	0	739.363	5	0	0.387493
ABHD17C	792.756	18	0	671.341	7	0	72.2032	6	1.44329e-13	49.2117	5	2.00875e-09	0.532019
ZBTB20	131.798	18	0	81.1009	7	8.21565e-15	16.9782	6	0.00936363	33.7194	5	2.70774e-06	0.207416
CMKLR1	186.926	18	0	170.956	7	0	0.581942	6	0.996694	15.3874	5	0.00882911	2.1043
LEPR	473.706	18	0	191.239	7	0	77.6301	6	1.09912e-14	204.837	5	0	0.503117
UTRN	459.202	18	0	396.804	7	0	37.0817	6	1.69749e-06	25.3158	5	0.00012107	0.251353
SEPTIN6	803.907	18	0	279.188	7	0	164.09	6	0	360.63	5	0	0.53274
RBMS1	350.033	18	0	256.768	7	0	66.0551	6	2.62612e-12	27.2105	5	5.19037e-05	0.174246
LRP1B	393.098	18	0	172.886	7	0	69.856	6	4.3765e-13	150.356	5	0	1.02472
CERNA2	265.775	18	0	260.22	7	0	2.22964	6	0.897414	3.32549	5	0.649942	0.712844
AC011446.2	134.634	18	0	50.5287	7	1.13728e-08	15.6894	6	0.0155218	68.4163	5	2.18825e-13	0.348646
FMN1	452.535	18	0	448.268	7	0	0.723014	6	0.993981	3.54376	5	0.616777	0.609762
SDK1	427.547	18	0	267.372	7	0	68.1396	6	9.83769e-13	92.0354	5	0	0.466752
SEC24D	225.946	18	0	122.592	7	0	35.1989	6	3.94356e-06	68.1548	5	2.48024e-13	0.22691
DOCK11	1241.37	18	0	416.889	7	0	283.145	6	0	541.333	5	0	0.670255
TUBB4A	622.112	18	0	239.734	7	0	110.953	6	0	271.426	5	0	0.273674
P4HA2	704.806	18	0	617.508	7	0	23.0067	6	0.000794242	64.2908	5	1.57241e-12	0.228127
MYLIP	392.238	18	0	182.71	7	0	122.158	6	0	87.3701	5	0	0.438884
MYL12A	472.5	18	0	301.864	7	0	19.5118	6	0.00338122	151.124	5	0	0.136357
PPP1R9A	617.812	18	0	61.7334	7	6.79747e-11	247.566	6	0	308.513	5	0	0.322142
CTNNA2	213.315	18	0	198.23	7	0	5.10385	6	0.530564	9.98092	5	0.0757778	0.38814
SRGAP3	237.712	18	0	97.7321	7	0	54.5861	6	5.61882e-10	85.3938	5	1.11022e-16	0.316027
CA9	919.859	18	0	318.756	7	0	284.031	6	0	317.073	5	0	0.889644
CCDC34	109.023	18	4.77396e-15	37.7405	7	3.39445e-06	29.7391	6	4.40609e-05	41.5431	5	7.28727e-08	0.209608
TM7SF2	780.425	18	0	105.12	7	0	270.955	6	0	404.35	5	0	0.268005
CCDC198	211.347	18	0	208.726	7	0	0.46809	6	0.998205	2.15349	5	0.827525	0.446522
ASXL1	259.18	18	0	180.856	7	0	47.112	6	1.77731e-08	31.2121	5	8.5058e-06	0.147073
FBN1	323.531	18	0	278.388	7	0	16.6288	6	0.0107489	28.5149	5	2.88629e-05	0.201967
NBPF14	162.355	18	0	52.889	7	3.89907e-09	64.9625	6	4.39071e-12	44.5034	5	1.8304e-08	0.298248
TERF1	406.806	18	0	325.202	7	0	32.9762	6	1.05971e-05	48.6278	5	2.64405e-09	0.176822
CASC15	244.4	18	0	165.428	7	0	35.7444	6	3.09055e-06	43.2282	5	3.3217e-08	0.321872
HLA-A	300.755	18	0	119.423	7	0	23.3619	6	0.000683901	157.97	5	0	0.173133
STC1	410.278	18	0	177.613	7	0	97.0672	6	0	135.598	5	0	0.453513
STARD4	277.016	18	0	27.5083	7	0.00026988	59.9335	6	4.64329e-11	189.574	5	0	0.341296
KLF2	209.239	18	0	122.319	7	0	53.3569	6	9.94282e-10	33.5628	5	2.90903e-06	0.599439
CRTAP	354.966	18	0	21.2843	7	0.00337132	199.524	6	0	134.157	5	0	0.159753
HMGCR	395.902	18	0	58.9563	7	2.43826e-10	152.542	6	0	184.403	5	0	0.541282
S100A16	612.347	18	0	312.013	7	0	98.1112	6	0	202.224	5	0	0.277522
MBD5	209.371	18	0	130.174	7	0	35.5948	6	3.30425e-06	43.6022	5	2.78936e-08	0.269438
RBFOX1	885.645	18	0	244.485	7	0	309.641	6	0	331.519	5	0	0.595273
KANK2	243.362	18	0	14.2052	7	0.0476504	101.146	6	0	128.011	5	0	0.148158
BCO2	343.658	18	0	216.996	7	0	32.6774	6	1.20957e-05	93.9841	5	0	0.491112
PLCL1	248.499	18	0	178.131	7	0	29.848	6	4.2012e-05	40.5195	5	1.17315e-07	0.428819
KLK5	1175.27	18	0	352.351	7	0	341.222	6	0	481.702	5	0	0.73819
EGFL7	434.25	18	0	91.4265	7	1.11022e-16	209.741	6	0	133.083	5	0	0.269071
PLOD1	419.786	18	0	45.1766	7	1.26379e-07	326.19	6	0	48.4193	5	2.91638e-09	0.170736
CHRM2	393.898	18	0	131.072	7	0	109.042	6	0	153.784	5	0	1.09847
VIM-AS1	172.893	18	0	60.0958	7	1.44449e-10	74.6771	6	4.4742e-14	38.1197	5	3.56994e-07	0.238289
RGS9	299.209	18	0	117.537	7	0	62.436	6	1.43809e-11	119.236	5	0	0.42154
EIF5A	574.965	18	0	427.016	7	0	69.6857	6	4.74287e-13	78.2633	5	1.88738e-15	0.184445
PDE3A	312.219	18	0	67.8983	7	3.92431e-12	99.3624	6	0	144.958	5	0	0.365796
SH3BP4	834.817	18	0	375.395	7	0	277.154	6	0	182.269	5	0	0.30986
PTPRG	464.203	18	0	260.417	7	0	49.5664	6	5.74242e-09	154.219	5	0	0.365112
FILIP1L	118.791	18	1.11022e-16	64.4871	7	1.9065e-11	30.6679	6	2.93309e-05	23.6364	5	0.000254967	0.435525
EPHB2	422.217	18	0	219.538	7	0	15.5198	6	0.0165772	187.159	5	0	0.247873
CLPSL1	813.704	18	0	257.192	7	0	263.039	6	0	293.473	5	0	1.07452
KCNE5	227.725	18	0	1.29448	7	0.988586	118.598	6	0	107.833	5	0	0.326141
AC008415.1	458.239	18	0	171.745	7	0	115.81	6	0	170.684	5	0	1.32859
CTSF	436.423	18	0	307.434	7	0	60.2815	6	3.94558e-11	68.7077	5	1.90292e-13	0.238893
TSPAN2	332.926	18	0	183.526	7	0	59.3614	6	6.06734e-11	90.038	5	0	0.437879
TSPAN18	247.846	18	0	133.476	7	0	73.061	6	9.61453e-14	41.3089	5	8.12669e-08	0.230615
ANKRD37	319.636	18	0	127.255	7	0	170.587	6	0	21.7945	5	0.000572859	0.230961
DCLK1	430.671	18	0	193.375	7	0	103.056	6	0	134.24	5	0	0.799392
FOXN3	509.465	18	0	452.895	7	0	27.5527	6	0.000114051	29.0165	5	2.30156e-05	0.165242
FKBP7	188.163	18	0	74.163	7	2.12053e-13	87.8594	6	1.11022e-16	26.1405	5	8.38063e-05	0.122165
CHST1	398.468	18	0	92.3408	7	0	104.352	6	0	201.775	5	0	0.973718
FOXP4	683.258	18	0	178.917	7	0	211.847	6	0	292.494	5	0	0.316978
STARD4-AS1	101.531	18	1.16018e-13	45.4232	7	1.13181e-07	3.9257	6	0.68673	52.1824	5	4.9495e-10	0.0963236
ROR2	431.815	18	0	95.9467	7	0	168.479	6	0	167.39	5	0	0.568973
MCM7	391.238	18	0	180.354	7	0	106.659	6	0	104.224	5	0	0.30197
PCDH15	216.756	18	0	87.2705	7	4.44089e-16	31.8304	6	1.75857e-05	97.655	5	0	1.07
CNTN5	506.408	18	0	186.933	7	0	103.09	6	0	216.385	5	0	0.733822
PRRT2	252.701	18	0	152.084	7	0	93.1593	6	0	7.4577	5	0.188764	0.208119
SNHG3	339.235	18	0	284.243	7	0	46.605	6	2.2432e-08	8.38773	5	0.136122	0.156239
FAM114A1	254.6	18	0	152.564	7	0	86.1483	6	2.22045e-16	15.8875	5	0.00717272	0.219379
C1QTNF7	236.35	18	0	90.3466	7	1.11022e-16	14.2388	6	0.0270793	131.764	5	0	0.377848
FARP1	636.011	18	0	274.728	7	0	206.896	6	0	154.387	5	0	0.25666
DSEL	168.98	18	0	77.2464	7	5.00711e-14	69.3209	6	5.63438e-13	22.413	5	0.000436906	0.329301
MAML3	159.426	18	0	35.8098	7	7.87342e-06	76.0179	6	2.36478e-14	47.5985	5	4.28941e-09	0.178863
GPX8	346.509	18	0	287.899	7	0	27.071	6	0.00014044	31.5392	5	7.32948e-06	0.205161
MMP16	146.832	18	0	123.666	7	0	4.1893	6	0.651076	18.9767	5	0.00194146	0.14912
CNTN6	1295.18	18	0	484.226	7	0	343.674	6	0	467.276	5	0	0.662281
ABRACL	444.761	18	0	114.812	7	0	183.818	6	0	146.131	5	0	0.373401
CMBL	424.424	18	0	295.006	7	0	28.0989	6	9.00157e-05	101.319	5	0	0.219562
RTN4R	1233.14	18	0	560.182	7	0	317.308	6	0	355.647	5	0	0.433939
FAM43A	251.545	18	0	43.2865	7	2.93651e-07	97.0082	6	0	111.251	5	0	0.295048
TACSTD2	241.272	18	0	202.556	7	0	14.3808	6	0.0256602	24.3356	5	0.00018713	1.23412
ADAMTS6	237.349	18	0	25.248	7	0.000685668	108.285	6	0	103.816	5	0	0.272736
FBXL7	570.694	18	0	344.411	7	0	146.648	6	0	79.6354	5	9.99201e-16	0.291081
SH3GL2	969.865	18	0	359.238	7	0	226.553	6	0	384.074	5	0	0.697981
SERPINB6	374.052	18	0	153.274	7	0	131.709	6	0	89.0699	5	0	0.287555
TMX4	250.991	18	0	194.119	7	0	35.9594	6	2.80719e-06	20.913	5	0.000841282	0.173422
SOX15	101.025	18	1.43663e-13	52.5062	7	4.63973e-09	21.492	6	0.00149612	27.0267	5	5.63624e-05	0.293307
PRCD	1137.93	18	0	344.645	7	0	332.118	6	0	461.169	5	0	0.683383
SEMA6D	213.912	18	0	107.818	7	0	87.0152	6	1.11022e-16	19.0791	5	0.00185802	0.234226
CSRNP3	158.594	18	0	79.8713	7	1.46549e-14	35.9232	6	2.85295e-06	42.7991	5	4.0582e-08	0.202275
CHD2	147.617	18	0	85.3745	7	1.11022e-15	30.1832	6	3.62785e-05	32.0595	5	5.78228e-06	0.116736
NA.3	NA	NA	NA	NA	NA	NA	NA	NA	NA	NA	NA	NA	NA
LTBP4	200.653	18	0	111.509	7	0	56.0259	6	2.87613e-10	33.1177	5	3.56616e-06	0.142993
SOSTDC1	278.983	18	0	73.1184	7	3.4539e-13	48.8815	6	7.87427e-09	156.984	5	0	0.411413
DBN1	235.063	18	0	127.543	7	0	77.6636	6	1.08802e-14	29.8558	5	1.57444e-05	0.0782672
ITIH5	873.62	18	0	395.143	7	0	203.106	6	0	275.37	5	0	0.787839
FTX	114.205	18	5.55112e-16	39.6221	7	1.48675e-06	57.4417	6	1.48686e-10	17.141	5	0.00423996	0.164427
COL23A1	368.367	18	0	23.0211	7	0.00169025	205.039	6	0	140.306	5	0	0.51978
PREX2	186.19	18	0	125.967	7	0	15.5881	6	0.0161441	44.6348	5	1.72129e-08	0.378269
DHCR7	588.904	18	0	44.9285	7	1.41199e-07	248.603	6	0	295.373	5	0	0.440587
HEY2	670.494	18	0	182.049	7	0	30.8735	6	2.67984e-05	457.572	5	0	1.76407
NXPH2	1025.08	18	0	347.657	7	0	275.908	6	0	401.519	5	0	0.899762
CD200	908.478	18	0	177.203	7	0	369.56	6	0	361.715	5	0	0.19343
SATB1	711.887	18	0	227.777	7	0	310.993	6	0	173.117	5	0	0.412819
ACAT2	250.625	18	0	9.50815	7	0.2182	96.2215	6	0	144.896	5	0	0.329117
SAMHD1	373.09	18	0	359.251	7	0	4.00062	6	0.676592	9.83848	5	0.0799433	0.273872
HOXB7	613.835	18	0	423.027	7	0	112.277	6	0	78.5305	5	1.66533e-15	0.669521
TYRO3	512.598	18	0	438.952	7	0	32.627	6	1.23684e-05	41.0182	5	9.3035e-08	0.312286
SMAD9	227.668	18	0	56.0712	7	9.14145e-10	127.009	6	0	44.5876	5	1.75976e-08	0.299439
PDGFRL	420.192	18	0	292.202	7	0	79.4253	6	4.66294e-15	48.5644	5	2.72407e-09	0.611099
NBEA	540.254	18	0	213.528	7	0	209.422	6	0	117.304	5	0	0.289413
PKIB	620.915	18	0	251.311	7	0	192.73	6	0	176.874	5	0	0.547723
PPIB	333.821	18	0	93.4129	7	0	59.4865	6	5.72254e-11	180.922	5	0	0.142866
FZD4	341.127	18	0	143.98	7	0	81.7179	6	1.55431e-15	115.429	5	0	0.348058
TENM3	246.289	18	0	108.15	7	0	90.9928	6	0	47.1457	5	5.3058e-09	0.231599
HOXD3	123.928	18	0	62.3307	7	5.16116e-11	20.2733	6	0.00247557	41.3238	5	8.07037e-08	0.351574
RAB11FIP2	417.492	18	0	37.9677	7	3.07338e-06	117.343	6	0	262.181	5	0	0.172556
SEMA5A	222.2	18	0	15.9613	7	0.0254727	113.826	6	0	92.4128	5	0	0.539124
GLIS3	616.735	18	0	473.044	7	0	62.8267	6	1.19728e-11	80.8647	5	5.55112e-16	0.493981
CYB5R2	359.922	18	0	182.06	7	0	122.582	6	0	55.2803	5	1.14303e-10	0.310073
DOC2B	273.128	18	0	42.5631	7	4.05036e-07	103.44	6	0	127.126	5	0	0.25071
HMGN3	501.754	18	0	371.587	7	0	27.5008	6	0.000116637	102.666	5	0	0.176839
KDELR2	170.129	18	0	96.4029	7	0	18.9843	6	0.00419024	54.7417	5	1.47523e-10	0.0962693
LHFPL2	343.291	18	0	278.734	7	0	48.4674	6	9.52907e-09	16.0896	5	0.00659285	0.339472
ACTN1	404.384	18	0	121.945	7	0	79.3553	6	4.88498e-15	203.084	5	0	0.302469
LMX1A	644.306	18	0	243.911	7	0	235.664	6	0	164.731	5	0	0.721523
SOX5	153.069	18	0	118.684	7	0	15.5605	6	0.0163176	18.8249	5	0.00207196	0.347479
TMEM119	354.209	18	0	54.0911	7	2.25634e-09	113.021	6	0	187.096	5	0	0.610756
LRRTM3	754.605	18	0	368.519	7	0	175.526	6	0	210.56	5	0	0.630982
LINC01116	487.163	18	0	402.808	7	0	13.425	6	0.036762	70.93	5	6.56142e-14	0.331706
TMEM54	322.773	18	0	162.665	7	0	143.035	6	0	17.0728	5	0.00436384	0.255821
ADAMTSL1	395.008	18	0	194.499	7	0	107.136	6	0	93.3723	5	0	0.958685
PCDH20	204.425	18	0	104.686	7	0	60.7412	6	3.18174e-11	38.9977	5	2.37735e-07	0.51933
WDPCP	963.921	18	0	265.777	7	0	287.4	6	0	410.743	5	0	0.377346
ADGRB3	240.59	18	0	179.248	7	0	12.5258	6	0.0512155	48.8157	5	2.42036e-09	0.369406
SELENBP1	240.62	18	0	146.081	7	0	19.2592	6	0.00374752	75.2798	5	8.10463e-15	0.219851
CD81	417.874	18	0	274.572	7	0	101.415	6	0	41.8878	5	6.20642e-08	0.113831
ATF7IP2	224.352	18	0	60.6368	7	1.12629e-10	46.1454	6	2.76961e-08	117.57	5	0	0.213095
BZW2	615.647	18	0	517.355	7	0	40.7545	6	3.23664e-07	57.5373	5	3.91845e-11	0.195792
PLEKHA1	714.321	18	0	573.709	7	0	38.5272	6	8.85882e-07	102.086	5	0	0.220464
NCAM2	121.177	18	0	19.6368	7	0.00641011	59.0758	6	6.9338e-11	42.464	5	4.74472e-08	0.731254
LGALS8	1243.35	18	0	209.122	7	0	473.377	6	0	560.855	5	0	0.420853
WWOX	397.125	18	0	106.391	7	0	122.289	6	0	168.445	5	0	0.417868
NPR 3.00	248.587	18	0	61.809	7	6.56454e-11	126.969	6	0	59.8084	5	1.33145e-11	0.754352
NME4	346.461	18	0	59.2359	7	2.14452e-10	84.4876	6	4.44089e-16	202.737	5	0	0.147699
SMARCA2	194.644	18	0	85.4878	7	9.99201e-16	45.7595	6	3.30554e-08	63.3966	5	2.40941e-12	0.317235
MTUS2	917.787	18	0	350.251	7	0	249.101	6	0	318.436	5	0	0.683334
MSRB3	363.119	18	0	287.085	7	0	27.2663	6	0.00012908	48.767	5	2.47642e-09	0.26773
TNFAIP8	1290.84	18	0	420.885	7	0	287.703	6	0	582.253	5	0	0.342788
ETS1	225.439	18	0	9.02755	7	0.250684	28.2001	6	8.61485e-05	188.211	5	0	0.325654
MARVELD1	200.118	18	0	79.3235	7	1.88738e-14	38.5446	6	8.78994e-07	82.2497	5	3.33067e-16	0.138644
SCPEP1	724.955	18	0	491.641	7	0	142.941	6	0	90.373	5	0	0.264077
RGS4	120.512	18	0	37.8986	7	3.16761e-06	43.2472	6	1.04215e-07	39.3666	5	2.00365e-07	0.636734
PTCH2	388.719	18	0	172.794	7	0	134.069	6	0	81.8555	5	3.33067e-16	0.425824
HOXB5	498.367	18	0	404.75	7	0	44.5724	6	5.69101e-08	49.0447	5	2.1731e-09	0.673317
INKA1	214.778	18	0	19.1407	7	0.0077579	57.3822	6	1.52871e-10	138.255	5	0	0.439438
LPAR1	240.701	18	0	163.674	7	0	30.0925	6	3.77485e-05	46.9345	5	5.85878e-09	0.350522
KCNK2	215.876	18	0	18.3081	7	0.0106548	47.1077	6	1.78082e-08	150.46	5	0	1.19335
EFNB3	563.382	18	0	360.369	7	0	71.9648	6	1.61537e-13	131.049	5	0	0.354106
LIMCH1	413.116	18	0	256.69	7	0	96.8703	6	0	59.5558	5	1.50145e-11	1.02595
UTY	123.165	18	0	73.5648	7	2.80442e-13	3.49657	6	0.744425	46.104	5	8.65003e-09	0.148345
ENTPD1	404.51	18	0	1.85665	7	0.967347	88.634	6	1.11022e-16	314.019	5	0	0.558485
JCAD	412.529	18	0	177.919	7	0	68.5559	6	8.08353e-13	166.054	5	0	0.502914
KAZN	262.258	18	0	76.9576	7	5.73985e-14	52.2632	6	1.65083e-09	133.037	5	0	0.300247
DNAJB11	339.141	18	0	90.7875	7	1.11022e-16	205.604	6	0	42.749	5	4.15427e-08	0.290832
CACNA1G	205.179	18	0	99.2064	7	0	16.9784	6	0.00936309	88.994	5	0	0.366998
NSG1	642.795	18	0	197.612	7	0	128.553	6	0	316.631	5	0	0.296543
NAALADL2	190.091	18	0	54.8203	7	1.61829e-09	73.6155	6	7.39409e-14	61.6555	5	5.52614e-12	0.426643
ITPR2	386.07	18	0	130.195	7	0	132.152	6	0	123.723	5	0	0.760828
LGR5	351.748	18	0	142.348	7	0	151.371	6	0	58.0294	5	3.10177e-11	1.08739
AFF3	318.939	18	0	227.67	7	0	33.5515	6	8.21065e-06	57.7184	5	3.59561e-11	0.636259
FAH	561.685	18	0	247.965	7	0	238.855	6	0	74.8654	5	9.88098e-15	0.348417
GALNT13	175.327	18	0	26.0899	7	0.000485366	28.1476	6	8.81368e-05	121.09	5	0	0.570533
TWIST2	225.534	18	0	109.322	7	0	76.5395	6	1.85407e-14	39.672	5	1.73894e-07	0.513055
EMILIN3	310.76	18	0	212.501	7	0	60.6974	6	3.24775e-11	37.5619	5	4.62037e-07	0.476289
SYNPO2	269.408	18	0	74.2333	7	2.05169e-13	83.8448	6	5.55112e-16	111.33	5	0	1.2468
MAPK10	426.342	18	0	245.301	7	0	128.416	6	0	52.6243	5	4.0169e-10	0.399186
RNF144B	438.375	18	0	382.13	7	0	18.4312	6	0.00524029	37.8136	5	4.11301e-07	0.73426
TMEM141	255.705	18	0	52.6923	7	4.26353e-09	21.4218	6	0.00154038	181.59	5	0	0.231038
EPSTI1	294.549	18	0	71.2755	7	8.15792e-13	87.1123	6	1.11022e-16	136.161	5	0	0.420098
THSD4	409.29	18	0	112.817	7	0	211.681	6	0	84.7925	5	1.11022e-16	0.648937
NDUFB9	876.606	18	0	765.028	7	0	72.1132	6	1.50657e-13	39.4649	5	1.91435e-07	0.112395
ENAH	582.75	18	0	73.579	7	2.78555e-13	198.142	6	0	311.029	5	0	0.301018
GAL	179.742	18	0	4.21924	7	0.754207	157.646	6	0	17.8775	5	0.00310389	0.881951
KLHDC8A	195.427	18	0	50.1092	7	1.37493e-08	70.2499	6	3.63376e-13	75.0682	5	8.99281e-15	0.564135
DANT2	297.082	18	0	94.398	7	0	101.788	6	0	100.895	5	0	0.572214
DNAJC12	364.598	18	0	188.914	7	0	99.6829	6	0	76.0007	5	5.77316e-15	0.632911
SP7	546.2	18	0	68.5746	7	2.86648e-12	412.492	6	0	65.1326	5	1.05194e-12	0.836756
UACA	659.463	18	0	65.1928	7	1.37544e-11	265.137	6	0	329.133	5	0	0.280521
UBXN10-AS1	172.294	18	0	104.39	7	0	55.8703	6	3.09207e-10	12.0338	5	0.034328	0.264242
EPHA4	291.449	18	0	113.964	7	0	76.8378	6	1.60982e-14	100.648	5	0	0.639686
LPAR6	215.88	18	0	110.332	7	0	46.3418	6	2.53103e-08	59.2057	5	1.77349e-11	0.424777
PDE4DIP	750.446	18	0	421.68	7	0	116.452	6	0	212.313	5	0	0.299147
PDE4B	419.543	18	0	245.388	7	0	41.3119	6	2.51352e-07	132.844	5	0	0.436509
PLEKHH2	466.293	18	0	306.833	7	0	92.6404	6	0	66.8189	5	4.69846e-13	0.496897
SLC7A2	689.063	18	0	231.011	7	0	156.472	6	0	301.58	5	0	0.436988
LINC01829	531.424	18	0	404.641	7	0	53.5161	6	9.23495e-10	73.267	5	2.14273e-14	0.425855
ANKFN1	262.471	18	0	35.3078	7	9.78863e-06	156.076	6	0	71.0864	5	6.08402e-14	1.01386
CDA	190.468	18	0	16.0424	7	0.0247321	110.538	6	0	63.8882	5	1.90559e-12	0.467951
BCLAF1	158.511	18	0	24.0794	7	0.00110332	89.2827	6	0	45.149	5	1.35315e-08	0.0612841
MAP1LC3A	158.979	18	0	58.335	7	3.24261e-10	24.3105	6	0.000457836	76.3332	5	4.88498e-15	0.192005
PKDCC	233.063	18	0	30.0051	7	9.47548e-05	114.22	6	0	88.8385	5	0	0.494783
IMMP2L	543.892	18	0	115.569	7	0	147.662	6	0	280.661	5	0	0.260902
NOG	337.411	18	0	28.9829	7	0.00014573	163.414	6	0	145.014	5	0	0.93086
SP5	305.769	18	0	225.288	7	0	33.3289	6	9.063e-06	47.1521	5	5.28983e-09	0.915993
RELN	331.699	18	0	158.405	7	0	68.2066	6	9.53126e-13	105.088	5	0	0.869657
RASGEF1B	212.383	18	0	69.9269	7	1.52856e-12	113.466	6	0	28.9898	5	2.3295e-05	0.368919
TCEAL3	415.331	18	0	225.55	7	0	21.0351	6	0.00180814	168.746	5	0	0.126136
DLX5	193.473	18	0	41.4834	7	6.53721e-07	102.324	6	0	49.6655	5	1.62232e-09	1.05883
CAPG	263.356	18	0	133.459	7	0	91.0826	6	0	38.8137	5	2.58898e-07	0.253126
RAI14	254.408	18	0	62.9938	7	3.80084e-11	83.9416	6	5.55112e-16	107.473	5	0	0.300153
RALGPS2	356.946	18	0	139.537	7	0	137.834	6	0	79.5746	5	9.99201e-16	0.228663
IMPDH2	145.053	18	0	30.1892	7	8.76632e-05	54.2148	6	6.67678e-10	60.6491	5	8.92442e-12	0.107267
ATP7B	973.257	18	0	390.624	7	0	229.018	6	0	353.614	5	0	0.431412
LMNB1	886.717	18	0	84.8211	7	1.44329e-15	424.063	6	0	377.833	5	0	0.417165
ASTN1	349.058	18	0	293.569	7	0	26.1482	6	0.000208922	29.3413	5	1.98733e-05	0.411375
COL9A1	402.019	18	0	350.425	7	0	29.6848	6	4.51197e-05	21.9096	5	0.000544735	0.879226
PARM1	508.373	18	0	230.039	7	0	66.3897	6	2.24354e-12	211.945	5	0	0.80174
ST3GAL1	761.036	18	0	247.875	7	0	138.329	6	0	374.832	5	0	0.320466
BRINP2	298.4	18	0	128.225	7	0	78.7642	6	6.43929e-15	91.4112	5	0	0.774616
GNG2	299.027	18	0	63.5681	7	2.91546e-11	84.2327	6	4.44089e-16	151.226	5	0	0.334197
FOXO3	129.949	18	0	59.0376	7	2.34891e-10	39.3011	6	6.24774e-07	31.61	5	7.09691e-06	0.177047
SNX5	820.354	18	0	791.152	7	0	1.6888	6	0.945983	27.5138	5	4.52949e-05	0.117613
TGFBR3	141.653	18	0	41.3689	7	6.87714e-07	39.5931	6	5.47552e-07	60.691	5	8.74789e-12	0.302468
CDH8	141.804	18	0	89.7006	7	1.11022e-16	4.76826	6	0.57386	47.3349	5	4.85478e-09	0.415096
FADS2	419.542	18	0	235.066	7	0	63.4243	6	9.04443e-12	121.052	5	0	0.252204
MN1	601.063	18	0	264.38	7	0	108.635	6	0	228.048	5	0	0.526835
MAL2	647.248	18	0	183.079	7	0	205.214	6	0	258.955	5	0	0.629254
HUNK	387.564	18	0	294.704	7	0	14.7659	6	0.022158	78.0942	5	2.10942e-15	0.381383
AC079601.1	363.234	18	0	338.394	7	0	20.0136	6	0.00275398	4.82634	5	0.43744	0.298096
OGT	332.107	18	0	146.674	7	0	69.0076	6	6.53255e-13	116.426	5	0	0.103179
MIDN	209.019	18	0	144.326	7	0	59.9823	6	4.53837e-11	4.7107	5	0.452196	0.0876943
FIBIN	236.594	18	0	8.14593	7	0.319902	193.832	6	0	34.6157	5	1.79515e-06	1.05975
HS6ST2	603.53	18	0	247.011	7	0	200.355	6	0	156.164	5	0	0.384794
PPFIBP1	198.825	18	0	105.915	7	0	55.9034	6	3.04485e-10	37.0068	5	5.9707e-07	0.294363
GPC4	907.796	18	0	431.846	7	0	250.158	6	0	225.792	5	0	0.325543
GXYLT2	968.255	18	0	241.594	7	0	282.919	6	0	443.742	5	0	0.249624
LIMD2	505.857	18	0	246.305	7	0	80.1604	6	3.33067e-15	179.391	5	0	0.267309
OCIAD2	705.835	18	0	348.189	7	0	196.97	6	0	160.677	5	0	0.163759
LINC00472	334.326	18	0	330.575	7	0	0.451307	6	0.998382	3.29977	5	0.653877	0.224438
HIF3A	218.925	18	0	70.3013	7	1.28408e-12	86.7498	6	1.11022e-16	61.8736	5	4.98068e-12	0.211666
AC087477.2	191.602	18	0	101.041	7	0	27.4868	6	0.000117347	63.0745	5	2.80953e-12	0.567528
STAT1	244.97	18	0	110.752	7	0	93.9325	6	0	40.2851	5	1.30813e-07	0.210603
BRINP1	208.169	18	0	58.2988	7	3.29692e-10	146.096	6	0	3.77378	5	0.582424	0.502403
ADI1	469.874	18	0	92.4976	7	0	126.331	6	0	251.045	5	0	0.166422
TEKT3	720.824	18	0	247.626	7	0	230.986	6	0	242.212	5	0	0.737717
NAA38	185.977	18	0	150.011	7	0	30.381	6	3.32654e-05	5.58506	5	0.348709	0.0761592
LMNA	134.159	18	0	36.4535	7	5.95185e-06	33.5316	6	8.28345e-06	64.174	5	1.66256e-12	0.205141
RGL1	308.527	18	0	39.4409	7	1.61016e-06	56.0684	6	2.81978e-10	213.018	5	0	0.268679
DNM1	218.471	18	0	32.0245	7	4.0194e-05	50.4376	6	3.84098e-09	136.009	5	0	0.260906
WLS	276.379	18	0	9.81751	7	0.199153	91.3114	6	0	175.25	5	0	0.13504
GABRB3	189.907	18	0	55.5693	7	1.14973e-09	22.3607	6	0.00104146	111.977	5	0	0.713697
HMCN1	239.518	18	0	100.559	7	0	37.54	6	1.38161e-06	101.419	5	0	0.572149
GEM	218.166	18	0	7.4884	7	0.379856	89.252	6	0	121.426	5	0	0.242726
SCUBE3	359.473	18	0	245.893	7	0	30.7607	6	2.81604e-05	82.8203	5	2.22045e-16	0.310429
PNISR	113.277	18	7.77156e-16	16.2712	7	0.0227507	46.0526	6	2.89008e-08	50.9528	5	8.84354e-10	0.0534882
F2R	240.782	18	0	21.5667	7	0.00301597	119.932	6	0	99.2835	5	0	0.482256
KIRREL1	205.316	18	0	77.7963	7	3.87468e-14	48.9632	6	7.58344e-09	78.5561	5	1.66533e-15	0.455243
SQSTM1	109.858	18	3.33067e-15	29.3171	7	0.000126636	9.39647	6	0.152478	71.1441	5	5.91749e-14	0.13068
NKD2	524.175	18	0	117.027	7	0	4.73178	6	0.578646	402.417	5	0	0.430777
PTPN13	338.188	18	0	292.606	7	0	18.4712	6	0.00515654	27.111	5	5.42716e-05	0.176591
LSR	1311.21	18	0	29.228	7	0.000131467	543.069	6	0	738.917	5	0	0.344818
P3H1	160.648	18	0	57.4081	7	4.95892e-10	25.4658	6	0.000279872	77.7739	5	2.44249e-15	0.156056
HOXC4	107.207	18	1.04361e-14	58.38	7	3.17631e-10	29.8947	6	4.11623e-05	18.9325	5	0.00197856	0.156552
PPP1R16A	608.164	18	0	198.422	7	0	53.3108	6	1.01579e-09	356.431	5	0	0.319084
MYO1E	226.332	18	0	157.819	7	0	50.5167	6	3.70314e-09	17.997	5	0.00295013	0.302482
FOXP1	254.332	18	0	106.246	7	0	71.8178	6	1.73195e-13	76.2686	5	5.10703e-15	0.25906
CHD4	217.084	18	0	110.404	7	0	67.4985	6	1.33082e-12	39.1814	5	2.18336e-07	0.178794
GABPB1-AS1	143.579	18	0	6.0783	7	0.530636	66.7183	6	1.92191e-12	70.7821	5	7.03881e-14	0.078996
OAF	286.608	18	0	20.5713	7	0.00445925	86.0163	6	2.22045e-16	180.021	5	0	0.333043
GDI2	358.65	18	0	182.657	7	0	79.1415	6	5.32907e-15	96.8513	5	0	0.145138
NALCN	289.159	18	0	157.337	7	0	46.4982	6	2.35585e-08	85.3236	5	1.11022e-16	0.894025
ZNF385D	133.718	18	0	45.0126	7	1.35989e-07	49.3693	6	6.28887e-09	39.3363	5	2.03197e-07	1.08533
PHACTR1	651.011	18	0	169.57	7	0	216.055	6	0	265.386	5	0	0.5695
MIR503HG	140.935	18	0	43.0464	7	3.26745e-07	47.8757	6	1.25115e-08	50.0132	5	1.37724e-09	0.387258
ATP1B2	183.128	18	0	47.2255	7	5.04431e-08	119.358	6	0	16.5444	5	0.00544996	0.213525
CA11	731.959	18	0	416.489	7	0	135.685	6	0	179.784	5	0	0.275974
AK1	365.24	18	0	68.7182	7	2.68141e-12	247.734	6	0	48.7885	5	2.45149e-09	0.188128
FRZB	142.904	18	0	29.7041	7	0.000107589	60.5494	6	3.48065e-11	52.6504	5	3.96767e-10	0.607977
TRIB1	193.41	18	0	145.349	7	0	33.2914	6	9.215e-06	14.7698	5	0.0113924	0.376339
SYNE1	298.602	18	0	79.2304	7	1.9762e-14	123.173	6	0	96.1989	5	0	0.234013
ITGA1	580.344	18	0	72.2744	7	5.12146e-13	100.749	6	0	407.321	5	0	0.814393
NLGN4X	423.754	18	0	357.346	7	0	20.6632	6	0.00210849	45.7452	5	1.02339e-08	0.473027
NHP2	572.772	18	0	365.01	7	0	94.3809	6	0	113.382	5	0	0.139012
DNPH1	440.446	18	0	327.164	7	0	67.2304	6	1.5099e-12	46.0507	5	8.8687e-09	0.162706
TMEM173	175.889	18	0	80.7125	7	9.88098e-15	74.1299	6	5.79536e-14	21.0467	5	0.000793765	0.272848
PTX3	328.649	18	0	267.389	7	0	42.5411	6	1.43759e-07	18.7198	5	0.00216731	0.748103
SIM2	833.593	18	0	301.661	7	0	228.414	6	0	303.518	5	0	1.1565
PDE11A	546.357	18	0	251.366	7	0	95.588	6	0	199.403	5	0	0.687659
MPDZ	457.516	18	0	241.789	7	0	84.8212	6	3.33067e-16	130.905	5	0	0.195025
SMAD7	304.736	18	0	184.059	7	0	52.2652	6	1.64933e-09	68.4117	5	2.19269e-13	0.231552
MAP3K5	357.556	18	0	265.305	7	0	50.2905	6	4.11103e-09	41.9607	5	5.99927e-08	0.370877
TTC3	119.256	18	1.11022e-16	37.6465	7	3.53697e-06	48.6891	6	8.60416e-09	32.9207	5	3.9024e-06	0.0727488
SLC24A3	263.594	18	0	76.6562	7	6.60583e-14	93.5491	6	0	93.3891	5	0	0.86958
VPS13B	235.881	18	0	118.16	7	0	79.8408	6	3.88578e-15	37.8802	5	3.98829e-07	0.200783
CHST2	260.213	18	0	151.656	7	0	52.51	6	1.47248e-09	56.0472	5	7.94683e-11	0.407644
HNMT	184.726	18	0	94.936	7	0	40.9945	6	2.90293e-07	48.796	5	2.4429e-09	0.315326
MST1	244.127	18	0	122.101	7	0	29.9678	6	3.98667e-05	92.0585	5	0	0.216409
CENPW	296.487	18	0	144.23	7	0	60.7599	6	3.15401e-11	91.4966	5	0	0.277468
SVEP1	239.397	18	0	170.13	7	0	34.221	6	6.09751e-06	35.046	5	1.47319e-06	0.468411
C1QTNF3	474.985	18	0	195.951	7	0	131.994	6	0	147.04	5	0	0.581296
KLK10	895.64	18	0	378.928	7	0	143.636	6	0	373.076	5	0	0.471554
LARGE1	284.375	18	0	85.8136	7	8.88178e-16	115.938	6	0	82.623	5	2.22045e-16	0.358636
IRF2BP2	135.624	18	0	114.958	7	0	15.8246	6	0.0147269	4.84163	5	0.435512	0.073545
DHCR24	304.714	18	0	73.8904	7	2.40918e-13	147.819	6	0	83.0039	5	2.22045e-16	0.530899
POLR2L	421.707	18	0	130.653	7	0	163.139	6	0	127.915	5	0	0.0904219
MMP11	157.53	18	0	9.36614	7	0.227426	131.247	6	0	16.9166	5	0.00466078	0.181462
SLC7A3	203.035	18	0	115.61	7	0	20.4449	6	0.00230693	66.9809	5	4.34874e-13	0.414103
BOC	378.757	18	0	174.183	7	0	63.8639	6	7.35756e-12	140.711	5	0	0.241581
HBE1	101.942	18	9.74776e-14	68.4241	7	3.0741e-12	9.84561	6	0.131306	23.6727	5	0.000250916	2.04418
PERP	384.403	18	0	375.184	7	0	4.43093	6	0.61857	4.78809	5	0.442285	0.650579
SNAP25	335.822	18	0	105.599	7	0	209.925	6	0	20.2982	5	0.00109849	0.29854
EPB41L4A-AS1	442.989	18	0	12.698	7	0.0798184	71.3885	6	2.12164e-13	358.903	5	0	0.128426
C7	119.899	18	0	16.0925	7	0.0242844	49.2627	6	6.60553e-09	54.5436	5	1.62031e-10	1.62491
NRGN	398.892	18	0	233.108	7	0	105.57	6	0	60.2138	5	1.09789e-11	0.505368
NFATC2	257.937	18	0	76.6351	7	6.67244e-14	108.405	6	0	72.8975	5	2.55351e-14	0.587389
PROX1	520.365	18	0	498.021	7	0	7.79534	6	0.253484	14.5492	5	0.0124724	0.690035
RCN3	244.51	18	0	3.01882	7	0.883256	139.582	6	0	101.909	5	0	0.223756
ZFHX4	160.169	18	0	66.0946	7	9.05898e-12	62.9873	6	1.11032e-11	31.0875	5	9.00207e-06	0.256617
KANSL1	150.928	18	0	67.1675	7	5.5087e-12	48.0997	6	1.12863e-08	35.6608	5	1.11036e-06	0.153148
SMIM1	138.575	18	0	13.9154	7	0.0527068	42.4627	6	1.48976e-07	82.1968	5	3.33067e-16	0.181051
TRIM24	384.316	18	0	158.824	7	0	87.3821	6	1.11022e-16	138.11	5	0	0.251869
INAFM1	398.618	18	0	300.296	7	0	30.1288	6	3.71529e-05	68.1937	5	2.43361e-13	0.301708
C1orf54	216.425	18	0	7.36647	7	0.391745	70.8687	6	2.71227e-13	138.19	5	0	0.221725
TMEM176A	157.458	18	0	145.512	7	0	7.12429	6	0.309506	4.82206	5	0.43798	0.312857
EDNRB	130.178	18	0	106.314	7	0	10.5619	6	0.102898	13.3019	5	0.0207079	0.365737
HIPK2	230.177	18	0	175.66	7	0	19.75	6	0.00306785	34.7673	5	1.67442e-06	0.188538
MAOB	300.067	18	0	176.239	7	0	64.4098	6	5.69322e-12	59.4186	5	1.60273e-11	0.582131
APOA1	289.061	18	0	242.497	7	0	39.3225	6	6.18762e-07	7.24173	5	0.203274	0.601725
RTN3	948.139	18	0	45.726	7	9.88354e-08	356.927	6	0	545.486	5	0	0.145432
LINC00910	200.689	18	0	77.5476	7	4.35207e-14	66.8316	6	1.8221e-12	56.31	5	7.0157e-11	0.854686
RBM3	439.038	18	0	63.5947	7	2.8798e-11	213.21	6	0	162.233	5	0	0.158782
EDIL3	444.829	18	0	143.356	7	0	110.385	6	0	191.088	5	0	0.317407
SLC25A6	624.027	18	0	48.2485	7	3.18366e-08	207.952	6	0	367.827	5	0	0.153753
NAALAD2	219.199	18	0	8.58376	7	0.283937	121.466	6	0	89.1496	5	0	0.24279
AC020916.1	158.869	18	0	96.9767	7	0	14.6523	6	0.0231407	47.2397	5	5.07673e-09	0.359578
HNRNPA3	325.779	18	0	147.62	7	0	119.604	6	0	58.5553	5	2.41603e-11	0.0991733
LDLR	193.221	18	0	44.6325	7	1.6116e-07	53.5374	6	9.14425e-10	95.0512	5	0	0.748254
TRIL	277.856	18	0	132.536	7	0	15.6044	6	0.0160423	129.716	5	0	0.447602
CNN1	139.815	18	0	29.2781	7	0.000128729	107.208	6	0	3.32808	5	0.649545	0.304416
ADAMTS2	359.068	18	0	252.238	7	0	41.4978	6	2.3101e-07	65.3325	5	9.56124e-13	0.473485
IL6ST	196.565	18	0	24.42	7	0.000960935	85.1945	6	3.33067e-16	86.9504	5	0	0.210535
BSG	1060.66	18	0	95.9461	7	0	398.658	6	0	566.058	5	0	0.159137
TMEM108	243.316	18	0	58.8782	7	2.52725e-10	143.761	6	0	40.6761	5	1.09078e-07	0.557142
DDR2	305.667	18	0	251.827	7	0	26.7102	6	0.000164071	27.1294	5	5.38254e-05	0.253735
RAP2C	667.004	18	0	364.002	7	0	190.638	6	0	112.364	5	0	0.238845
ATRX	133.802	18	0	15.8572	7	0.0264533	59.2697	6	6.33318e-11	58.6753	5	2.28213e-11	0.0868385
SGCD	102.926	18	6.42819e-14	63.2414	7	3.39025e-11	11.046	6	0.0869648	28.6381	5	2.73024e-05	0.50293
ASAP1	269.59	18	0	111.253	7	0	43.4828	6	9.35977e-08	114.853	5	0	0.344279
MYH9	242.304	18	0	122.467	7	0	41.2474	6	2.5882e-07	78.5898	5	1.66533e-15	0.212383
NELL2	392.184	18	0	228.347	7	0	58.1269	6	1.08001e-10	105.711	5	0	0.84814
GLT8D2	264.651	18	0	134.512	7	0	79.2245	6	5.21805e-15	50.9148	5	9.00325e-10	0.319914
FKBP11	493.492	18	0	205.066	7	0	133.702	6	0	154.724	5	0	0.280791
ATXN1	147.297	18	0	62.7429	7	4.26736e-11	50.7072	6	3.39107e-09	33.8467	5	2.55428e-06	0.266159
CAMSAP2	632.66	18	0	199.403	7	0	211.867	6	0	221.389	5	0	0.239676
GAL3ST3	1298.16	18	0	492.892	7	0	359.743	6	0	445.523	5	0	0.464692
NTNG1	989.96	18	0	328.125	7	0	252.875	6	0	408.959	5	0	0.908303
RERE	185.178	18	0	9.04078	7	0.249741	114.514	6	0	61.6239	5	5.60985e-12	0.106858
TMEM59L	234.654	18	0	112.572	7	0	79.7401	6	3.9968e-15	42.3417	5	5.02311e-08	0.418414
KLC4	475.045	18	0	272.583	7	0	60.9543	6	2.87969e-11	141.507	5	0	0.356565
FRMD4A	350.209	18	0	291.241	7	0	42.5221	6	1.45004e-07	16.446	5	0.00567958	0.332535
OGA	182.199	18	0	73.0128	7	3.62821e-13	22.8871	6	0.000835197	86.299	5	0	0.114312
SNHG29	949.478	18	0	45.9485	7	8.94595e-08	234.123	6	0	669.407	5	0	0.125692
COPZ2	265.111	18	0	127.799	7	0	77.2554	6	1.32117e-14	60.0566	5	1.18318e-11	0.445521
RAB3IL1	239.344	18	0	55.3114	7	1.29343e-09	67.1767	6	1.54865e-12	116.856	5	0	0.37998
NFIX	259.678	18	0	46.2245	7	7.90517e-08	54.4302	6	6.04108e-10	159.023	5	0	0.360104
GAP43	501.366	18	0	134.336	7	0	256.467	6	0	110.563	5	0	0.955275
PTPRU	325.138	18	0	100.278	7	0	158.641	6	0	66.2196	5	6.25722e-13	0.425035
ETV5	766.502	18	0	443.619	7	0	160.597	6	0	162.285	5	0	0.647391
ABLIM1	381.974	18	0	23.9676	7	0.00115439	114.228	6	0	243.778	5	0	0.188079
PLBD1	173.973	18	0	42.0223	7	5.14885e-07	53.1216	6	1.10897e-09	78.8289	5	1.44329e-15	0.281739
FNBP1L	176.214	18	0	137.252	7	0	30.0389	6	3.86443e-05	8.92306	5	0.112173	0.0749794
FAM221A	1008.65	18	0	34.4813	7	1.39955e-05	396.199	6	0	577.972	5	0	0.504157
PTBP3	384.087	18	0	315.046	7	0	33.8792	6	7.09868e-06	35.1617	5	1.39688e-06	0.334906
WSB1	154.505	18	0	66.3509	7	8.04468e-12	59.601	6	5.42435e-11	28.5529	5	2.83725e-05	0.0978085
ISLR2	134.392	18	0	1.17927	7	0.991396	33.173	6	9.7119e-06	100.039	5	0	0.695825
HOXB-AS3	187.654	18	0	169.445	7	0	4.76674	6	0.57406	13.4425	5	0.0195666	1.03814
HTRA1	228.541	18	0	64.0178	7	2.36849e-11	103.5	6	0	61.0237	5	7.46636e-12	0.69368
NRXN2	229.307	18	0	174.512	7	0	28.2335	6	8.49086e-05	26.5613	5	6.9431e-05	0.192289
PLXNA4	488.145	18	0	366.286	7	0	105.947	6	0	15.9118	5	0.00710039	0.744309
GUCY1A1	208.06	18	0	43.3725	7	2.82628e-07	43.5846	6	8.93542e-08	121.102	5	0	0.408579
TGM2	171.449	18	0	58.3739	7	3.1852e-10	41.0366	6	2.84804e-07	72.039	5	3.85247e-14	0.313846
CD82	177.675	18	0	72.4627	7	4.69069e-13	34.043	6	6.59994e-06	71.1694	5	5.85088e-14	0.373608
AC004540.2	409.208	18	0	358.009	7	0	43.3244	6	1.00609e-07	7.87484	5	0.16327	0.386498
NTRK2	158.401	18	0	60.9721	7	9.6523e-11	88.5566	6	1.11022e-16	8.87254	5	0.114257	0.662314
DNAJC3	277.234	18	0	58.7821	7	2.64128e-10	181.52	6	0	36.9316	5	6.18147e-07	0.277821
ITM2B	1004.59	18	0	327.442	7	0	397.348	6	0	279.796	5	0	0.198888
CHRNA7	191.175	18	0	13.5782	7	0.0592129	33.164	6	9.75082e-06	144.433	5	0	0.517762
NME3	429.492	18	0	259.187	7	0	22.8236	6	0.000857775	147.482	5	0	0.123453
LMO7	235.468	18	0	84.4619	7	1.66533e-15	115.25	6	0	35.7561	5	1.06272e-06	0.49767
CHST9	651.612	18	0	151.633	7	0	199.996	6	0	299.983	5	0	0.701823
PATJ	688.102	18	0	53.0606	7	3.60636e-09	283.198	6	0	351.843	5	0	0.366074
HOXC9	266.829	18	0	105.14	7	0	64.1716	6	6.36746e-12	97.5176	5	0	0.674224
CAST	400.805	18	0	176.944	7	0	85.9102	6	2.22045e-16	137.95	5	0	0.313668
VAMP5	360.123	18	0	30.7208	7	6.9993e-05	104.422	6	0	224.98	5	0	0.323317
SLCO3A1	569.581	18	0	116.712	7	0	232.51	6	0	220.36	5	0	0.63867
SEMA3B	910.675	18	0	70.5846	7	1.12543e-12	288.842	6	0	551.248	5	0	0.365471
RXRG	355.489	18	0	250.445	7	0	50.425	6	3.86346e-09	54.6197	5	1.56296e-10	0.92856
EFEMP1	145.233	18	0	115.854	7	0	14.1638	6	0.027859	15.2159	5	0.00947876	0.248322
CHRD	313.958	18	0	27.0471	7	0.000326838	194.465	6	0	92.4456	5	0	0.719
C1S	237.574	18	0	109.429	7	0	79.1311	6	5.44009e-15	49.0141	5	2.20458e-09	0.572239
YWHAH	295.273	18	0	252.436	7	0	24.6141	6	0.000402436	18.2236	5	0.00267888	0.129923
SERPINB9	488.896	18	0	234.059	7	0	69.2645	6	5.78648e-13	185.573	5	0	0.602278
PRAG1	268.424	18	0	81.7411	7	6.10623e-15	63.1446	6	1.03134e-11	123.538	5	0	0.593947
HHIP-AS1	921.629	18	0	348.298	7	0	207.429	6	0	365.903	5	0	0.57189
ADCY2	813.519	18	0	330.584	7	0	178.94	6	0	303.995	5	0	0.708964
SNCG	127.03	18	0	4.1738	7	0.759555	83.5922	6	6.66134e-16	39.2642	5	2.10105e-07	0.258224
FOXJ1	304.5	18	0	287.601	7	0	11.4847	6	0.0745037	5.41485	5	0.367374	0.600619
BTG3	112.633	18	9.99201e-16	51.1873	7	8.44005e-09	34.7768	6	4.76049e-06	26.6693	5	6.61537e-05	0.15492
CNTNAP4	252.023	18	0	92.8232	7	0	54.3103	6	6.38693e-10	104.89	5	0	0.629312
PARD3B	394.302	18	0	71.2728	7	8.16791e-13	156.96	6	0	166.069	5	0	0.293996
LGI2	698.87	18	0	290.188	7	0	160.113	6	0	248.57	5	0	0.797388
PBX3	168.235	18	0	90.1116	7	1.11022e-16	27.8898	6	9.85596e-05	50.2336	5	1.24135e-09	0.243763
PDLIM3	271.448	18	0	122.777	7	0	58.2245	6	1.03192e-10	90.4464	5	0	0.569208
FBXO32	547.54	18	0	127.409	7	0	155.69	6	0	264.441	5	0	0.656062
TMEM47	341.782	18	0	252.742	7	0	37.2978	6	1.54051e-06	51.7423	5	6.09279e-10	0.416941
DDX3X	125.228	18	0	23.8305	7	0.0012202	92.1993	6	0	9.19806	5	0.10142	0.107841
NMU	263.598	18	0	215.71	7	0	21.1896	6	0.00169612	26.6977	5	6.53187e-05	0.624071
NEFH	104.89	18	2.78666e-14	58.2677	7	3.34426e-10	19.2013	6	0.00383687	27.4212	5	4.72171e-05	0.167277
TET1	157.47	18	0	40.0894	7	1.21017e-06	110.598	6	0	6.78264	5	0.237314	0.086489
SRSF3	487.846	18	0	157.038	7	0	225.035	6	0	105.773	5	0	0.123777
PARD6B	997.296	18	0	72.1166	7	5.51226e-13	363.433	6	0	561.747	5	0	0.363843
HOXA3	180.948	18	0	163.501	7	0	16.3513	6	0.0119874	1.09565	5	0.954488	0.0875114
WASF1	159.625	18	0	36.9089	7	4.88067e-06	87.7571	6	1.11022e-16	34.9592	5	1.53315e-06	0.259674
HIVEP2	595.16	18	0	417.863	7	0	4.36924	6	0.626841	172.928	5	0	0.321736
MYL12B	559.562	18	0	148.976	7	0	139.215	6	0	271.371	5	0	0.143824
TCEA3	316.819	18	0	109.987	7	0	81.5954	6	1.66533e-15	125.237	5	0	0.649227
RGS10	590.137	18	0	219.826	7	0	127.736	6	0	242.574	5	0	0.495865
ATP5ME	101.106	18	1.38778e-13	63.9626	7	2.42963e-11	23.0514	6	0.000779443	14.0925	5	0.0150326	0.0523351
FAT1	209.497	18	0	89.9709	7	1.11022e-16	60.9499	6	2.88554e-11	58.5763	5	2.39202e-11	0.225851
ALX3	280.95	18	0	191.312	7	0	23.6096	6	0.000616016	66.028	5	6.85785e-13	0.328596
COL8A2	896.52	18	0	237.399	7	0	259.402	6	0	399.719	5	0	0.381342
ANO4	176.53	18	0	29.4463	7	0.000119935	139.732	6	0	7.35228	5	0.195731	0.491881
IFI44L	286.441	18	0	220.008	7	0	44.6616	6	5.46368e-08	21.7708	5	0.000578819	0.760791
SRSF7	202.365	18	0	146.001	7	0	52.8324	6	1.2681e-09	3.53129	5	0.618658	0.0691166
HOXB4	385.819	18	0	256.179	7	0	65.2464	6	3.84193e-12	64.3932	5	1.49747e-12	0.623722
NAP1L1	473.302	18	0	78.6411	7	2.60902e-14	182.913	6	0	211.748	5	0	0.157268
CEMIP2	163.74	18	0	88.3687	7	2.22045e-16	66.9926	6	1.68898e-12	8.37868	5	0.136564	0.311999
ACSM3	391.325	18	0	305.686	7	0	52.3689	6	1.57194e-09	33.2706	5	3.32528e-06	0.404481
DAB2	562.98	18	0	310.621	7	0	81.4513	6	1.77636e-15	170.908	5	0	0.626294
SETBP1	104.478	18	3.33067e-14	59.464	7	1.93117e-10	36.0369	6	2.71144e-06	8.97658	5	0.110002	0.110335
FLNB	273.813	18	0	111.408	7	0	81.2973	6	1.88738e-15	81.1077	5	4.44089e-16	0.296762
RARG	219.08	18	0	45.3617	7	1.16336e-07	165.82	6	0	7.89748	5	0.161977	0.256577
SLC9A3R2	296.576	18	0	191.859	7	0	84.8157	6	3.33067e-16	19.9018	5	0.00130387	0.117557
GPC1	337.466	18	0	133.214	7	0	15.4384	6	0.0171079	188.814	5	0	0.236182
TBC1D9	258.046	18	0	56.8377	7	6.43858e-10	127.996	6	0	73.2116	5	2.19824e-14	0.429216
COL13A1	283.966	18	0	19.7183	7	0.00621143	121.008	6	0	143.239	5	0	0.602437
CTNNAL1	181.538	18	0	121.373	7	0	9.73192	6	0.136405	50.4325	5	1.13028e-09	0.158752
NEXN	164.419	18	0	95.7286	7	0	22.4262	6	0.00101329	46.2641	5	8.02426e-09	0.28358
MEGF6	742.229	18	0	482.486	7	0	105.068	6	0	154.676	5	0	0.28293
ST6GALNAC3	517.356	18	0	377.188	7	0	70.4224	6	3.34954e-13	69.7458	5	1.15796e-13	0.304931
IDH1	393.162	18	0	357.707	7	0	7.15343	6	0.306891	28.3017	5	3.17747e-05	0.146087
KIAA1210	220.997	18	0	113.417	7	0	60.1005	6	4.29434e-11	47.4793	5	4.53647e-09	0.774122
FBXW7	238.73	18	0	19.4209	7	0.00696608	189.272	6	0	30.0376	5	1.44995e-05	0.387996
TCIRG1	239.601	18	0	8.95139	7	0.256165	141.338	6	0	89.3123	5	0	0.450265
SIPA1L2	668.502	18	0	330.748	7	0	173.775	6	0	163.979	5	0	0.399847
PRKCG	708.619	18	0	181.338	7	0	216.625	6	0	310.656	5	0	0.656519
ARAP3	394.228	18	0	31.6724	7	4.67064e-05	146.583	6	0	215.972	5	0	0.320923
TP53I3	371.205	18	0	186.802	7	0	133.739	6	0	50.6646	5	1.01311e-09	0.176504
RGS7	160.746	18	0	63.8267	7	2.58711e-11	25.2273	6	0.000309895	71.692	5	4.55191e-14	0.615803
PDK3	668.414	18	0	657.348	7	0	9.69525	6	0.138086	1.37096	5	0.927463	0.204344
PTCH1	377.012	18	0	108.867	7	0	156.026	6	0	112.12	5	0	0.355845
GPCPD1	579.519	18	0	323.933	7	0	91.313	6	0	164.273	5	0	0.208763
KCNMB2	185.73	18	0	44.0185	7	2.11957e-07	39.0847	6	6.88917e-07	102.627	5	0	0.725362
TOX3	445.49	18	0	217.222	7	0	107.811	6	0	120.457	5	0	0.493624
TEAD1	220.377	18	0	95.6412	7	0	64.3713	6	5.79725e-12	60.3646	5	1.02183e-11	0.202587
LIMA1	227.757	18	0	24.5594	7	0.000908001	78.8241	6	6.21725e-15	124.373	5	0	0.475706
LYN	457.107	18	0	450.13	7	0	5.32558	6	0.502783	1.65099	5	0.895016	0.7309
VWA1	331.63	18	0	145.13	7	0	150.494	6	0	36.0057	5	9.47319e-07	0.191747
KCNE4	278.122	18	0	126.364	7	0	91.0193	6	0	60.7382	5	8.55338e-12	0.776798
LTC4S	724.026	18	0	210.329	7	0	166.479	6	0	347.219	5	0	0.5334
DYNLT3	153.863	18	0	8.1938	7	0.315815	112.893	6	0	32.7759	5	4.16933e-06	0.214729
BLVRA	259.798	18	0	96.288	7	0	131.193	6	0	32.3171	5	5.1411e-06	0.196667
NHSL1	1202.28	18	0	417.381	7	0	309.521	6	0	475.377	5	0	0.526085
RSL1D1	369.09	18	0	94.9944	7	0	118.793	6	0	155.303	5	0	0.136754
ZNF770	349.396	18	0	243.503	7	0	18.7819	6	0.00454828	87.1109	5	0	0.175638
FZD1	127.663	18	0	23.0979	7	0.00163893	33.4601	6	8.55073e-06	71.1047	5	6.03961e-14	0.242362
DUSP5	119.22	18	1.11022e-16	38.9677	7	1.98238e-06	10.1535	6	0.118335	70.0986	5	9.76996e-14	0.456008
LAMC3	583.964	18	0	60.9676	7	9.67237e-11	122.176	6	0	400.82	5	0	0.920164
SEC63	557.033	18	0	363.025	7	0	40.0236	6	4.50681e-07	153.984	5	0	0.16745
AP1M2	369.997	18	0	318.34	7	0	23.8093	6	0.000566154	27.8472	5	3.89892e-05	0.71842
LPIN2	258.022	18	0	44.5655	7	1.66054e-07	82.1228	6	1.33227e-15	131.333	5	0	0.178791
SEC61G	235.57	18	0	75.3093	7	1.24123e-13	53.762	6	8.23905e-10	106.499	5	0	0.134367
SSC5D	269.358	18	0	32.2952	7	3.58033e-05	166.432	6	0	70.6301	5	7.57172e-14	0.267239
PCDHGC3	209.811	18	0	87.4067	7	4.44089e-16	33.0117	6	1.04317e-05	89.3926	5	0	0.291282
PTGIS	315.464	18	0	206.657	7	0	29.03	6	6.00466e-05	79.7767	5	8.88178e-16	0.25478
GRK5	334.873	18	0	254.748	7	0	49.2405	6	6.67371e-09	30.8844	5	9.8727e-06	0.431684
RHOC	474.019	18	0	141.866	7	0	205.197	6	0	126.956	5	0	0.175006
MAP9	128.265	18	0	110.464	7	0	0.533604	6	0.997405	17.2678	5	0.00401892	0.0825307
SYT10	368.038	18	0	158.162	7	0	92.2658	6	0	117.61	5	0	0.75486
PPP1R1B	131.22	18	0	6.57665	7	0.474246	106.916	6	0	17.7266	5	0.00330934	0.365004
KANK4	487.125	18	0	211.602	7	0	128.569	6	0	146.955	5	0	0.758421
RAB33A	1360.87	18	0	388.97	7	0	400.717	6	0	571.181	5	0	0.475894
MAGI1	607.945	18	0	111.444	7	0	260.067	6	0	236.435	5	0	0.375513
MAN1A1	146.709	18	0	31.3222	7	5.42171e-05	28.7478	6	6.78995e-05	86.6391	5	0	0.414607
HEBP2	701.284	18	0	488.467	7	0	150.719	6	0	62.0974	5	4.47675e-12	0.167183
RAC2	262.969	18	0	77.2752	7	4.94049e-14	81.7516	6	1.55431e-15	103.942	5	0	0.440584
RBFOX3	179.792	18	0	72.3996	7	4.83058e-13	85.7544	6	2.22045e-16	21.6379	5	0.000613431	0.558011
EFNA1	872.282	18	0	280.776	7	0	200.734	6	0	390.772	5	0	0.212088
KDM5B	130.943	18	0	61.538	7	7.43763e-11	47.0677	6	1.81385e-08	22.3371	5	0.000451697	0.129734
KLK6	290.957	18	0	176.597	7	0	29.63	6	4.62142e-05	84.7296	5	1.11022e-16	0.406941
HNRNPM	243.345	18	0	171.193	7	0	60.5763	6	3.43711e-11	11.5758	5	0.0410853	0.124055
AC009041.2	338.725	18	0	302.559	7	0	32.0433	6	1.60084e-05	4.123	5	0.531846	0.22526
TNS1	182.274	18	0	128.394	7	0	41.8076	6	2.00679e-07	12.0732	5	0.0337986	0.185682
IGF2-AS	213.11	18	0	179.498	7	0	14.4261	6	0.0252217	19.1851	5	0.00177536	0.298386
CCDC144A	137.81	18	0	66.8267	7	6.45206e-12	19.2661	6	0.00373709	51.7168	5	6.16671e-10	0.201474
KCTD20	220.107	18	0	146.768	7	0	32.3328	6	1.40873e-05	41.0066	5	9.35384e-08	0.241145
G0S2	162.762	18	0	14.5185	7	0.042691	117.792	6	0	30.4516	5	1.20171e-05	1.02836
HAS2	165.145	18	0	93.3595	7	0	33.6597	6	7.8257e-06	38.1254	5	3.56055e-07	0.738723
NCOR2	501.785	18	0	167.267	7	0	190.098	6	0	144.42	5	0	0.134471
CLUL1	319.549	18	0	152.983	7	0	22.1548	6	0.0011351	144.412	5	0	0.283613
COL4A6	323.279	18	0	228.307	7	0	64.11	6	6.55453e-12	30.8621	5	9.9734e-06	0.255003
BEX2	297.528	18	0	3.21309	7	0.864615	151.339	6	0	142.976	5	0	0.0963397
DOK5	397.263	18	0	232.627	7	0	115.099	6	0	49.5375	5	1.72308e-09	0.573913
SCD	298.69	18	0	118.097	7	0	65.5552	6	3.32256e-12	115.038	5	0	0.527126
RSRC2	201.502	18	0	19.1187	7	0.00782355	51.0631	6	2.87669e-09	131.32	5	0	0.121559
CDK14	409.762	18	0	68.919	7	2.44249e-12	198.893	6	0	141.951	5	0	0.301082
BLVRB	198.791	18	0	36.9828	7	4.72608e-06	131.327	6	0	30.4815	5	1.18553e-05	0.275192
LRP2	622.738	18	0	258.203	7	0	180.971	6	0	183.563	5	0	0.837882
CPNE8	603.219	18	0	256.811	7	0	114.404	6	0	232.004	5	0	0.400539
RASL10B	361.413	18	0	8.91328	7	0.258942	71.1952	6	2.32481e-13	281.305	5	0	0.686602
CCT2	554.776	18	0	271.832	7	0	138.769	6	0	144.176	5	0	0.150004
KLHL24	442.649	18	0	116.471	7	0	158.028	6	0	168.15	5	0	0.30156
SEC31A	236.395	18	0	171.554	7	0	40.656	6	3.3844e-07	24.1856	5	0.000199992	0.14889
FZD2	154.404	18	0	43.6135	7	2.53869e-07	46.4987	6	2.35523e-08	64.2919	5	1.57163e-12	0.123408
FGF13	410.075	18	0	132.977	7	0	115.831	6	0	161.266	5	0	0.56993
BMP2	412	18	0	141.757	7	0	130.676	6	0	139.567	5	0	0.613132
CDH12	316.839	18	0	94.1417	7	0	108.364	6	0	114.333	5	0	0.698653
ARHGEF40	117.702	18	1.11022e-16	20.8182	7	0.00404881	30.9708	6	2.56769e-05	65.9126	5	7.24643e-13	0.106894
IFIT1	101.29	18	1.28453e-13	70.6418	7	1.0959e-12	2.42962	6	0.87626	28.2187	5	3.29856e-05	0.421855
HNF1B	121.523	18	0	118.502	7	0	2.13875	6	0.906506	0.881383	5	0.971555	0.828477
CD52	407.313	18	0	96.3531	7	0	168.484	6	0	142.477	5	0	1.05464
STK3	146.06	18	0	57.4421	7	4.88217e-10	23.8484	6	0.000556881	64.7691	5	1.25144e-12	0.204356
NYNRIN	145.886	18	0	136.613	7	0	7.78731	6	0.254104	1.48551	5	0.914736	0.0990445
DDX21	231.932	18	0	195.222	7	0	25.9702	6	0.000225507	10.7399	5	0.0567885	0.0899664
DCBLD2	466.141	18	0	110.805	7	0	160.159	6	0	195.178	5	0	0.24084
PLEKHA6	161.956	18	0	32.1347	7	3.83453e-05	108.599	6	0	21.2224	5	0.000735309	0.229494
KCTD14	282.201	18	0	219.516	7	0	46.182	6	2.7236e-08	16.5031	5	0.00554524	0.339445
GNG8	183.035	18	0	10.484	7	0.162761	135.404	6	0	37.1468	5	5.59691e-07	0.454182
AGAP1	1162.12	18	0	324.823	7	0	407.477	6	0	429.819	5	0	0.410503
FHIT	257.237	18	0	89.3825	7	1.11022e-16	54.1734	6	6.80652e-10	113.681	5	0	0.31099
FERMT2	274.084	18	0	195.722	7	0	40.8586	6	3.0874e-07	37.5035	5	4.74682e-07	0.143371
MAF	808.484	18	0	308.737	7	0	158.355	6	0	341.392	5	0	0.65265
CSAD	189.771	18	0	130.896	7	0	20.8315	6	0.00196695	38.0441	5	3.69701e-07	0.172183
SERTM1	313.388	18	0	133.702	7	0	61.3425	6	2.40087e-11	118.344	5	0	0.782989
TSPAN9	216.996	18	0	167.522	7	0	15.3093	6	0.0179825	34.1648	5	2.20773e-06	0.200715
CHD9	135.992	18	0	76.6309	7	6.68354e-14	43.1032	6	1.11284e-07	16.2583	5	0.00614407	0.0909828
IGFN1	435.55	18	0	132.216	7	0	161.47	6	0	141.864	5	0	1.18627
ARHGAP10	174.417	18	0	135.746	7	0	5.22813	6	0.514904	33.4425	5	3.0738e-06	0.217952
NTRK3	242.684	18	0	42.2195	7	4.71768e-07	148.046	6	0	52.419	5	4.42608e-10	0.65405
AHI1	203.428	18	0	94.3009	7	0	52.9296	6	1.21224e-09	56.1973	5	7.40058e-11	0.19535
ADGRG6	570.724	18	0	203.319	7	0	145.804	6	0	221.6	5	0	0.698095
GATA4	108.567	18	5.77316e-15	79.1504	7	2.05391e-14	11.9418	6	0.0632789	17.4751	5	0.00368155	0.624511
SERPINE3	276.885	18	0	119.923	7	0	53.7214	6	8.39569e-10	103.241	5	0	1.88223
SLC10A3	551.36	18	0	231.488	7	0	78.5081	6	7.21645e-15	241.364	5	0	0.303785
PLEC	212.246	18	0	32.4348	7	3.37284e-05	57.2245	6	1.6454e-10	122.587	5	0	0.172193
PHACTR2	313.989	18	0	235	7	0	16.4863	6	0.0113688	62.5021	5	3.69116e-12	0.139555
DYNC1H1	150.627	18	0	105.445	7	0	14.1219	6	0.0283038	31.06	5	9.11515e-06	0.120762
A1BG	149.017	18	0	112.19	7	0	24.7249	6	0.000383897	12.1017	5	0.0334207	0.2436
HOOK1	779.481	18	0	20.9733	7	0.00380992	321.481	6	0	437.026	5	0	0.532893
TRHDE-AS1	684.903	18	0	214.298	7	0	226.202	6	0	244.403	5	0	0.917483
DOK4	248.668	18	0	32.9656	7	2.68696e-05	168.762	6	0	46.9404	5	5.84269e-09	0.299044
GOLGA4	138.545	18	0	26.8292	7	0.000357707	31.2509	6	2.27003e-05	80.4645	5	6.66134e-16	0.0774706
TOX	198.453	18	0	46.6023	7	6.67314e-08	46.826	6	2.02675e-08	105.025	5	0	0.648853
TTC28	213.721	18	0	72.9345	7	3.76366e-13	77.2279	6	1.33227e-14	63.5589	5	2.22988e-12	0.219862
STOM	300.961	18	0	19.9817	7	0.00560928	142.913	6	0	138.066	5	0	0.298415
FOXO1	181.337	18	0	41.2125	7	7.36981e-07	52.1006	6	1.77994e-09	88.0241	5	0	0.407301
PLPP4	631.316	18	0	300.397	7	0	67.1422	6	1.57407e-12	263.776	5	0	0.489571
EPHA3	214.147	18	0	132.935	7	0	18.8815	6	0.0043686	62.3308	5	4.00535e-12	0.493622
ANKRD13B	1123.85	18	0	412.391	7	0	338.455	6	0	373.002	5	0	0.368536
CAPRIN1	384.606	18	0	137.054	7	0	125.464	6	0	122.088	5	0	0.187598
OSBPL6	533.107	18	0	227.527	7	0	165.748	6	0	139.833	5	0	0.459647
GPNMB	162.545	18	0	81.6436	7	6.32827e-15	30.5588	6	3.07693e-05	50.3422	5	1.1794e-09	0.81094
SLC7A8	150.174	18	0	111.303	7	0	20.4429	6	0.00230879	18.4279	5	0.00245529	0.346044
CAV2	582.507	18	0	99.1266	7	0	141.457	6	0	341.923	5	0	0.38179
KIFAP3	238.112	18	0	98.1297	7	0	117.227	6	0	22.7553	5	0.000375931	0.138752
SNHG19	248.171	18	0	150.156	7	0	58.0658	6	1.11125e-10	39.9497	5	1.52868e-07	0.165562
NTN1	244.527	18	0	71.6097	7	6.98108e-13	97.7002	6	0	75.2168	5	8.43769e-15	0.723939
GFRA2	341.7	18	0	301.763	7	0	31.9623	6	1.6591e-05	7.97427	5	0.15766	0.256684
EML6	118.92	18	1.11022e-16	10.0631	7	0.185026	16.5701	6	0.0109999	92.2872	5	0	0.653491
LTBR	546.7	18	0	152.168	7	0	253.568	6	0	140.964	5	0	0.255722
RBP4	183.666	18	0	53.6951	7	2.70211e-09	34.5687	6	5.22299e-06	95.4025	5	0	1.83993
TEC	225.286	18	0	141.926	7	0	26.7378	6	0.000162137	56.6224	5	6.04938e-11	0.388296
LINC00891	318.084	18	0	160.365	7	0	80.1689	6	3.33067e-15	77.5503	5	2.77556e-15	0.731105
SNHG5	121.597	18	0	42.1335	7	4.90099e-07	58.0742	6	1.10693e-10	21.3896	5	0.000683633	0.0753686
CCDC18-AS1	208.77	18	0	73.2982	7	3.17635e-13	64.1466	6	6.44274e-12	71.3257	5	5.42899e-14	0.174244
ENTPD2	496.722	18	0	151.933	7	0	107.842	6	0	236.947	5	0	0.888275
HOXA4	254.74	18	0	44.7481	7	1.53053e-07	47.4962	6	1.4897e-08	162.495	5	0	0.32077
SLC39A4	185.023	18	0	86.7476	7	5.55112e-16	21.3001	6	0.00162015	76.9751	5	3.55271e-15	0.195442
LPAR4	124.199	18	0	4.30282	7	0.744313	47.1752	6	1.72643e-08	72.7213	5	2.77556e-14	0.313481
DMTN	183.956	18	0	177.747	7	0	3.32598	6	0.76696	2.88371	5	0.717909	0.645007
DBI	420.351	18	0	268.102	7	0	54.4961	6	5.85875e-10	97.7529	5	0	0.135712
GPX7	243.023	18	0	55.5398	7	1.16532e-09	133.507	6	0	53.9755	5	2.12028e-10	0.166865
CDC42EP4	122.093	18	0	25.5136	7	0.000615013	45.5424	6	3.65114e-08	51.0367	5	8.50046e-10	0.14137
GRIA1	248.884	18	0	113.084	7	0	71.466	6	2.04503e-13	64.3339	5	1.54043e-12	1.27689
RFTN2	185.623	18	0	9.99709	7	0.188738	69.9801	6	4.12781e-13	105.646	5	0	0.823157
KCNN1	428.19	18	0	180.905	7	0	28.8104	6	6.60742e-05	218.475	5	0	0.316853
SOCS5	299.363	18	0	223.976	7	0	12.6017	6	0.0498157	62.7851	5	3.22531e-12	0.152012
SGK1	164.843	18	0	21.0471	7	0.00370106	69.694	6	4.72511e-13	74.1024	5	1.43219e-14	0.496682
HTRA3	236.099	18	0	3.25471	7	0.860482	77.3031	6	1.28786e-14	155.541	5	0	0.440703
AC002454.1	428.838	18	0	150.219	7	0	157.696	6	0	120.923	5	0	0.335938
LONRF2	593.854	18	0	158.122	7	0	134.745	6	0	300.987	5	0	0.398372
COBLL1	314.164	18	0	49.6341	7	1.70421e-08	136.886	6	0	127.644	5	0	0.252086
ABI3BP	129.289	18	0	15.7532	7	0.027469	68.1628	6	9.72999e-13	45.3727	5	1.21854e-08	0.763284
SYNPO	209.168	18	0	16.8606	7	0.0183175	84.2426	6	4.44089e-16	108.065	5	0	0.410233
SH3D21	131.826	18	0	105.388	7	0	5.93115	6	0.430947	20.5073	5	0.00100334	0.121099
CLMP	349.181	18	0	257.71	7	0	45.3241	6	4.03502e-08	46.1469	5	8.47766e-09	0.423437
MBOAT1	152.312	18	0	16.9903	7	0.0174587	20.1646	6	0.00258865	115.158	5	0	0.269343
MDFI	215.657	18	0	154.155	7	0	41.4837	6	2.32495e-07	20.0182	5	0.00123995	0.0800676
SH3PXD2A	176.371	18	0	116.642	7	0	42.1861	6	1.6896e-07	17.5431	5	0.0035771	0.329033
ITGAV	110.406	18	2.66454e-15	15.6622	7	0.0283882	82.0318	6	1.33227e-15	12.712	5	0.0262323	0.202657
COL2A1	314.871	18	0	41.527	7	6.41243e-07	134.076	6	0	139.268	5	0	0.358691
ASGR1	410.673	18	0	93.3637	7	0	248.058	6	0	69.2519	5	1.4666e-13	0.316383
FIS1	885.914	18	0	198.254	7	0	295.87	6	0	391.79	5	0	0.108207
HYOU1	285.657	18	0	124.011	7	0	112.332	6	0	49.3144	5	1.91401e-09	0.366296
ADAMTS16	421.985	18	0	262.712	7	0	50.7504	6	3.32414e-09	108.523	5	0	0.844926
EPHX1	412.177	18	0	152.632	7	0	59.1271	6	6.76957e-11	200.418	5	0	0.288699
PCLO	405.234	18	0	59.3185	7	2.06464e-10	156.352	6	0	189.564	5	0	0.353871
SLC38A1	965.912	18	0	351.48	7	0	296.71	6	0	317.722	5	0	0.554524
FXYD7	161.623	18	0	124.566	7	0	19.0666	6	0.00405259	17.9909	5	0.00295785	0.369988
STON1	283.257	18	0	176.518	7	0	21.7041	6	0.00136981	85.0351	5	1.11022e-16	0.195387
GATA6-AS1	425.945	18	0	170.428	7	0	24.1851	6	0.000482855	231.332	5	0	0.606707
NUAK1	118.839	18	1.11022e-16	6.74823	7	0.455556	35.8441	6	2.95578e-06	76.2463	5	5.10703e-15	0.238712
POLD4	133.489	18	0	78.2861	7	3.07532e-14	20.2566	6	0.00249259	34.9465	5	1.54209e-06	0.132951
HLA-DMB	114.955	18	3.33067e-16	112.141	7	0	0.922191	6	0.988391	1.89167	5	0.863922	4.43796
NEFL	166.101	18	0	141.669	7	0	2.39825	6	0.879677	22.0338	5	0.000515911	0.559769
MYEF2	569.252	18	0	10.7841	7	0.148317	243.777	6	0	314.691	5	0	0.237436
MXRA7	554.679	18	0	380.851	7	0	92.1749	6	0	81.6523	5	3.33067e-16	0.277116
C9orf72	182.032	18	0	118.944	7	0	36.7474	6	1.9722e-06	26.3407	5	7.66344e-05	0.161461
VPS13C	305.915	18	0	281.741	7	0	5.49108	6	0.482535	18.6824	5	0.00220229	0.185709
EGFL6	236.447	18	0	199.611	7	0	22.8688	6	0.00084164	13.9669	5	0.0158208	0.859954
CRACR2B	424.978	18	0	54.1948	7	2.15216e-09	121.285	6	0	249.498	5	0	0.459674
SMARCA4	451.668	18	0	252.964	7	0	116.669	6	0	82.0349	5	3.33067e-16	0.167734
FAM118A	142.613	18	0	27.1248	7	0.000316473	24.005	6	0.000521151	91.4834	5	0	0.393415
GRIA2	161.443	18	0	44.3267	7	1.84731e-07	73.2478	6	8.80407e-14	43.8681	5	2.46356e-08	0.836917
BAZ1A	272.158	18	0	219.937	7	0	29.6961	6	4.48982e-05	22.5243	5	0.000416091	0.250527
SPHKAP	711.166	18	0	290.175	7	0	188.94	6	0	232.05	5	0	1.0321
ING1	105.498	18	2.15383e-14	66.6625	7	6.96254e-12	1.56528	6	0.955041	37.2699	5	5.2877e-07	0.0858307
LRFN5	242.341	18	0	152.013	7	0	51.5694	6	2.27608e-09	38.7589	5	2.65549e-07	0.600617
NOTCH1	291.563	18	0	43.6232	7	2.52778e-07	44.0232	6	7.31419e-08	203.916	5	0	0.552408
HDLBP	154.283	18	0	72.3975	7	4.83502e-13	29.6503	6	4.58048e-05	52.2349	5	4.82825e-10	0.110538
MDGA2	124.966	18	0	78.6537	7	2.58682e-14	35.0561	6	4.20302e-06	11.2565	5	0.0465243	0.509058
LAYN	316.642	18	0	207.034	7	0	29.6101	6	4.66167e-05	79.998	5	8.88178e-16	0.517712
TRPC4	222.141	18	0	75.141	7	1.34226e-13	65.1682	6	3.98581e-12	81.8314	5	3.33067e-16	0.401445
CDH13	359.672	18	0	139.408	7	0	101.186	6	0	119.078	5	0	1.547
LXN	132.517	18	0	44.3011	7	1.86856e-07	35.7696	6	3.05596e-06	52.4465	5	4.36898e-10	0.201153
MAP3K21	544.929	18	0	332.015	7	0	82.268	6	1.22125e-15	130.645	5	0	0.735127
MGAT4C	197.769	18	0	86.9017	7	5.55112e-16	40.6135	6	3.45018e-07	70.2539	5	9.07052e-14	0.720617
GPHN	346.419	18	0	164.018	7	0	95.1969	6	0	87.2038	5	0	0.348459
ARHGAP20	372.589	18	0	133.336	7	0	93.5796	6	0	145.674	5	0	0.663723
VAMP8	816.086	18	0	212.759	7	0	286.94	6	0	316.387	5	0	0.389067
DOCK10	101.049	18	1.4222e-13	75.5796	7	1.09357e-13	6.84965	6	0.334976	18.6198	5	0.00226202	0.352702
EGR3	109.831	18	3.33067e-15	41.7929	7	5.69992e-07	20.4086	6	0.00234162	47.6292	5	4.22798e-09	0.705948
IRF9	319.464	18	0	50.2819	7	1.27162e-08	105.308	6	0	163.874	5	0	0.194219
KCNT2	386.843	18	0	128.617	7	0	114.062	6	0	144.165	5	0	0.262447
ATP8A2	190.313	18	0	18.8927	7	0.00853015	56.7296	6	2.07225e-10	114.691	5	0	0.48444
NPB	150.848	18	0	47.151	7	5.21595e-08	84.504	6	4.44089e-16	19.1933	5	0.00176912	0.313648
LENG8	159.958	18	0	60.0055	7	1.50577e-10	44.4727	6	5.95633e-08	55.4794	5	1.0401e-10	0.0948914
PTPRZ1	534.213	18	0	507.416	7	0	10.8346	6	0.0936259	15.9625	5	0.00695195	0.881652
BCL3	149.175	18	0	35.5624	7	8.76579e-06	26.5094	6	0.000178883	87.1029	5	0	0.612591
AKT3	255.776	18	0	212.458	7	0	22.9313	6	0.000819833	20.3873	5	0.00105692	0.141792
WDR86	415.213	18	0	177.082	7	0	128.88	6	0	109.25	5	0	0.307984
CD83	402.906	18	0	48.5438	7	2.78712e-08	172.062	6	0	182.301	5	0	0.392278
PLXNA2	617.02	18	0	245.555	7	0	136.593	6	0	234.872	5	0	0.881006
LINC00665	886.496	18	0	34.7613	7	1.24009e-05	377.165	6	0	474.569	5	0	0.199704
L1TD1	117.882	18	1.11022e-16	59.001	7	2.38873e-10	7.2648	6	0.297051	51.6166	5	6.46519e-10	0.416178
ADAMTS5	249.355	18	0	90.5728	7	1.11022e-16	136.972	6	0	21.8093	5	0.000569151	0.871368
PRKCA	228.86	18	0	150.247	7	0	66.9056	6	1.75959e-12	11.7074	5	0.039025	0.323729
ADM	106.559	18	1.36557e-14	73.0918	7	3.4972e-13	24.4574	6	0.000430149	9.00992	5	0.108669	0.498658
SLC8A1	232.664	18	0	191.177	7	0	19.4198	6	0.00351045	22.067	5	0.000508462	0.729219
AL354863.1	456.342	18	0	103.379	7	0	141.45	6	0	211.514	5	0	0.304915
ARHGAP21	455.203	18	0	132.784	7	0	148.44	6	0	173.979	5	0	0.18143
MX1	110.374	18	2.66454e-15	40.6721	7	9.3581e-07	42.7694	6	1.29566e-07	26.9325	5	5.87952e-05	0.336997
EYA4	396.469	18	0	238.688	7	0	72.501	6	1.25344e-13	85.2796	5	1.11022e-16	0.415547
ZNF814	480.58	18	0	176.559	7	0	146.022	6	0	158	5	0	0.427503
MITF	235.348	18	0	100.007	7	0	17.3285	6	0.00814886	118.012	5	0	0.2924
HPSE2	199.124	18	0	53.3985	7	3.09265e-09	75.6048	6	2.88658e-14	70.1208	5	9.67004e-14	1.46669
FAM171A2	342.683	18	0	79.5583	7	1.69864e-14	127.938	6	0	135.187	5	0	0.197084
TLNRD1	121.67	18	0	18.2533	7	0.010878	1.48687	6	0.960362	101.93	5	0	0.139617
DLX3	269.562	18	0	200.179	7	0	63.4627	6	8.88289e-12	5.92007	5	0.314074	0.567906
LINC01122	105.628	18	2.04281e-14	18.1186	7	0.0114461	25.4831	6	0.000277813	62.0265	5	4.63052e-12	0.163157
RAMP1	708.811	18	0	300.556	7	0	108.927	6	0	299.328	5	0	0.548415
BLOC1S1	345.729	18	0	15.2123	7	0.0333724	221.117	6	0	109.4	5	0	0.104487
SET	579.192	18	0	387.235	7	0	125.293	6	0	66.663	5	5.06262e-13	0.108717
ZRANB2	207.191	18	0	63.3603	7	3.20913e-11	41.5604	6	2.24531e-07	102.27	5	0	0.07051
CUX2	238.867	18	0	105.329	7	0	64.8013	6	4.73643e-12	68.737	5	1.87628e-13	0.494009
FAM210B	306.797	18	0	86.9215	7	5.55112e-16	161.717	6	0	58.1588	5	2.91686e-11	0.173669
SORBS2	392.697	18	0	37.0174	7	4.65516e-06	137.355	6	0	218.325	5	0	0.467321
CYP26B1	204.061	18	0	187.244	7	0	12.6779	6	0.0484456	4.13978	5	0.529471	0.777931
EPB41L2	153.176	18	0	64.452	7	1.93775e-11	52.5128	6	1.47058e-09	36.2114	5	8.61689e-07	0.296549
DISP1	564.234	18	0	248.595	7	0	133.233	6	0	182.406	5	0	0.338144
KIF21A	299.165	18	0	161.095	7	0	34.0816	6	6.48769e-06	103.988	5	0	0.182036
SDC2	182.986	18	0	88.3042	7	2.22045e-16	20.8127	6	0.00198227	73.8686	5	1.59872e-14	0.234215
C1QTNF5	236.828	18	0	53.2214	7	3.35214e-09	141.639	6	0	41.9673	5	5.98072e-08	0.437934
CNKSR3	263.705	18	0	82.4305	7	4.44089e-15	39.9479	6	4.66371e-07	141.326	5	0	0.347482
NDUFA4L2	198.363	18	0	51.9007	7	6.10761e-09	52.9108	6	1.22282e-09	93.5514	5	0	1.60778
CYTOR	309.119	18	0	135.614	7	0	34.5783	6	5.20082e-06	138.926	5	0	0.682828
MPP6	497.564	18	0	115.299	7	0	216.958	6	0	165.307	5	0	0.271098
LMCD1	239.963	18	0	116.329	7	0	83.0693	6	7.77156e-16	40.5645	5	1.14886e-07	0.558003
POPDC3	490.727	18	0	104.985	7	0	161.534	6	0	224.208	5	0	1.95525
BICDL1	556.479	18	0	252.033	7	0	122.076	6	0	182.369	5	0	0.84974
KCNIP1	400.336	18	0	271.501	7	0	36.5172	6	2.18666e-06	92.3177	5	0	0.705907
SYTL5	151.381	18	0	36.5801	7	5.63263e-06	67.3542	6	1.42442e-12	47.4466	5	4.60676e-09	1.08308
HBD	150.325	18	0	101.416	7	0	21.3143	6	0.00161062	27.5942	5	4.36878e-05	1.14846
SCTR	512.894	18	0	239.636	7	0	108.563	6	0	164.695	5	0	0.957504
NLGN1	205.072	18	0	83.9484	7	2.10942e-15	56.8135	6	1.9928e-10	64.3104	5	1.55775e-12	0.623044
PLD1	420.511	18	0	136.127	7	0	129.324	6	0	155.06	5	0	0.495831
TUBB6	234.832	18	0	139.592	7	0	28.5859	6	7.28556e-05	66.6547	5	5.0826e-13	0.249353
HEYL	363.931	18	0	27.7662	7	0.000242409	18.046	6	0.00611835	318.119	5	0	0.653503
A4GALT	335.282	18	0	112.33	7	0	134.015	6	0	88.938	5	0	0.445006
BARD1	456.951	18	0	119.998	7	0	147.948	6	0	189.005	5	0	0.32247
EPHB6	306.57	18	0	167.054	7	0	29.5707	6	4.74273e-05	109.945	5	0	0.269024
SCML1	313.956	18	0	247.257	7	0	59.4863	6	5.72316e-11	7.21249	5	0.205311	0.28427
PIM3	164.495	18	0	46.3653	7	7.42159e-08	43.7271	6	8.37294e-08	74.4022	5	1.24345e-14	0.143481
PSD	110.905	18	2.10942e-15	55.7031	7	1.08158e-09	18.6875	6	0.00472522	36.5145	5	7.49325e-07	0.144033
PARD6G-AS1	140.21	18	0	38.8715	7	2.06795e-06	72.3593	6	1.34004e-13	28.9791	5	2.34075e-05	0.519895
CORO1A	886.578	18	0	330.136	7	0	237.528	6	0	318.914	5	0	0.671544
C16orf74	447.433	18	0	67.7885	7	4.12947e-12	172.391	6	0	207.254	5	0	0.311605
CTSH	248.802	18	0	86.9716	7	5.55112e-16	34.8432	6	4.6217e-06	126.987	5	0	0.225851
FMNL3	285.883	18	0	17.7394	7	0.0132027	52.0691	6	1.80613e-09	216.074	5	0	0.366384
LINC02762	123.532	18	0	10.8762	7	0.144113	90.1861	6	0	22.4694	5	0.000426223	0.412516
CALHM2	514.201	18	0	388.169	7	0	46.991	6	1.87886e-08	79.0411	5	1.33227e-15	0.323019
KLF12	142.86	18	0	68.4614	7	3.02125e-12	13.7375	6	0.0327099	60.6613	5	8.87257e-12	0.200622
CLTC	315.681	18	0	277.234	7	0	10.2249	6	0.115497	28.2225	5	3.29283e-05	0.220194
FGF14	202.939	18	0	119.036	7	0	7.01955	6	0.319043	76.8839	5	3.77476e-15	0.768083
NTF3	135.032	18	0	78.1523	7	3.27516e-14	16.4155	6	0.0116893	40.4642	5	1.2037e-07	0.447266
HDAC9	279.973	18	0	167.339	7	0	10.0249	6	0.123609	102.609	5	0	0.606671
BOD1L1	121.721	18	0	15.5591	7	0.0294643	60.3035	6	3.90523e-11	45.8586	5	9.70462e-09	0.0647441
KMT2C	178.013	18	0	34.4634	7	1.41041e-05	56.6945	6	2.10649e-10	86.8556	5	0	0.100688
TOP2B	241.47	18	0	173.164	7	0	55.9806	6	2.93738e-10	12.3252	5	0.0305931	0.151256
TNS3	107.957	18	7.54952e-15	44.8111	7	1.48806e-07	27.4433	6	0.000119577	35.7024	5	1.0893e-06	0.223309
NR5A2	107.876	18	7.77156e-15	22.0516	7	0.00248893	21.2791	6	0.00163432	64.5457	5	1.39222e-12	0.779677
B3GNT9	214.279	18	0	71.285	7	8.12128e-13	113.127	6	0	29.8663	5	1.56698e-05	0.394584
CIRBP	1094.15	18	0	839.705	7	0	47.6437	6	1.39204e-08	206.798	5	0	0.115193
CRTAC1	305.481	18	0	70.0136	7	1.46816e-12	182.079	6	0	53.3886	5	2.79884e-10	0.991546
TMEM50B	249.494	18	0	76.3769	7	7.52731e-14	171.211	6	0	1.90594	5	0.862001	0.173834
SLITRK2	649.382	18	0	204.719	7	0	172.414	6	0	272.249	5	0	0.936325
CCDC170	116.705	18	2.22045e-16	91.7988	7	0	15.6604	6	0.0156975	9.24587	5	0.09965	0.381042
IL1B	190.485	18	0	53.5551	7	2.87998e-09	41.3015	6	2.52538e-07	95.6288	5	0	0.851759
CMYA5	470.018	18	0	220.647	7	0	119.717	6	0	129.654	5	0	0.405355
GASK1B	194.281	18	0	53.974	7	2.37993e-09	124.194	6	0	16.1126	5	0.00652991	0.69843
MACF1	182.632	18	0	99.3146	7	0	52.9595	6	1.19552e-09	30.3578	5	1.25395e-05	0.2232
FADS1	302.865	18	0	116.37	7	0	89.716	6	0	96.7789	5	0	0.337172
TMEM176B	122.957	18	0	76.9237	7	5.82867e-14	17.656	6	0.00715204	28.3771	5	3.07127e-05	0.499193
CACNA1H	497.246	18	0	228.908	7	0	113.175	6	0	155.163	5	0	0.348549
AHR	308.169	18	0	67.0036	7	5.9438e-12	45.8163	6	3.22062e-08	195.349	5	0	0.425735
CARNS1	989.69	18	0	354.976	7	0	267.488	6	0	367.227	5	0	0.638021
CCDC73	218.693	18	0	91.5906	7	1.11022e-16	95.6876	6	0	31.4151	5	7.75544e-06	0.726787
GAS7	137.646	18	0	48.7658	7	2.52166e-08	33.0285	6	1.03541e-05	55.8518	5	8.7181e-11	0.290998
MLEC	153.868	18	0	26.9838	7	0.000335525	54.7796	6	5.13562e-10	72.1047	5	3.73035e-14	0.142458
DAAM2	176.458	18	0	123.873	7	0	50.7594	6	3.31032e-09	1.82625	5	0.872626	0.388281
BCL11A	295.268	18	0	151.149	7	0	65.9767	6	2.72493e-12	78.1424	5	1.9984e-15	0.237449
CHD3	329.225	18	0	149.6	7	0	115.552	6	0	64.0729	5	1.74483e-12	0.137277
DPYSL4	229.907	18	0	105.492	7	0	37.6941	6	1.28912e-06	86.721	5	0	0.430416
GDF6	143.154	18	0	76.5237	7	7.02771e-14	4.28694	6	0.637908	62.3434	5	3.98148e-12	0.302656
SNCAIP	444.09	18	0	257.304	7	0	81.9551	6	1.44329e-15	104.83	5	0	0.406963
PXYLP1	385.368	18	0	212.654	7	0	81.9998	6	1.33227e-15	90.7143	5	0	0.267308
ANO1	205.91	18	0	19.6918	7	0.00627541	14.3086	6	0.0263723	171.91	5	0	0.585988
PLAU	127.818	18	0	101.662	7	0	12.5725	6	0.0503493	13.5833	5	0.0184847	0.280619
SOS 1	130.72	18	0	58.4403	7	3.08963e-10	39.4297	6	5.89521e-07	32.8495	5	4.03145e-06	0.291702
FBN3	155.807	18	0	41.3107	7	7.05661e-07	81.0743	6	2.10942e-15	33.4216	5	3.10327e-06	0.124292
BVES	370.131	18	0	108.981	7	0	117.96	6	0	143.189	5	0	2.04731
GALNTL6	250.276	18	0	82.3259	7	4.66294e-15	110.608	6	0	57.3421	5	4.29911e-11	0.928366
GRIA3	220.576	18	0	55.069	7	1.4447e-09	84.6004	6	4.44089e-16	80.9068	5	5.55112e-16	0.633262
ATP9A	268.603	18	0	66.8624	7	6.34615e-12	85.2631	6	3.33067e-16	116.477	5	0	0.29006
CD302	130.603	18	0	29.5423	7	0.00011518	45.8703	6	3.14184e-08	55.1903	5	1.19284e-10	0.427986
TNFRSF10D	130.387	18	0	8.63306	7	0.280085	47.4449	6	1.52523e-08	74.3094	5	1.29896e-14	0.172455
HEY1	195.386	18	0	10.9805	7	0.139472	22.2904	6	0.00107253	162.115	5	0	0.577334
PDE5A	124.365	18	0	49.7892	7	1.58886e-08	47.4686	6	1.50872e-08	27.1068	5	5.43743e-05	0.453261
RHOJ	191.126	18	0	15.1385	7	0.0342651	40.5288	6	3.58517e-07	135.459	5	0	0.481494
GSDME	504.832	18	0	155.608	7	0	162.717	6	0	186.507	5	0	0.700506
PRKAR2B	110.595	18	2.44249e-15	37.2846	7	4.14287e-06	43.2166	6	1.05677e-07	30.0937	5	1.41351e-05	0.170318
AC080038.1	113.829	18	5.55112e-16	77.3949	7	4.67404e-14	17.1224	6	0.00884379	19.3117	5	0.00168134	0.427554
C19orf38	149.838	18	0	16.8513	7	0.0183807	82.0427	6	1.33227e-15	50.9439	5	8.88066e-10	0.530359
ATRNL1	119.917	18	0	38.2739	7	2.68767e-06	39.7684	6	5.0582e-07	41.8751	5	6.2433e-08	0.373569
LRRC4B	176.09	18	0	57.8539	7	4.04286e-10	58.035	6	1.12738e-10	60.2012	5	1.10451e-11	0.276444
CSPG4	271.732	18	0	33.6363	7	2.01444e-05	54.8204	6	5.0391e-10	183.275	5	0	0.335752
RNPC3	157.256	18	0	31.1406	7	5.85692e-05	29.2398	6	5.47966e-05	96.8752	5	0	0.105239
SASH1	195.646	18	0	28.9542	7	0.000147498	123.252	6	0	43.4398	5	3.00925e-08	0.219598
MPHOSPH8	399.791	18	0	162.473	7	0	30.7006	6	2.89123e-05	206.618	5	0	0.117583
SNTG1	246.701	18	0	231.944	7	0	5.62288	6	0.466732	9.13367	5	0.10385	0.929263
KLK8	511.367	18	0	229.038	7	0	91.5159	6	0	190.813	5	0	0.590032
PARP1	515.009	18	0	240.533	7	0	158.433	6	0	116.044	5	0	0.13202
RNF150	347.018	18	0	123.994	7	0	97.5202	6	0	125.503	5	0	0.307878
ITPR1	301.405	18	0	251.508	7	0	13.2535	6	0.0391829	36.6443	5	7.05786e-07	0.253342
ASXL3	351.807	18	0	113.666	7	0	125.697	6	0	112.444	5	0	0.251579
SREBF2	190.414	18	0	56.7144	7	6.81229e-10	80.688	6	2.55351e-15	53.0117	5	3.34478e-10	0.387085
NQO1	371.645	18	0	183.19	7	0	93.6815	6	0	94.7739	5	0	0.255881
LINC01473	210.179	18	0	80.3523	7	1.16573e-14	67.6302	6	1.25067e-12	62.1963	5	4.27058e-12	0.779787
LPP	180.562	18	0	43.71	7	2.43191e-07	49.7166	6	5.35788e-09	87.1358	5	0	0.240879
LGR6	126.801	18	0	2.40757	7	0.933895	99.0607	6	0	25.3331	5	0.00012014	0.530038
WFDC1	166.582	18	0	122.001	7	0	17.4436	6	0.00778396	27.1377	5	5.3625e-05	0.425338
LRRIQ1	340.835	18	0	246.946	7	0	66.2911	6	2.35012e-12	27.5981	5	4.36101e-05	0.289655
RASSF9	239.664	18	0	184.455	7	0	17.0938	6	0.00894461	38.1143	5	3.57886e-07	0.342387
ANKRD44	168.365	18	0	100.157	7	0	11.1764	6	0.0830761	57.0318	5	4.98128e-11	0.27046
PPP1R12B	110.118	18	2.9976e-15	71.1257	7	8.74745e-13	9.30612	6	0.15708	29.6867	5	1.69978e-05	0.303704
EML4	156.982	18	0	58.8414	7	2.57033e-10	35.9696	6	2.79442e-06	62.1714	5	4.32154e-12	0.228372
TMEFF1	404.387	18	0	373.569	7	0	11.0737	6	0.0861258	19.7445	5	0.00139546	0.148425
ARHGAP6	591.52	18	0	284.409	7	0	124.489	6	0	182.622	5	0	1.09977
EPS8L2	861.519	18	0	124.103	7	0	323.65	6	0	413.765	5	0	0.498432
NUMBL	141.889	18	0	95.3487	7	0	28.5351	6	7.44806e-05	18.0049	5	0.00294033	0.175426
PSME1	716.299	18	0	68.1813	7	3.44103e-12	214.253	6	0	433.864	5	0	0.123736
FGFR2	194.65	18	0	108.858	7	0	31.6719	6	1.88586e-05	54.1203	5	1.97984e-10	0.36553
CHD7	450.523	18	0	125.15	7	0	209.663	6	0	115.71	5	0	0.375155
FAM136A	619.943	18	0	179.96	7	0	165.529	6	0	274.454	5	0	0.182185
AC068587.4	330.238	18	0	251.975	7	0	36.6328	6	2.07625e-06	41.63	5	6.99845e-08	0.496297
IGF1R	112.1	18	1.33227e-15	39.5469	7	1.53677e-06	36.8012	6	1.9252e-06	35.7519	5	1.06477e-06	0.108658
NTM	104.883	18	2.79776e-14	30.7002	7	7.06081e-05	1.93612	6	0.925479	72.247	5	3.4861e-14	0.452315
ALPL	278.743	18	0	237.96	7	0	36.0369	6	2.71152e-06	4.74609	5	0.447647	0.693777
MIR181A1HG	122.797	18	0	46.7187	7	6.33349e-08	12.9976	6	0.0430738	63.0804	5	2.80165e-12	0.230508
TRANK1	726.212	18	0	336.97	7	0	166.94	6	0	222.303	5	0	0.309978
KLHL4	193.287	18	0	128.942	7	0	14.0305	6	0.0292971	50.3153	5	1.19444e-09	0.328792
UBA7	208.551	18	0	51.064	7	8.92521e-09	67.7907	6	1.15952e-12	89.6967	5	0	0.53579
AFDN-DT	447.549	18	0	88.304	7	2.22045e-16	120.793	6	0	238.451	5	0	0.345157
MYO6	452.748	18	0	365.861	7	0	34.2343	6	6.06156e-06	52.6523	5	3.96403e-10	0.206849
SLC29A1	206.47	18	0	58.1228	7	3.57399e-10	79.6669	6	4.21885e-15	68.6807	5	1.92735e-13	0.364973
[truncated: 1,665 more rows]

## Sheet: TradeSeq_MüllerianMesenchymalFe
gene	waldStat (all lineages)	df (all lineages)	pvalue (all lineages)	waldStat_1 (mesenchymal male lineage)	df_1 (mesenchymal male lineage)	pvalue_1 (mesenchymal male lineage)	waldStat_2 (epithelial lineage)	df_2 (epithelial lineage)	pvalue_2 (epithelial lineage)	waldStat_3 (mesenchymal female lineage)	df_3 (mesenchymal female lineage)	pvalue_3 (mesenchymal female lineage)	meanLogFC (all lineages)
GADD45B	388.464	18	0	107.593	7	0	120.636	6	0	160.235	5	0	0.281367
MALAT1	298.572	18	0	54.5429	7	1.84e-09	74.9261	6	3.97e-14	169.103	5	0	0.120891
CDKN1C	667.343	18	0	213.592	7	0	262.058	6	0	191.693	5	0	0.247123
GATA2	758.839	18	0	299.346	7	0	144.747	6	0	314.746	5	0	0.462875
RHOB	438.899	18	0	242.235	7	0	10.5815	6	0.102205	186.083	5	0	0.199335
ID2	615.814	18	0	187.343	7	0	101.567	6	0	326.903	5	0	0.268011
EDNRA	2021.06	18	0	245.423	7	0	253.083	6	0	1522.56	5	0	0.497909
TUBA1B	286.668	18	0	110.529	7	0	21.5465	6	0.0014626	154.592	5	0	0.152793
KCNQ1OT1	575.053	18	0	72.2526	7	5.17e-13	249.798	6	0	253.002	5	0	0.192584
PMP22	872.362	18	0	284.387	7	0	268.562	6	0	319.412	5	0	0.417592
IER3	1038.09	18	0	188.837	7	0	263.849	6	0	585.405	5	0	0.53717
BEX1	750.105	18	0	240.62	7	0	254.58	6	0	254.905	5	0	0.22873
CALR	522.689	18	0	238.154	7	0	45.5109	6	3.7e-08	239.024	5	0	0.181406
KLF10	462.87	18	0	148.043	7	0	64.8831	6	4.56e-12	249.944	5	0	0.285503
NR2F1	645.748	18	0	213.831	7	0	196.514	6	0	235.402	5	0	0.296969
TIMP1	463.61	18	0	212.41	7	0	42.6987	6	1.34e-07	208.501	5	0	0.175678
AHNAK	781.596	18	0	170.469	7	0	244.418	6	0	366.709	5	0	0.275743
SESN3	801.222	18	0	221.967	7	0	133.654	6	0	445.6	5	0	0.274702
PDGFRB	1377.85	18	0	139.46	7	0	222.058	6	0	1016.33	5	0	0.388293
SERPINH1	488.005	18	0	132.353	7	0	178.041	6	0	177.611	5	0	0.178117
SLC2A1	728.196	18	0	292.766	7	0	222.847	6	0	212.584	5	0	0.447718
RASL11B	568.239	18	0	298.217	7	0	114.535	6	0	155.486	5	0	0.218787
ATP1B1	489.473	18	0	146.015	7	0	187.787	6	0	155.672	5	0	0.298113
TCF4	443.491	18	0	88.523	7	2.22e-16	37.3411	6	1.51e-06	317.627	5	0	0.202992
KLHL13	524.137	18	0	164.58	7	0	51.4902	6	2.36e-09	308.067	5	0	0.378976
CSRNP1	438.602	18	0	156.988	7	0	39.1364	6	6.73e-07	242.477	5	0	0.463579
ZFP36L1	397.355	18	0	125.877	7	0	47.6386	6	1.4e-08	223.839	5	0	0.162775
SNHG8	459.322	18	0	47.5152	7	4.43e-08	40.6181	6	3.44e-07	371.189	5	0	0.115803
SLC2A3	524.254	18	0	151.673	7	0	119.272	6	0	253.309	5	0	0.529949
NFE2L2	758.35	18	0	256.138	7	0	94.5547	6	0	407.657	5	0	0.397827
TMEM158	462.589	18	0	58.2684	7	3.34e-10	148.59	6	0	255.731	5	0	0.545336
LRP1	680.306	18	0	257.813	7	0	171.944	6	0	250.549	5	0	0.260067
EVA1B	772.872	18	0	77.3835	7	4.7e-14	50.2112	6	4.26e-09	645.277	5	0	0.208538
NELL1	681.167	18	0	205.41	7	0	200.039	6	0	275.719	5	0	0.628498
MEIS1	472.494	18	0	58.6181	7	2.85e-10	251.384	6	0	162.492	5	0	0.209512
SLC3A2	643.84	18	0	205.505	7	0	226.315	6	0	212.02	5	0	0.236203
DPP6	665.55	18	0	140.419	7	0	235.075	6	0	290.056	5	0	0.668282
GSTM5	401.904	18	0	165.111	7	0	86.7244	6	1.11e-16	150.069	5	0	0.656229
COL4A1	916.992	18	0	267.359	7	0	142.872	6	0	506.76	5	0	0.422916
SERTAD1	396.576	18	0	138.455	7	0	72.0799	6	1.53e-13	186.042	5	0	0.4509
PCDH9	675.872	18	0	158.637	7	0	252.26	6	0	264.975	5	0	0.590398
EPHA7	707.531	18	0	250.99	7	0	178.696	6	0	277.845	5	0	0.611949
FSTL1	573.504	18	0	163.344	7	0	140.999	6	0	269.16	5	0	0.258969
FABP5	579.53	18	0	197.402	7	0	89.749	6	0	292.379	5	0	0.356686
SMAD5	605.198	18	0	94.2645	7	0	35.2789	6	3.81e-06	475.655	5	0	0.231537
HS3ST1	506.694	18	0	226.102	7	0	35.6362	6	3.24e-06	244.955	5	0	0.850599
KCNQ2	429.82	18	0	160.734	7	0	61.7758	6	1.96e-11	207.31	5	0	0.493688
KIAA1217	769.89	18	0	232.632	7	0	14.896	6	0.0210812	522.362	5	0	0.232287
ARHGAP28	591.483	18	0	263.446	7	0	97.1442	6	0	230.893	5	0	0.299274
TLE1	488.196	18	0	135.583	7	0	62.4759	6	1.41e-11	290.138	5	0	0.206477
FBLN1	575.936	18	0	151.329	7	0	55.5351	6	3.61e-10	369.072	5	0	0.274351
LAPTM4A	860.45	18	0	132.284	7	0	170.032	6	0	558.134	5	0	0.117879
FBN2	734.554	18	0	154.258	7	0	285.589	6	0	294.707	5	0	0.467095
FLRT3	641.799	18	0	184.657	7	0	185.227	6	0	271.915	5	0	0.279003
CDC42EP5	551.22	18	0	133.153	7	0	255.102	6	0	162.964	5	0	0.245327
CBLN4	545.781	18	0	225.681	7	0	133.833	6	0	186.266	5	0	1.09656
PLPP1	458.073	18	0	55.4932	7	1.19e-09	112.814	6	0	289.766	5	0	0.285742
OLFM3	553.832	18	0	145.155	7	0	248.061	6	0	160.616	5	0	0.821296
YBX1	643.204	18	0	277.791	7	0	154.7	6	0	210.714	5	0	0.160923
HOPX	376.054	18	0	126.428	7	0	27.3681	6	0.00012353	222.259	5	0	0.891609
AIF1	449.489	18	0	226.555	7	0	45.0573	6	4.56e-08	177.877	5	0	0.308489
PELI1	1067.25	18	0	81.6956	7	6.22e-15	6.83851	6	0.33604	978.719	5	0	0.318187
ALDH1A1	460.209	18	0	145.575	7	0	60.2293	6	4.04e-11	254.405	5	0	2.0072
MMP28	846.367	18	0	194.214	7	0	238.41	6	0	413.742	5	0	0.667833
CALM1	479.58	18	0	213.454	7	0	91.7168	6	0	174.409	5	0	0.211989
SPRY2	575.458	18	0	246.233	7	0	179.09	6	0	150.135	5	0	0.481102
TCEAL2	508.438	18	0	94.5442	7	0	245.142	6	0	168.752	5	0	0.401811
NRP2	870.749	18	0	256.86	7	0	288.62	6	0	325.269	5	0	0.581492
SEPTIN11	483.357	18	0	30.1936	7	8.75e-05	40.0516	6	4.45e-07	413.111	5	0	0.254583
NUDT10	729.249	18	0	299.308	7	0	277.586	6	0	152.355	5	0	0.533136
FNDC5	517.196	18	0	161.78	7	0	77.4359	6	1.21e-14	277.98	5	0	0.43946
SVIL	563.124	18	0	143.623	7	0	237.259	6	0	182.242	5	0	0.397651
TMSB15A	341.494	18	0	98.4178	7	0	41.0453	6	2.84e-07	202.031	5	0	0.173491
PRSS23	625.015	18	0	249.924	7	0	77.6716	6	1.08e-14	297.42	5	0	1.01291
BCAS3	598.029	18	0	201.941	7	0	27.1808	6	0.00013394	368.907	5	0	0.432969
CCDC80	252.77	18	0	36.8034	7	5.11e-06	56.0638	6	2.83e-10	159.903	5	0	0.159846
ZNF703	611.832	18	0	69.343	7	2.01e-12	10.7863	6	0.0952113	531.703	5	0	0.21915
GPC6	657.162	18	0	229.819	7	0	275.269	6	0	152.074	5	0	0.622115
LUM	440.936	18	0	170.66	7	0	94.0095	6	0	176.266	5	0	1.29818
PBX1	484.322	18	0	54.2193	7	2.13e-09	250.299	6	0	179.804	5	0	0.138151
MXRA5	490.575	18	0	34.1984	7	1.58e-05	235.039	6	0	221.338	5	0	0.451411
GAS5	742.594	18	0	244.48	7	0	68.0846	6	1.01e-12	430.029	5	0	0.141831
ACTB	451.841	18	0	155.751	7	0	18.6037	6	0.00488804	277.486	5	0	0.098765
RBMS3	501.68	18	0	86.5349	7	6.66e-16	259.101	6	0	156.044	5	0	0.48505
FHL2	328.734	18	0	128.928	7	0	34.2587	6	6e-06	165.548	5	0	0.255143
ACKR3	821.675	18	0	298.596	7	0	276.275	6	0	246.804	5	0	0.338807
DNAJC15	550.664	18	0	100.139	7	0	285.158	6	0	165.368	5	0	0.462206
TSPAN7	855.896	18	0	217.058	7	0	266.959	6	0	371.88	5	0	0.325852
THBS4	887.811	18	0	71.3475	7	7.89e-13	112.333	6	0	704.131	5	0	0.613381
TUBB	554.408	18	0	181.633	7	0	179.65	6	0	193.125	5	0	0.140566
RDH10	644.751	18	0	246.099	7	0	231.662	6	0	166.99	5	0	0.570626
FDFT1	422.851	18	0	131.373	7	0	134.254	6	0	157.224	5	0	0.324362
TMSB10	457.217	18	0	172.289	7	0	75.8075	6	2.62e-14	209.121	5	0	0.143539
SNAI2	570.547	18	0	184.329	7	0	8.20645	6	0.223365	378.012	5	0	0.531847
TMEM204	815.934	18	0	231.766	7	0	13.3973	6	0.0371426	570.771	5	0	0.494163
ZMIZ1	525.916	18	0	100.848	7	0	201.137	6	0	223.932	5	0	0.213001
ECM1	405.808	18	0	135.117	7	0	48.5459	6	9.19e-09	222.145	5	0	0.723858
DDX17	346.729	18	0	132.935	7	0	59.1398	6	6.73e-11	154.654	5	0	0.0887002
OGN	847.187	18	0	267.014	7	0	280.005	6	0	300.168	5	0	1.82319
RARRES2	738.03	18	0	268.501	7	0	180.004	6	0	289.525	5	0	0.619059
PLD3	391.552	18	0	63.504	7	3e-11	174.158	6	0	153.889	5	0	0.126534
EFNB1	358.231	18	0	107.577	7	0	59.1755	6	6.62e-11	191.479	5	0	0.236986
RRAS	686.81	18	0	231.072	7	0	123.508	6	0	332.23	5	0	0.311044
PTGDS	517.655	18	0	116.687	7	0	210.948	6	0	190.02	5	0	0.896418
TAF1D	697.568	18	0	210.736	7	0	125.755	6	0	361.077	5	0	0.185033
NGFR	476.319	18	0	47.2745	7	4.93e-08	112.883	6	0	316.162	5	0	0.381094
PLXDC1	777.959	18	0	62.5281	7	4.71e-11	9.0134	6	0.172826	706.417	5	0	0.770766
FREM1	706.488	18	0	244.265	7	0	137.708	6	0	324.515	5	0	0.787139
VSNL1	452.881	18	0	227.408	7	0	12.6176	6	0.0495274	212.856	5	0	0.752839
TMEM163	688.758	18	0	56.8371	7	6.44e-10	7.54983	6	0.272972	624.371	5	0	1.23193
HAND2-AS1	649.152	18	0	282.635	7	0	199.156	6	0	167.362	5	0	0.497226
KLF4	279.861	18	0	96.86	7	0	27.4503	6	0.00011922	155.551	5	0	0.530519
LHX9	589.032	18	0	147.524	7	0	275.96	6	0	165.548	5	0	1.10514
TENT5A	328.512	18	0	102.083	7	0	37.0772	6	1.7e-06	189.351	5	0	0.433629
OSR1	352.867	18	0	52.0758	7	5.64e-09	101.993	6	0	198.798	5	0	0.623568
ENG	626.807	18	0	293.077	7	0	2.08156	6	0.912047	331.649	5	0	0.54305
IRS1	312.562	18	0	117.302	7	0	29.1974	6	5.58e-05	166.063	5	0	0.365223
SQLE	479.198	18	0	253.827	7	0	72.9674	6	1e-13	152.403	5	0	0.337233
RAB38	744.56	18	0	264.651	7	0	237.485	6	0	242.424	5	0	0.88268
HMGN2	736.342	18	0	285.259	7	0	281.656	6	0	169.427	5	0	0.118249
WNT6	579.078	18	0	153.457	7	0	222.871	6	0	202.75	5	0	0.542686
CBLB	495.515	18	0	162.148	7	0	108.53	6	0	224.836	5	0	0.278783
KIF26B	419.694	18	0	201.019	7	0	48.262	6	1.05e-08	170.412	5	0	0.514132
PAPPA2	346.477	18	0	168.65	7	0	10.8133	6	0.0943213	167.013	5	0	0.740833
TGFB1I1	507.196	18	0	171.581	7	0	164.842	6	0	170.773	5	0	0.32717
GABRG3	714.981	18	0	255.546	7	0	166.459	6	0	292.976	5	0	0.717063
GSN	725.56	18	0	283.845	7	0	161.021	6	0	280.694	5	0	0.280923
CA8	642.99	18	0	298.704	7	0	188.618	6	0	155.669	5	0	0.935459
FAM162A	495.358	18	0	260.376	7	0	27.3376	6	0.00012517	207.645	5	0	0.218441
RERG	765.293	18	0	261.211	7	0	269.198	6	0	234.884	5	0	0.469667
RASD1	259.992	18	0	79.617	7	1.65e-14	28.6867	6	6.97e-05	151.689	5	0	0.489356
GBP4	380.076	18	0	134.102	7	0	27.8489	6	0.00010032	218.125	5	0	0.731044
HMGB2	461.264	18	0	144.085	7	0	54.8063	6	5.07e-10	262.373	5	0	0.161754
GLI3	571.211	18	0	224.656	7	0	190.672	6	0	155.883	5	0	0.428287
TPM4	481.198	18	0	98.4555	7	0	27.7871	6	0.00010304	354.955	5	0	0.148582
TNFRSF21	588.284	18	0	55.2167	7	1.35e-09	12.1681	6	0.0583231	520.899	5	0	0.258203
SLC35D3	530.518	18	0	198.717	7	0	141.112	6	0	190.688	5	0	0.851158
SERINC2	776.803	18	0	286.073	7	0	297.57	6	0	193.16	5	0	0.510841
COL9A2	321.047	18	0	110.053	7	0	43.4952	6	9.31e-08	167.499	5	0	0.535852
ATP2B4	541.556	18	0	100.064	7	0	158.734	6	0	282.757	5	0	0.266187
FJX1	445.242	18	0	99.6926	7	0	51.1898	6	2.71e-09	294.36	5	0	0.465562
MIR99AHG	491.25	18	0	161.19	7	0	107.944	6	0	222.116	5	0	0.280657
PDLIM2	339.052	18	0	119.983	7	0	12.5341	6	0.0510602	206.535	5	0	0.244065
LUC7L3	308.702	18	0	83.1559	7	3.11e-15	20.2524	6	0.00249692	205.294	5	0	0.0823914
AXIN2	579.097	18	0	258.775	7	0	73.929	6	6.37e-14	246.393	5	0	0.433636
TSPO	544.224	18	0	267.495	7	0	112.701	6	0	164.028	5	0	0.484485
ZEB1	361.323	18	0	64.3268	7	2.05e-11	80.5676	6	2.78e-15	216.428	5	0	0.329806
TTYH1	664.855	18	0	22.5312	7	0.00205624	172.899	6	0	469.425	5	0	0.700613
EGFR	524.251	18	0	176.581	7	0	40.9638	6	2.94e-07	306.706	5	0	0.445409
PTEN	493.516	18	0	110.613	7	0	43.8014	6	8.09e-08	339.102	5	0	0.209636
APRT	517.811	18	0	192.708	7	0	121.526	6	0	203.576	5	0	0.177655
RAB31	575.198	18	0	294.74	7	0	35.9051	6	2.88e-06	244.552	5	0	0.278662
SVIP	677.332	18	0	256.22	7	0	45.562	6	3.62e-08	375.55	5	0	0.540233
S1PR3	398.387	18	0	153.097	7	0	9.49642	6	0.147524	235.794	5	0	0.518955
TFPI	349.22	18	0	163	7	0	3.17264	6	0.786887	183.048	5	0	0.523991
NOTCH3	563.312	18	0	58.5197	7	2.98e-10	100.039	6	0	404.753	5	0	0.269113
CCDC3	450.154	18	0	200.459	7	0	44.2019	6	6.74e-08	205.494	5	0	0.809831
PFN1	787.678	18	0	70.8524	7	9.94e-13	244.428	6	0	472.397	5	0	0.134462
SULF2	730.955	18	0	217.853	7	0	241.769	6	0	271.333	5	0	0.505018
TM7SF2	721.187	18	0	299.374	7	0	61.5899	6	2.14e-11	360.223	5	0	0.292664
EPHB3	326.908	18	0	147.597	7	0	17.2622	6	0.00836637	162.049	5	0	0.245434
ATP8A1	476.914	18	0	169.055	7	0	87.7225	6	1.11e-16	220.137	5	0	0.39124
CTSL	462.556	18	0	189.313	7	0	48.2398	6	1.06e-08	225.003	5	0	0.202943
SEPTIN6	766.221	18	0	204.289	7	0	148.2	6	0	413.733	5	0	0.516611
MLLT11	487.362	18	0	156.478	7	0	129.895	6	0	200.989	5	0	0.424017
PTPRG	429.584	18	0	91.1465	7	1.11e-16	169.833	6	0	168.604	5	0	0.342708
BCL2	289.012	18	0	97.6206	7	0	25.3135	6	0.0002987	166.078	5	0	0.393289
CLDN1	471.049	18	0	86.2486	7	7.77e-16	196.124	6	0	188.676	5	0	0.578493
GTF2I	642.622	18	0	298.603	7	0	82.329	6	1.22e-15	261.689	5	0	0.102482
PTGER3	516.509	18	0	141.678	7	0	169.975	6	0	204.856	5	0	0.995124
IGDCC3	277.09	18	0	90.6031	7	1.11e-16	24.7689	6	0.00037678	161.718	5	0	0.653681
PPDPF	793.945	18	0	220.78	7	0	234.418	6	0	338.747	5	0	0.157414
CELF2	584.649	18	0	178.593	7	0	151.2	6	0	254.856	5	0	0.450952
ZAP70	455.311	18	0	78.2236	7	3.18e-14	0.671046	6	0.995095	376.417	5	0	0.645633
TGFB1	402.013	18	0	190.767	7	0	20.228	6	0.00252208	191.017	5	0	0.290362
NRARP	302.129	18	0	30.6168	7	7.31e-05	51.3771	6	2.49e-09	220.136	5	0	0.326506
HEY2	544.521	18	0	52.9691	7	3.76e-09	133.674	6	0	357.878	5	0	1.1043
ROR2	443.035	18	0	203.759	7	0	88.6458	6	1.11e-16	150.63	5	0	0.437608
FOXS1	552.686	18	0	19.5183	7	0.00670963	55.8633	6	3.1e-10	477.305	5	0	0.498547
STARD4	235.272	18	0	46.9112	7	5.81e-08	37.906	6	1.17e-06	150.455	5	0	0.276481
TUBB4A	552.674	18	0	185.146	7	0	121.127	6	0	246.402	5	0	0.310888
CDK6	725.573	18	0	262.895	7	0	281.03	6	0	181.648	5	0	0.28805
SOX6	659.049	18	0	218.81	7	0	165.818	6	0	274.421	5	0	0.59713
C1orf122	815.967	18	0	277.606	7	0	216.404	6	0	321.957	5	0	0.170757
COL27A1	678.263	18	0	239.687	7	0	220.961	6	0	217.615	5	0	0.24012
EPHB2	344.705	18	0	56.6281	7	7.09e-10	72.6167	6	1.19e-13	215.46	5	0	0.235071
MAL2	542.238	18	0	241.169	7	0	85.4117	6	2.22e-16	215.657	5	0	0.675345
AKAP9	487.991	18	0	143.559	7	0	96.0708	6	0	248.362	5	0	0.131928
SH2D3C	459.234	18	0	39.171	7	1.81e-06	3.41788	6	0.754862	416.645	5	0	0.386991
EPB41L4A-AS1	495.559	18	0	172.334	7	0	11.7498	6	0.0677881	311.476	5	0	0.173581
FZD4	409.268	18	0	145.055	7	0	108.716	6	0	155.497	5	0	0.460686
ANTXR2	363.069	18	0	151.907	7	0	48.0549	6	1.15e-08	163.107	5	0	0.336287
FOXP4	646.79	18	0	240.546	7	0	114.561	6	0	291.684	5	0	0.26075
WLS	306.092	18	0	139.824	7	0	11.5681	6	0.0723269	154.701	5	0	0.154814
RAB11FIP2	473.578	18	0	198.779	7	0	43.3819	6	9.8e-08	231.417	5	0	0.228566
GPC1	498.082	18	0	137.908	7	0	183.215	6	0	176.959	5	0	0.419021
EFNB3	412.196	18	0	141.855	7	0	89.0974	6	0	181.244	5	0	0.297595
RGL1	360.069	18	0	116.227	7	0	25.9858	6	0.000224	217.856	5	0	0.317031
LINC01197	687.375	18	0	180.785	7	0	297.229	6	0	209.361	5	0	0.716474
CHST1	352.607	18	0	109.356	7	0	19.528	6	0.0033589	223.723	5	0	0.858766
LIMD2	462.438	18	0	115.367	7	0	126.332	6	0	220.739	5	0	0.275272
ETS1	244.577	18	0	50.9401	7	9.44e-09	6.17875	6	0.403468	187.458	5	0	0.302562
INKA1	278.843	18	0	87.4405	7	4.44e-16	18.7126	6	0.00467761	172.69	5	0	0.49442
ACTN1	359.259	18	0	53.8119	7	2.56e-09	110.707	6	0	194.74	5	0	0.270693
LMX1A	583.612	18	0	261.172	7	0	150.954	6	0	171.486	5	0	0.666317
OAF	300.295	18	0	101.172	7	0	19.3094	6	0.00367184	179.814	5	0	0.37693
ENTPD1	302.255	18	0	110.668	7	0	1.99234	6	0.920402	189.594	5	0	1.02763
PPP1R9A	494.41	18	0	237.891	7	0	70.4527	6	3.3e-13	186.067	5	0	0.267029
NKD2	489.07	18	0	25.4047	7	0.00064308	125.227	6	0	338.438	5	0	0.55424
MYL12A	383.011	18	0	45.7876	7	9.61e-08	159.848	6	0	177.375	5	0	0.119733
CA11	576.075	18	0	152.959	7	0	236.749	6	0	186.366	5	0	0.232822
KCNK2	302.012	18	0	108.253	7	0	4.16526	6	0.654324	189.593	5	0	0.840777
AOPEP	493.027	18	0	220.877	7	0	34.1363	6	6.33e-06	238.013	5	0	0.189374
PPIB	441.058	18	0	183.021	7	0	84.2199	6	4.44e-16	173.817	5	0	0.137941
NSG1	523.421	18	0	181.399	7	0	169.565	6	0	172.457	5	0	0.321604
PPP1R16A	711.474	18	0	121.798	7	0	240.76	6	0	348.916	5	0	0.409613
ABLIM1	417.963	18	0	130.536	7	0	7.64991	6	0.26489	279.776	5	0	0.197214
MYL12B	722.802	18	0	273.46	7	0	158.527	6	0	290.815	5	0	0.196464
RGS10	586.757	18	0	229.086	7	0	202.44	6	0	155.23	5	0	0.575383
KLC4	359.779	18	0	94.7439	7	0	105.997	6	0	159.038	5	0	0.38592
ITGA1	510.288	18	0	111.517	7	0	33.7375	6	7.56e-06	365.033	5	0	0.641984
PDE4B	457.408	18	0	102.258	7	0	192.55	6	0	162.6	5	0	0.478909
LRRTM3	726.591	18	0	233.185	7	0	253.861	6	0	239.546	5	0	0.76741
ADI1	467.301	18	0	167.657	7	0	67.7758	6	1.17e-12	231.868	5	0	0.197714
SEC63	375.996	18	0	68.8723	7	2.5e-12	104.144	6	0	202.979	5	0	0.119419
RHOC	519.153	18	0	253.155	7	0	63.3891	6	9.2e-12	202.608	5	0	0.161842
PDE4DIP	683.344	18	0	215.909	7	0	185.062	6	0	282.373	5	0	0.305465
TMEM141	327.711	18	0	51.0856	7	8.84e-09	39.9644	6	4.63e-07	236.661	5	0	0.184785
TEKT3	640.159	18	0	263.988	7	0	207.481	6	0	168.69	5	0	0.735232
ARAP3	351.19	18	0	151.078	7	0	23.6753	6	0.00059916	176.437	5	0	0.25157
PARM1	531.182	18	0	168.772	7	0	204.972	6	0	157.437	5	0	1.02694
UACA	555.649	18	0	254.054	7	0	38.5808	6	8.65e-07	263.015	5	0	0.231187
NME3	384.467	18	0	37.6506	7	3.53e-06	162.588	6	0	184.228	5	0	0.146664
EFNA1	842.455	18	0	280.812	7	0	237.585	6	0	324.058	5	0	0.282587
LAMC3	533.949	18	0	136.229	7	0	49.8402	6	5.06e-09	347.881	5	0	0.725047
VAMP5	347.171	18	0	95.1151	7	0	28.0248	6	9.3e-05	224.031	5	0	0.383078
SLC7A2	626.23	18	0	227.544	7	0	180.192	6	0	218.493	5	0	0.543084
LGI2	724.142	18	0	256.092	7	0	174.319	6	0	293.731	5	0	0.695102
CD83	403.301	18	0	195.828	7	0	53.4854	6	9.37e-10	153.988	5	0	0.348941
RASL10B	320.746	18	0	50.6887	7	1.06e-08	16.4395	6	0.0115797	253.618	5	0	0.524991
LPIN2	248.637	18	0	64.2862	7	2.09e-11	17.8123	6	0.00671887	166.539	5	0	0.158273
SLC10A3	536.709	18	0	137.067	7	0	139.869	6	0	259.773	5	0	0.288836
SLCO3A1	582.045	18	0	231.813	7	0	142.727	6	0	207.505	5	0	0.546837
RAD21	512.776	18	0	231.217	7	0	73.851	6	6.62e-14	207.708	5	0	0.120593
CYTOR	277.313	18	0	24.7316	7	0.00084655	85.2008	6	3.33e-16	167.38	5	0	0.488991
FLNB	339.491	18	0	106.482	7	0	70.4583	6	3.29e-13	162.551	5	0	0.331281
FBXO32	398.078	18	0	78.8619	7	2.35e-14	141.011	6	0	178.205	5	0	0.508777
EPHX1	402.742	18	0	79.4231	7	1.81e-14	112.536	6	0	210.783	5	0	0.254752
CAV2	560.817	18	0	198.271	7	0	115.147	6	0	247.4	5	0	0.535971
FAM136A	505.145	18	0	205.9	7	0	79.6745	6	4.22e-15	219.571	5	0	0.176125
AL354863.1	446.181	18	0	173.297	7	0	104.345	6	0	168.538	5	0	0.355734
LTC4S	689.587	18	0	237.193	7	0	231.287	6	0	221.108	5	0	0.696292
KCNN1	458.524	18	0	36.9226	7	4.85e-06	229.576	6	0	192.025	5	0	0.413552
PDE11A	532.133	18	0	202.399	7	0	122.317	6	0	207.417	5	0	1.01438
CHST9	564.97	18	0	251.676	7	0	136.335	6	0	176.96	5	0	0.83135
SERPINB9	573.445	18	0	95.261	7	0	289.366	6	0	188.818	5	0	0.692369
SRRM2	357.219	18	0	89.5891	7	1.11e-16	100.227	6	0	167.403	5	0	0.115901
PATJ	495.96	18	0	262.146	7	0	24.7368	6	0.00038196	209.077	5	0	0.276605
APEX1	421.928	18	0	197.538	7	0	61.9284	6	1.82e-11	162.461	5	0	0.108152
KLK8	539.819	18	0	142.092	7	0	213.201	6	0	184.526	5	0	0.575761
CRACR2B	378.402	18	0	141.777	7	0	37.8749	6	1.19e-06	198.75	5	0	0.500499
KLHL24	458.426	18	0	241.353	7	0	20.7962	6	0.00199582	196.276	5	0	0.207508
MYEF2	521.006	18	0	252.686	7	0	6.03346	6	0.419452	262.286	5	0	0.222573
TSPAN4	497.247	18	0	157.341	7	0	189.164	6	0	150.742	5	0	0.252948
CPNE8	504.292	18	0	135.185	7	0	194.11	6	0	174.997	5	0	0.533589
RAMP1	678.023	18	0	220.341	7	0	233.812	6	0	223.87	5	0	0.733613
FMNL3	329.324	18	0	60.6097	7	1.14e-10	7.93745	6	0.242722	260.777	5	0	0.352341
AMOTL1	216.131	18	0	10.1916	7	0.177976	32.736	6	1.18e-05	173.203	5	0	0.199602
SLC38A1	676.563	18	0	245.717	7	0	197.744	6	0	233.102	5	0	0.524383
HEYL	406.541	18	0	8.97416	7	0.254516	6.22201	6	0.398785	391.345	5	0	0.66614
PLPP4	619.06	18	0	184.918	7	0	180.158	6	0	253.984	5	0	0.685176
AHR	294.165	18	0	77.4746	7	4.51e-14	43.7414	6	8.32e-08	172.949	5	0	0.46979
GNAL	216.236	18	0	9.72048	7	0.204975	9.53665	6	0.14557	196.979	5	0	0.338241
TRHDE-AS1	694.713	18	0	241.717	7	0	230.992	6	0	222.003	5	0	1.00834
LONRF2	593.711	18	0	164.573	7	0	205.471	6	0	223.668	5	0	0.482218
PCLO	339.366	18	0	132.602	7	0	48.4663	6	9.53e-09	158.298	5	0	0.309179
NOTCH1	277.986	18	0	32.2928	7	3.58e-05	49.7751	6	5.22e-09	195.918	5	0	0.44569
SRSF10	327.832	18	0	101.376	7	0	56.165	6	2.7e-10	170.29	5	0	0.0773063
MAF	729.97	18	0	242.6	7	0	281.821	6	0	205.55	5	0	0.680625
LOX	476.789	18	0	155.473	7	0	162.566	6	0	158.75	5	0	0.694849
ADCY2	556.477	18	0	195.764	7	0	192.689	6	0	168.025	5	0	0.670603
SORBS2	395.658	18	0	177.482	7	0	42.1734	6	1.7e-07	176.002	5	0	0.373178
HEY1	195.028	18	0	32.7065	7	3e-05	11.144	6	0.0840267	151.177	5	0	0.576184
ANXA11	535.124	18	0	181.203	7	0	164.268	6	0	189.653	5	0	0.289952
DCBLD2	562.786	18	0	209.411	7	0	106.219	6	0	247.156	5	0	0.239856
CSPG4	305.304	18	0	55.3571	7	1.27e-09	52.631	6	1.39e-09	197.316	5	0	0.398598
SLITRK2	594.113	18	0	190.046	7	0	182.442	6	0	221.626	5	0	0.824346
CDH18	649.132	18	0	252.759	7	0	232.259	6	0	164.114	5	0	1.66408
PLXNA2	501.365	18	0	155.495	7	0	189.357	6	0	156.513	5	0	1.12128
CACNA1H	450.952	18	0	143.685	7	0	151.389	6	0	155.879	5	0	0.306852
ADGRG6	569.21	18	0	190.259	7	0	219.366	6	0	159.586	5	0	0.688742
PSME1	790.536	18	0	291.327	7	0	41.0916	6	2.78e-07	458.117	5	0	0.162975
NTNG1	699.275	18	0	232.122	7	0	191.32	6	0	275.833	5	0	0.971881
C16orf74	487.111	18	0	281.305	7	0	6.71391	6	0.348117	199.092	5	0	0.27165
TRANK1	724.985	18	0	211.609	7	0	275.112	6	0	238.264	5	0	0.335437
GSDME	544.913	18	0	160.251	7	0	205.515	6	0	179.147	5	0	0.666483
ALOX5	598.929	18	0	278.416	7	0	131.857	6	0	188.656	5	0	0.741954
VSTM2L	536.725	18	0	189.003	7	0	172.464	6	0	175.258	5	0	0.79547
FCHO1	568.617	18	0	183.537	7	0	134.789	6	0	250.291	5	0	0.395107
MACROD2	325.248	18	0	135.63	7	0	29.7487	6	4.39e-05	159.869	5	0	0.298908
SLC44A2	500.192	18	0	147.411	7	0	127.526	6	0	225.254	5	0	0.20423
POM121	532.987	18	0	225.34	7	0	119.95	6	0	187.697	5	0	0.167251
WDPCP	436.855	18	0	192.453	7	0	69.3903	6	5.45e-13	175.011	5	0	0.259813
IGFN1	484.848	18	0	149.471	7	0	137.992	6	0	197.385	5	0	1.1415
TLE2	442.606	18	0	209.345	7	0	42.8374	6	1.26e-07	190.424	5	0	0.375647
ETV6	317.362	18	0	69.5747	7	1.8e-12	31.4414	6	2.09e-05	216.346	5	0	0.24436
ZFAS1	665.717	18	0	270.807	7	0	79.8203	6	3.89e-15	315.09	5	0	0.129276
MAP4	374.253	18	0	111.8	7	0	62.162	6	1.64e-11	200.292	5	0	0.19369
MPHOSPH8	395.054	18	0	95.7343	7	0	57.8359	6	1.24e-10	241.483	5	0	0.136688
PCOLCE2	395.97	18	0	89.6284	7	1.11e-16	136.964	6	0	169.377	5	0	0.366954
YPEL3	310.703	18	0	105.572	7	0	14.1672	6	0.0278234	190.963	5	0	0.167898
LINGO1	228.178	18	0	53.4222	7	3.06e-09	6.58329	6	0.361107	168.173	5	0	0.348609
FHL3	225.477	18	0	43.5606	7	2.6e-07	22.9859	6	0.00080123	158.931	5	0	0.236927
AC012368.1	265.777	18	0	49.3826	7	1.91e-08	7.40187	6	0.285275	208.993	5	0	0.681028
MTUS2	670.635	18	0	280.183	7	0	177.484	6	0	212.968	5	0	0.576544
TMEM130	445.59	18	0	198.377	7	0	95.4528	6	0	151.761	5	0	0.447913
SERTAD4	622.253	18	0	236.734	7	0	207.565	6	0	177.953	5	0	0.466861
ARID4B	427.835	18	0	199.565	7	0	18.1571	6	0.00585145	210.113	5	0	0.100254
BARD1	440.051	18	0	151.508	7	0	85.8997	6	2.22e-16	202.643	5	0	0.315026
CLDN15	474.188	18	0	198.416	7	0	97.9751	6	0	177.797	5	0	0.509398
PLD1	323.818	18	0	125.154	7	0	33.936	6	6.92e-06	164.728	5	0	0.491199
FOXO6	587.891	18	0	105.121	7	0	279.704	6	0	203.066	5	0	0.385359
PYGL	442.484	18	0	138.072	7	0	69.0435	6	6.42e-13	235.368	5	0	0.379575
SERBP1	533.763	18	0	230.076	7	0	105.062	6	0	198.625	5	0	0.105437
ELK3	362.307	18	0	34.216	7	1.57e-05	176.973	6	0	151.118	5	0	0.268068
ITPR3	404.485	18	0	172.321	7	0	51.1902	6	2.71e-09	180.974	5	0	0.303989
TRHDE	498.081	18	0	197.558	7	0	145.949	6	0	154.574	5	0	1.3683
PPP2R5E	568.239	18	0	224.35	7	0	20.901	6	0.00191125	322.987	5	0	0.234898
AHCY	696.494	18	0	175.167	7	0	58.1789	6	1.05e-10	463.148	5	0	0.234639
MMEL1	430.023	18	0	132.285	7	0	140.163	6	0	157.576	5	0	0.560679
AFDN-DT	384.134	18	0	134.059	7	0	40.2321	6	4.1e-07	209.843	5	0	0.432236
ARHGAP23	447.101	18	0	207.231	7	0	78.3441	6	7.88e-15	161.526	5	0	0.218554
METRNL	624.793	18	0	296.323	7	0	66.3929	6	2.24e-12	262.077	5	0	0.349813
SPHKAP	646.198	18	0	200.277	7	0	243.3	6	0	202.621	5	0	1.0503
TSPAN13	376.62	18	0	169.216	7	0	37.8865	6	1.18e-06	169.517	5	0	0.474736
TMEM178A	502.068	18	0	235.487	7	0	69.3175	6	5.64e-13	197.264	5	0	0.452712
NRBP2	405.568	18	0	130.598	7	0	89.8122	6	0	185.158	5	0	0.266541
FGFRL1	306.657	18	0	116.882	7	0	21.5315	6	0.00147171	168.243	5	0	0.242813
RNH1	684.475	18	0	208.59	7	0	150.14	6	0	325.745	5	0	0.187554
MCAM	311.885	18	0	87.0485	7	4.44e-16	16.3131	6	0.0121685	208.523	5	0	0.469519
APBB1	347.925	18	0	124.222	7	0	68.0775	6	1.01e-12	155.625	5	0	0.238132
DMXL1	315.33	18	0	113.035	7	0	32.8332	6	1.13e-05	169.462	5	0	0.171551
ABCG1	377.07	18	0	178.87	7	0	23.472	6	0.00065286	174.728	5	0	0.74947
CASTOR2	480.603	18	0	218.692	7	0	76.6472	6	1.75e-14	185.263	5	0	0.183938
STIM2	416.76	18	0	140.797	7	0	110.321	6	0	165.642	5	0	0.204732
MPP3	426.725	18	0	177.52	7	0	23.4157	6	0.00066856	225.789	5	0	0.361335
PALMD	480.419	18	0	175.529	7	0	134.073	6	0	170.816	5	0	1.03955
DTX1	315.205	18	0	19.2128	7	0.00754613	69.5023	6	5.17e-13	226.49	5	0	0.532889
ATP5F1B	587.882	18	0	285.112	7	0	131.729	6	0	171.042	5	0	0.137196
KCNA4	528.727	18	0	158.948	7	0	199.326	6	0	170.454	5	0	0.722599
CLDND1	579.995	18	0	196.442	7	0	131.352	6	0	252.201	5	0	0.26852
THBD	477.574	18	0	175.439	7	0	141.01	6	0	161.125	5	0	0.946248
PYGM	464.158	18	0	161.546	7	0	139.879	6	0	162.732	5	0	0.593657
LRATD2	364.062	18	0	184.596	7	0	24.6542	6	0.00039563	154.812	5	0	0.435734
CPNE2	635.965	18	0	202.574	7	0	245.638	6	0	187.753	5	0	0.340662
CCDC85C	564.249	18	0	278.14	7	0	108.009	6	0	178.099	5	0	0.285509
ARHGAP22	688.12	18	0	261.244	7	0	269.076	6	0	157.8	5	0	0.790576
HHIPL1	574.852	18	0	215.97	7	0	174.428	6	0	184.454	5	0	0.605487
COX6B2	416.142	18	0	124.553	7	0	118.7	6	0	172.889	5	0	0.530575
PLLP	429.737	18	0	187.638	7	0	71.8162	6	1.73e-13	170.283	5	0	0.47174
FAM177A1	492.823	18	0	217.821	7	0	29.0037	6	6.07e-05	245.998	5	0	0.180388
MYO1D	386.356	18	0	212.514	7	0	17.5997	6	0.00731432	156.243	5	0	0.2446
POMGNT2	566.528	18	0	214.718	7	0	156.805	6	0	195.005	5	0	0.300634
ITGB5	362.998	18	0	137.411	7	0	51.4532	6	2.4e-09	174.134	5	0	0.185956
ZNF664	491.995	18	0	282.6	7	0	45.3107	6	4.06e-08	164.084	5	0	0.16386
CFD	258.837	18	0	85.6711	7	9.99e-16	23.0085	6	0.00079364	150.157	5	0	0.421165
ECHDC2	452.554	18	0	247.953	7	0	44.525	6	5.82e-08	160.077	5	0	0.200203
FAXDC2	410.856	18	0	111.562	7	0	115.148	6	0	184.146	5	0	0.282165
SLC25A29	606.76	18	0	296.412	7	0	32.6837	6	1.21e-05	277.665	5	0	0.241236
SLC13A3	480.032	18	0	142.975	7	0	181.683	6	0	155.374	5	0	0.346858
C15orf39	300.382	18	0	117.471	7	0	20.5837	6	0.00217871	162.327	5	0	0.25922
OAZ1	326.095	18	0	64.7085	7	1.72e-11	70.0141	6	4.06e-13	191.372	5	0	0.117235
CRYL1	428.036	18	0	126.915	7	0	100.766	6	0	200.355	5	0	0.381353
KLHL23	468.588	18	0	239.357	7	0	68.5378	6	8.15e-13	160.693	5	0	0.213377
RAC3	453.026	18	0	197.994	7	0	35.6327	6	3.25e-06	219.399	5	0	0.296043
DOK7	516.846	18	0	231.479	7	0	114.05	6	0	171.317	5	0	0.651951
ADA	205.706	18	0	32.4737	7	3.32e-05	17.0334	6	0.00916111	156.199	5	0	0.425898
SLC35B3	572.557	18	0	238.587	7	0	116.204	6	0	217.766	5	0	0.293864
RALGAPA1	384.573	18	0	179.519	7	0	13.6281	6	0.0340774	191.427	5	0	0.186639
MUS81	433.787	18	0	126.357	7	0	140.822	6	0	166.608	5	0	0.306188
CGN	370.388	18	0	132.162	7	0	83.3409	6	7.77e-16	154.886	5	0	0.790513
SERTAD2	312.99	18	0	86.3431	7	6.66e-16	44.2979	6	6.45e-08	182.349	5	0	0.178727
LPCAT4	467.875	18	0	267.501	7	0	37.3399	6	1.51e-06	163.034	5	0	0.294086
CARHSP1	458.091	18	0	107.711	7	0	95.1283	6	0	255.252	5	0	0.173691
MMP24OS	568.932	18	0	198.588	7	0	44.7917	6	5.15e-08	325.552	5	0	0.256682
ZNF217	461.845	18	0	243.178	7	0	66.5591	6	2.07e-12	152.107	5	0	0.270432
MAPK14	344.46	18	0	125.615	7	0	41.5	6	2.31e-07	177.345	5	0	0.244998
TMEM132A	546.844	18	0	275.353	7	0	116.321	6	0	155.17	5	0	0.215057
BEND7	416.254	18	0	186.768	7	0	57.0424	6	1.79e-10	172.444	5	0	0.220667
DNAJC22	521.116	18	0	226.924	7	0	92.0397	6	0	202.153	5	0	0.495963
SYDE2	453.659	18	0	188.981	7	0	82.6071	6	9.99e-16	182.071	5	0	0.439794

## Sheet: TradeSeq_MüllerianEpithelial
gene	waldStat (all lineages)	df (all lineages)	pvalue (all lineages)	waldStat_1 (mesenchymal male lineage)	df_1 (mesenchymal male lineage)	pvalue_1 (mesenchymal male lineage)	waldStat_2 (epithelial lineage)	df_2 (epithelial lineage)	pvalue_2 (epithelial lineage)	waldStat_3 (mesenchymal female lineage)	df_3 (mesenchymal female lineage)	pvalue_3 (mesenchymal female lineage)	meanLogFC (all lineages)
MAP1B	2379.6	18	0	140.367	7	0	2155.14	6	0	84.0939	5	1.11e-16	0.510339
WFDC2	1558.94	18	0	78.532	7	2.74e-14	1409.46	6	0	70.9546	5	6.48e-14	0.548074
PNOC	1310.25	18	0	83.1844	7	3.11e-15	1107.2	6	0	119.861	5	0	1.05941
DACH1	1295.78	18	0	127.943	7	0	1060.77	6	0	107.068	5	0	0.471551
CLDN3	684.597	18	0	5.11632	7	0.645771	667.208	6	0	12.2728	5	0.0312353	2.47543
TUBA1A	359.283	18	0	106.507	7	0	197.071	6	0	55.705	5	9.35e-11	0.197932
LHX1	831.118	18	0	29.0062	7	0.00014431	774.901	6	0	27.2109	5	5.19e-05	0.974295
CHL1	1020.48	18	0	24.6058	7	0.00089104	986.6	6	0	9.27782	5	0.0984827	0.801635
TIMP3	461.78	18	0	86.4993	7	6.66e-16	322.846	6	0	52.435	5	4.39e-10	0.251404
PRICKLE1	1368.47	18	0	30.9414	7	6.37e-05	1260.72	6	0	76.8072	5	3.89e-15	0.244459
MATN2	1068.13	18	0	134.644	7	0	842.365	6	0	91.1162	5	0	0.492382
MECOM	647.422	18	0	10.7871	7	0.148179	618.414	6	0	18.22	5	0.0026829	0.545862
SOX17	526.115	18	0	2.44295	7	0.931332	522.214	6	0	1.4579	5	0.917876	0.699956
ELF3	589.763	18	0	28.6786	7	0.00016557	556.441	6	0	4.64327	5	0.460946	0.645969
CALD1	908.391	18	0	148.599	7	0	675.307	6	0	84.4851	5	1.11e-16	0.184402
CLDN4	536.577	18	0	7.51903	7	0.376907	525.28	6	0	3.77844	5	0.581736	2.33063
RAMP2	1359.64	18	0	127.684	7	0	1134.65	6	0	97.3124	5	0	0.247656
MMP2	456.765	18	0	121.065	7	0	225.427	6	0	110.273	5	0	0.188117
PSAT1	836.857	18	0	132.119	7	0	641.112	6	0	63.6255	5	2.16e-12	0.453202
SPON1	885.206	18	0	118.106	7	0	764.82	6	0	2.28015	5	0.809178	0.673919
CLDN6	665.275	18	0	67.5783	7	4.55e-12	558.057	6	0	39.6403	5	1.76e-07	1.13608
AL133415.1	416.781	18	0	147.644	7	0	150.514	6	0	118.623	5	0	0.275803
RCN2	1008.77	18	0	61.743	7	6.77e-11	914.596	6	0	32.429	5	4.89e-06	0.178169
ROR1	733.499	18	0	29.8315	7	0.00010196	683.807	6	0	19.8598	5	0.00132775	0.224622
GCHFR	797.74	18	0	124.304	7	0	578.457	6	0	94.9798	5	0	0.411806
BTG1	301.723	18	0	102.036	7	0	185.345	6	0	14.3415	5	0.0135796	0.104567
SAT1	529.733	18	0	65.7901	7	1.04e-11	323.655	6	0	140.288	5	0	0.201441
KLF5	898.476	18	0	101.711	7	0	721.031	6	0	75.7337	5	6.55e-15	0.457442
WNT5A	938.788	18	0	104.509	7	0	780.13	6	0	54.1482	5	1.95e-10	0.307945
MARCKS	370.143	18	0	51.2388	7	8.25e-09	172.869	6	0	146.035	5	0	0.143954
RARRES1	515.075	18	0	83.2293	7	3e-15	308.875	6	0	122.971	5	0	0.467281
NOTCH2	479.666	18	0	119.03	7	0	260.138	6	0	100.497	5	0	0.271507
RNASET2	571.079	18	0	29.269	7	0.00012922	418.716	6	0	123.094	5	0	0.236475
MRPL3	821.244	18	0	105.891	7	0	653.513	6	0	61.8399	5	5.06e-12	0.176044
TUBB3	752.06	18	0	69.9274	7	1.53e-12	648.076	6	0	34.0563	5	2.32e-06	0.393366
TNFRSF12A	447.967	18	0	57.7407	7	4.26e-10	295.656	6	0	94.5702	5	0	0.462643
PALLD	463.166	18	0	148.209	7	0	223.224	6	0	91.7329	5	0	0.301335
MMP7	165.619	18	0	1.19584	7	0.991022	163.643	6	0	0.779703	5	0.97831	0.866026
CA2	759.997	18	0	30.311	7	8.33e-05	712.953	6	0	16.7331	5	0.0050348	0.443415
PRKG1	588.728	18	0	92.2084	7	0	429.499	6	0	67.0213	5	4.27e-13	0.38756
RUNX1T1	1183.11	18	0	146.424	7	0	1003.36	6	0	33.3207	5	3.25e-06	0.267406
CYBA	994.144	18	0	49.2289	7	2.05e-08	913.375	6	0	31.5398	5	7.33e-06	0.19353
MAGI2-AS3	820.759	18	0	95.0432	7	0	635.088	6	0	90.6274	5	0	0.220752
HOXA7	615.897	18	0	130.969	7	0	435.957	6	0	48.9716	5	2.25e-09	0.291704
PCSK5	1199.57	18	0	56.0142	7	9.38e-10	1097.73	6	0	45.8274	5	9.85e-09	0.481328
KCTD1	777.921	18	0	12.9931	7	0.0722765	756.918	6	0	8.00961	5	0.155707	0.307782
C19orf33	906.298	18	0	111.514	7	0	705.262	6	0	89.5227	5	0	0.907218
FGF20	411.446	18	0	1.5706	7	0.979764	408.92	6	0	0.955252	5	0.966094	0.361696
PAX2	825.407	18	0	8.67666	7	0.276712	810.977	6	0	5.75351	5	0.330947	0.76402
NR2F2-AS1	607.647	18	0	99.5383	7	0	429.155	6	0	78.9536	5	1.44e-15	0.393617
IGF2BP3	1041.31	18	0	91.4139	7	1.11e-16	885.576	6	0	64.3176	5	1.55e-12	0.272802
H2AFZ	316.065	18	0	107.889	7	0	186.568	6	0	21.6086	5	0.00062132	0.120652
JPT1	548.38	18	0	50.6462	7	1.08e-08	462.84	6	0	34.8934	5	1.58e-06	0.232236
PPP1R14B	698.27	18	0	123.866	7	0	484.257	6	0	90.1478	5	0	0.2572
LHX1-DT	559.286	18	0	32.9092	7	2.75e-05	493.675	6	0	32.7016	5	4.31e-06	0.706947
RRBP1	436.954	18	0	147.991	7	0	271.118	6	0	17.8453	5	0.00314673	0.200469
CAMK2N1	373.818	18	0	82.4266	7	4.44e-15	276.515	6	0	14.8764	5	0.0109038	0.226022
GSTP1	1320.81	18	0	77.6185	7	4.21e-14	1151.62	6	0	91.5681	5	0	0.115205
IFI16	990.385	18	0	97.4727	7	0	747.943	6	0	144.969	5	0	0.382312
MYC	620.694	18	0	103.535	7	0	430.385	6	0	86.7741	5	0	0.357946
CCSER1	288.928	18	0	9.53934	7	0.216216	258.482	6	0	20.9063	5	0.00084375	0.368186
NFIA	557.531	18	0	26.0481	7	0.00049379	491.165	6	0	40.3185	5	1.29e-07	0.178401
LHFPL3-AS2	433.442	18	0	3.64223	7	0.819939	428.907	6	0	0.891936	5	0.970803	1.09315
NEDD9	439.591	18	0	50.3658	7	1.22e-08	386.663	6	0	2.56232	5	0.767081	0.484983
MEIS3	811.285	18	0	23.3403	7	0.00148684	718.185	6	0	69.76	5	1.15e-13	0.311413
ERBB4	571.156	18	0	80.4813	7	1.1e-14	412.834	6	0	77.8408	5	2.33e-15	0.745038
BCHE	480.606	18	0	72.0599	7	5.66e-13	314.981	6	0	93.5645	5	0	0.480927
MSX2	348.005	18	0	103.924	7	0	197.385	6	0	46.6956	5	6.55e-09	0.713617
AUTS2	282.503	18	0	17.0579	7	0.0170268	256.152	6	0	9.2938	5	0.0979037	0.147632
KIF12	483.495	18	0	106.555	7	0	302.928	6	0	74.0115	5	1.5e-14	0.534582
ARL4C	377.051	18	0	65.3333	7	1.29e-11	310.631	6	0	1.08687	5	0.955259	0.304658
S100A14	571.188	18	0	66.1727	7	8.74e-12	482.522	6	0	22.4928	5	0.00042187	1.0102
TNNI1	907.302	18	0	114.474	7	0	649.036	6	0	143.792	5	0	0.337213
CMTM7	681.307	18	0	18.7543	7	0.00899289	619.998	6	0	42.5542	5	4.55e-08	0.385572
MAP3K1	601.932	18	0	108.446	7	0	440.061	6	0	53.4256	5	2.75e-10	0.348162
TRPS1	500.531	18	0	81.8775	7	5.66e-15	360.299	6	0	58.3545	5	2.66e-11	0.339457
TWIST1	371.727	18	0	110.895	7	0	186.834	6	0	73.998	5	1.51e-14	0.396831
HOXB6	673.292	18	0	103.72	7	0	488.955	6	0	80.6167	5	6.66e-16	0.765136
CREB3L1	600.985	18	0	51.8167	7	6.34e-09	530.154	6	0	19.0142	5	0.00191045	0.301052
S100A4	543.149	18	0	104.02	7	0	403.768	6	0	35.3604	5	1.27e-06	0.473512
STMN1	508.854	18	0	146.913	7	0	295.805	6	0	66.1361	5	6.51e-13	0.137263
ASRGL1	586.94	18	0	65.9084	7	9.88e-12	473.75	6	0	47.2812	5	4.98e-09	0.49004
CALU	313.813	18	0	76.1255	7	8.47e-14	183.166	6	0	54.5222	5	1.64e-10	0.137926
PIK3R1	380.025	18	0	47.2173	7	5.06e-08	212.647	6	0	120.161	5	0	0.210164
HOXB8	461.442	18	0	19.2641	7	0.00739911	430.627	6	0	11.5504	5	0.041496	1.76968
NUDT4	767.611	18	0	60.8365	7	1.03e-10	670.137	6	0	36.6382	5	7.08e-07	0.291509
CKB	322.699	18	0	119.024	7	0	173.011	6	0	30.6637	5	1.09e-05	0.414272
NNAT	201.817	18	0	42.5645	7	4.05e-07	153.734	6	0	5.51832	5	0.355942	0.190465
FGF7	331.596	18	0	63.5799	7	2.9e-11	239.425	6	0	28.5909	5	2.79e-05	0.494018
MT2A	310.428	18	0	42.0306	7	5.13e-07	189.474	6	0	78.9229	5	1.44e-15	0.625964
GSTM2	307.632	18	0	95.4505	7	0	168.833	6	0	43.3479	5	3.14e-08	0.132759
SSTR2	583.48	18	0	2.40499	7	0.93408	580.269	6	0	0.805172	5	0.976702	0.521595
METRN	442.238	18	0	107.846	7	0	218.064	6	0	116.328	5	0	0.248139
GNAI1	273.982	18	0	46.0892	7	8.4e-08	184.28	6	0	43.6123	5	2.78e-08	0.22013
UBE2D2	654.262	18	0	26.5007	7	0.00040975	589.94	6	0	37.8207	5	4.1e-07	0.126669
TSHZ3	675.485	18	0	81.7142	7	6.11e-15	535.42	6	0	58.3507	5	2.66e-11	0.303587
CLIP3	380.963	18	0	22.7143	7	0.00191124	354.598	6	0	3.65125	5	0.600636	0.112703
CD81	392.849	18	0	110.697	7	0	237.517	6	0	44.6341	5	1.72e-08	0.115482
SPTBN1	426.271	18	0	94.1277	7	0	215.614	6	0	116.529	5	0	0.262122
MDK	513.587	18	0	103.08	7	0	291.131	6	0	119.375	5	0	0.146198
MRC2	272.193	18	0	65.8114	7	1.03e-11	164.838	6	0	41.5435	5	7.29e-08	0.199349
MAML2	746.908	18	0	47.329	7	4.82e-08	637.214	6	0	62.3655	5	3.94e-12	0.270467
PAM	598.934	18	0	31.4448	7	5.15e-05	540.564	6	0	26.9245	5	5.9e-05	0.345096
HOXC8	290.537	18	0	34.3739	7	1.47e-05	174.791	6	0	81.3714	5	4.44e-16	0.384911
KHDRBS2	543.679	18	0	29.753	7	0.00010539	485.439	6	0	28.4866	5	2.92e-05	0.476122
DACH2	483.641	18	0	96.8839	7	0	338.1	6	0	48.6564	5	2.61e-09	0.643762
BMPR1B	279.897	18	0	1.6968	7	0.974705	274.076	6	0	4.12454	5	0.531628	0.489418
CYYR1	433.5	18	0	126.71	7	0	212.892	6	0	93.8974	5	0	0.332206
MSX1	325.767	18	0	13.5662	7	0.0594573	283.723	6	0	28.4782	5	2.93e-05	0.596739
ADGRG2	251.968	18	0	62.4712	7	4.84e-11	175.354	6	0	14.1433	5	0.0147244	0.787344
B3GLCT	556.47	18	0	142.505	7	0	331.389	6	0	82.5763	5	2.22e-16	0.359724
DAB1	421.12	18	0	58.7791	7	2.64e-10	285.361	6	0	76.9794	5	3.55e-15	1.14189
AMOT	370.376	18	0	132.452	7	0	200.488	6	0	37.4361	5	4.9e-07	0.351915
MFGE8	522.608	18	0	127.868	7	0	343.928	6	0	50.812	5	9.45e-10	0.237683
NKAIN3	381.015	18	0	36.0215	7	7.18e-06	328.514	6	0	16.4793	5	0.00560084	0.572967
FOLR1	242.475	18	0	7.70819	7	0.359027	233.6	6	0	1.16728	5	0.947978	1.51598
C12orf75	458.982	18	0	28.2145	7	0.00020106	420.373	6	0	10.3941	5	0.064809	0.277623
HOXA5	273.818	18	0	33.9549	7	1.76e-05	206.736	6	0	33.1267	5	3.55e-06	0.201322
NR3C1	597.524	18	0	32.2574	7	3.64e-05	471.024	6	0	94.2427	5	0	0.323678
PAX8-AS1	257.435	18	0	58.7484	7	2.68e-10	180.352	6	0	18.3351	5	0.00255443	0.409732
AIG1	661.356	18	0	117.787	7	0	496.159	6	0	47.4098	5	4.69e-09	0.200231
MCTP2	350.915	18	0	66.1803	7	8.71e-12	212.802	6	0	71.9329	5	4.05e-14	0.310148
KIF9	327.62	18	0	61.5662	7	7.34e-11	254.98	6	0	11.0743	5	0.0499262	0.251166
CERNA2	301.657	18	0	5.55212	7	0.592904	294.116	6	0	1.98868	5	0.85071	0.833817
JPH4	451.745	18	0	18.8612	7	0.00863345	397.566	6	0	35.3185	5	1.3e-06	0.271146
DLC1	420.761	18	0	75.6193	7	1.07e-13	298.474	6	0	46.667	5	6.64e-09	0.344103
ARL6IP1	203.879	18	0	12.7638	7	0.0780769	164.11	6	0	27.0051	5	5.69e-05	0.116329
CYB5A	420.734	18	0	66.2952	7	8.26e-12	328.124	6	0	26.3145	5	7.75e-05	0.2909
LRIG1	614.441	18	0	15.7625	7	0.0273775	463.163	6	0	135.516	5	0	0.571364
TLE4	456.573	18	0	42.2328	7	4.69e-07	384.713	6	0	29.6274	5	1.75e-05	0.217831
NR2F6	558.542	18	0	1.91412	7	0.96444	526.894	6	0	29.7339	5	1.66e-05	0.146537
FKBP10	285.748	18	0	31.2706	7	5.54e-05	187.612	6	0	66.8652	5	4.6e-13	0.128914
MAL	311.486	18	0	7.58536	7	0.370571	298.314	6	0	5.58665	5	0.348538	2.06376
AP1S2	551.556	18	0	122.131	7	0	383.486	6	0	45.9394	5	9.34e-09	0.543874
PCDH19	553.92	18	0	44.3368	7	1.84e-07	469.765	6	0	39.8176	5	1.63e-07	1.25179
MARCKSL1	228.498	18	0	19.2414	7	0.00746395	201.401	6	0	7.85538	5	0.164388	0.0593738
LINC02672	189.501	18	0	9.31048	7	0.231127	175.536	6	0	4.65399	5	0.459548	0.648807
FOXC1	403.798	18	0	122.117	7	0	223.996	6	0	57.6854	5	3.65e-11	0.440078
LRRC4C	489.248	18	0	4.68394	7	0.69847	446.596	6	0	37.9683	5	3.83e-07	0.271037
COTL1	324.855	18	0	22.8472	7	0.00181225	160.095	6	0	141.913	5	0	0.147459
NRXN3	268.499	18	0	48.1845	7	3.28e-08	175.601	6	0	44.713	5	1.66e-08	0.538627
CPXM2	238.701	18	0	3.11546	7	0.87412	235.016	6	0	0.569971	5	0.989337	3.77413
SLIT3	304.836	18	0	45.4783	7	1.1e-07	215.299	6	0	44.0585	5	2.25e-08	0.288153
CLDN7	260.982	18	0	4.38046	7	0.73506	251.373	6	0	5.2289	5	0.388588	1.19589
PCDH11X	350.504	18	0	64.6539	7	1.76e-11	202.532	6	0	83.3182	5	2.22e-16	0.708407
IL17RD	734.075	18	0	41.7804	7	5.73e-07	592.896	6	0	99.3978	5	0	0.365444
GSTM3	298.159	18	0	62.844	7	4.07e-11	187.09	6	0	48.2256	5	3.19e-09	0.19419
PDE7B	363.012	18	0	123.859	7	0	189.21	6	0	49.9427	5	1.42e-09	0.608115
ASPSCR1	1165.93	18	0	94.3822	7	0	1021.02	6	0	50.5307	5	1.08e-09	0.280273
LRP4	650.279	18	0	11.9443	7	0.102405	633.389	6	0	4.94554	5	0.422563	0.392276
COL26A1	410.28	18	0	93.1316	7	0	272.765	6	0	44.3837	5	1.94e-08	0.267705
LGMN	806.708	18	0	137.584	7	0	602.668	6	0	66.4558	5	5.59e-13	0.293461
CSMD2	432.48	18	0	146.646	7	0	167.398	6	0	118.437	5	0	0.604364
CFI	498.141	18	0	137.402	7	0	217.548	6	0	143.191	5	0	0.255308
HMGN3	478.697	18	0	27.2499	7	0.00030046	343.009	6	0	108.438	5	0	0.136051
MT1X	259.97	18	0	58.7374	7	2.7e-10	183.197	6	0	18.0351	5	0.00290268	0.286398
ZYX	486.699	18	0	102.848	7	0	264.734	6	0	119.117	5	0	0.220491
PTTG1	341.04	18	0	65.293	7	1.31e-11	240.966	6	0	34.7804	5	1.66e-06	0.269684
LYPD6B	296.888	18	0	7.82418	7	0.348352	285.812	6	0	3.25194	5	0.661207	0.510646
PEG3	391.634	18	0	138.318	7	0	163.606	6	0	89.7099	5	0	0.483824
HOXB3	735.955	18	0	60.787	7	1.05e-10	545.821	6	0	129.347	5	0	0.762706
AC129507.4	292.227	18	0	36.5894	7	5.61e-06	236.239	6	0	19.3978	5	0.0016202	0.624021
PPP2R2B	408.79	18	0	78.4808	7	2.81e-14	219.213	6	0	111.096	5	0	1.11399
TERF1	275.946	18	0	38.2356	7	2.73e-06	204.747	6	0	32.9627	5	3.83e-06	0.159604
HMGB3	315.096	18	0	70.2072	7	1.34e-12	239.237	6	0	5.65174	5	0.341594	0.154295
TNS2	394.227	18	0	72.3908	7	4.85e-13	258.963	6	0	62.8728	5	3.09e-12	0.235509
ALX1	406.735	18	0	69.9426	7	1.52e-12	294.155	6	0	42.6374	5	4.38e-08	0.402609
FGF17	161.047	18	0	1.07613	7	0.993505	153.341	6	0	6.63022	5	0.249626	0.799087
GRID2	322.732	18	0	103.07	7	0	195.059	6	0	24.6035	5	0.00016617	0.837139
TACSTD2	207.492	18	0	17.9208	7	0.0123324	170.736	6	0	18.8356	5	0.0020625	1.31125
EIF5A	350.686	18	0	110.696	7	0	187.148	6	0	52.8424	5	3.62e-10	0.146893
MT1F	270.407	18	0	8.91531	7	0.258794	248.896	6	0	12.596	5	0.0274739	0.421629
PGD	416.612	18	0	31.8658	7	4.3e-05	381.311	6	0	3.43523	5	0.63321	0.0939718
FAM181B	667.735	18	0	8.55416	7	0.286268	632.875	6	0	26.3059	5	7.78e-05	0.373879
CD74	302.349	18	0	71.909	7	6.07e-13	176.118	6	0	54.3223	5	1.8e-10	0.269705
RNF144B	324.318	18	0	25.7081	7	0.00056786	264.371	6	0	34.2393	5	2.13e-06	0.676826
SDK1	233.099	18	0	18.2422	7	0.0109238	179.42	6	0	35.437	5	1.23e-06	0.351175
NID2	375.71	18	0	137.599	7	0	218.434	6	0	19.6776	5	0.00143633	0.402162
MEF2C	486.84	18	0	78.3695	7	2.96e-14	311.066	6	0	97.4043	5	0	0.514008
FZD10	407.241	18	0	2.30191	7	0.941261	333.368	6	0	71.5703	5	4.83e-14	0.669866
ADGRL3	272.509	18	0	59.9797	7	1.52e-10	195.684	6	0	16.8448	5	0.00480378	0.312313
CMKLR1	256.279	18	0	0.774519	7	0.997695	243.994	6	0	11.5101	5	0.042154	2.63813
P4HA2	515.453	18	0	66.6428	7	7.03e-12	397.926	6	0	50.8835	5	9.14e-10	0.202188
TBX2-AS1	452.581	18	0	74.1545	7	2.13e-13	312.359	6	0	66.0673	5	6.73e-13	0.455728
UTRN	356.923	18	0	17.7687	7	0.0130582	315.022	6	0	24.1325	5	0.00020475	0.234661
FMN1	476.033	18	0	0.059622	7	1	474.058	6	0	1.91503	5	0.860772	0.450616
AC083862.3	193.485	18	0	4.17281	7	0.759672	183.458	6	0	5.85404	5	0.320682	0.527148
NDUFB9	522.603	18	0	75.1812	7	1.32e-13	415.3	6	0	32.1216	5	5.62e-06	0.0989518
SELENBP1	268.772	18	0	22.165	7	0.00237923	179.565	6	0	67.042	5	4.22e-13	0.197406
AC004540.2	268.618	18	0	45.1903	7	1.26e-07	220.812	6	0	2.61589	5	0.75895	0.364683
PERP	328.703	18	0	11.0595	7	0.136046	314.67	6	0	2.97316	5	0.704124	0.587586
ABHD17C	854.504	18	0	69.2108	7	2.13e-12	761.617	6	0	23.6752	5	0.00025064	0.421754
LGI1	435.54	18	0	5.73141	7	0.571438	425.28	6	0	4.52792	5	0.476157	1.37585
KIT	602.011	18	0	1.38833	7	0.985926	588.331	6	0	12.2919	5	0.0309997	0.727285
TSPAN2	406.542	18	0	103.629	7	0	205.254	6	0	97.6587	5	0	0.386922
LINC00472	193.328	18	0	3.23997	7	0.861951	180.684	6	0	9.40364	5	0.0940076	0.256518
HOXB5	369.168	18	0	34.2582	7	1.54e-05	281.848	6	0	53.0619	5	3.27e-10	0.816027
TMX4	295.898	18	0	39.5512	7	1.53e-06	230.695	6	0	25.6512	5	0.00010426	0.192353
COL9A1	355.325	18	0	16.2401	7	0.0230107	317.009	6	0	22.0766	5	0.00050633	0.740187
FOXN3	270.617	18	0	52.4703	7	4.72e-09	186.264	6	0	31.8828	5	6.27e-06	0.171375
SNHG3	213.841	18	0	45.9601	7	8.9e-08	164.957	6	0	2.92389	5	0.711719	0.140646
FBN1	234.029	18	0	29.6952	7	0.00010799	180.235	6	0	24.0984	5	0.00020786	0.232361
CMBL	457.6	18	0	62.9209	7	3.93e-11	263.371	6	0	131.307	5	0	0.320631
GUCY1B1	407.531	18	0	79.1714	7	2.03e-14	213.958	6	0	114.402	5	0	0.485667
CALCA	163.38	18	0	1.68982	7	0.975002	160.124	6	0	1.56649	5	0.905272	13.688
LINC01829	329.166	18	0	19.7975	7	0.0060242	275.368	6	0	34.0011	5	2.38e-06	0.361805
INPP4B	290.783	18	0	66.5309	7	7.4e-12	179.277	6	0	44.9746	5	1.47e-08	0.422231
PDGFRL	406.507	18	0	82.7266	7	3.77e-15	265.35	6	0	58.4303	5	2.56e-11	0.511649
LINC01116	360.244	18	0	34.7634	7	1.24e-05	248.78	6	0	76.7	5	4.11e-15	0.473462
PTX3	294.341	18	0	63.2461	7	3.38e-11	195.581	6	0	35.5139	5	1.19e-06	0.949131
TYRO3	344.571	18	0	34.872	7	1.18e-05	287.956	6	0	21.7431	5	0.00058586	0.242797
AP1M2	308.204	18	0	28.544	7	0.00017517	258.321	6	0	21.3388	5	0.00069894	0.71956
HOXB7	388.643	18	0	90.2417	7	1.11e-16	250.335	6	0	48.067	5	3.44e-09	1.03219
MAPK10	406.898	18	0	128.313	7	0	234.517	6	0	44.0677	5	2.24e-08	0.41084
GLIS3	478.22	18	0	51.0473	7	8.99e-09	362.296	6	0	64.8773	5	1.19e-12	0.5382
PTPN13	264.421	18	0	5.20462	7	0.635008	242.185	6	0	17.032	5	0.00443959	0.132084
JCAD	477.689	18	0	90.2184	7	1.11e-16	257.112	6	0	130.358	5	0	0.589595
SAMHD1	226.984	18	0	4.55593	7	0.713973	216.565	6	0	5.86309	5	0.31977	0.227221
MSRB3	241.397	18	0	28.8896	7	0.00015155	169.503	6	0	43.0041	5	3.69e-08	0.217141
TCEAL3	359.256	18	0	87.8503	7	3.33e-16	151.952	6	0	119.453	5	0	0.203219
AC079601.1	376.057	18	0	19.5714	7	0.00657382	347.068	6	0	9.41735	5	0.0935314	0.29943
PRDX2	304.841	18	0	106.835	7	0	157.773	6	0	40.2328	5	1.34e-07	0.0668209
FADS2	353.076	18	0	56.6959	7	6.87e-10	197.908	6	0	98.4714	5	0	0.237372
LIMCH1	448.986	18	0	148.14	7	0	236.73	6	0	64.1161	5	1.71e-12	0.780417
MYO1E	220.151	18	0	36.7182	7	5.3e-06	162.168	6	0	21.264	5	0.00072209	0.230155
PLEKHH2	449.928	18	0	93.0741	7	0	265.172	6	0	91.682	5	0	0.50839
MAOB	297.841	18	0	80.6202	7	1.03e-14	160.178	6	0	57.0424	5	4.96e-11	0.63329
HUNK	390.547	18	0	66.2118	7	8.58e-12	242.971	6	0	81.3639	5	4.44e-16	0.41559
BZW2	416.883	18	0	62.7506	7	4.25e-11	306.04	6	0	48.0918	5	3.4e-09	0.15858
APOA1	247.155	18	0	26.968	7	0.00033773	210.107	6	0	10.0803	5	0.0729913	0.505248
HOXB4	276.032	18	0	53.121	7	3.51e-09	171.126	6	0	51.7847	5	5.97e-10	0.603473
ASTN1	257.044	18	0	34.6039	7	1.33e-05	167.315	6	0	55.1246	5	1.23e-10	0.3244
ADAMTSL1	363.108	18	0	124.011	7	0	178.59	6	0	60.5073	5	9.55e-12	0.703974
ACSM3	306.141	18	0	83.2887	7	2.89e-15	198.523	6	0	24.3294	5	0.00018764	0.469331
UCP2	381.917	18	0	107.84	7	0	216.335	6	0	57.7414	5	3.56e-11	0.456469
FERMT2	243.782	18	0	41.7135	7	5.9e-07	171.587	6	0	30.4816	5	1.19e-05	0.152003
PRSS8	368.887	18	0	48.5075	7	2.83e-08	260.693	6	0	59.6863	5	1.41e-11	0.609819
PLEKHA1	614.939	18	0	64.3463	7	2.03e-11	463.819	6	0	86.7737	5	0	0.236871
HMGB1	375.774	18	0	45.5321	7	1.08e-07	297.329	6	0	32.9122	5	3.92e-06	0.0795332
NLGN4X	407.581	18	0	10.2007	7	0.177482	361.254	6	0	36.1266	5	8.96e-07	0.451787
TMEM47	262.964	18	0	26.4912	7	0.00041136	188.338	6	0	48.135	5	3.33e-09	0.3998
CHST2	298.056	18	0	74.9157	7	1.49e-13	180.111	6	0	43.0302	5	3.64e-08	0.435382
NRXN2	203.51	18	0	38.7448	7	2.19e-06	155.206	6	0	9.55984	5	0.088712	0.178513
HIVEP2	477.212	18	0	58.3332	7	3.25e-10	270.705	6	0	148.174	5	0	0.438333
FOXJ1	237.453	18	0	19.9987	7	0.00557241	208.237	6	0	9.21779	5	0.100686	0.604716
NRGN	419.255	18	0	118.783	7	0	223.45	6	0	77.0222	5	3.55e-15	0.435788
SNX5	666.801	18	0	20.9365	7	0.00386529	614.533	6	0	31.3309	5	8.06e-06	0.155441
PROX1	495.707	18	0	13.6819	7	0.0571362	473.143	6	0	8.88204	5	0.113863	0.761455
DOK5	431.742	18	0	135.208	7	0	254.712	6	0	41.8215	5	6.4e-08	0.499561
ADAMTS2	280.938	18	0	34.0604	7	1.68e-05	153.986	6	0	92.8921	5	0	0.376336
RXRG	459.304	18	0	88.1163	7	3.33e-16	302.443	6	0	68.7449	5	1.87e-13	0.996018
FRMD4A	311.691	18	0	25.5676	7	0.00060155	270.098	6	0	16.0248	5	0.00677369	0.343685
KRT7	310.925	18	0	53.6162	7	2.8e-09	205.004	6	0	52.3046	5	4.67e-10	0.853289
EGFL6	247.399	18	0	60.8599	7	1.02e-10	177.351	6	0	9.18834	5	0.101784	0.964692
TMEM176A	177.863	18	0	7.30889	7	0.397443	168.611	6	0	1.94323	5	0.856943	0.322004
HOXB-AS3	239.97	18	0	3.65483	7	0.818564	226.407	6	0	9.90791	5	0.077887	0.826869
PHACTR2	283.763	18	0	38.193	7	2.78e-06	210.281	6	0	35.2893	5	1.32e-06	0.137058
PTBP3	385.606	18	0	46.6551	7	6.52e-08	294.384	6	0	44.5664	5	1.78e-08	0.33344
BOC	424.517	18	0	84.1317	7	2e-15	201.89	6	0	138.495	5	0	0.30432
RBFOX2	223.23	18	0	24.9166	7	0.00078506	194.384	6	0	3.92912	5	0.559665	0.0923056
IDH1	265.104	18	0	13.0683	7	0.0704621	225.192	6	0	26.8441	5	6.12e-05	0.164621
HIPK2	246.979	18	0	59.9472	7	1.55e-10	167.394	6	0	19.6377	5	0.00146124	0.162155
PDK3	538.854	18	0	20.9499	7	0.00384498	513.54	6	0	4.36398	5	0.498286	0.239555
LYN	542.336	18	0	1.69945	7	0.974592	539.101	6	0	1.53598	5	0.908881	0.565778
ALX3	265.369	18	0	45.6972	7	1e-07	174.612	6	0	45.0595	5	1.41e-08	0.394431
AC009041.2	306.601	18	0	24.2211	7	0.00104172	276.996	6	0	5.38378	5	0.370858	0.202949
PTGIS	381.075	18	0	67.0955	7	5.7e-12	220.302	6	0	93.6771	5	0	0.355992
MAP3K21	352.163	18	0	98.0447	7	0	150.764	6	0	103.354	5	0	0.63932
SVEP1	209.443	18	0	28.4903	7	0.00017915	161.047	6	0	19.906	5	0.00130152	0.463708
IGF2-AS	284.148	18	0	45.4549	7	1.12e-07	222.968	6	0	15.7244	5	0.0076765	0.357239
RELN	333.534	18	0	58.8364	7	2.58e-10	192.853	6	0	81.8452	5	3.33e-16	1.03233
DYNC1H1	211.908	18	0	17.8273	7	0.0127742	161.773	6	0	32.3079	5	5.16e-06	0.140569
CLTC	336.746	18	0	2.78919	7	0.903795	325.339	6	0	8.61813	5	0.1253	0.134848
SOCS5	285.41	18	0	17.0451	7	0.0171075	181.675	6	0	86.6897	5	0	0.179609
GPCPD1	426.059	18	0	113.536	7	0	208.787	6	0	103.735	5	0	0.194679
TOX3	388.379	18	0	131.36	7	0	166.666	6	0	90.3537	5	0	0.459768
PEA15	263.864	18	0	43.9466	7	2.19e-07	171.851	6	0	48.067	5	3.44e-09	0.326938
GRK5	270.529	18	0	82.9985	7	3.33e-15	164.856	6	0	22.6742	5	0.00038956	0.339372
EYA4	424.441	18	0	87.0952	7	4.44e-16	266.012	6	0	71.3335	5	5.41e-14	0.416663
NELL2	333.179	18	0	100.209	7	0	176.255	6	0	56.7148	5	5.79e-11	0.798764
CALHM2	465.939	18	0	67.6228	7	4.46e-12	290.356	6	0	107.96	5	0	0.299384
MXRA7	559.973	18	0	130.789	7	0	363.922	6	0	65.2619	5	9.89e-13	0.294541
GFRA2	297.785	18	0	33.522	7	2.12e-05	260.922	6	0	3.34044	5	0.647656	0.275954
KANK4	421.98	18	0	121.314	7	0	191.874	6	0	108.793	5	0	0.657578
CRISPLD1	326.432	18	0	24.1072	7	0.00109095	299.134	6	0	3.19018	5	0.670693	0.151351
HLA-DMB	169.367	18	0	1.09058	7	0.993232	166.866	6	0	1.41063	5	0.923147	3.04626
SLC12A2	216.257	18	0	52.3561	7	4.97e-09	150.054	6	0	13.8471	5	0.0166105	0.236178
WDR86	407.232	18	0	103.589	7	0	199.904	6	0	103.739	5	0	0.286627
CYP26B1	198.364	18	0	14.0836	7	0.0497142	178.926	6	0	5.35412	5	0.374207	0.654587
PRKCA	242.546	18	0	74.9206	7	1.49e-13	151.757	6	0	15.869	5	0.00722825	0.326468
MUC1	161.844	18	0	1.72958	7	0.973283	155.606	6	0	4.50887	5	0.478698	0.595391
RASSF10	175.688	18	0	6.05572	7	0.533259	167.041	6	0	2.59114	5	0.762711	0.606748
DSE	653.39	18	0	134.817	7	0	438.172	6	0	80.4006	5	6.66e-16	0.247422
PTGR1	227.537	18	0	38.3503	7	2.6e-06	163.988	6	0	25.1985	5	0.00012756	0.187535
ENTPD2	425.456	18	0	128.306	7	0	153.824	6	0	143.326	5	0	1.00092
DMTN	201.912	18	0	2.83855	7	0.899525	197.044	6	0	2.02927	5	0.845081	0.585762
KCNIP1	394.202	18	0	74.9316	7	1.48e-13	254.197	6	0	65.0734	5	1.08e-12	0.60596
DLX3	272.656	18	0	82.7456	7	3.77e-15	187.824	6	0	2.08616	5	0.837099	0.549
PTPRZ1	516.637	18	0	11.7662	7	0.108514	494.631	6	0	10.239	5	0.0687405	0.637881
ITPR1	238.911	18	0	47.9239	7	3.68e-08	170.432	6	0	20.5555	5	0.00098261	0.281362
CACNB3	409.14	18	0	135.09	7	0	167.531	6	0	106.519	5	0	0.167211
AC068587.4	245.595	18	0	14.7506	7	0.039333	207.498	6	0	23.3468	5	0.00028974	0.464471
CLMP	248.087	18	0	60.8062	7	1.04e-10	175.028	6	0	12.2529	5	0.0314815	0.287722
CAMK2D	270.175	18	0	45.4158	7	1.14e-07	155.895	6	0	68.8645	5	1.77e-13	0.248571
SMIM6	205.695	18	0	13.6096	7	0.0585768	182.281	6	0	9.80385	5	0.0809876	0.736289
HDAC9	352.984	18	0	49.2123	7	2.06e-08	224.197	6	0	79.5741	5	9.99e-16	0.66584
TMEFF1	203.164	18	0	30.4039	7	8.01e-05	167.392	6	0	5.36874	5	0.372553	0.123099
ELF1	222.53	18	0	28.8967	7	0.0001511	161.527	6	0	32.1057	5	5.66e-06	0.157163
S100A2	171.535	18	0	10.7705	7	0.148948	158.177	6	0	2.58779	5	0.76322	1.02667
MYO6	364.204	18	0	61.7308	7	6.81e-11	266.341	6	0	36.1327	5	8.93e-07	0.248229
SCML1	257.4	18	0	51.8853	7	6.15e-09	195.771	6	0	9.74407	5	0.0828203	0.226825
APOBEC3C	285.425	18	0	10.95	7	0.140815	244.718	6	0	29.7564	5	1.65e-05	0.291971
HPN	297.7	18	0	103.437	7	0	166.365	6	0	27.8973	5	3.81e-05	1.18503
GATA6-AS1	353.047	18	0	63.957	7	2.44e-11	163.009	6	0	126.081	5	0	0.62632
MYCBP2	177.482	18	0	7.47926	7	0.380738	163.442	6	0	6.56142	5	0.255354	0.0992173
MAP2	259.501	18	0	19.0997	7	0.00788056	229.88	6	0	10.5216	5	0.0617362	0.372806
APBB2	199.608	18	0	23.4229	7	0.00143822	151.004	6	0	25.1815	5	0.00012853	0.320128
CCND3	332.962	18	0	67.112	7	5.65e-12	172.251	6	0	93.5989	5	0	0.252626
HPGD	325.978	18	0	61.5848	7	7.28e-11	229.604	6	0	34.7893	5	1.66e-06	0.728795
BOK	321.041	18	0	27.4172	7	0.00028029	178.698	6	0	114.927	5	0	0.241567
SPEG	270.342	18	0	28.6855	7	0.00016509	150.677	6	0	90.9799	5	0	0.284214
VPS13C	204.996	18	0	23.4819	7	0.00140444	180.431	6	0	1.08258	5	0.955634	0.185724
C9orf116	230.435	18	0	29.1543	7	0.00013561	161.912	6	0	39.3686	5	2e-07	0.400074
LIX1L	263.824	18	0	45.1157	7	1.3e-07	178.648	6	0	40.0601	5	1.45e-07	0.23848
GRM8	221.334	18	0	8.28001	7	0.308552	197.475	6	0	15.579	5	0.00815475	0.777552
DOCK9	374.48	18	0	21.2808	7	0.00337608	351.602	6	0	1.59731	5	0.901575	0.367804
LAMB3	235.244	18	0	2.3462	7	0.938227	230.207	6	0	2.6903	5	0.747601	1.54095
TNKS	369.297	18	0	17.5231	7	0.0143171	347.695	6	0	4.07957	5	0.538017	0.137473
LRATD1	201.645	18	0	17.2933	7	0.0155998	165.382	6	0	18.9696	5	0.00194739	0.713144
RGL3	165.018	18	0	0.774264	7	0.997698	161.23	6	0	3.01341	5	0.697919	1.06293
PHYHIP	370.331	18	0	89.4581	7	1.11e-16	169.179	6	0	111.693	5	0	0.417053
INF2	413.114	18	0	94.5473	7	0	225.711	6	0	92.8551	5	0	0.17034
ST8SIA4	240.591	18	0	49.429	7	1.87e-08	168.598	6	0	22.5645	5	0.00040881	0.714221
MTSS1	302.57	18	0	14.2216	7	0.0473772	283.057	6	0	5.29206	5	0.381286	0.236303
PCOLCE-AS1	360.08	18	0	87.499	7	4.44e-16	172.361	6	0	100.22	5	0	0.360796
DNALI1	212.787	18	0	32.982	7	2.67e-05	169.162	6	0	10.6431	5	0.0589342	0.211462
MAP2K6	188.2	18	0	5.04214	7	0.654821	151.333	6	0	31.8245	5	6.44e-06	0.201205
LIFR	228.496	18	0	10.2738	7	0.173581	216.542	6	0	1.67962	5	0.891457	0.255758
CNDP2	203.967	18	0	19.7715	7	0.00608496	169.395	6	0	14.8014	5	0.0112455	0.139849
SORD	368.221	18	0	18.2183	7	0.011023	341.621	6	0	8.38125	5	0.136438	0.194395
NCCRP1	303.178	18	0	78.3368	7	3.01e-14	153.894	6	0	70.9469	5	6.51e-14	0.557938
LRRFIP1	186.949	18	0	20.0287	7	0.00550797	153.837	6	0	13.0838	5	0.0226056	0.139587
PGM5	411.58	18	0	130.545	7	0	214.944	6	0	66.0916	5	6.65e-13	0.605161
SLC16A6	389.915	18	0	5.33544	7	0.6191	382.435	6	0	2.14368	5	0.828929	0.527199
PLA2R1	244.165	18	0	5.75217	7	0.568967	217.754	6	0	20.6584	5	0.00093968	0.357293
RASSF9	254.404	18	0	34.3866	7	1.46e-05	165.925	6	0	54.0919	5	2.01e-10	0.309647
GALNT3	177.207	18	0	4.22267	7	0.753803	169.847	6	0	3.13816	5	0.678695	0.665148
SNCAIP	333.237	18	0	81.4473	7	6.99e-15	193.315	6	0	58.4746	5	2.51e-11	0.353005
PLCB4	338.693	18	0	31.1866	7	5.74e-05	296.607	6	0	10.9003	5	0.0533937	0.422835
DISP1	337.059	18	0	100.897	7	0	155.32	6	0	80.842	5	5.55e-16	0.262364
PFKP	401.492	18	0	44.4724	7	1.73e-07	327.459	6	0	29.5604	5	1.8e-05	0.48231
CEMIP	193.781	18	0	5.12195	7	0.645084	184.709	6	0	3.95045	5	0.556571	0.748898
FKBP5	282.622	18	0	15.2791	7	0.032584	250.247	6	0	17.0954	5	0.00432241	0.255609
PWWP3B	289.743	18	0	35.7469	7	8.09e-06	176.803	6	0	77.1939	5	3.22e-15	0.237168
PRDX1	348.008	18	0	62.5406	7	4.68e-11	260.36	6	0	25.1071	5	0.00013286	0.0984705
AC021242.3	320.748	18	0	2.03738	7	0.957743	314.757	6	0	3.9538	5	0.556087	0.433166
ITGA4	367.01	18	0	132.727	7	0	209.821	6	0	24.4619	5	0.00017694	1.11328
FDXR	407.482	18	0	130.09	7	0	187.385	6	0	90.0068	5	0	0.270945
CMYA5	388.663	18	0	95.9052	7	0	174.396	6	0	118.362	5	0	0.380516
DEPTOR	212.607	18	0	35.8597	7	7.7e-06	163.044	6	0	13.7031	5	0.0176093	0.708738
IMPA2	321.639	18	0	60.3226	7	1.3e-10	193.177	6	0	68.1392	5	2.5e-13	0.352441
AC022613.1	273.208	18	0	48.4208	7	2.95e-08	184.233	6	0	40.5539	5	1.15e-07	0.504957
CASP7	322.993	18	0	6.75252	7	0.455094	310.878	6	0	5.36192	5	0.373324	0.307901
FCGBP	198.485	18	0	4.6284	7	0.705206	193.541	6	0	0.315089	5	0.99735	0.801284
RAB25	289.862	18	0	65.4399	7	1.23e-11	169.452	6	0	54.9704	5	1.32e-10	0.934608
DUSP4	332.25	18	0	69.5087	7	1.86e-12	249.296	6	0	13.4452	5	0.0195451	0.462989
HOMER2	370.262	18	0	117.756	7	0	182.395	6	0	70.1112	5	9.71e-14	0.411144
PRDX5	474.455	18	0	47.1063	7	5.32e-08	354.596	6	0	72.7529	5	2.74e-14	0.132269
WSCD2	354.504	18	0	57.0665	7	5.8e-10	190.936	6	0	106.501	5	0	0.696744
RCOR2	239.226	18	0	29.3866	7	0.00012298	201.157	6	0	8.68248	5	0.122419	0.21827
DBI	305.37	18	0	59.5924	7	1.82e-10	198.707	6	0	47.0708	5	5.5e-09	0.118788
RUFY3	210.665	18	0	14.4121	7	0.0443194	182.404	6	0	13.849	5	0.0165978	0.162949
TNIK	290.676	18	0	59.7036	7	1.73e-10	192.171	6	0	38.8012	5	2.6e-07	0.473467
DECR1	330.633	18	0	34.0805	7	1.66e-05	231.48	6	0	65.0724	5	1.08e-12	0.173926
SH3D19	347.177	18	0	43.5294	7	2.64e-07	268.587	6	0	35.0612	5	1.46e-06	0.229223
RNF180	180.449	18	0	3.95318	7	0.785154	160.655	6	0	15.8406	5	0.00731422	0.53155
DTNA	223.004	18	0	6.62871	7	0.468534	198.471	6	0	17.9035	5	0.00306975	0.169468
OSBPL3	309.792	18	0	6.28881	7	0.50646	287.628	6	0	15.8754	5	0.00720909	0.633567
SNTB1	326.867	18	0	28.1306	7	0.00020822	286.409	6	0	12.3268	5	0.0305744	0.635429
DNAJB13	237.82	18	0	21.0376	7	0.00371496	188.758	6	0	28.0252	5	3.6e-05	1.10004
RC3H2	420.013	18	0	107.57	7	0	275.767	6	0	36.6749	5	6.96e-07	0.190318
FHOD3	263.261	18	0	7.93002	7	0.338805	248.259	6	0	7.07238	5	0.215313	0.548623
ABHD11	208.35	18	0	8.06777	7	0.326656	178.067	6	0	22.2148	5	0.00047659	0.285067
GGT5	336.855	18	0	104.757	7	0	151.669	6	0	80.4285	5	6.66e-16	0.421728
AL009178.2	228.757	18	0	3.43587	7	0.841971	215.668	6	0	9.65237	5	0.085706	0.514313
ACSL4	378.771	18	0	53.5455	7	2.89e-09	289.096	6	0	36.1293	5	8.95e-07	0.415266
CTBP2	319.843	18	0	67.8502	7	4.01e-12	161.484	6	0	90.5093	5	0	0.229352
TMBIM1	474.489	18	0	117.702	7	0	235.262	6	0	121.524	5	0	0.263677
FZD7	199.703	18	0	29.8385	7	0.00010166	164.489	6	0	5.37507	5	0.37184	0.208974
PTPN3	315.344	18	0	46.0463	7	8.56e-08	226.525	6	0	42.7733	5	4.11e-08	0.445405
ASPG	435.657	18	0	136.495	7	0	157.864	6	0	141.297	5	0	0.855437
AJAP1	446.125	18	0	110.947	7	0	237.311	6	0	97.8675	5	0	0.941526
SLIRP	393.452	18	0	121.412	7	0	228.848	6	0	43.192	5	3.38e-08	0.132118
PLPPR5	408.985	18	0	105.76	7	0	290.901	6	0	12.3246	5	0.0306009	0.763322
JADE3	283.759	18	0	60.5274	7	1.18e-10	170.482	6	0	52.7495	5	3.79e-10	0.319949
GLCCI1	164.569	18	0	4.41275	7	0.731197	155.546	6	0	4.61008	5	0.465292	0.182067
PLEKHB2	222.425	18	0	14.0782	7	0.0498087	181.409	6	0	26.9374	5	5.87e-05	0.178523
PPP1R1A	349.361	18	0	79.1834	7	2.02e-14	209.467	6	0	60.7102	5	8.67e-12	0.649536
PTPRE	182.16	18	0	3.07137	7	0.878323	173.249	6	0	5.84003	5	0.322097	0.536578
KCNN3	338.116	18	0	71.5778	7	7.09e-13	167.836	6	0	98.7031	5	0	0.477024
RCN1	365.026	18	0	53.2243	7	3.35e-09	263.227	6	0	48.5748	5	2.71e-09	0.180677
ME1	346.366	18	0	52.5041	7	4.64e-09	166.236	6	0	127.626	5	0	0.522763
VOPP1	300.567	18	0	8.81478	7	0.266229	270.023	6	0	21.7296	5	0.00058934	0.205766
MAGED1	259.908	18	0	26.7694	7	0.00036668	176.535	6	0	56.6044	5	6.1e-11	0.0837765
C8orf88	405.388	18	0	106.526	7	0	192.045	6	0	106.817	5	0	0.243584
HSD11B2	238.641	18	0	34.9121	7	1.16e-05	173.081	6	0	30.6477	5	1.1e-05	0.869019
SLC35G1	228.237	18	0	7.92035	7	0.33967	217.508	6	0	2.80839	5	0.729497	0.250333
GDNF	229.014	18	0	2.25679	7	0.944272	224.332	6	0	2.42583	5	0.787621	0.78857
MGST1	172.099	18	0	4.76423	7	0.68871	151.661	6	0	15.6733	5	0.00784147	0.28793
LNX1	211.099	18	0	5.02811	7	0.656533	192.794	6	0	13.2777	5	0.0209112	0.324252
PNP	331.219	18	0	44.8387	7	1.47e-07	234.059	6	0	52.3214	5	4.63e-10	0.594286
CDC14B	284.375	18	0	71.6835	7	6.75e-13	181.895	6	0	30.7959	5	1.03e-05	0.225591
PCBP4	251.631	18	0	18.183	7	0.0111712	199.847	6	0	33.6006	5	2.86e-06	0.171558
RIPK4	162.971	18	0	1.26184	7	0.989433	155.054	6	0	6.65504	5	0.247585	0.535505
PTCHD4	238.318	18	0	22.9345	7	0.00174995	187.442	6	0	27.9414	5	3.74e-05	0.868739
WFS1	295.051	18	0	12.7979	7	0.0771873	280.647	6	0	1.60612	5	0.900508	0.214317
GLCE	176.874	18	0	15.0731	7	0.0350738	159.825	6	0	1.97614	5	0.852437	0.164348
CAT	222.811	18	0	45.9372	7	8.99e-08	165.729	6	0	11.1451	5	0.0485769	0.179705
TBC1D7	184.514	18	0	16.3325	7	0.0222462	163.613	6	0	4.56779	5	0.470864	0.126727
CTSZ	221.841	18	0	31.7017	7	4.61e-05	183.216	6	0	6.92385	5	0.226365	0.123703
