# Supplementary material for: Spatiotemporal cellular map of the developing human reproductive tract
Source: Nature. 2025 Dec 17;650(8101):428–37. doi: 10.1038/s41586-025-09875-2 (PMC12893920; doi:10.1038/s41586-025-09875-2)
Supplement: Supplementary file 6 — Supplementary Tables 1–10. [file 41586_2025_9875_MOESM6_ESM.zip › 2024-08-16755D-s6/SupplementaryTable6_revision.xlsx]

## Sheet: Wolffian_to_Mullerian_signallin
interacting_pair	partner_a	partner_b	gene_a	gene_b	interacting_cells	significant_mean
WNT7B_FZD10_LRP5	simple:P56706	complex:FZD10_LRP5	WNT7B		Wolffian Epi|Müllerian Epi	0.285
atRetinoicAcid_byALDH1A1_RAreceptor_RXRG	complex:atRetinoicAcid_byALDH1A1	complex:RAreceptor_RXRG			Wolffian Epi|Müllerian Epi	3.533
KITLG_KIT	simple:P21583	simple:P10721	KITLG	KIT	Wolffian Epi|Müllerian Epi	0.824
WNT9B_FZD10_LRP5	simple:O14905	complex:FZD10_LRP5	WNT9B		Wolffian Epi|Müllerian Epi	1.126
WNT7B_FZD10_LRP6	simple:P56706	complex:FZD10_LRP6	WNT7B		Wolffian Epi|Müllerian Epi	0.395
WNT9B_FZD10_LRP6	simple:O14905	complex:FZD10_LRP6	WNT9B		Wolffian Epi|Müllerian Epi	1.237
atRetinoicAcid_byALDH1A1_RAreceptor_RARG_RXRG	complex:atRetinoicAcid_byALDH1A1	complex:RAreceptor_RARG_RXRG			Wolffian Epi|Müllerian Epi	3.519
Glutamate_byGLS_and_SLC1A1_GRM8	complex:Glutamate_byGLS_and_SLC1A1	simple:O00222		GRM8	Wolffian Epi|Müllerian Epi	0.157
WNT9B_FZD6_LRP6	simple:O14905	complex:FZD6_LRP6	WNT9B		Wolffian Epi|Müllerian Epi	1.237
WNT9B_FZD6_LRP5	simple:O14905	complex:FZD6_LRP5	WNT9B		Wolffian Epi|Müllerian Epi	1.126
EFNA1_EPHA1	simple:P20827	simple:P21709	EFNA1	EPHA1	Wolffian Epi|Müllerian Epi	1.012
EFNA1_EPHA2	simple:P20827	simple:P29317	EFNA1	EPHA2	Wolffian Epi|Müllerian Epi	1.148
WNT9B_SFRP1	simple:O14905	simple:Q8N474	WNT9B	SFRP1	Wolffian Epi|Müllerian Epi	1.317
EFNA1_EPHA7	simple:P20827	simple:Q15375	EFNA1	EPHA7	Wolffian Epi|Müllerian Epi	1.039
TNFSF12_TNFRSF12A	simple:O43508	simple:Q9NP84	TNFSF12	TNFRSF12A	Wolffian Epi|Müllerian Epi	0.974
NTN4_UNC5D	simple:Q9HB63	simple:Q6UXZ4	NTN4	UNC5D	Wolffian Epi|Müllerian Epi	0.982
CDH1_integrin_a2b1_complex	simple:P12830	complex:integrin_a2b1_complex	CDH1		Wolffian Epi|Müllerian Epi	0.783
CHL1_CHL1	simple:O00533	simple:O00533	CHL1	CHL1	Wolffian Epi|Müllerian Epi	1.689
WNT9B_FZD7_LRP6	simple:O14905	complex:FZD7_LRP6	WNT9B		Wolffian Epi|Müllerian Epi	1.132
JAG1_NOTCH3	simple:P78504	simple:Q9UM47	JAG1	NOTCH3	Wolffian Epi|Müllerian Epi	1.73
JAG1_NOTCH1	simple:P78504	simple:P46531	JAG1	NOTCH1	Wolffian Epi|Müllerian Epi	1.496
WNT2B_FZD10_LRP6	simple:Q93097	complex:FZD10_LRP6	WNT2B		Wolffian Epi|Müllerian Epi	0.43
WNT9B_FZD2_LRP5	simple:O14905	complex:FZD2_LRP5	WNT9B		Wolffian Epi|Müllerian Epi	1.126
WNT9B_FZD1_LRP5	simple:O14905	complex:FZD1_LRP5	WNT9B		Wolffian Epi|Müllerian Epi	1.052
WNT2B_FZD10_LRP5	simple:Q93097	complex:FZD10_LRP5	WNT2B		Wolffian Epi|Müllerian Epi	0.319
WNT9B_FZD1_LRP6	simple:O14905	complex:FZD1_LRP6	WNT9B		Wolffian Epi|Müllerian Epi	1.052
WNT9B_FZD3_LRP5	simple:O14905	complex:FZD3_LRP5	WNT9B		Wolffian Epi|Müllerian Epi	1.126
WNT9B_FZD7_LRP5	simple:O14905	complex:FZD7_LRP5	WNT9B		Wolffian Epi|Müllerian Epi	1.126
JAG1_VASN	simple:P78504	simple:Q6EMK4	JAG1	VASN	Wolffian Epi|Müllerian Epi	1.831
JAG1_CD46	simple:P78504	simple:P15529	JAG1	CD46	Wolffian Epi|Müllerian Epi	2.067
WNT9B_FZD4_LRP6	simple:O14905	complex:FZD4_LRP6	WNT9B		Wolffian Epi|Müllerian Epi	1.015
WNT9B_FZD4_LRP5	simple:O14905	complex:FZD4_LRP5	WNT9B		Wolffian Epi|Müllerian Epi	1.015
EFNA1_EPHA4	simple:P20827	simple:P54764	EFNA1	EPHA4	Wolffian Epi|Müllerian Epi	0.994
WNT9B_FZD3_LRP6	simple:O14905	complex:FZD3_LRP6	WNT9B		Wolffian Epi|Müllerian Epi	1.237
WNT9B_FZD2_LRP6	simple:O14905	complex:FZD2_LRP6	WNT9B		Wolffian Epi|Müllerian Epi	1.237
atRetinoicAcid_byALDH1A1_RAreceptor_RARG	complex:atRetinoicAcid_byALDH1A1	complex:RAreceptor_RARG			Wolffian Epi|Müllerian Epi	3.519
atRetinoicAcid_byALDH1A1_RAreceptor_RXRB	complex:atRetinoicAcid_byALDH1A1	complex:RAreceptor_RXRB			Wolffian Epi|Müllerian Epi	3.621
atRetinoicAcid_byALDH1A1_RAreceptor_RXRA	complex:atRetinoicAcid_byALDH1A1	complex:RAreceptor_RXRA			Wolffian Epi|Müllerian Epi	3.515
atRetinoicAcid_byALDH1A1_RAreceptor_RARA	complex:atRetinoicAcid_byALDH1A1	complex:RAreceptor_RARA			Wolffian Epi|Müllerian Epi	3.7
atRetinoicAcid_byALDH1A1_RAreceptor_RARA_RXRA	complex:atRetinoicAcid_byALDH1A1	complex:RAreceptor_RARA_RXRA			Wolffian Epi|Müllerian Epi	3.515
atRetinoicAcid_byALDH1A1_RAreceptor_RARB_RXRB	complex:atRetinoicAcid_byALDH1A1	complex:RAreceptor_RARB_RXRB			Wolffian Epi|Müllerian Epi	3.556
atRetinoicAcid_byALDH1A1_RAreceptor_RARB	complex:atRetinoicAcid_byALDH1A1	complex:RAreceptor_RARB			Wolffian Epi|Müllerian Epi	3.556
CADM1_CADM1	simple:Q9BY67	simple:Q9BY67	CADM1	CADM1	Wolffian Epi|Müllerian Epi	2.516
JAG1_NOTCH2	simple:P78504	simple:Q04721	JAG1	NOTCH2	Wolffian Epi|Müllerian Epi	1.75
WNT9B_WIF1	simple:O14905	simple:Q9Y5W5	WNT9B	WIF1	Wolffian Epi|Müllerian Mese	1.251
Glutamate_byGLS_and_SLC1A1_GRIA4	complex:Glutamate_byGLS_and_SLC1A1	simple:P48058		GRIA4	Wolffian Epi|Müllerian Mese	0.457
Glutamate_byGLS_and_SLC1A1_GRIA1	complex:Glutamate_byGLS_and_SLC1A1	simple:P42261		GRIA1	Wolffian Epi|Müllerian Mese	0.16
Glutamate_byGLS_and_SLC1A1_GRM7	complex:Glutamate_byGLS_and_SLC1A1	simple:Q14831		GRM7	Wolffian Epi|Müllerian Mese	0.163
Glutamate_byGLS_and_SLC1A1_GRIA3	complex:Glutamate_byGLS_and_SLC1A1	simple:P42263		GRIA3	Wolffian Epi|Müllerian Mese	0.208
Glutamate_byGLS_and_SLC1A1_GRIK2	complex:Glutamate_byGLS_and_SLC1A1	simple:Q13002		GRIK2	Wolffian Epi|Müllerian Mese	0.286
WNT7B_SFRP1	simple:P56706	simple:Q8N474	WNT7B	SFRP1	Wolffian Epi|Müllerian Mese	13.403
NTN4_UNC5B	simple:Q9HB63	simple:Q8IZJ1	NTN4	UNC5B	Wolffian Epi|Müllerian Mese	1.299
WNT9B_FRZB	simple:O14905	simple:Q92765	WNT9B	FRZB	Wolffian Epi|Müllerian Mese	1.064
EFNA1_EPHA3	simple:P20827	simple:P29320	EFNA1	EPHA3	Wolffian Epi|Müllerian Mese	1.021
WNT9B_SFRP1	simple:O14905	simple:Q8N474	WNT9B	SFRP1	Wolffian Epi|Müllerian Mese	14.244
EFNA1_EPHA7	simple:P20827	simple:Q15375	EFNA1	EPHA7	Wolffian Epi|Müllerian Mese	1.475
NTN4_UNC5D	simple:Q9HB63	simple:Q6UXZ4	NTN4	UNC5D	Wolffian Epi|Müllerian Mese	1.095
DLL3_NOTCH2	simple:Q9NYJ7	simple:Q04721	DLL3	NOTCH2	Wolffian Epi|Müllerian Mese	1.662
WNT9B_FZD7_LRP6	simple:O14905	complex:FZD7_LRP6	WNT9B		Wolffian Epi|Müllerian Mese	1.036
JAG1_NOTCH3	simple:P78504	simple:Q9UM47	JAG1	NOTCH3	Wolffian Epi|Müllerian Mese	1.77
JAG1_NOTCH1	simple:P78504	simple:P46531	JAG1	NOTCH1	Wolffian Epi|Müllerian Mese	1.521
WNT9B_FZD2_LRP5	simple:O14905	complex:FZD2_LRP5	WNT9B		Wolffian Epi|Müllerian Mese	1.088
WNT9B_FZD1_LRP5	simple:O14905	complex:FZD1_LRP5	WNT9B		Wolffian Epi|Müllerian Mese	1.088
WNT9B_FZD1_LRP6	simple:O14905	complex:FZD1_LRP6	WNT9B		Wolffian Epi|Müllerian Mese	1.211
WNT9B_FZD3_LRP5	simple:O14905	complex:FZD3_LRP5	WNT9B		Wolffian Epi|Müllerian Mese	1.088
WNT9B_FZD7_LRP5	simple:O14905	complex:FZD7_LRP5	WNT9B		Wolffian Epi|Müllerian Mese	1.036
JAG1_VASN	simple:P78504	simple:Q6EMK4	JAG1	VASN	Wolffian Epi|Müllerian Mese	1.908
JAG1_CD46	simple:P78504	simple:P15529	JAG1	CD46	Wolffian Epi|Müllerian Mese	1.975
WNT9B_FZD4_LRP6	simple:O14905	complex:FZD4_LRP6	WNT9B		Wolffian Epi|Müllerian Mese	1.137
ProstaglandinE2_byPTGES2_PTGER2	complex:ProstaglandinE2_byPTGES2	simple:P43116		PTGER2	Wolffian Epi|Müllerian Mese	0.872
ProstaglandinE2_byPTGES3_PTGER2	complex:ProstaglandinE2_byPTGES3	simple:P43116		PTGER2	Wolffian Epi|Müllerian Mese	2.92
WNT9B_FZD4_LRP5	simple:O14905	complex:FZD4_LRP5	WNT9B		Wolffian Epi|Müllerian Mese	1.088
ProstaglandinE2_byPTGES_PTGER2	complex:ProstaglandinE2_byPTGES	simple:P43116		PTGER2	Wolffian Epi|Müllerian Mese	0.629
WNT2B_SFRP1	simple:Q93097	simple:Q8N474	WNT2B	SFRP1	Wolffian Epi|Müllerian Mese	13.437
EFNA1_EPHA4	simple:P20827	simple:P54764	EFNA1	EPHA4	Wolffian Epi|Müllerian Mese	1.047
WNT9B_FZD3_LRP6	simple:O14905	complex:FZD3_LRP6	WNT9B		Wolffian Epi|Müllerian Mese	1.113
WNT9B_FZD2_LRP6	simple:O14905	complex:FZD2_LRP6	WNT9B		Wolffian Epi|Müllerian Mese	1.262
SDC2_ADGRA2	simple:P34741	simple:Q96PE1	SDC2	ADGRA2	Wolffian Epi|Müllerian Mese	1.391
atRetinoicAcid_byALDH1A1_RAreceptor_RARG	complex:atRetinoicAcid_byALDH1A1	complex:RAreceptor_RARG			Wolffian Epi|Müllerian Mese	3.718
atRetinoicAcid_byALDH1A1_RAreceptor_RXRB	complex:atRetinoicAcid_byALDH1A1	complex:RAreceptor_RXRB			Wolffian Epi|Müllerian Mese	3.674
atRetinoicAcid_byALDH1A1_RAreceptor_RXRA	complex:atRetinoicAcid_byALDH1A1	complex:RAreceptor_RXRA			Wolffian Epi|Müllerian Mese	3.598
atRetinoicAcid_byALDH1A1_RAreceptor_RARA	complex:atRetinoicAcid_byALDH1A1	complex:RAreceptor_RARA			Wolffian Epi|Müllerian Mese	3.862
atRetinoicAcid_byALDH1A1_RAreceptor_RARA_RXRA	complex:atRetinoicAcid_byALDH1A1	complex:RAreceptor_RARA_RXRA			Wolffian Epi|Müllerian Mese	3.598
PDGFD_PDGFR_complex	simple:Q9GZP0	complex:PDGFR_complex	PDGFD		Wolffian Epi|Müllerian Mese	1.124
atRetinoicAcid_byALDH1A1_RAreceptor_RARB_RXRB	complex:atRetinoicAcid_byALDH1A1	complex:RAreceptor_RARB_RXRB			Wolffian Epi|Müllerian Mese	3.674
atRetinoicAcid_byALDH1A1_RAreceptor_RARB	complex:atRetinoicAcid_byALDH1A1	complex:RAreceptor_RARB			Wolffian Epi|Müllerian Mese	3.988
PDGFA_PDGFRA	simple:P04085	simple:P16234	PDGFA	PDGFRA	Wolffian Epi|Müllerian Mese	3.306
atRetinoicAcid_byALDH1A2_RAreceptor_RARG	complex:atRetinoicAcid_byALDH1A2	complex:RAreceptor_RARG			Wolffian Epi|Müllerian Mese	0.363
atRetinoicAcid_byALDH1A2_RAreceptor_RXRB	complex:atRetinoicAcid_byALDH1A2	complex:RAreceptor_RXRB			Wolffian Epi|Müllerian Mese	0.319
atRetinoicAcid_byALDH1A2_RAreceptor_RXRA	complex:atRetinoicAcid_byALDH1A2	complex:RAreceptor_RXRA			Wolffian Epi|Müllerian Mese	0.243
atRetinoicAcid_byALDH1A2_RAreceptor_RARA_RXRA	complex:atRetinoicAcid_byALDH1A2	complex:RAreceptor_RARA_RXRA			Wolffian Epi|Müllerian Mese	0.243
atRetinoicAcid_byALDH1A2_RAreceptor_RARB_RXRB	complex:atRetinoicAcid_byALDH1A2	complex:RAreceptor_RARB_RXRB			Wolffian Epi|Müllerian Mese	0.319
atRetinoicAcid_byALDH1A2_RAreceptor_RARB	complex:atRetinoicAcid_byALDH1A2	complex:RAreceptor_RARB			Wolffian Epi|Müllerian Mese	0.633
atRetinoicAcid_byALDH1A2_RAreceptor_RARA	complex:atRetinoicAcid_byALDH1A2	complex:RAreceptor_RARA			Wolffian Epi|Müllerian Mese	0.507
JAG1_NOTCH2	simple:P78504	simple:Q04721	JAG1	NOTCH2	Wolffian Epi|Müllerian Mese	2.994
PDGFC_PDGFRA	simple:Q9NRA1	simple:P16234	PDGFC	PDGFRA	Wolffian Epi|Müllerian Mese	3.148
atRetinoicAcid_byALDH1A2_RAreceptor_RARG_RXRG	complex:atRetinoicAcid_byALDH1A2	complex:RAreceptor_RARG_RXRG			Wolffian/Mesonephros Mese|Müllerian Epi	3.788
atRetinoicAcid_byALDH1A2_RAreceptor_RXRG	complex:atRetinoicAcid_byALDH1A2	complex:RAreceptor_RXRG			Wolffian/Mesonephros Mese|Müllerian Epi	3.802
WNT5A_FZD6_LRP5	simple:P41221	complex:FZD6_LRP5	WNT5A		Wolffian/Mesonephros Mese|Müllerian Epi	1.468
WNT5A_FZD6_LRP6	simple:P41221	complex:FZD6_LRP6	WNT5A		Wolffian/Mesonephros Mese|Müllerian Epi	1.578
TNC_integrin_a4b1_complex	simple:P24821	complex:integrin_a4b1_complex	TNC		Wolffian/Mesonephros Mese|Müllerian Epi	0.944
FLRT2_ADGRL3	simple:O43155	simple:Q9HAR2	FLRT2	ADGRL3	Wolffian/Mesonephros Mese|Müllerian Epi	3.801
COL15A1_integrin_a2b1_complex	simple:P39059	complex:integrin_a2b1_complex	COL15A1		Wolffian/Mesonephros Mese|Müllerian Epi	0.818
CXCL12_DPP4	simple:P48061	simple:P27487	CXCL12	DPP4	Wolffian/Mesonephros Mese|Müllerian Epi	1.449
CXCL12_CXCR4	simple:P48061	simple:P61073	CXCL12	CXCR4	Wolffian/Mesonephros Mese|Müllerian Epi	1.593
WNT11_FZD10_LRP5	simple:O96014	complex:FZD10_LRP5	WNT11		Wolffian/Mesonephros Mese|Müllerian Epi	0.501
TNC_integrin_a8b1_complex	simple:P24821	complex:integrin_a8b1_complex	TNC		Wolffian/Mesonephros Mese|Müllerian Epi	0.873
TNFSF12_TNFRSF12A	simple:O43508	simple:Q9NP84	TNFSF12	TNFRSF12A	Wolffian/Mesonephros Mese|Müllerian Epi	1.073
WNT4_FZD10_LRP5	simple:P56705	complex:FZD10_LRP5	WNT4		Wolffian/Mesonephros Mese|Müllerian Epi	1.515
WNT5A_FZD10_LRP6	simple:P41221	complex:FZD10_LRP6	WNT5A		Wolffian/Mesonephros Mese|Müllerian Epi	1.578
WNT4_FZD10_LRP6	simple:P56705	complex:FZD10_LRP6	WNT4		Wolffian/Mesonephros Mese|Müllerian Epi	1.625
WNT11_FZD10_LRP6	simple:O96014	complex:FZD10_LRP6	WNT11		Wolffian/Mesonephros Mese|Müllerian Epi	0.612
WNT5A_FZD10_LRP5	simple:P41221	complex:FZD10_LRP5	WNT5A		Wolffian/Mesonephros Mese|Müllerian Epi	1.468
COL21A1_integrin_a2b1_complex	simple:Q96P44	complex:integrin_a2b1_complex	COL21A1		Wolffian/Mesonephros Mese|Müllerian Epi	1.176
COL14A1_integrin_a2b1_complex	simple:Q05707	complex:integrin_a2b1_complex	COL14A1		Wolffian/Mesonephros Mese|Müllerian Epi	1.247
COL15A1_integrin_a1b1_complex	simple:P39059	complex:integrin_a1b1_complex	COL15A1		Wolffian/Mesonephros Mese|Müllerian Epi	0.805
FBN1_integrin_a5b1_complex	simple:P35555	complex:integrin_a5b1_complex	FBN1		Wolffian/Mesonephros Mese|Müllerian Epi	0.898
COL5A2_integrin_a2b1_complex	simple:P05997	complex:integrin_a2b1_complex	COL5A2		Wolffian/Mesonephros Mese|Müllerian Epi	1.855
WNT5A_FZD2_LRP5	simple:P41221	complex:FZD2_LRP5	WNT5A		Wolffian/Mesonephros Mese|Müllerian Epi	1.468
WNT2B_FZD10_LRP6	simple:Q93097	complex:FZD10_LRP6	WNT2B		Wolffian/Mesonephros Mese|Müllerian Epi	0.424
WNT5A_ROR2	simple:P41221	simple:Q01974	WNT5A	ROR2	Wolffian/Mesonephros Mese|Müllerian Epi	1.353
COL6A3_integrin_a2b1_complex	simple:P12111	complex:integrin_a2b1_complex	COL6A3		Wolffian/Mesonephros Mese|Müllerian Epi	3.326
WNT2B_FZD10_LRP5	simple:Q93097	complex:FZD10_LRP5	WNT2B		Wolffian/Mesonephros Mese|Müllerian Epi	0.313
COL5A2_integrin_a1b1_complex	simple:P05997	complex:integrin_a1b1_complex	COL5A2		Wolffian/Mesonephros Mese|Müllerian Epi	1.843
WNT5A_FZD7_LRP6	simple:P41221	complex:FZD7_LRP6	WNT5A		Wolffian/Mesonephros Mese|Müllerian Epi	1.474
COL21A1_integrin_a1b1_complex	simple:Q96P44	complex:integrin_a1b1_complex	COL21A1		Wolffian/Mesonephros Mese|Müllerian Epi	1.163
WNT5A_FZD7_LRP5	simple:P41221	complex:FZD7_LRP5	WNT5A		Wolffian/Mesonephros Mese|Müllerian Epi	1.468
COL14A1_integrin_a1b1_complex	simple:Q05707	complex:integrin_a1b1_complex	COL14A1		Wolffian/Mesonephros Mese|Müllerian Epi	1.234
FLRT2_ADGRL1	simple:O43155	simple:O94910	FLRT2	ADGRL1	Wolffian/Mesonephros Mese|Müllerian Epi	3.574
WNT5A_FZD3_LRP6	simple:P41221	complex:FZD3_LRP6	WNT5A		Wolffian/Mesonephros Mese|Müllerian Epi	1.578
WNT5A_FZD2_LRP6	simple:P41221	complex:FZD2_LRP6	WNT5A		Wolffian/Mesonephros Mese|Müllerian Epi	1.578
THY1_ADGRE5	simple:P04216	simple:P48960	THY1	ADGRE5	Wolffian/Mesonephros Mese|Müllerian Epi	1.821
WNT5A_FZD4_LRP5	simple:P41221	complex:FZD4_LRP5	WNT5A		Wolffian/Mesonephros Mese|Müllerian Epi	1.357
WNT5A_FZD3_LRP5	simple:P41221	complex:FZD3_LRP5	WNT5A		Wolffian/Mesonephros Mese|Müllerian Epi	1.468
IGFBP3_TMEM219	simple:P17936	simple:Q86XT9	IGFBP3	TMEM219	Wolffian/Mesonephros Mese|Müllerian Epi	5.021
WNT5A_FZD4_LRP6	simple:P41221	complex:FZD4_LRP6	WNT5A		Wolffian/Mesonephros Mese|Müllerian Epi	1.357
COL3A1_integrin_a2b1_complex	simple:P02461	complex:integrin_a2b1_complex	COL3A1		Wolffian/Mesonephros Mese|Müllerian Epi	12.88
WNT5A_ROR1	simple:P41221	simple:Q01973	WNT5A	ROR1	Wolffian/Mesonephros Mese|Müllerian Epi	1.405
WNT5A_SFRP1	simple:P41221	simple:Q8N474	WNT5A	SFRP1	Wolffian/Mesonephros Mese|Müllerian Epi	1.659
COL1A1_integrin_a2b1_complex	simple:P02452	complex:integrin_a2b1_complex	COL1A1		Wolffian/Mesonephros Mese|Müllerian Epi	11.848
COL1A2_integrin_a2b1_complex	simple:P08123	complex:integrin_a2b1_complex	COL1A2		Wolffian/Mesonephros Mese|Müllerian Epi	10.714
atRetinoicAcid_byALDH1A2_RAreceptor_RARG	complex:atRetinoicAcid_byALDH1A2	complex:RAreceptor_RARG			Wolffian/Mesonephros Mese|Müllerian Epi	3.788
COL6A2_integrin_a2b1_complex	simple:P12110	complex:integrin_a2b1_complex	COL6A2		Wolffian/Mesonephros Mese|Müllerian Epi	3.269
atRetinoicAcid_byALDH1A2_RAreceptor_RXRB	complex:atRetinoicAcid_byALDH1A2	complex:RAreceptor_RXRB			Wolffian/Mesonephros Mese|Müllerian Epi	3.89
atRetinoicAcid_byALDH1A2_RAreceptor_RXRA	complex:atRetinoicAcid_byALDH1A2	complex:RAreceptor_RXRA			Wolffian/Mesonephros Mese|Müllerian Epi	3.784
CADM1_CADM1	simple:Q9BY67	simple:Q9BY67	CADM1	CADM1	Wolffian/Mesonephros Mese|Müllerian Epi	2.275
atRetinoicAcid_byALDH1A2_RAreceptor_RARA_RXRA	complex:atRetinoicAcid_byALDH1A2	complex:RAreceptor_RARA_RXRA			Wolffian/Mesonephros Mese|Müllerian Epi	3.784
atRetinoicAcid_byALDH1A2_RAreceptor_RARB_RXRB	complex:atRetinoicAcid_byALDH1A2	complex:RAreceptor_RARB_RXRB			Wolffian/Mesonephros Mese|Müllerian Epi	3.824
atRetinoicAcid_byALDH1A2_RAreceptor_RARB	complex:atRetinoicAcid_byALDH1A2	complex:RAreceptor_RARB			Wolffian/Mesonephros Mese|Müllerian Epi	3.824
atRetinoicAcid_byALDH1A2_RAreceptor_RARA	complex:atRetinoicAcid_byALDH1A2	complex:RAreceptor_RARA			Wolffian/Mesonephros Mese|Müllerian Epi	3.969
COL1A2_integrin_a1b1_complex	simple:P08123	complex:integrin_a1b1_complex	COL1A2		Wolffian/Mesonephros Mese|Müllerian Epi	10.701
COL1A1_integrin_a1b1_complex	simple:P02452	complex:integrin_a1b1_complex	COL1A1		Wolffian/Mesonephros Mese|Müllerian Epi	11.835
IGF2_IGF1R	simple:P01344	simple:P08069	IGF2	IGF1R	Wolffian/Mesonephros Mese|Müllerian Epi	13.703
COL3A1_integrin_a1b1_complex	simple:P02461	complex:integrin_a1b1_complex	COL3A1		Wolffian/Mesonephros Mese|Müllerian Epi	12.867
IGF2_IGF2R	simple:P01344	simple:P11717	IGF2	IGF2R	Wolffian/Mesonephros Mese|Müllerian Epi	13.534
COL6A3_integrin_a1b1_complex	simple:P12111	complex:integrin_a1b1_complex	COL6A3		Wolffian/Mesonephros Mese|Müllerian Epi	3.313
COL6A2_integrin_a1b1_complex	simple:P12110	complex:integrin_a1b1_complex	COL6A2		Wolffian/Mesonephros Mese|Müllerian Epi	3.257
WNT5A_WIF1	simple:P41221	simple:Q9Y5W5	WNT5A	WIF1	Wolffian/Mesonephros Mese|Müllerian Mese	1.593
TNC_integrin_a9b1_complex	simple:P24821	complex:integrin_a9b1_complex	TNC		Wolffian/Mesonephros Mese|Müllerian Mese	0.873
DLK1_NOTCH2	simple:P80370	simple:Q04721	DLK1	NOTCH2	Wolffian/Mesonephros Mese|Müllerian Mese	2.369
WNT5A_FRZB	simple:P41221	simple:Q92765	WNT5A	FRZB	Wolffian/Mesonephros Mese|Müllerian Mese	1.405
SDC1_ADGRA2	simple:P18827	simple:Q96PE1	SDC1	ADGRA2	Wolffian/Mesonephros Mese|Müllerian Mese	1.247
CXCL12_CXCR4	simple:P48061	simple:P61073	CXCL12	CXCR4	Wolffian/Mesonephros Mese|Müllerian Mese	1.574
TNC_integrin_a8b1_complex	simple:P24821	complex:integrin_a8b1_complex	TNC		Wolffian/Mesonephros Mese|Müllerian Mese	1.322
WNT11_SFRP1	simple:O96014	simple:Q8N474	WNT11	SFRP1	Wolffian/Mesonephros Mese|Müllerian Mese	13.619
COL15A1_integrin_a1b1_complex	simple:P39059	complex:integrin_a1b1_complex	COL15A1		Wolffian/Mesonephros Mese|Müllerian Mese	0.922
FBN1_integrin_a5b1_complex	simple:P35555	complex:integrin_a5b1_complex	FBN1		Wolffian/Mesonephros Mese|Müllerian Mese	0.929
WNT5A_FZD2_LRP5	simple:P41221	complex:FZD2_LRP5	WNT5A		Wolffian/Mesonephros Mese|Müllerian Mese	1.43
DHEAsulfate_bySULT1E1_PPARD	complex:DHEAsulfate_bySULT1E1	simple:Q03181		PPARD	Wolffian/Mesonephros Mese|Müllerian Mese	12.146
WNT5A_ROR2	simple:P41221	simple:Q01974	WNT5A	ROR2	Wolffian/Mesonephros Mese|Müllerian Mese	1.586
COL5A2_integrin_a1b1_complex	simple:P05997	complex:integrin_a1b1_complex	COL5A2		Wolffian/Mesonephros Mese|Müllerian Mese	1.959
WNT5A_FZD7_LRP6	simple:P41221	complex:FZD7_LRP6	WNT5A		Wolffian/Mesonephros Mese|Müllerian Mese	1.378
COL21A1_integrin_a1b1_complex	simple:Q96P44	complex:integrin_a1b1_complex	COL21A1		Wolffian/Mesonephros Mese|Müllerian Mese	1.279
WNT5A_FZD7_LRP5	simple:P41221	complex:FZD7_LRP5	WNT5A		Wolffian/Mesonephros Mese|Müllerian Mese	1.378
COL14A1_integrin_a1b1_complex	simple:Q05707	complex:integrin_a1b1_complex	COL14A1		Wolffian/Mesonephros Mese|Müllerian Mese	1.35
FLRT2_ADGRL1	simple:O43155	simple:O94910	FLRT2	ADGRL1	Wolffian/Mesonephros Mese|Müllerian Mese	3.594
WNT5A_FZD3_LRP6	simple:P41221	complex:FZD3_LRP6	WNT5A		Wolffian/Mesonephros Mese|Müllerian Mese	1.455
ProstaglandinE2_byPTGES2_PTGER2	complex:ProstaglandinE2_byPTGES2	simple:P43116		PTGER2	Wolffian/Mesonephros Mese|Müllerian Mese	0.852
ProstaglandinE2_byPTGES3_PTGER2	complex:ProstaglandinE2_byPTGES3	simple:P43116		PTGER2	Wolffian/Mesonephros Mese|Müllerian Mese	2.339
WNT5A_FZD2_LRP6	simple:P41221	complex:FZD2_LRP6	WNT5A		Wolffian/Mesonephros Mese|Müllerian Mese	1.604
ProstaglandinE2_byPTGES_PTGER2	complex:ProstaglandinE2_byPTGES	simple:P43116		PTGER2	Wolffian/Mesonephros Mese|Müllerian Mese	0.662
WNT2B_SFRP1	simple:Q93097	simple:Q8N474	WNT2B	SFRP1	Wolffian/Mesonephros Mese|Müllerian Mese	13.431
THY1_ADGRE5	simple:P04216	simple:P48960	THY1	ADGRE5	Wolffian/Mesonephros Mese|Müllerian Mese	1.87
WNT5A_FZD4_LRP5	simple:P41221	complex:FZD4_LRP5	WNT5A		Wolffian/Mesonephros Mese|Müllerian Mese	1.43
SDC2_ADGRA2	simple:P34741	simple:Q96PE1	SDC2	ADGRA2	Wolffian/Mesonephros Mese|Müllerian Mese	2.149
WNT5A_FZD3_LRP5	simple:P41221	complex:FZD3_LRP5	WNT5A		Wolffian/Mesonephros Mese|Müllerian Mese	1.43
IGFBP3_TMEM219	simple:P17936	simple:Q86XT9	IGFBP3	TMEM219	Wolffian/Mesonephros Mese|Müllerian Mese	4.811
WNT5A_FZD4_LRP6	simple:P41221	complex:FZD4_LRP6	WNT5A		Wolffian/Mesonephros Mese|Müllerian Mese	1.479
WNT5A_ROR1	simple:P41221	simple:Q01973	WNT5A	ROR1	Wolffian/Mesonephros Mese|Müllerian Mese	2.512
WNT4_SFRP1	simple:P56705	simple:Q8N474	WNT4	SFRP1	Wolffian/Mesonephros Mese|Müllerian Mese	14.633
WNT5A_SFRP1	simple:P41221	simple:Q8N474	WNT5A	SFRP1	Wolffian/Mesonephros Mese|Müllerian Mese	14.586
PDGFA_PDGFRA	simple:P04085	simple:P16234	PDGFA	PDGFRA	Wolffian/Mesonephros Mese|Müllerian Mese	3.102
atRetinoicAcid_byALDH1A2_RAreceptor_RARG	complex:atRetinoicAcid_byALDH1A2	complex:RAreceptor_RARG			Wolffian/Mesonephros Mese|Müllerian Mese	3.986
atRetinoicAcid_byALDH1A2_RAreceptor_RXRB	complex:atRetinoicAcid_byALDH1A2	complex:RAreceptor_RXRB			Wolffian/Mesonephros Mese|Müllerian Mese	3.943
atRetinoicAcid_byALDH1A2_RAreceptor_RXRA	complex:atRetinoicAcid_byALDH1A2	complex:RAreceptor_RXRA			Wolffian/Mesonephros Mese|Müllerian Mese	3.866
atRetinoicAcid_byALDH1A2_RAreceptor_RARA_RXRA	complex:atRetinoicAcid_byALDH1A2	complex:RAreceptor_RARA_RXRA			Wolffian/Mesonephros Mese|Müllerian Mese	3.866
atRetinoicAcid_byALDH1A2_RAreceptor_RARB_RXRB	complex:atRetinoicAcid_byALDH1A2	complex:RAreceptor_RARB_RXRB			Wolffian/Mesonephros Mese|Müllerian Mese	3.943
atRetinoicAcid_byALDH1A2_RAreceptor_RARB	complex:atRetinoicAcid_byALDH1A2	complex:RAreceptor_RARB			Wolffian/Mesonephros Mese|Müllerian Mese	4.257
atRetinoicAcid_byALDH1A2_RAreceptor_RARA	complex:atRetinoicAcid_byALDH1A2	complex:RAreceptor_RARA			Wolffian/Mesonephros Mese|Müllerian Mese	4.13
JAG1_NOTCH2	simple:P78504	simple:Q04721	JAG1	NOTCH2	Wolffian/Mesonephros Mese|Müllerian Mese	1.895
COL1A2_integrin_a1b1_complex	simple:P08123	complex:integrin_a1b1_complex	COL1A2		Wolffian/Mesonephros Mese|Müllerian Mese	10.817
COL1A1_integrin_a1b1_complex	simple:P02452	complex:integrin_a1b1_complex	COL1A1		Wolffian/Mesonephros Mese|Müllerian Mese	11.951
IGF2_IGF1R	simple:P01344	simple:P08069	IGF2	IGF1R	Wolffian/Mesonephros Mese|Müllerian Mese	13.605
COL3A1_integrin_a1b1_complex	simple:P02461	complex:integrin_a1b1_complex	COL3A1		Wolffian/Mesonephros Mese|Müllerian Mese	12.984
PDGFC_PDGFRA	simple:Q9NRA1	simple:P16234	PDGFC	PDGFRA	Wolffian/Mesonephros Mese|Müllerian Mese	3.279
IGF2_IGF2R	simple:P01344	simple:P11717	IGF2	IGF2R	Wolffian/Mesonephros Mese|Müllerian Mese	13.484
COL6A3_integrin_a1b1_complex	simple:P12111	complex:integrin_a1b1_complex	COL6A3		Wolffian/Mesonephros Mese|Müllerian Mese	3.429
COL6A2_integrin_a1b1_complex	simple:P12110	complex:integrin_a1b1_complex	COL6A2		Wolffian/Mesonephros Mese|Müllerian Mese	3.373
