# Supplementary material for: Spatiotemporal cellular map of the developing human reproductive tract
Source: Nature. 2025 Dec 17;650(8101):428–37. doi: 10.1038/s41586-025-09875-2 (PMC12893920; doi:10.1038/s41586-025-09875-2)
Supplement: Supplementary file 6 — Supplementary Tables 1–10. [file 41586_2025_9875_MOESM6_ESM.zip › 2024-08-16755D-s6/SupplementaryTable7_revision.xlsx]

## Sheet: MüllerianAxis_Mese_Cytassist
gene	waldStat	df	pvalue	meanLogFC
CRABP1	2541.13	8	0	0.787765
HOXA13	1863.08	8	0	2.12948
SALL3	740.113	8	0	1.13262
TNC	1356.28	8	0	0.603415
PIEZO2	1363.47	8	0	0.803067
SRD5A2	766.111	8	0	1.19811
MSLN	717.675	8	0	0.466288
HOXD10	1013.78	8	0	1.48026
ELF3	88.3489	8	9.99201e-16	0.326533
CLDN4	37.6819	8	8.61835e-06	0.214996
PAX8	392.358	8	0	0.471689
SFRP5	857.999	8	0	0.585127
POSTN	1584.69	8	0	0.633009
SCARA5	1486.04	8	0	0.523833
ISL1	588.203	8	0	2.09864
WFDC2	12.2014	8	0.142442	0.115276
PENK	280.409	8	0	0.671417
ATF3	50.8409	8	2.81596e-08	0.494687
GDF7	265.94	8	0	1.35453
HOXD13	590.236	8	0	1.1544
DLX5	216.156	8	0	0.988229
NR4A1	217.788	8	0	0.397662
CACNA1D	906.376	8	0	0.470533
HOXA5	1166.48	8	0	0.556483
FOSB	144.911	8	0	0.406455
MATN2	885.585	8	0	0.61552
ITGA4	1078.73	8	0	0.912105
EGR1	142.639	8	0	0.327868
EMX2	899.922	8	0	0.351063
ENPP2	1103.57	8	0	0.637791
KRT5	402.87	8	0	1.01163
SLC34A2	345.806	8	0	0.462443
PNOC	745.179	8	0	0.844703
PTPRT	1339.28	8	0	0.88199
PRSS12	910.032	8	0	1.07313
TAGLN	174.486	8	0	0.434039
MUC6	562.554	8	0	1.29898
NTN1	1609.19	8	0	0.436221
MYO16	875.716	8	0	1.09046
ADRA2C	658.221	8	0	0.970236
FOXL2	562.002	8	0	0.484912
KLF5	71.9049	8	2.05025e-12	0.27906
ADAMTS17	986.669	8	0	0.788039
WNT4	971.695	8	0	0.704712
MUC1	274.184	8	0	0.304884
EPS8L1	214.307	8	0	0.33374
SFRP1	1694.6	8	0	0.418975
PRSS23	807.998	8	0	0.664236
KRT8	75.912	8	3.23852e-13	0.20206
WNT7A	51.2557	8	2.34266e-08	0.339206
IGF1	1039.66	8	0	0.667849
SFRP4	564.578	8	0	1.15899
MCOLN3	627.98	8	0	0.839962
CCN1	239.64	8	0	0.488684
GNG4	1003.12	8	0	0.616902
PDE5A	1957.81	8	0	0.434192
CLDN11	688.355	8	0	0.937245
LINGO1	1308.41	8	0	0.644791
KCNH5	1144.25	8	0	0.679203
NRP2	545.509	8	0	0.514981
TGM2	836.224	8	0	0.461332
FAM118A	52.0658	8	1.63461e-08	0.49223
JUNB	131.799	8	0	0.328758
CCDC3	1278.65	8	0	0.455938
CHODL	462.693	8	0	1.1339
KRT7	68.4237	8	1.01151e-11	0.238327
TIMP3	383.602	8	0	0.357624
A2M	144.089	8	0	0.269434
CRYM	915.579	8	0	0.737526
LGR5	196.516	8	0	0.48713
PTGS1	500.722	8	0	0.752807
CHGB	621.444	8	0	0.577192
LSAMP	1676.46	8	0	0.333388
PTGIS	1078.52	8	0	0.520344
CD9	122.909	8	0	0.373977
PGM5	196.452	8	0	0.403483
TACSTD2	52.3116	8	1.46526e-08	0.246983
DLK1	253.353	8	0	0.932858
EVX2	421.294	8	0	1.2302
SLC2A1	57.4751	8	1.45446e-09	0.206776
LRIG1	739.794	8	0	0.363014
HOXC4	729.22	8	0	0.732697
ID1	442.362	8	0	0.482704
SPON1	293.055	8	0	0.433474
CD36	246.884	8	0	0.77904
GATA6	812.38	8	0	0.673832
SYNE1	813.06	8	0	0.572425
AQP1	678.345	8	0	0.346265
IGFBP5	251.055	8	0	0.602145
SOX17	427.554	8	0	0.369089
PAX2	221.602	8	0	0.336624
HOXA10	571.511	8	0	0.80654
HOXA11	698.762	8	0	2.34506
SOX9	102.636	8	0	0.537537
HOXA6	437.375	8	0	0.832332
ANKRD29	856.151	8	0	0.765321
MLPH	879.507	8	0	1.63056
PALLD	647.928	8	0	0.291109
HOXD11	319.463	8	0	2.51394
HPGD	537.158	8	0	0.642362
PAPLN	397.263	8	0	0.557906
EPPK1	219.865	8	0	0.293041
SOCS3	304.783	8	0	0.408602
CLDN5	283.516	8	0	0.314383
EHF	69.0406	8	7.6269e-12	0.278472
FOS	186.554	8	0	0.312036
PAPPA2	586.618	8	0	0.785061
TFAP2C	587.314	8	0	0.788784
MYLK	337.609	8	0	0.279936
SULF2	476.202	8	0	0.487424
HOXB4	374.167	8	0	0.318779
NBL1	1162.12	8	0	0.400957
MCTP2	505.178	8	0	0.498435
HTRA3	181.848	8	0	0.265187
CCN2	114.303	8	0	0.460835
MYH14	21.6344	8	0.00564009	0.191924
ACTG2	98.1731	8	0	0.625701
CLCN5	1279.78	8	0	0.512191
KHDRBS1	240.23	8	0	0.194051
DUSP1	275.79	8	0	0.391997
ADAMTSL4	479.78	8	0	0.530898
RUNX1	541.929	8	0	0.460181
CAVIN2	514.587	8	0	0.38655
PPP2R2C	714.311	8	0	0.497495
CD24	103.855	8	0	0.278705
PRRX2	792.213	8	0	0.611154
DEPRECATED_ENSG00000244734	71.7216	8	2.23033e-12	0.551284
COL9A3	492.172	8	0	0.598589
HOXC6	567.173	8	0	0.778009
ACTA2	137.302	8	0	0.419483
IQCN	60.5682	8	3.60542e-10	0.221248
RGCC	184.986	8	0	0.632083
ALDH1A1	593.507	8	0	0.511412
SPINT1	50.4022	8	3.42019e-08	0.203333
LAMC3	1330.92	8	0	0.553352
CLDN3	178.821	8	0	0.323787
SFRP2	388.727	8	0	0.737762
CD4	793.246	8	0	0.570373
SNAP25	922.081	8	0	0.381496
KCNA4	532.529	8	0	0.411438
RASSF7	416.332	8	0	0.354968
TGFBI	1031.67	8	0	0.574564
ID4	722.204	8	0	0.313028
ITGBL1	535.331	8	0	0.670201
BHLHE40	142.392	8	0	0.433673
CXCL14	394.236	8	0	0.833874
SMOC1	500.212	8	0	1.05117
TIMP2	177.428	8	0	0.136457
DEPRECATED_ENSG00000128422	248.829	8	0	0.627157
ESRRG	423.307	8	0	0.387132
RBM24	211.915	8	0	0.379242
KIF12	448.544	8	0	0.607513
NELL2	873.382	8	0	0.574654
SPINT2	60.5232	8	3.67948e-10	0.138156
LHX1	324.731	8	0	0.478309
CPE	1617.52	8	0	0.294739
KRT18	120.561	8	0	0.25708
IGF2	370.35	8	0	0.470663
GREB1	230.38	8	0	0.532315
SLITRK5	606.382	8	0	0.860874
RASSF10	111.205	8	0	0.3991
ZFP36	367.962	8	0	0.473429
EPS8L2	162.7	8	0	0.25676
HPSE2	1003.96	8	0	0.550081
ECRG4	327.663	8	0	0.47679
KANK4	845.908	8	0	0.297823
ARL4C	94.5336	8	1.11022e-16	0.204263
GPC3	566.367	8	0	0.718563
RNASE1	636.679	8	0	0.405002
PRSS8	95.4676	8	0	0.23469
GAP43	435.792	8	0	0.665953
ETV5	283.103	8	0	0.511142
TMTC1	493.287	8	0	0.621447
STAB1	526.418	8	0	0.426324
BRINP2	555.677	8	0	0.417487
PKP2	789.085	8	0	0.412791
HOXA4	617.106	8	0	0.449695
LYPD1	493.911	8	0	0.386181
EPAS1	106.895	8	0	0.378659
NLGN2	178.619	8	0	0.149597
CSF1R	613.087	8	0	0.473372
BNC2	318.87	8	0	0.584467
MASP1	167.47	8	0	0.392017
CNN1	75.9909	8	3.12306e-13	0.276527
CHST11	558.212	8	0	0.422892
ST6GAL2	749.078	8	0	0.566933
CRIP1	21.6559	8	0.00559478	0.180242
CSMD2	607.385	8	0	0.602879
GDF10	454.875	8	0	0.534339
MSX1	144.592	8	0	0.425705
CXCR4	143.576	8	0	0.443981
ALDH1A2	190.255	8	0	0.600344
PCDH7	389.277	8	0	0.431613
C19orf33	217.352	8	0	0.371569
MAPK15	514.203	8	0	0.640214
RGL3	90.1723	8	4.44089e-16	0.224876
CLDN7	76.2943	8	2.7145e-13	0.224982
DMKN	193.424	8	0	0.337485
APOE	851.541	8	0	0.68582
NKD2	605.938	8	0	0.365805
FREM1	487.35	8	0	0.391023
GOLGA7B	306.169	8	0	0.350486
GALNT16	904.058	8	0	0.37614
DEPRECATED_ENSG00000057294	723.991	8	0	0.409651
SNX17	124.15	8	0	0.146474
IGFBP7	720.794	8	0	0.476058
RNF144A	876.963	8	0	0.442328
S100A10	664.368	8	0	0.389321
SPRY1	322.037	8	0	0.329861
CAV1	86.8805	8	1.9984e-15	0.27173
DCN	756.246	8	0	0.263433
TMOD1	360.357	8	0	0.851507
ADAMTSL1	308.62	8	0	0.330431
PARM1	252.148	8	0	0.798111
AMHR2	661.844	8	0	0.545617
LTBP1	128.722	8	0	0.367061
CHRNA7	436.136	8	0	0.610302
PPL	113.264	8	0	0.255754
FBN2	774.024	8	0	0.325261
NT5E	575.207	8	0	0.827425
NTRK2	482.526	8	0	0.736066
KCNQ2	395.379	8	0	0.981956
ENTPD1	723.522	8	0	0.559902
SPTAN1	35.547	8	2.12499e-05	0.0906552
PLD3	27.3599	8	0.000612592	0.131055
FBXO32	32.942	8	6.30867e-05	0.260602
MOXD1	440.381	8	0	0.590722
HOXA9	457.742	8	0	0.593331
OAF	559.854	8	0	0.394994
HOXD4	705.576	8	0	0.428569
ARHGAP8	173.101	8	0	0.321582
KLF2	244.669	8	0	0.325738
ST14	84.8587	8	5.10703e-15	0.312899
TBX18	535.398	8	0	0.692251
PAMR1	512.892	8	0	0.400736
BAMBI	330.581	8	0	0.335982
FZD7	502.342	8	0	0.777377
HOXB3	208.172	8	0	0.206458
UNC5D	401.269	8	0	0.591735
TMEM178A	584.731	8	0	0.426847
APLNR	70.1511	8	4.58544e-12	0.153868
IDH2	220.093	8	0	0.169214
MSX2	104.583	8	0	1.29374
GAS1	455.714	8	0	0.295831
KLHDC8A	497.64	8	0	0.464175
SYT16	708.062	8	0	0.607015
DAB2	963.664	8	0	0.394325
GRIA4	663.363	8	0	0.526292
PAM	310.995	8	0	0.389375
HOXD12	443.016	8	0	1.8231
PLAT	821.058	8	0	0.442955
IGFBP2	941.405	8	0	0.258728
VWF	122.158	8	0	0.369984
KRT17	252.373	8	0	0.752539
COL14A1	105.035	8	0	0.305993
WNT2B	382.205	8	0	0.423674
PRKG1	935.792	8	0	0.32155
BCAM	440.44	8	0	0.206749
PPP1R1B	562.272	8	0	0.337646
SHOX2	290.71	8	0	2.77245
S1PR3	616.597	8	0	0.515803
INHBA	167.965	8	0	0.316093
HOXD9	586.746	8	0	0.827117
NCL	182.537	8	0	0.16941
BMP2	736.709	8	0	0.702681
HOXB6	120.168	8	0	0.237315
FGF7	252.692	8	0	0.798432
PERP	90.5823	8	3.33067e-16	0.508796
JUN	394.289	8	0	0.352316
RGMA	743.98	8	0	0.319727
PROX1	584.029	8	0	0.516549
CDKN1C	311.863	8	0	0.332519
NTNG2	478.18	8	0	0.540903
GJA1	264.538	8	0	0.462204
HMBOX1	1222.81	8	0	0.307802
BTG2	360.689	8	0	0.370364
ITGB4	52.9557	8	1.09994e-08	0.262413
BMP4	536.685	8	0	0.712021
KIAA1217	174.068	8	0	0.149081
HOXA3	573.893	8	0	0.498502
APCDD1	1209.32	8	0	0.31372
HS3ST1	289.311	8	0	0.275038
SCX	211.952	8	0	0.29468
ADGRB2	305.089	8	0	0.433753
DST	535.792	8	0	0.299976
ASRGL1	306.731	8	0	0.353405
TUBB2B	280.899	8	0	0.369922
ANXA2	347.063	8	0	0.431914
COLEC12	135.775	8	0	0.190835
DEPRECATED_ENSG00000026297	122.313	8	0	0.235052
MYH11	104.817	8	0	0.530703
EYA2	178.266	8	0	0.430433
SCPEP1	726.053	8	0	0.325283
SCNN1A	285.948	8	0	0.410716
GRIA1	618.135	8	0	0.345592
RNASET2	158.818	8	0	0.197031
DCDC2	315.923	8	0	0.770955
EPCAM	112.658	8	0	0.35998
AIF1	348.729	8	0	0.521833
DHCR24	523.476	8	0	0.23478
PTMS	31.8495	8	9.91023e-05	0.0870435
KCTD12	261.096	8	0	0.211925
PTGDS	189.156	8	0	0.556165
RASL11B	371.175	8	0	0.852885
GULP1	971.575	8	0	0.307261
FAM83H	112.888	8	0	0.363272
LRRTM1	369.139	8	0	0.622849
ZBTB46	608.002	8	0	0.371074
ADRA2A	371.133	8	0	0.341503
EVX1	175.922	8	0	3.18561
STXBP6	398.702	8	0	0.654236
CLDN6	70.7665	8	3.45779e-12	0.55724
DPYSL3	693.694	8	0	0.251361
UNC5C	274.514	8	0	0.553228
CXCL12	440.716	8	0	0.180169
SAMD5	537.918	8	0	0.399354
WFIKKN2	329.832	8	0	0.923737
DPP10	373.734	8	0	0.362127
CAPS	256.288	8	0	0.296399
HNRNPU	154.362	8	0	0.118009
SLITRK3	305.944	8	0	0.912538
DUSP2	29.787	8	0.000230503	0.172277
FGF10	322.75	8	0	0.359172
SLIT3	549.622	8	0	0.696815
MID1	1208.24	8	0	0.306247
SRPX	217.01	8	0	0.284863
PRRC2A	17.8883	8	0.0220794	0.04198
PLEC	10.1134	8	0.257156	0.0592878
ABI3BP	430.432	8	0	0.475796
MLXIPL	356.449	8	0	0.870969
KIF26B	369.879	8	0	0.415823
AC007906.2	25.8908	8	0.00109647	0.284221
TINAGL1	229.425	8	0	0.291133
ANGPT1	456.732	8	0	0.962587
CD47	444.171	8	0	0.340464
PIK3R1	149.628	8	0	0.292449
BST2	727.622	8	0	0.30361
SAMHD1	251.384	8	0	0.529314
CPED1	751.207	8	0	0.368997
EFNA5	687.341	8	0	0.426855
RORB	295.163	8	0	1.1271
NRK	263.329	8	0	0.328833
CGN	269.744	8	0	0.263718
UST	566.909	8	0	0.426491
ST5	295.574	8	0	0.165322
EGFL7	78.3373	8	1.05582e-13	0.305726
FBL	91.2087	8	2.22045e-16	0.145154
STON2	305.697	8	0	0.35212
COL18A1	406.082	8	0	0.329787
UCP2	546.779	8	0	0.254717
CSF1	863.464	8	0	0.392867
SEMA6D	443.423	8	0	0.559112
LCN12	358.063	8	0	0.901431
IER2	167.32	8	0	0.21192
CDH5	56.9791	8	1.81774e-09	0.216184
FHL2	245.363	8	0	0.366276
AHR	710.41	8	0	0.436884
JCAD	206.393	8	0	0.291163
HIST1H1A	55.3955	8	3.69846e-09	0.130974
EFEMP1	242.239	8	0	0.31979
ID3	490.621	8	0	0.334195
DEPRECATED_ENSG00000170421	114.241	8	0	0.260462
NDRG1	227.801	8	0	0.434936
WNT11	288.668	8	0	0.54005
COL26A1	371.821	8	0	0.376768
NNAT	242.675	8	0	0.466394
KIF1A	94.3682	8	1.11022e-16	0.274496
VLDLR	638.393	8	0	0.518052
JPT2	193.805	8	0	0.148455
THBS4	357.795	8	0	0.758604
ZNF703	705.909	8	0	0.299505
INSYN1	292.212	8	0	0.41465
COL21A1	476.977	8	0	0.33315
CD14	476.736	8	0	0.50064
GNG3	620.268	8	0	0.699714
COL13A1	549.289	8	0	0.580972
PCDH10	76.4613	8	2.51354e-13	0.282284
FMOD	1063.66	8	0	0.283688
CELSR1	193.628	8	0	0.194507
TPST1	785.439	8	0	0.21991
MARK1	741.546	8	0	0.339002
FIBIN	400.127	8	0	0.756721
PEG10	608.364	8	0	0.352629
SPOCK1	129.827	8	0	0.915211
KIAA1324	677.807	8	0	0.511058
RFLNA	259.927	8	0	0.533312
APC2	621.097	8	0	0.688202
SELE	320.918	8	0	1.09721
ELN	639.641	8	0	0.319042
CRIP2	98.6192	8	0	0.134457
IRF6	547.04	8	0	0.304831
BCAT1	250.502	8	0	0.246318
SHROOM3	83.0892	8	1.16573e-14	0.32962
GADD45A	163.45	8	0	0.346077
MMP11	622.498	8	0	0.622408
FRMD6	571.174	8	0	0.397973
ADAM33	383.851	8	0	0.23184
WNT5A	935.307	8	0	0.357812
FNDC5	814.128	8	0	0.317112
LLGL2	161.466	8	0	0.230961
TNFRSF21	610.385	8	0	0.369632
ITGA8	267.968	8	0	0.342658
SPRY2	284.041	8	0	0.265961
SPRY4	129.728	8	0	0.361744
ETV4	102.988	8	0	0.36019
LAMA4	259.982	8	0	0.308157
TWIST2	315.262	8	0	0.303827
TMEM176B	390.038	8	0	0.57837
LAMA5	48.6497	8	7.42014e-08	0.132393
DEPRECATED_ENSG00000171345	130.747	8	0	0.52343
CEBPD	456.097	8	0	0.40436
LNPK	656.412	8	0	0.441918
GRB7	229.71	8	0	0.288745
CRTAC1	155.487	8	0	0.51707
RBM47	245.957	8	0	0.433062
KCNC3	94.7274	8	0	0.191861
IRS1	379.356	8	0	0.277053
DEPRECATED_ENSG00000115738	317.67	8	0	0.216461
LYPD6B	260.507	8	0	0.717948
EIF4G1	55.2839	8	3.88809e-09	0.140021
SEPTIN5	653.56	8	0	0.362214
PER1	252.137	8	0	0.248811
ASPH	190.071	8	0	0.116397
CD55	230.162	8	0	0.350228
ID2	260.111	8	0	0.242916
BOC	401.693	8	0	0.185211
COL17A1	167.49	8	0	0.840655
CCDC50	717.648	8	0	0.224597
LMOD1	54.4535	8	5.63735e-09	0.431056
PBX3	612.737	8	0	0.325994
ADGRL3	314.273	8	0	0.437063
TBX2	96.1207	8	0	0.196609
LRRC17	500.905	8	0	0.443847
GLIS1	441.694	8	0	0.836592
ANO1	710.584	8	0	0.298817
PRMT2	320.158	8	0	0.155366
KCNK1	485.462	8	0	0.700067
SOX5	615.544	8	0	0.421524
PECAM1	38.0034	8	7.5173e-06	0.219905
LAMB3	68.9284	8	8.02913e-12	0.455429
PCDH18	400.317	8	0	0.316181
TNNT1	336.467	8	0	0.649691
PKP3	107.668	8	0	0.339039
SLC26A7	185.936	8	0	0.693894
PPDPF	338.373	8	0	0.28197
TMEM158	345.551	8	0	0.542115
MAB21L1	278.958	8	0	1.39845
SRSF4	73.1363	8	1.16385e-12	0.0868945
TMEM200A	391.314	8	0	0.803765
KIAA1522	205.941	8	0	0.18375
MLC1	399.88	8	0	0.65673
CSRP1	324.697	8	0	0.363091
ISOC1	237.664	8	0	0.211578
TMEM173	82.1044	8	1.84297e-14	0.147491
MYL9	74.6628	8	5.76206e-13	0.311892
EIF3L	30.7414	8	0.000156197	0.181366
WWC1	136.288	8	0	0.254882
IGFBP6	549.603	8	0	0.369043
TMEM100	132.054	8	0	0.155656
FGF9	204.795	8	0	0.572486
FZD10	177.051	8	0	0.275116
RHPN2	53.8344	8	7.43331e-09	0.179026
PALM2-AKAP2	282.383	8	0	0.303367
PROM1	365.945	8	0	0.457152
CMTM7	201.774	8	0	0.183357
S100A2	165.964	8	0	0.661116
SDK1	356.086	8	0	0.464638
TRIB2	412.518	8	0	0.421579
BHLHE41	231.338	8	0	0.310852
SP9	253.931	8	0	0.971607
PID1	435.038	8	0	0.540263
DES	76.7003	8	2.25042e-13	0.261679
AKAP12	205.059	8	0	0.199321
ARRDC3	133.663	8	0	0.234973
ATP8A2	388.626	8	0	0.656267
GUCY1A1	546.921	8	0	0.509087
ESR1	344.086	8	0	0.307443
CDH8	649.347	8	0	0.599648
TJP1	85.3633	8	3.9968e-15	0.107309
MSI2	788.062	8	0	0.336362
SLC16A3	62.8613	8	1.27589e-10	0.225251
CDH2	265.627	8	0	0.302994
C1QC	404.868	8	0	0.414426
CTSC	828.318	8	0	0.290951
C11orf87	286.097	8	0	0.851425
SMIM32	260.191	8	0	1.18913
CACNG7	487.916	8	0	0.684532
CLSTN2	380.137	8	0	0.524938
PLXNB1	111.669	8	0	0.13214
NEGR1	583.178	8	0	0.99744
TPM1	81.0569	8	2.9976e-14	0.228456
MEST	245.931	8	0	0.377501
LAPTM4A	34.7856	8	2.92533e-05	0.0925089
SEMA3A	390.945	8	0	0.411128
ODC1	141.356	8	0	0.205199
FZD1	375.439	8	0	0.205872
CAMK2N1	366.18	8	0	0.29848
LTBP2	198.612	8	0	0.414469
COL7A1	372.715	8	0	0.252907
CLU	143.818	8	0	0.358637
HOXC5	263.184	8	0	0.845967
KCNN1	174.561	8	0	0.238203
NTRK3	337.333	8	0	0.32314
NOG	302.455	8	0	0.615581
CACNA1C	460.6	8	0	0.381696
HOXA7	550.522	8	0	0.533009
MYO1E	543.692	8	0	0.249328
FBLN2	509.483	8	0	0.256356
SLC35F1	463.992	8	0	0.509874
FAM107B	500.485	8	0	0.400121
MGP	76.6331	8	2.32148e-13	0.251527
ZBTB16	170.764	8	0	0.47237
FAM171A2	268.698	8	0	0.313026
PLVAP	174.112	8	0	0.31477
ROBO2	315.107	8	0	0.306826
PRPF8	99.3207	8	0	0.101086
KALRN	383.143	8	0	0.326643
NALCN	229.776	8	0	0.639591
DEPRECATED_ENSG00000176788	245.73	8	0	0.398225
FN1	1071.7	8	0	0.37426
MAP7	93.826	8	1.11022e-16	0.257658
THBS2	245.848	8	0	0.485144
VCAN	527.799	8	0	0.324249
MEX3B	394.848	8	0	0.257754
IL11RA	42.2373	8	1.22223e-06	0.151624
C1QL1	221.267	8	0	0.413534
RNF157	412.538	8	0	0.470959
TWIST1	323.939	8	0	0.433995
CEBPB	168.45	8	0	0.297127
PPP1R15A	175.541	8	0	0.269113
CDH3	392.744	8	0	0.435213
PRAG1	117.427	8	0	0.344307
DHRS3	42.2415	8	1.21999e-06	0.148548
C1QA	504.113	8	0	0.367597
IQSEC3	669.392	8	0	0.472469
CRISPLD2	423.129	8	0	0.286315
PPBP	39.5521	8	3.88167e-06	0.824361
NES	438.746	8	0	0.18711
HOXB2	161.045	8	0	0.203391
NRXN1	317.632	8	0	0.512609
DSP	43.5646	8	6.87523e-07	0.261662
HMOX1	130.343	8	0	0.493763
ENC1	221.862	8	0	0.335152
MAL2	198.054	8	0	0.347226
ADAMTS16	295.133	8	0	0.802971
MBOAT1	501.405	8	0	0.222638
DEPTOR	246.625	8	0	0.50641
PRXL2A	681.092	8	0	0.355584
PDGFRL	531.678	8	0	0.429338
RASEF	342.065	8	0	0.717768
OLFML2A	65.2198	8	4.3665e-11	0.101378
RHPN1	258.049	8	0	0.232137
CTSH	355.195	8	0	0.252412
FGD1	202.671	8	0	0.159982
THSD4	18.5411	8	0.0175159	0.156194
PDGFB	143.562	8	0	0.293581
PSAT1	198.332	8	0	0.272769
CCBE1	203.052	8	0	0.874724
PDE8B	352.531	8	0	0.533971
NR2F1	461.584	8	0	0.341747
SLC2A4RG	160.454	8	0	0.262361
TNFRSF12A	50.2065	8	3.72972e-08	0.245961
GREM2	376.19	8	0	0.628439
AGAP2	316.929	8	0	0.367446
ANKRD65	183.14	8	0	0.352524
ARHGAP23	3.8136	8	0.873537	0.0236306
KIF5C	427.532	8	0	0.562097
PNCK	448.133	8	0	0.417792
LY6G6D	595.869	8	0	0.465623
RIPK4	28.7607	8	0.000349259	0.262589
SIAH3	340.001	8	0	0.42766
TMC4	183.913	8	0	0.284102
CCL21	30.3752	8	0.000181407	0.19599
CAPG	161.749	8	0	0.30691
GDF15	75.8086	8	3.39728e-13	0.424696
KCNMA1	224.494	8	0	0.480377
TCF21	292.763	8	0	0.720775
HMGA2	116.986	8	0	0.219128
TTBK1	476.055	8	0	0.744208
CGNL1	810.011	8	0	0.269504
CNN2	185.352	8	0	0.317204
GALR1	171.863	8	0	1.0941
GFRA1	426.779	8	0	0.642905
SGK1	31.3967	8	0.0001194	0.185231
HIC1	210.447	8	0	0.313334
PDE4D	390.571	8	0	0.349684
MECOM	106.907	8	0	0.276428
IGFBP3	223.132	8	0	0.358056
SPAG7	115.065	8	0	0.12685
NELL1	331.758	8	0	0.518591
PABPC4	74.7158	8	5.62328e-13	0.146201
FAIM2	253.152	8	0	0.463019
TPD52L1	164.632	8	0	0.224426
GP1BB	290.187	8	0	0.408059
DEPRECATED_ENSG00000163017	72.6131	8	1.48059e-12	0.656048
ING4	154.04	8	0	0.170559
AR	504.461	8	0	0.370911
LOX	212.116	8	0	0.163824
ZBTB20	932.353	8	0	0.286472
MYRF	264.993	8	0	0.294775
HS6ST1	67.167	8	1.79656e-11	0.130402
FOLR1	253.921	8	0	0.428155
MAPK8IP1	107.841	8	0	0.238022
ACE	159.814	8	0	0.39386
SYK	91.2138	8	2.22045e-16	0.288503
KRT13	102.412	8	0	1.21407
MAP3K21	210.126	8	0	0.358626
GABRB2	300.373	8	0	0.508651
BASP1	966.549	8	0	0.412873
FOXP4	230.599	8	0	0.211823
PCSK1N	115.605	8	0	0.433958
RAB11FIP4	160.177	8	0	0.327442
LSP1	496.07	8	0	0.297865
RAI2	304.066	8	0	0.373011
PLPPR4	294.403	8	0	1.16998
TMEM106B	290.297	8	0	0.23417
OGN	276.7	8	0	0.672426
KLF4	112.157	8	0	0.298807
SMAD5	238.666	8	0	0.259265
DDAH1	170.098	8	0	0.431698
PDCD4	475.622	8	0	0.300503
DCHS2	402.593	8	0	0.680153
NPY	277.48	8	0	0.705941
CHN1	130.829	8	0	0.369948
PTPRF	134.296	8	0	0.211763
C6orf132	102.192	8	0	0.365884
JAK1	62.9436	8	1.22915e-10	0.122076
JUP	25.7687	8	0.0011504	0.111387
SMTNL2	247.601	8	0	0.661106
IGF2BP1	460.176	8	0	0.452932
PLK2	206.515	8	0	0.314916
ADGRL2	298.608	8	0	0.140565
GRHL2	47.0212	8	1.51917e-07	0.313753
FGF12	527.53	8	0	0.610172
TMEM14C	248.077	8	0	0.199206
BMF	300.754	8	0	0.330157
HUNK	81.525	8	2.40918e-14	0.22072
ADAMTS1	219.657	8	0	0.256504
DTNA	280.626	8	0	0.313122
GRIA2	138.51	8	0	0.341225
FBLN5	335.136	8	0	0.425746
CMTM6	127.606	8	0	0.184416
HNRNPLL	173.234	8	0	0.146318
ELAVL3	373.929	8	0	0.781496
POU5F1	191.797	8	0	0.285262
LBH	653.878	8	0	0.362613
PMEPA1	141.78	8	0	0.31117
ADGRG1	56.1538	8	2.63289e-09	0.232625
HRC	229.168	8	0	0.225091
C1QTNF4	115.249	8	0	0.37383
KLC1	46.8265	8	1.65474e-07	0.0813207
GRB10	536.863	8	0	0.341887
DNM3	664.818	8	0	0.343112
NFKBIZ	148.256	8	0	0.419564
ASTL	32.7871	8	6.72712e-05	0.325332
NID2	288.125	8	0	0.212352
EDN1	120.219	8	0	0.365691
MBNL3	485.03	8	0	0.268976
SPARCL1	113.802	8	0	0.120137
ITM2C	231.866	8	0	0.135079
GPNMB	561.149	8	0	0.334599
PROM2	58.6098	8	8.7271e-10	0.140635
CNR1	527.246	8	0	0.749652
PTH1R	569.382	8	0	0.242096
PNMT	257.644	8	0	0.29072
HOXC8	247.785	8	0	0.719307
TMEM14A	102.111	8	0	0.135462
DKK 3.00	1232.03	8	0	0.24456
NRGN	235.077	8	0	0.316167
HSD11B2	224.622	8	0	0.309407
CXXC5	129.679	8	0	0.13584
GABRG3	361.079	8	0	1.0359
CEND1	460.762	8	0	0.770442
STAT2	166.241	8	0	0.142602
AFF3	193.073	8	0	0.517565
TMEM59L	384.461	8	0	0.215815
GADD45G	235.999	8	0	0.550088
CD93	74.0431	8	7.66609e-13	0.190116
ITPRID2	207.188	8	0	0.23641
NXPH3	323.445	8	0	0.235323
DIPK2A	286.911	8	0	0.15184
NOTUM	149.603	8	0	0.614602
MMP7	87.8307	8	1.33227e-15	0.411108
STXBP5	500.092	8	0	0.265742
FCGBP	45.8725	8	2.51336e-07	0.255881
SEMA5A	692.351	8	0	0.238195
FEM1C	244.949	8	0	0.253847
EPB41L3	355.589	8	0	0.329339
MAF	118.719	8	0	0.197378
SHD	349.664	8	0	1.03433
PEG3	253.017	8	0	0.178556
ANXA1	90.6027	8	3.33067e-16	0.593963
GSN	666.546	8	0	0.180563
PLEKHA6	512.37	8	0	0.323189
KDM4B	22.5023	8	0.00406556	0.0770447
TRIL	161.06	8	0	0.368816
ABAT	656.635	8	0	0.273573
FGFRL1	197.157	8	0	0.249168
NUAK2	263.776	8	0	0.338771
H2AFX	104.403	8	0	0.191366
CDH23	367.693	8	0	0.382326
ST6GALNAC5	337.716	8	0	0.795408
KCNH2	124.73	8	0	0.489588
HNRNPAB	22.5228	8	0.00403415	0.0725301
PTPRD	98.3134	8	0	0.330529
HIST1H2BG	170.851	8	0	0.357969
DACT1	320.967	8	0	0.297824
STXBP2	86.8211	8	1.9984e-15	0.231947
TMEM161A	42.1058	8	1.2937e-06	0.1297
CBLC	115.412	8	0	0.250315
SNCA	132.895	8	0	0.478079
GSTM3	440.279	8	0	0.222516
SORBS1	219.509	8	0	0.240418
MISP	160.387	8	0	0.556398
GLI1	416.396	8	0	0.702824
COPE	57.4545	8	1.46805e-09	0.103099
LYVE1	343.133	8	0	0.427927
TIMM44	103.268	8	0	0.110122
ACVRL1	290.183	8	0	0.326635
ENAH	813.814	8	0	0.256686
ARHGAP24	313.776	8	0	0.345292
EDNRA	260.339	8	0	0.236269
NKD1	156.355	8	0	0.240696
PFKP	24.61	8	0.00180951	0.110764
RSPO1	380.044	8	0	0.625755
CHCHD2	42.2841	8	1.19772e-06	0.093109
DCC	212.448	8	0	0.576753
UBA1	258.357	8	0	0.171689
CNTFR	244.346	8	0	0.242316
ADRA1D	103.544	8	0	0.423496
NFATC2	171.153	8	0	0.176133
SEPTIN11	220.75	8	0	0.246003
SHB	271.392	8	0	0.287582
FJX1	293.579	8	0	0.316224
TMEM184A	201.481	8	0	0.509943
CRYAB	137.858	8	0	0.163445
C7	290.982	8	0	0.828578
CSRNP1	74.1699	8	7.23088e-13	0.180028
FH	104.5	8	0	0.122039
STRA6	310.281	8	0	0.249228
S100A6	590.326	8	0	0.282767
KCNE4	365.765	8	0	0.467544
FGFR1	637.15	8	0	0.200677
DEPRECATED_ENSG00000133142	354.117	8	0	0.249453
FBN3	66.6507	8	2.2741e-11	0.128089
PDPN	64.4193	8	6.28607e-11	0.136449
RTL5	29.2367	8	0.000288148	0.142528
B3GALNT2	480.67	8	0	0.238082
SYNPO2	390.398	8	0	0.267574
PSMB4	129.776	8	0	0.171159
TMEM106C	95.1446	8	0	0.156432
TSPAN18	158.52	8	0	0.436312
ERRFI1	49.6705	8	4.72795e-08	0.229155
SOD1	50.7767	8	2.89726e-08	0.103787
EVPL	98.1087	8	0	0.279307
FREM2	167.539	8	0	0.285736
EIF4H	39.4081	8	4.12843e-06	0.0794216
CAMK1D	350.032	8	0	0.209106
EFNB2	910.86	8	0	0.258167
FOSL2	203.273	8	0	0.287944
TP63	144.98	8	0	0.686205
PLPP1	324.588	8	0	0.175876
ZNF436	343.038	8	0	0.14001
CHPT1	318.018	8	0	0.204645
CKB	288.289	8	0	0.394195
SULT1E1	130.939	8	0	0.172006
SORBS2	100.673	8	0	0.355566
RBP1	496.145	8	0	0.256104
KLF12	76.4165	8	2.56573e-13	0.122012
TMEM11	49.4093	8	5.3066e-08	0.129201
DPT	422.815	8	0	0.705813
INAVA	59.2934	8	6.41227e-10	0.107332
TJP3	190.332	8	0	0.392685
SYNPO	235.519	8	0	0.129066
PPP6R2	243.209	8	0	0.109562
NPR 3.00	153.683	8	0	0.288377
TPD52	136.332	8	0	0.250743
LSR	116.779	8	0	0.13757
PRDM1	466.613	8	0	0.318192
PTPRU	155.729	8	0	0.22157
C11orf96	58.6838	8	8.44118e-10	0.24037
LMO2	77.06	8	1.90625e-13	0.187978
SREBF1	285.133	8	0	0.213969
ZEB2	469.51	8	0	0.256276
SYTL1	23.4818	8	0.00279772	0.164757
TMEM119	55.7125	8	3.20889e-09	0.203931
GLIS3	221.136	8	0	0.291842
ADAMTS7	435.19	8	0	0.34994
ATP1A2	379.133	8	0	0.316288
SCUBE2	207.716	8	0	0.273935
YWHAZ	0.085409	8	1	0.00271677
OGA	59.0188	8	7.25776e-10	0.126417
HOXB5	86.6905	8	2.22045e-15	0.231433
PKNOX2	241.849	8	0	0.333416
ACTN4	173.12	8	0	0.120078
KLHDC2	52.9683	8	1.09379e-08	0.0746459
AIF1L	246.077	8	0	0.251661
ARHGAP18	132.3	8	0	0.279861
FBLN7	309.27	8	0	0.325546
UCMA	319.112	8	0	0.318279
GFOD2	715.732	8	0	0.222928
RHOB	373.829	8	0	0.275375
CD74	256.36	8	0	0.208905
FAM43A	300.198	8	0	0.364701
PCDH19	212.624	8	0	0.376111
NDRG4	478.875	8	0	0.427335
MICAL1	406.388	8	0	0.285944
EML4	314.862	8	0	0.177431
PDZD4	352.996	8	0	0.237618
KLF6	83.6854	8	8.88178e-15	0.186423
CDH1	33.8088	8	4.39986e-05	0.238649
HDGFL2	12.0266	8	0.150022	0.0632343
CTTNBP2	479.025	8	0	0.424675
VWA1	89.8263	8	5.55112e-16	0.289281
SELENOP	196.99	8	0	0.285866
TIE1	204.54	8	0	0.340322
TCIM	65.3713	8	4.07531e-11	0.209942
H3F3B	191.018	8	0	0.21032
GPRC5C	89.82	8	5.55112e-16	0.22071
RGL1	642.907	8	0	0.314904
PCBP1	15.7192	8	0.0465808	0.126088
CHST15	226.893	8	0	0.390855
MYOCD	88.4144	8	9.99201e-16	0.696804
METRNL	154.455	8	0	0.240183
RNASE4	283.624	8	0	0.340007
IFT122	79.5963	8	5.89528e-14	0.156107
SEPTIN2	50.5752	8	3.16779e-08	0.0819278
REV1	214.607	8	0	0.16542
TMEM176A	388.68	8	0	0.472531
CCND2	355.979	8	0	0.354833
LDLR	319.243	8	0	0.177377
TPM4	104.832	8	0	0.0988402
KLHL14	159.752	8	0	0.445443
DDIT3	152.105	8	0	0.221555
ARHGAP44	373.257	8	0	0.406383
FLT4	77.6483	8	1.45217e-13	0.244979
AFAP1L1	97.4139	8	0	0.304211
FAM110C	230.556	8	0	0.36682
MEIS2	160.042	8	0	0.200496
CAP2	123.79	8	0	0.308872
NEFM	219.636	8	0	0.743641
PRR36	175.83	8	0	0.298915
PDGFD	391.727	8	0	0.260704
LHFPL6	164.375	8	0	0.355005
OBSCN	403.435	8	0	0.189005
TGFBR2	206.675	8	0	0.326591
TMEM108	161.345	8	0	0.248602
FLCN	141.852	8	0	0.186942
PCDH9	281.54	8	0	0.394163
ACKR3	70.2566	8	4.36895e-12	0.284032
SHC1	39.5865	8	3.82491e-06	0.116517
CYP26B1	148.383	8	0	0.494021
CSDE1	100.868	8	0	0.10614
L1TD1	419.34	8	0	0.342002
SEMA3B	190.663	8	0	0.157657
MAPK10	512.215	8	0	0.316232
ROR1	200.317	8	0	0.285869
COL9A2	73.515	8	9.77662e-13	0.24631
DNAJB13	255.331	8	0	0.485876
TOX	237.168	8	0	0.556808
TCEA3	524.113	8	0	0.284387
RARB	290.103	8	0	0.310757
KCNAB1	362.336	8	0	0.598
HPN	221.362	8	0	0.630938
PLAAT4	141.789	8	0	0.473277
LRRC32	122.117	8	0	0.15097
TERF2	202.659	8	0	0.148995
REV3L	246.57	8	0	0.153576
CD34	18.1343	8	0.0202417	0.0439701
OLFML2B	213.61	8	0	0.315341
OSR1	201.451	8	0	0.617606
ATP5F1A	84.3476	8	6.43929e-15	0.162575
PMP22	39.6471	8	3.72685e-06	0.193113
HTT	170.335	8	0	0.129582
CA10	326.032	8	0	0.620709
COL15A1	328.287	8	0	0.365278
CCDC194	281.285	8	0	0.416391
ENTPD2	203.371	8	0	0.549158
ENG	77.3117	8	1.69642e-13	0.217671
PGGHG	91.2904	8	2.22045e-16	0.12364
SAP30L	132.657	8	0	0.139917
GFRA2	163.46	8	0	0.42633
HOXC10	261.076	8	0	1.67281
DUSP6	40.3033	8	2.81276e-06	0.186441
PCSK6	116.357	8	0	0.357795
SYNGR2	170.183	8	0	0.149034
IFT57	316.288	8	0	0.323395
KIRREL2	161.425	8	0	0.573786
ABHD17A	86.1034	8	2.88658e-15	0.224077
SULF1	76.8693	8	2.08167e-13	0.518631
COL27A1	230.584	8	0	0.306911
DOK5	229.755	8	0	0.923311
WIF1	182.078	8	0	0.821513
LRFN5	425.449	8	0	0.253086
COL5A2	1077.7	8	0	0.195403
METRN	49.6001	8	4.87747e-08	0.151068
GPC6	273.479	8	0	0.227706
ZCCHC12	134.611	8	0	0.767208
DNALI1	225.742	8	0	0.245419
SAT1	119.581	8	0	0.246073
CD44	110.978	8	0	0.273462
DPYSL4	240.185	8	0	0.366073
TMSB4X	52.266	8	1.49533e-08	0.117808
ETS1	165.398	8	0	0.271434
CLDN1	29.715	8	0.00023735	0.252368
PRICKLE2	226.377	8	0	0.264018
RASL10B	288.172	8	0	0.52564
CELF2	419.145	8	0	0.401242
VGLL3	251.65	8	0	0.485383
TMEM115	22.9394	8	0.00344296	0.137893
AMPD2	242.686	8	0	0.169943
FOXJ1	191.448	8	0	0.624947
LAPTM5	296.783	8	0	0.282712
KLHDC3	29.242	8	0.000287537	0.0868188
ZNF444	235.158	8	0	0.188806
TUT4	101.421	8	0	0.0787762
TUB	601.962	8	0	0.20384
NDUFA4L2	24.5697	8	0.00183803	0.095217
EXOSC6	79.2541	8	6.90559e-14	0.224537
MCRIP1	174.84	8	0	0.206417
ME3	318.805	8	0	0.233854
ADAM12	194.808	8	0	0.842189
INO80E	103.727	8	0	0.0911496
RBMX	285.16	8	0	0.127285
ITM2A	95.6436	8	0	0.118313
MAN1A1	286.125	8	0	0.179431
RND3	83.9368	8	7.88258e-15	0.289017
ZNF185	125.4	8	0	0.386618
NRXN3	202.337	8	0	0.546854
OCLN	117.492	8	0	0.243157
RALGPS2	188.396	8	0	0.161854
ASIC1	152.055	8	0	0.691267
GPCPD1	112.723	8	0	0.103381
SERPINB9	229.336	8	0	0.440415
FAT1	392.753	8	0	0.242082
BAHCC1	23.0523	8	0.00329771	0.0546818
SERINC5	370.319	8	0	0.247368
EPHB1	175.218	8	0	0.626824
ZNF316	152.96	8	0	0.151527
CNN3	96.5678	8	0	0.127971
DIPK2B	131.117	8	0	0.335869
MYOF	167.009	8	0	0.162619
JAM3	295.603	8	0	0.22175
MSRB3	184.557	8	0	0.247754
CHST1	123.564	8	0	0.258745
SLFN5	172.198	8	0	0.347228
PRELP	242.79	8	0	0.319257
CEP85L	302.284	8	0	0.299733
LDB2	15.7238	8	0.0465082	0.0496801
FLRT1	287.353	8	0	0.344798
LRRN1	272.014	8	0	0.40841
DEPRECATED_ENSG00000101220	304.663	8	0	0.345514
TMEM167A	101.289	8	0	0.120846
CASC4	78.6325	8	9.21485e-14	0.12386
RNF24	202.925	8	0	0.183194
GAS6	306.663	8	0	0.23811
TLE2	50.3053	8	3.57019e-08	0.223122
HES1	208.604	8	0	0.203621
CARD9	281.671	8	0	0.354843
ADAMTS5	16.5374	8	0.0353031	0.0758823
PRND	24.1771	8	0.00214023	0.298127
GABRE	286.824	8	0	0.298874
HYOU1	112.643	8	0	0.13511
LAMB1	459.09	8	0	0.220349
TMEM132B	199.229	8	0	0.740691
SOX4	221.449	8	0	0.195138
PLA2G4B	12.4923	8	0.130553	0.0382469
CAPN6	205.422	8	0	0.253995
RUNX2	45.2525	8	3.29583e-07	0.204844
MAFK	192.249	8	0	0.381233
MZT2B	165.78	8	0	0.360537
KAT6A	124.783	8	0	0.100602
PAFAH1B1	57.0843	8	1.73383e-09	0.0748242
DDIT4	20.3519	8	0.00908348	0.0696599
GJC2	171.287	8	0	0.370203
SPI1	324.913	8	0	0.288779
SAP30BP	101.462	8	0	0.109111
VWA2	84.1353	8	7.21645e-15	0.208014
GNG2	216.012	8	0	0.288271
PTN	349.136	8	0	0.192528
FRZB	282.792	8	0	0.261866
TMEM106A	151.214	8	0	0.176295
DYSF	58.6144	8	8.70909e-10	0.239056
DDX5	91.1797	8	2.22045e-16	0.190869
HIST1H4C	270.663	8	0	0.254821
CUL4B	356.162	8	0	0.169403
SNCAIP	296.988	8	0	0.212864
ASH2L	67.5671	8	1.49641e-11	0.0851181
COL5A3	172.574	8	0	0.305455
NAT8L	224.276	8	0	0.431207
ARHGEF3	178.952	8	0	0.349591
LGALS3	153.653	8	0	0.317504
KIFC2	234.491	8	0	0.206502
MYADM	148.343	8	0	0.304023
SCARB2	78.5135	8	9.73666e-14	0.0726844
SPPL2B	118.475	8	0	0.127873
ALAS2	68.7895	8	8.55604e-12	0.621765
TCF12	156.566	8	0	0.119164
PIGT	11.0649	8	0.198049	0.048121
FILIP1	239.115	8	0	0.31209
PAWR	141.054	8	0	0.34109
FAM3C	126.491	8	0	0.211023
GPC1	124.38	8	0	0.137839
FAM124A	144.554	8	0	0.338837
DACT2	12.5826	8	0.127039	0.196339
LAMA3	311.655	8	0	0.599329
BRINP3	248.668	8	0	0.589624
NR2F2	641.262	8	0	0.19722
EPHA6	281.629	8	0	0.56592
GLO1	159.254	8	0	0.231988
HEY2	57.7257	8	1.29947e-09	0.182142
UHRF1	86.6002	8	2.22045e-15	0.145386
TMEM37	320.605	8	0	0.373991
NEDD9	52.4942	8	1.35095e-08	0.265727
TRIM29	125.401	8	0	0.697324
CAMSAP3	97.1241	8	0	0.412938
PLEKHG4B	93.1097	8	1.11022e-16	0.162284
LEPR	220.074	8	0	0.334956
FXYD2	214.821	8	0	0.279279
SRPX2	288.18	8	0	0.457257
RNF7	112.751	8	0	0.116117
SERPINE1	166.057	8	0	0.445075
DPP6	302.651	8	0	1.00997
TSHZ3	441.58	8	0	0.252297
PARD6B	256.219	8	0	0.387633
PAFAH1B3	309.821	8	0	0.214639
EPHA4	172.495	8	0	0.362034
THBD	210.97	8	0	0.331415
CACNA1H	146.95	8	0	0.121143
IGDCC4	386.035	8	0	0.252938
PPP1R12A	19.3691	8	0.0130057	0.0606205
LONRF2	119.761	8	0	0.356301
PRRT2	177.974	8	0	0.240581
B3GLCT	102.326	8	0	0.244978
IVD	180.641	8	0	0.168921
FBRSL1	156.421	8	0	0.194483
SLC1A3	234.468	8	0	0.417565
KMT2E	17.4255	8	0.0259713	0.0496375
NCAM1	105.349	8	0	0.315137
PRCP	9.22786	8	0.32344	0.0412597
LMO7	127.127	8	0	0.178597
NECTIN1	89.5149	8	5.55112e-16	0.189852
SERPINE2	98.0031	8	0	0.324721
TGFB2	173.766	8	0	0.476495
P4HA1	45.5587	8	2.88315e-07	0.112954
CASZ1	69.5425	8	6.06082e-12	0.276328
KLHL13	254.703	8	0	0.303352
CACNA1E	173.318	8	0	1.05226
DACH1	531.103	8	0	0.242989
CLIP4	86.4702	8	2.44249e-15	0.281954
CITED2	92.3721	8	1.11022e-16	0.1851
CCDC80	284.346	8	0	0.295883
FSD1	276.002	8	0	0.457647
AGRN	52.8021	8	1.17784e-08	0.0575696
GRIN3A	221.889	8	0	0.598814
KANK2	409.04	8	0	0.138967
CALM2	86.1104	8	2.88658e-15	0.0747419
EGFL6	419.705	8	0	0.404742
GPRC5A	58.3189	8	9.94914e-10	0.485282
ESRP2	92.5166	8	1.11022e-16	0.243087
IRAK3	446.279	8	0	0.427295
SPECC1	162.327	8	0	0.389873
JMJD1C	99.3268	8	0	0.0841575
MUC20	65.4776	8	3.88264e-11	0.240201
KPNA4	188.841	8	0	0.170619
PJA2	38.2758	8	6.69452e-06	0.0917953
TOB1	179.787	8	0	0.176419
PPP2R2B	177.558	8	0	0.807367
SYNE3	185.761	8	0	0.371166
HOMER2	152.422	8	0	0.291302
IFITM2	69.9081	8	5.12601e-12	0.12013
PODXL	151.815	8	0	0.139699
IFI16	170.241	8	0	0.235105
FMNL2	309.714	8	0	0.142642
SORCS3	364.723	8	0	1.29179
ARHGAP6	255.152	8	0	0.261132
ATP5F1B	16.6356	8	0.0341354	0.059576
NRG2	321.404	8	0	0.464675
AFAP1L2	382.05	8	0	0.246953
STIM1	438.667	8	0	0.279556
TUBA1A	89.3833	8	6.66134e-16	0.191527
CFAP157	197.937	8	0	0.561854
PODNL1	282.113	8	0	0.441275
TOX3	271.316	8	0	0.514319
DEPP1	36.7532	8	1.27764e-05	0.182957
RGS5	93.951	8	1.11022e-16	0.452823
MPO	10.4732	8	0.233373	0.245087
CADM1	50.8723	8	2.77701e-08	0.199936
IER3	100.552	8	0	0.359466
DLGAP1	255.263	8	0	0.555459
LAMP5	242.178	8	0	0.517402
ADAM22	282.518	8	0	0.215729
KMT5C	2.89259	8	0.940916	0.0176688
TTYH1	97.939	8	0	0.316127
S100A4	210.887	8	0	0.242717
CBX6	245.85	8	0	0.264811
NUS1	13.5452	8	0.0944179	0.0331285
SVEP1	242.803	8	0	0.318192
BICD1	104.674	8	0	0.163879
SHTN1	255.238	8	0	0.279351
MFAP4	340.706	8	0	0.230474
NT5DC2	781.438	8	0	0.200415
CCDC6	141.412	8	0	0.111268
PCM1	62.0932	8	1.80768e-10	0.0936495
TAB3	281.184	8	0	0.224832
MCL1	224.795	8	0	0.213072
FNTA	131.668	8	0	0.10406
HGF	364.906	8	0	0.574461
CA12	100.506	8	0	0.501073
SLC29A4	142.548	8	0	0.192043
LUM	134.656	8	0	0.49397
FGD3	392.401	8	0	0.377206
LGI2	170.142	8	0	0.333676
SORCS2	158.488	8	0	0.3431
SNAI2	55.6309	8	3.32839e-09	0.113762
PCDH17	94.947	8	0	0.126885
PLEKHG5	328.571	8	0	0.237176
TMEM109	64.029	8	7.50674e-11	0.184561
IGF1R	328.9	8	0	0.145492
ANTXR2	159.466	8	0	0.178639
UBE2S	24.4912	8	0.00189493	0.0910733
MRGPRF	56.5316	8	2.22229e-09	0.320481
RXRA	94.2288	8	1.11022e-16	0.178707
PAPPA	143.274	8	0	0.377529
GPR161	332.243	8	0	0.267303
ESD	37.5392	8	9.15678e-06	0.0943402
ARVCF	44.1027	8	5.44105e-07	0.0727922
ERBB4	195.454	8	0	0.379005
G0S2	316.904	8	0	0.317952
TSPO	169.605	8	0	0.175212
SLC29A2	152.259	8	0	0.298275
LIFR	51.5544	8	2.05164e-08	0.260948
IRS2	129.494	8	0	0.209527
SLFN11	299.906	8	0	0.294982
MRVI1	51.476	8	2.12438e-08	0.160609
ATP1B1	37.0018	8	1.14999e-05	0.101748
TLNRD1	69.1965	8	7.10154e-12	0.16006
NPNT	147.572	8	0	0.247814
BRICD5	269.162	8	0	0.379139
EIF4A2	39.4036	8	4.13632e-06	0.114252
SYT9	314.056	8	0	0.55035
FER	197.012	8	0	0.283264
RAD21	4.71994	8	0.787047	0.0265821
GNB4	70.2454	8	4.39138e-12	0.128273
ARL2BP	149.562	8	0	0.109626
NR0B1	261.271	8	0	0.997087
KLK11	183.386	8	0	0.717752
FAT2	80.2149	8	4.42979e-14	0.400452
DEPRECATED_ENSG00000059804	152.491	8	0	0.372806
EIF1	26.7275	8	0.000787784	0.0839295
KIAA0513	378.029	8	0	0.357831
DLX3	163.085	8	0	0.968449
RASL12	65.4747	8	3.88771e-11	0.0925969
SAMD14	195.27	8	0	0.399658
CDKN1B	453.765	8	0	0.221035
VASN	103.355	8	0	0.258387
TM9SF2	31.9065	8	9.68006e-05	0.0693341
ERP27	137.425	8	0	0.909721
PRTG	219.017	8	0	0.308617
VCAM1	207.72	8	0	0.585275
TEKT2	154.335	8	0	0.367458
SRPRB	65.0284	8	4.76406e-11	0.123874
DCLK2	173.784	8	0	0.204355
FAM174B	142.236	8	0	0.245708
GTF2IRD1	198.604	8	0	0.190733
FGD5	108.362	8	0	0.302205
RCAN2	342.358	8	0	0.437116
ARHGAP29	96.2382	8	0	0.317303
ESAM	75.152	8	4.59854e-13	0.22723
ETV1	240.501	8	0	0.250036
UACA	162.336	8	0	0.283034
EPHA2	134.331	8	0	0.389064
APOL4	220.909	8	0	0.322816
SMAD6	52.3138	8	1.46383e-08	0.180677
TUSC1	84.8546	8	5.10703e-15	0.210083
SLC43A2	151.658	8	0	0.191562
SMOC2	139.515	8	0	0.273967
NRP1	670.482	8	0	0.265068
CD82	167.519	8	0	0.46199
DEPRECATED_ENSG00000185201	165.831	8	0	0.501962
GLIPR1	275.958	8	0	0.423283
OSBPL6	351.464	8	0	0.61965
IRF2BPL	51.7428	8	1.88691e-08	0.123411
SLCO2B1	284.594	8	0	0.291392
NR4A2	88.7242	8	8.88178e-16	0.467387
MLLT11	261.749	8	0	0.191183
SLC25A29	113.388	8	0	0.114555
SCD	214.128	8	0	0.257062
ADRB3	257.06	8	0	0.796951
FOXF1	234.965	8	0	0.724897
DEPRECATED_ENSG00000139318	55.2295	8	3.98386e-09	0.219699
SLC38A2	175.696	8	0	0.233135
YY1	75.9354	8	3.2041e-13	0.101849
NFATC2IP	78.4286	8	1.01252e-13	0.0945407
TSPAN1	28.9397	8	0.000324911	0.253882
ITPR3	80.6659	8	3.58602e-14	0.131714
RASAL1	168.523	8	0	0.391007
SLC6A11	242.363	8	0	1.02413
INAFM1	86.5123	8	2.33147e-15	0.209015
NKAIN4	33.2675	8	5.51148e-05	0.157414
ATP9A	518.497	8	0	0.22522
SLPI	97.5389	8	0	0.812609
NPTX2	102.166	8	0	0.452742
NRG1	254.538	8	0	0.316247
NFIA	233.457	8	0	0.242993
MIF	231.047	8	0	0.155505
TNK2	312.81	8	0	0.155308
GPRC5B	197.828	8	0	0.13224
NXNL2	197.256	8	0	0.63394
TMEM130	442.51	8	0	0.323261
FGF18	89.1679	8	6.66134e-16	0.158896
CDKN1A	114.284	8	0	0.665367
DSTN	18.4365	8	0.0181817	0.0636299
RESF1	66.47	8	2.46954e-11	0.215869
CIC	133.85	8	0	0.234093
CD22	145.077	8	0	0.723379
FAM107A	158.149	8	0	0.338963
CASK	228.463	8	0	0.122431
FNDC1	222.139	8	0	0.656624
SPON2	183.817	8	0	0.579555
SP1	719.111	8	0	0.283353
SEPTIN6	262.084	8	0	0.327628
ITGA2	142.186	8	0	0.45001
SCGB2A1	122.872	8	0	0.71808
NSG1	58.6483	8	8.57715e-10	0.139465
KCNK3	200.053	8	0	0.722916
DMD	151.07	8	0	0.18396
PLXND1	347.124	8	0	0.132948
PDLIM1	74.7117	8	5.63438e-13	0.522739
BMP7	312.225	8	0	0.304704
CCND1	177.18	8	0	0.156709
HIPK3	80.2687	8	4.31877e-14	0.16181
ZNF608	40.0609	8	3.12112e-06	0.0893101
REC8	76.9745	8	1.98286e-13	0.130213
MSRA	359.364	8	0	0.262862
PRTN3	10.3067	8	0.244154	0.471586
HKDC1	119.539	8	0	0.57641
DEPRECATED_ENSG00000107796	58.096	8	1.09998e-09	0.405937
FHOD1	146.168	8	0	0.254233
ADD3	152.082	8	0	0.208186
ITGA7	18.4412	8	0.0181514	0.149589
RCN1	120.944	8	0	0.092626
GPC2	147.129	8	0	0.154113
SUMO2	48.6218	8	7.51223e-08	0.279206
ILF2	116.154	8	0	0.0977901
CXCL16	53.8698	8	7.31684e-09	0.244444
WDR86	129.466	8	0	0.368041
UBE2D3	36.7447	8	1.2822e-05	0.121485
ANO9	88.0188	8	1.22125e-15	0.22698
ABCC4	135.76	8	0	0.281485
GNG10	335.232	8	0	0.153334
PPP1R14A	122.455	8	0	0.292438
AGER	112.641	8	0	0.128248
SERINC2	143.364	8	0	0.197289
TUBB	52.1345	8	1.58536e-08	0.17869
DEPRECATED_ENSG00000183943	153.194	8	0	0.192503
VWC2	204.969	8	0	0.809554
IGSF9	2.76181	8	0.948405	0.0215366
SH3GL2	163.562	8	0	0.77664
VAMP8	75.9153	8	3.23408e-13	0.300488
ZEB1	109.095	8	0	0.097365
PPARGC1B	204.112	8	0	0.432249
ASS1	238.455	8	0	0.255377
CAST	289.831	8	0	0.181665
TPPP3	47.685	8	1.13481e-07	0.395655
TNFAIP2	151	8	0	0.3894
PRLR	85.1059	8	4.55191e-15	0.37641
STT3A	5.15499	8	0.74089	0.0155777
CLMP	104.492	8	0	0.123722
BEND6	339.854	8	0	0.319728
SLC39A6	121.615	8	0	0.219113
NR4A3	97.8672	8	0	0.424919
ST6GALNAC3	195.582	8	0	0.296026
IFRD1	53.9716	8	6.99176e-09	0.0771186
GNAI1	248.306	8	0	0.227405
TTC3	92.1209	8	2.22045e-16	0.112243
PDGFC	71.1272	8	2.93032e-12	0.282277
DOCK9	40.6449	8	2.4287e-06	0.175317
ARHGAP21	151.316	8	0	0.171974
DUSP10	310.914	8	0	0.391183
EMP1	117.174	8	0	0.16404
LTA4H	48.8307	8	6.8508e-08	0.110797
RNF112	194.512	8	0	0.486467
FOLR2	305.72	8	0	0.378513
GADD45B	121.156	8	0	0.428192
IRF3	101.575	8	0	0.149469
LPAR1	185.565	8	0	0.140663
BAZ2B	37.7792	8	8.26944e-06	0.135482
SPP1	121.382	8	0	0.669641
HAPLN3	65.7996	8	3.35272e-11	0.20156
PHLDA1	92.5903	8	1.11022e-16	0.138388
COL6A6	214.322	8	0	0.864133
CHRD	388.134	8	0	0.439702
PPP1R13L	40.9295	8	2.14882e-06	0.213816
KAZN	327.459	8	0	0.237921
EMILIN2	282.931	8	0	0.226906
SRSF3	204.292	8	0	0.139972
IGSF3	254.414	8	0	0.226364
AC008397.1	107.161	8	0	0.644764
UGCG	32.5007	8	7.57412e-05	0.205177
LIX1	153.972	8	0	0.646319
RNF144B	96.1486	8	0	0.258057
HADHA	89.52	8	5.55112e-16	0.0716683
DEK	42.3922	8	1.143e-06	0.0656088
TRIP6	158.293	8	0	0.187974
CLIC4	81.3424	8	2.62013e-14	0.059825
CDH16	141.263	8	0	1.12287
MAP3K20	116.87	8	0	0.158132
SYNM	317.425	8	0	0.358383
MYLIP	50.6717	8	3.03525e-08	0.108426
ATP2B4	33.7681	8	4.47504e-05	0.128689
SORCS1	186.381	8	0	0.358713
SRA1	134.323	8	0	0.129973
GASK1B	58.2766	8	1.01405e-09	0.288909
EBF1	6.34599	8	0.608536	0.0363655
PHF1	16.6005	8	0.0345486	0.0806353
VEGFA	133.376	8	0	0.173113
ZFP36L2	146.862	8	0	0.178792
PITPNC1	217.84	8	0	0.28087
FAM192A	92.1136	8	2.22045e-16	0.147108
RGS10	53.3173	8	9.36218e-09	0.225698
LRRK1	132.883	8	0	0.302752
VPS51	47.1037	8	1.46511e-07	0.126594
SH2D3C	68.1541	8	1.14427e-11	0.209543
ZBTB7C	161.883	8	0	0.493936
CDH6	211.921	8	0	0.692758
RASSF2	38.4844	8	6.12509e-06	0.0791897
AMIGO2	185.681	8	0	0.47615
ARL17B	137.652	8	0	0.317918
FOXO6	182.778	8	0	0.277939
ARHGAP33	67.9974	8	1.22923e-11	0.229871
HOXB8	102.162	8	0	0.782338
TLN2	182.884	8	0	0.190774
FRA10AC1	231.027	8	0	0.25709
N4BP3	181.291	8	0	0.32071
FOXO1	448.314	8	0	0.319666
RBP5	164.996	8	0	0.374192
PLEKHA4	167.77	8	0	0.240915
DEPRECATED_ENSG00000204389	78.7653	8	8.65974e-14	0.155141
ARRB1	193.333	8	0	0.178134
ADAMTS2	245.333	8	0	0.174793
THBS1	58.2345	8	1.03348e-09	0.401861
NTN4	25.414	8	0.00132223	0.30656
KPNB1	32.945	8	6.30092e-05	0.136544
FABP3	316.224	8	0	0.374972
RHOU	90.7626	8	3.33067e-16	0.291554
NR5A2	40.2314	8	2.90087e-06	0.30424
NRBP2	287.084	8	0	0.180775
KCP	120.942	8	0	0.152686
PPM1H	159.248	8	0	0.35588
CFI	145.534	8	0	0.278147
PSD	194.049	8	0	0.304703
ARHGEF4	157.781	8	0	0.326798
MED16	81.3115	8	2.66454e-14	0.237718
B2M	73.3277	8	1.0657e-12	0.163242
HDAC9	152.653	8	0	0.266538
GPT	104.206	8	0	0.365388
DPYD	102.894	8	0	0.20464
NGFR	47.2258	8	1.38865e-07	0.076028
RGMB	308.136	8	0	0.270532
SLC40A1	104.719	8	0	0.226201
PDCD6	165.38	8	0	0.13819
PCED1A	30.5241	8	0.000170707	0.0756086
COL16A1	392.617	8	0	0.246795
WNT10A	132.749	8	0	0.758892
CDH20	143.934	8	0	0.444093
LRRTM4	194.681	8	0	0.210637
CACHD1	103.449	8	0	0.160931
EFS	29.8878	8	0.000221254	0.118417
SECISBP2L	50.3899	8	3.43886e-08	0.0772515
ACIN1	37.5047	8	9.2919e-06	0.0637486
TIMMDC1	76.4675	8	2.50577e-13	0.119727
POLR2L	56.2331	8	2.54082e-09	0.242431
CDK2AP1	218.555	8	0	0.137317
EPB41L2	208.468	8	0	0.209752
ZNF117	114.258	8	0	0.281907
GMPR	177.152	8	0	0.271542
PTGER4	232.935	8	0	0.645843
MYC	197.521	8	0	0.28862
TAFA5	117.305	8	0	0.254524
EGLN3	204.12	8	0	0.381107
HRH1	325.537	8	0	0.392467
PRDM8	60.4324	8	3.83372e-10	0.266626
TIMM22	91.8188	8	2.22045e-16	0.146508
SIGIRR	210.618	8	0	0.26088
PDGFA	16.2385	8	0.0390904	0.1112
FLNB	243.973	8	0	0.31701
PLEKHM2	7.53741	8	0.479909	0.0635324
TBL1XR1	104.08	8	0	0.0936034
THSD1	127.305	8	0	0.32253
ZNF503	87.0253	8	1.88738e-15	0.201324
C1QB	386.378	8	0	0.532547
ZADH2	279.455	8	0	0.160156
RAMP2	165.5	8	0	0.171127
GNG12	74.1159	8	7.41407e-13	0.166906
AP3B1	45.8243	8	2.56693e-07	0.124152
RERG	222.794	8	0	0.353713
SSC5D	20.7445	8	0.00785805	0.046769
DEPRECATED_ENSG00000134250	87.5366	8	1.44329e-15	0.144387
GPI	43.0963	8	8.42488e-07	0.0751047
CBLN4	122.519	8	0	0.79983
TVP23A	234.831	8	0	0.267111
MROH1	90.345	8	4.44089e-16	0.11992
RAB25	77.2154	8	1.77414e-13	0.288681
RREB1	167.971	8	0	0.154485
FRRS1L	261.818	8	0	0.32133
AK1	80.9756	8	3.10862e-14	0.117598
CORO2B	290.422	8	0	0.281633
SREBF2	555.963	8	0	0.192792
LRRN4	272.297	8	0	0.70156
ALPL	85.7961	8	3.33067e-15	0.259347
RHOA	11.2101	8	0.190076	0.0198651
ATP2B1	78.9689	8	7.88258e-14	0.165206
PREPL	118.969	8	0	0.120521
BNIP3L	36.1468	8	1.65064e-05	0.106943
DLL4	50.5955	8	3.13955e-08	0.365539
COBL	154.487	8	0	0.356254
CTXN1	95.5888	8	0	0.121583
CTNND1	11.6697	8	0.166561	0.0538526
KCNMB1	81.7366	8	2.18714e-14	0.593206
MGLL	395.097	8	0	0.349163
CYBRD1	37.8397	8	8.05924e-06	0.0534316
DLC1	151.631	8	0	0.247966
EPN1	75.048	8	4.82503e-13	0.12344
VASH2	196.805	8	0	0.331355
LY6H	160.224	8	0	0.277305
JAG1	169.548	8	0	0.219261
SNRNP25	148.066	8	0	0.120379
SERPINB6	90.5392	8	3.33067e-16	0.0774719
RBCK1	67.1312	8	1.82618e-11	0.0973778
EGR3	69.0078	8	7.74236e-12	0.300225
PRUNE2	145.536	8	0	0.295404
KRT19	84.5065	8	5.9952e-15	0.526683
RNF175	297.632	8	0	0.398052
SAMD11	73.6935	8	9.00502e-13	0.358263
KCNQ3	134.213	8	0	0.519515
STC1	142.371	8	0	0.394388
PSME1	47.7193	8	1.11786e-07	0.0536836
CTBP2	301.561	8	0	0.246638
MYO6	141.27	8	0	0.191386
MMP16	158.617	8	0	0.163972
AZU1	7.10408	8	0.525446	0.183494
HK2	43.0023	8	8.7755e-07	0.144415
UNC5B	159.909	8	0	0.253975
CCNG1	18.6515	8	0.0168389	0.0722717
ERBB3	81.9586	8	1.9762e-14	0.212517
NDN	151.781	8	0	0.243182
ISM1	203.953	8	0	0.704752
CA11	308.105	8	0	0.259043
APBA2	247.697	8	0	0.317289
VEGFC	110.769	8	0	0.199336
PCDH12	77.5412	8	1.52545e-13	0.195026
DEPRECATED_ENSG00000272391	21.236	8	0.00654633	0.0691502
TIAM1	51.507	8	2.09529e-08	0.226622
TNFRSF19	531.313	8	0	0.157073
SYT11	307.459	8	0	0.131794
GPR153	206.873	8	0	0.217247
KAZALD1	262.3	8	0	0.297239
HOXC9	172.998	8	0	1.1644
ITGB3	34.7366	8	2.98596e-05	0.33129
MYL6	213.654	8	0	0.225167
ADM	55.0808	8	4.25804e-09	0.259201
SERINC1	133.415	8	0	0.182247
DCLK1	212.709	8	0	0.364525
LOXL2	856.759	8	0	0.188883
ARSI	154.786	8	0	0.418357
ASTN1	570.005	8	0	0.183722
QPCT	274.649	8	0	0.633745
BTBD3	117.031	8	0	0.137609
PRPF38B	111.631	8	0	0.116002
PPP4R1	23.4611	8	0.00282004	0.045253
SNX6	125.611	8	0	0.306096
AHRR	272.37	8	0	0.315169
OTUD7A	334.261	8	0	0.328118
FLRT2	629.772	8	0	0.274399
MAP1B	296.079	8	0	0.150042
XKR4	142.705	8	0	0.448798
PDIA3	8.17506	8	0.416559	0.020888
BNC1	186.455	8	0	1.21924
CRB2	179.924	8	0	0.301017
PLAAT3	204.349	8	0	0.438774
TRPS1	72.5145	8	1.54921e-12	0.122561
CCL2	205.988	8	0	0.390158
COL23A1	195.726	8	0	0.248846
BEAN1	186.607	8	0	0.53689
CAVIN1	157.916	8	0	0.185283
SALL1	395.483	8	0	0.17846
TUBB4B	105.678	8	0	0.18403
SCAF11	55.4461	8	3.6157e-09	0.046921
LEF1	250.688	8	0	0.186023
C2orf88	152.409	8	0	0.382036
CD109	167.026	8	0	0.23164
C11orf95	44.1034	8	5.43939e-07	0.153478
SBF1	28.6315	8	0.000367929	0.0895413
PTGES	311.648	8	0	0.473335
JDP2	138.384	8	0	0.13079
SH3RF2	203.771	8	0	0.421437
OVOL2	87.7164	8	1.33227e-15	0.274889
CLK1	35.4066	8	2.25421e-05	0.163771
ATP2B3	158.999	8	0	0.457372
SLC6A6	19.3369	8	0.0131584	0.11083
PPP1R16A	124.917	8	0	0.171161
HES4	38.021	8	7.4614e-06	0.116511
SNED1	105.191	8	0	0.380614
FLT1	38.2288	8	6.82977e-06	0.192008
EDN2	76.3163	8	2.68674e-13	0.796833
HAND2	179.84	8	0	0.259513
NOVA2	78.508	8	9.75886e-14	0.172514
IFT27	154.625	8	0	0.117936
TACC2	233.982	8	0	0.273107
IMPAD1	142.068	8	0	0.114298
ITGB5	28.255	8	0.000428113	0.101172
MPZ	103.374	8	0	0.211246
CPXM2	38.678	8	5.63964e-06	0.294654
CREB3L2	24.5455	8	0.00185541	0.136844
RUFY3	239.11	8	0	0.106721
DSG2	91.9394	8	2.22045e-16	0.385488
DEPRECATED_ENSG00000179051	123.336	8	0	0.156504
ESM1	81.0066	8	3.06422e-14	0.301101
SIMC1	187.349	8	0	0.20259
ITGA3	58.0668	8	1.11453e-09	0.193999
DENND4C	53.0719	8	1.04445e-08	0.145341
EDA	138.682	8	0	0.257658
COL25A1	208.871	8	0	0.415884
NADK2	181.778	8	0	0.155369
RBMS1	9.09243	8	0.334559	0.0801717
UBA7	147.74	8	0	0.228165
JAM2	230.231	8	0	0.211009
DEPRECATED_ENSG00000132002	87.6537	8	1.44329e-15	0.192191
SMIM3	203.021	8	0	0.321212
THY1	68.8901	8	8.17091e-12	0.180674
KIZ	45.1534	8	3.44162e-07	0.133327
CCNL1	78.4889	8	9.84768e-14	0.108294
LRP1B	191.674	8	0	0.696727
CYYR1	115.372	8	0	0.148601
FNBP1L	165.29	8	0	0.224282
DAPK1	58.5456	8	8.98349e-10	0.247206
ZBTB10	42.0297	8	1.33699e-06	0.0953186
RNF208	118.862	8	0	0.184036
PLEKHH1	30.7392	8	0.000156339	0.127163
USP22	178.662	8	0	0.133647
SESN1	183.513	8	0	0.435304
SLC6A8	238.006	8	0	0.217615
ARL17A	272.28	8	0	0.220384
RDH13	48.012	8	9.82752e-08	0.154315
PKDCC	71.496	8	2.4738e-12	0.241404
DTX1	306.148	8	0	0.391334
SSPN	26.6557	8	0.000810526	0.111484
SMIM15	118.442	8	0	0.0841896
UTRN	75.3931	8	4.11449e-13	0.135705
HLX	166.883	8	0	0.420826
DEPRECATED_ENSG00000163191	174.49	8	0	0.0997445
PATJ	52.7716	8	1.19398e-08	0.0966603
ATP2C1	40.2509	8	2.87667e-06	0.0457403
ZAP70	212.446	8	0	0.478439
KIF16B	427.804	8	0	0.177868
ABTB1	43.1289	8	8.30658e-07	0.221452
CABLES1	384.017	8	0	0.347331
LGMN	28.6432	8	0.00036621	0.126671
ZNF579	154.084	8	0	0.165169
TGFB1I1	147.939	8	0	0.219485
DOK7	162.891	8	0	0.328451
SEPTIN8	588.18	8	0	0.174616
RBMS3	263.843	8	0	0.162388
AK5	237.188	8	0	1.06985
LRRFIP2	12.794	8	0.119136	0.0596116
CHD7	103.493	8	0	0.149884
DEPRECATED_ENSG00000062485	139.038	8	0	0.0991961
SDC1	122.953	8	0	0.124262
MYO1B	43.9712	8	5.76132e-07	0.0693272
PCSK5	126.039	8	0	0.36025
ADGRB1	136.337	8	0	0.60304
S100A11	107.665	8	0	0.281294
SCIN	137.826	8	0	0.650422
SF3B3	36.6056	8	1.35992e-05	0.0599952
SYF2	20.5258	8	0.00851957	0.0331255
HMCN1	210.621	8	0	0.370199
DNAJA4	31.8888	8	9.75117e-05	0.0615324
ERG	59.8495	8	4.98892e-10	0.296259
TMEM123	21.5459	8	0.0058304	0.124677
CD2AP	30.8658	8	0.000148443	0.0919143
GCOM1	210.121	8	0	0.633624
FAM89B	3.21326	8	0.92027	0.0264363
MGST1	188.395	8	0	0.502947
BCCIP	23.9732	8	0.00231561	0.0608399
IRF8	245.747	8	0	0.487953
LARGE2	1.45414	8	0.993443	0.0273115
LRRC3B	299.087	8	0	0.376792
FLI1	127.583	8	0	0.381547
SELENBP1	659.132	8	0	0.194887
ITPR2	162.46	8	0	0.244283
GSK3B	112.561	8	0	0.125878
PLEKHG1	63.072	8	1.15956e-10	0.134282
CACNA1B	230.269	8	0	0.851036
DEPRECATED_ENSG00000107438	64.8368	8	5.19824e-11	0.265784
SEMA3F	259.046	8	0	0.215991
FLNC	86.4552	8	2.44249e-15	0.214387
MAPK1	83.0208	8	1.19904e-14	0.054189
LRRC56	55.4652	8	3.5848e-09	0.129637
FKBP11	93.159	8	1.11022e-16	0.128928
CNTNAP1	282.182	8	0	0.139777
PDLIM7	133.755	8	0	0.300924
ELF1	79.8272	8	5.29576e-14	0.138611
EIF3F	56.0854	8	2.71488e-09	0.229221
OPTN	68.8892	8	8.17435e-12	0.138162
AMOTL2	165.674	8	0	0.239981
ADGRG2	110.663	8	0	0.607698
SEZ6L2	269.354	8	0	0.294978
CCDC136	469.808	8	0	0.246152
SLC22A3	164.069	8	0	0.363019
IL16	191.986	8	0	0.32098
HDHD5	39.6476	8	3.72602e-06	0.135246
TSPAN8	175.419	8	0	1.3288
QPRT	273.206	8	0	0.145542
IGDCC3	127.027	8	0	0.236509
FSTL3	127.802	8	0	0.269186
CRTAP	126.983	8	0	0.154864
SH3RF1	110.409	8	0	0.252755
SLC3A2	99.3808	8	0	0.158378
ROBO4	15.017	8	0.0588157	0.142037
PALM3	77.3234	8	1.68754e-13	0.17066
FAT4	153.389	8	0	0.276816
FBXL19	6.89429	8	0.54808	0.0390933
MUC16	66.7071	8	2.21628e-11	0.63365
PAFAH1B2	69.359	8	6.59206e-12	0.0576512
TGFBR3	162.547	8	0	0.257178
ABCC5	321.583	8	0	0.171047
FOXRED2	91.9472	8	2.22045e-16	0.171286
RCBTB2	132.648	8	0	0.13998
PYGO2	57.3484	8	1.53972e-09	0.0990479
SMAD7	131.016	8	0	0.16792
BCL2L11	240.176	8	0	0.260624
PCBD1	151.177	8	0	0.121796
RFLNB	73.2538	8	1.10256e-12	0.193929
KDM4A	45.1753	8	3.40886e-07	0.0607341
CEP170B	38.2098	8	6.88518e-06	0.12319
HNRNPA0	161.74	8	0	0.103418
ARHGDIB	206.309	8	0	0.389585
KLF10	28.422	8	0.000400319	0.117588
S100A1	207.22	8	0	0.40229
HIST1H1C	23.4163	8	0.00286888	0.0444259
SPEG	61.2072	8	2.70032e-10	0.222777
KIAA1755	157.637	8	0	0.289974
ESYT3	55.9971	8	2.82457e-09	0.434169
GAB2	91.0156	8	3.33067e-16	0.162047
BICC1	264.002	8	0	0.238904
KNDC1	87.7379	8	1.33227e-15	0.321408
RARG	506.616	8	0	0.193572
SOX6	191.255	8	0	0.36872
BLVRB	81.7299	8	2.18714e-14	0.167348
RASA1	43.2291	8	7.95314e-07	0.080789
LMAN1	0.54246	8	0.999818	0.00526888
PRKACB	53.3789	8	9.10836e-09	0.0696566
PRPF4	127.683	8	0	0.134205
JADE1	123.447	8	0	0.108966
GRK3	43.8843	8	5.98315e-07	0.082257
IFNGR1	70.1977	8	4.48852e-12	0.177485
CA4	119.603	8	0	0.943287
ADAM28	124.516	8	0	0.364716
FAM98B	33.3544	8	5.31597e-05	0.0556149
RHOF	189.124	8	0	0.331447
ST3GAL2	61.9744	8	1.9077e-10	0.116085
RABGGTB	16.1426	8	0.0403842	0.0526089
MN1	233.074	8	0	0.598259
RIMS4	91.8178	8	2.22045e-16	0.38747
MXD3	72.3367	8	1.6811e-12	0.239257
ITFG2	37.5094	8	9.2732e-06	0.0891018
SLC27A1	28.2606	8	0.000427143	0.111338
GJB1	165.719	8	0	1.03248
SENP6	51.8087	8	1.83245e-08	0.115247
IRAK1	101.622	8	0	0.156645
CTSK	83.4653	8	9.76996e-15	0.111903
ARRDC1	124.415	8	0	0.139142
ATP6V1G1	18.3944	8	0.0184561	0.112007
RTF1	162.462	8	0	0.179577
SAMD4A	151.137	8	0	0.162019
PCDH1	59.0714	8	7.08777e-10	0.0736578
PFKFB3	74.3415	8	6.68132e-13	0.120895
PEAK1	72.4176	8	1.61982e-12	0.147172
LAPTM4B	126.344	8	0	0.160106
BEX1	128.762	8	0	0.219367
SHANK3	47.828	8	1.06564e-07	0.0933841
ZFYVE16	41.2416	8	1.87855e-06	0.225395
NBEAL2	52.2786	8	1.48693e-08	0.0643624
2025-03-07	24.6826	8	0.00175916	0.0897161
LRATD1	25.4386	8	0.00130954	0.287016
ANXA5	50.2948	8	3.58688e-08	0.0636391
RCSD1	209.417	8	0	0.31892
ESRP1	85.9429	8	3.10862e-15	0.370004
FERMT1	266.885	8	0	0.403949
TNRC18	80.1916	8	4.4742e-14	0.169646
RCOR2	17.7638	8	0.0230689	0.131429
GGT6	123.742	8	0	0.495874
SEMA3C	16.607	8	0.0344719	0.0718963
EFNA1	41.3713	8	1.77645e-06	0.153467
AKAP9	25.4282	8	0.00131492	0.0579785
SAP18	143.88	8	0	0.145287
CLMN	73.7915	8	8.60867e-13	0.213481
CTSB	411.635	8	0	0.132909
GNG11	223.451	8	0	0.188766
YPEL3	63.4112	8	9.93984e-11	0.111305
NFIL3	44.1336	8	5.36818e-07	0.11454
NAALAD2	181.927	8	0	0.143066
NEIL1	130.03	8	0	0.145039
MCAM	50.1739	8	3.78396e-08	0.200967
AFF4	22.2334	8	0.00450135	0.0547132
SORL1	43.6265	8	6.69263e-07	0.224619
KCTD1	47.39	8	1.29196e-07	0.125691
HECTD4	118.75	8	0	0.107778
S100A9	66.6529	8	2.27183e-11	0.400772
ARID5A	179.51	8	0	0.255158
GSDME	286.234	8	0	0.392307
SLC8A1	158.053	8	0	0.136982
PHF19	107.451	8	0	0.164135
SOWAHA	212.768	8	0	1.02354
TM4SF1	98.9677	8	0	0.270677
SIRPA	119.643	8	0	0.236198
SHANK2	95.1174	8	0	0.323389
SATB1	60.9205	8	3.07441e-10	0.172057
ISG15	64.3032	8	6.62699e-11	0.26483
PGF	183.966	8	0	0.191206
TCF7	167.106	8	0	0.24992
RBFOX1	291.859	8	0	0.605643
LRRN4CL	102.739	8	0	0.237698
BCL11A	15.0206	8	0.0587469	0.0973682
DMTN	119.153	8	0	0.203051
ZNF217	50.0381	8	4.01851e-08	0.122795
ITGA11	116.439	8	0	0.422385
CCNG2	38.9627	8	4.99423e-06	0.0717367
YJEFN3	38.1242	8	7.14071e-06	0.0922599
IL33	112.838	8	0	0.683564
GNG8	238.722	8	0	0.389527
STMP1	70.0314	8	4.84413e-12	0.0735548
TLE1	210.476	8	0	0.172674
JPH4	76.4734	8	2.49911e-13	0.20829
MAMLD1	239.916	8	0	0.307477
ANXA11	311.146	8	0	0.132982
BCR	153.493	8	0	0.163752
KIRREL1	120.019	8	0	0.111754
GAS7	212.179	8	0	0.172468
GJA4	17.2787	8	0.0273346	0.1265
CAND1	61.6386	8	2.22117e-10	0.125592
JTB	104.743	8	0	0.123231
NETO2	218.092	8	0	0.2847
PPFIBP2	71.2277	8	2.7981e-12	0.261107
KCND2	325.357	8	0	0.668504
RDX	61.403	8	2.47123e-10	0.190098
IBTK	47.2851	8	1.35292e-07	0.135346
MEGF6	139.713	8	0	0.141231
CAPRIN1	19.5034	8	0.0123875	0.0299369
MXI1	59.6017	8	5.57952e-10	0.151752
PLXDC2	384.558	8	0	0.241644
HOXD3	355.083	8	0	0.649209
DGCR6L	44.3666	8	4.85044e-07	0.23216
TMEM30B	89.8597	8	4.44089e-16	0.302948
STT3B	81.5916	8	2.33147e-14	0.120947
GRIK2	281.215	8	0	0.447908
TMEM138	125.365	8	0	0.131988
TAF1D	13.7532	8	0.0884282	0.0494434
GALNT9	235.806	8	0	0.624585
SUSD3	140.99	8	0	0.381337
STIMATE	22.9286	8	0.00345717	0.0741207
CYTH4	312.949	8	0	0.344007
CRACR2B	137.319	8	0	0.421315
TLK1	15.6369	8	0.0478813	0.0461377
CALCRL	24.268	8	0.00206619	0.296592
KIF1B	53.8481	8	7.38793e-09	0.0590632
ELP2	16.7877	8	0.0323972	0.0315718
GNB3	22.0767	8	0.00477571	0.144796
ST8SIA1	132.012	8	0	0.452838
SLC9A3R2	14.8682	8	0.0617605	0.0839996
KREMEN2	134.098	8	0	0.488961
PLCE1	111.898	8	0	0.262981
PHB2	66.4007	8	2.54887e-11	0.203817
IAH1	59.5625	8	5.67903e-10	0.11476
ZMIZ1	47.2574	8	1.36948e-07	0.190525
CALU	52.3453	8	1.44346e-08	0.0386013
ADAM10	63.6154	8	9.05944e-11	0.0637861
CDC42EP1	78.867	8	8.26006e-14	0.161332
SST	59.0808	8	7.05788e-10	0.859902
KIRREL3	92.3906	8	1.11022e-16	0.383907
ITPR1	113.638	8	0	0.16319
PHYHIP	84.6108	8	5.77316e-15	0.374576
ATXN2	78.1248	8	1.16462e-13	0.0713034
CREB3L1	157.243	8	0	0.214272
ST3GAL4	433.616	8	0	0.175164
ABCA1	73.847	8	8.39107e-13	0.231946
HNRNPA3	205.149	8	0	0.103591
MLLT3	85.4714	8	3.88578e-15	0.159365
FGFR3	36.7094	8	1.30153e-05	0.296377
TNS1	212.569	8	0	0.171932
TRAM1	35.7127	8	1.98191e-05	0.0824901
SHE	2.7245	8	0.95044	0.0240203
ANKHD1	45.3832	8	3.11302e-07	0.0424909
ATP9B	82.5416	8	1.4988e-14	0.07026
SSH3	35.8323	8	1.8846e-05	0.12278
SP100	165.331	8	0	0.251361
SRP54	27.7721	8	0.000519582	0.0819633
UPK3B	177.116	8	0	0.334668
PPP1R9A	162.412	8	0	0.19153
ATRNL1	129.611	8	0	0.179026
MYH9	209.839	8	0	0.207508
ALDH3B2	112.847	8	0	0.599808
CCDC57	77.6001	8	1.48437e-13	0.0915644
GUCY1A2	219.664	8	0	0.476854
EZR	95.8455	8	0	0.0957674
PLEKHA5	18.9369	8	0.0152008	0.0551453
SOX7	63.8346	8	8.20058e-11	0.182524
C20orf85	31.4632	8	0.00011618	3.77695
MPEG1	329.869	8	0	0.367904
TOP2A	6.42133	8	0.600146	0.0204578
JUND	186.234	8	0	0.14993
KDM3B	66.0049	8	3.05312e-11	0.074713
HS2ST1	307.922	8	0	0.136682
ANKRD28	86.0453	8	2.9976e-15	0.170214
SRPK1	43.3043	8	7.69809e-07	0.0680749
PLXNA1	131.783	8	0	0.128438
TOP 1.00	0.100981	8	1	0.0025305
SULT1C4	14.9278	8	0.0605645	0.0552719
SPATS2L	47.9687	8	1.00168e-07	0.125338
SPATC1L	71.1264	8	2.93143e-12	0.216364
SLC14A1	99.7371	8	0	0.787875
DNAJC21	101.214	8	0	0.124896
DHX36	55.5591	8	3.4372e-09	0.0831043
SLC16A14	121.359	8	0	0.215178
TMEM200B	118.671	8	0	0.203357
FKBP9	149.154	8	0	0.147892
NACC2	176.827	8	0	0.223263
C3	142.61	8	0	0.971113
COX6B2	144.304	8	0	0.348996
D2HGDH	71.6163	8	2.34079e-12	0.175964
ZBED6CL	101.229	8	0	0.27626
BTBD19	163.573	8	0	0.229725
RCL1	342.602	8	0	0.245619
MMD	129.25	8	0	0.147415
MYO15A	240.432	8	0	0.360917
NOTCH1	173.456	8	0	0.115027
SMARCA5	16.4309	8	0.0366121	0.0263368
NREP	617.084	8	0	0.25504
TM7SF2	229.438	8	0	0.159476
TMED7	38.6414	8	5.72841e-06	0.130102
EIF4A1	163.563	8	0	0.0611343
GLI2	365.953	8	0	0.183711
NGF	121.167	8	0	0.385431
CLEC14A	61.1201	8	2.80889e-10	0.196809
GDF6	210.681	8	0	0.921939
SLC24A3	74.9868	8	4.9627e-13	0.145791
FADS2	666.288	8	0	0.254566
IL1R1	36.899	8	1.20115e-05	0.226046
NID1	697.738	8	0	0.238839
GOLGA3	139.927	8	0	0.09764
KCNE3	180.937	8	0	0.255136
PDGFRA	96.6658	8	0	0.105203
IGSF8	11.9088	8	0.155319	0.079853
SOX18	38.0791	8	7.27926e-06	0.114894
CSTF2T	82.0487	8	1.88738e-14	0.0647893
CA9	74.4376	8	6.39266e-13	0.753776
SH2D3A	48.8469	8	6.80203e-08	0.325666
TBC1D15	64.1071	8	7.24513e-11	0.164411
BDP1	114.606	8	0	0.186989
PRICKLE1	37.022	8	1.14021e-05	0.0509834
AEBP2	21.9198	8	0.00506666	0.0514358
CSPG4	290.354	8	0	0.285256
NPC2	59.1879	8	6.7248e-10	0.150899
ALPK3	72.2034	8	1.78735e-12	0.222183
DACT3	9.53561	8	0.299143	0.0446708
KANK1	19.1005	8	0.0143312	0.166288
LRP8	165.903	8	0	0.264951
TAPBP	98.4907	8	0	0.129248
AASS	150.415	8	0	0.159817
SEC62	67.7358	8	1.38537e-11	0.0889202
LAD1	78.6581	8	9.10383e-14	0.410589
IGSF9B	193.934	8	0	0.510728
CLEC11A	13.484	8	0.0962466	0.0341267
FCHSD2	132.457	8	0	0.106206
ALCAM	154.013	8	0	0.296627
CTNNA2	98.1585	8	0	0.647198
PPP1R13B	234.108	8	0	0.18089
SCAF4	133.384	8	0	0.116114
BOK	127.283	8	0	0.394994
ASPN	253.021	8	0	0.706711
PGRMC2	125.173	8	0	0.0676598
TAF7	47.7601	8	1.09794e-07	0.13549
TSPAN3	48.1707	8	9.16411e-08	0.0706856
IDH1	128.512	8	0	0.244387
RAMP1	88.7521	8	8.88178e-16	0.244043
LRPAP1	752.144	8	0	0.212062
PLD4	259.96	8	0	0.418774
DNM1	487.714	8	0	0.158982
WDR6	169.798	8	0	0.152639
ATAD3B	0.452951	8	0.999908	0.00758684
DDX3X	37.6284	8	8.81655e-06	0.0917158
SPTLC2	50.2484	8	3.66123e-08	0.1281
HADHB	35.0973	8	2.56694e-05	0.0932723
EIF2AK2	26.226	8	0.000960738	0.0477698
XPO1	104.561	8	0	0.172494
PRPSAP1	231.023	8	0	0.190204
VCL	209.299	8	0	0.195845
JAZF1	186.231	8	0	0.186206
ROBO1	748.623	8	0	0.152184
SFN	85.0511	8	4.66294e-15	0.359497
PRKCI	64.231	8	6.84811e-11	0.0999435
HMGN3	34.9397	8	2.74236e-05	0.102242
TMEM132A	127.85	8	0	0.244287
NSL1	66.5203	8	2.41352e-11	0.0740756
ZBTB7B	64.2593	8	6.7604e-11	0.164233
RIPOR3	88.2567	8	9.99201e-16	0.184768
MAFB	64.0588	8	7.4059e-11	0.217924
MAFF	121.873	8	0	0.408094
CADPS	128.104	8	0	0.434874
LRRC4	204.951	8	0	0.473237
HMGXB3	170.353	8	0	0.143057
KMT2C	18.0273	8	0.0210226	0.0547412
FIP1L1	84.7838	8	5.32907e-15	0.0831466
SRP9	15.2755	8	0.054005	0.0501421
SPIN4	233.255	8	0	0.224364
HYAL2	66.3651	8	2.59062e-11	0.100324
CDC42EP5	21.433	8	0.00608196	0.0474105
AMPH	180.3	8	0	0.233416
PITPNM3	115.354	8	0	0.161878
RND1	187.838	8	0	0.609978
KANSL1	33.6221	8	4.75572e-05	0.0660738
PPFIBP1	16.5078	8	0.0356621	0.117782
KDELR2	14.2505	8	0.0754657	0.049036
TBX3	300.354	8	0	0.194878
DOCK7	39.0763	8	4.75768e-06	0.0763843
STRADA	141.36	8	0	0.131824
CASKIN1	138.194	8	0	0.198417
GNA14	150.558	8	0	0.242463
APOL2	108.032	8	0	0.200694
ENO2	136.929	8	0	0.197026
MRFAP1	36.5983	8	1.36408e-05	0.310233
NOP2	74.0478	8	7.65055e-13	0.110404
KIAA0895L	108.888	8	0	0.138163
PIM3	94.9848	8	0	0.148431
AKAP6	363.282	8	0	0.411156
TMCO3	52.8213	8	1.16781e-08	0.111794
PPFIA4	40.2462	8	2.88248e-06	0.136777
NTNG1	210.726	8	0	0.527271
SH3PXD2B	443.989	8	0	0.140605
SHROOM1	172.117	8	0	0.180457
ATP6V0B	109.071	8	0	0.136657
EHBP1	24.7499	8	0.00171366	0.105921
EYA1	210.598	8	0	0.638084
TSPAN4	135.558	8	0	0.221273
EIF3M	20.0213	8	0.0102559	0.123057
NRAS	93.4575	8	1.11022e-16	0.160973
C6orf118	112.906	8	0	0.414886
HEXD	62.3792	8	1.58785e-10	0.0860394
IFT46	73.3066	8	1.07614e-12	0.154336
MAP2	224.532	8	0	0.28776
CABP1	152.629	8	0	0.270445
FTH1	100.149	8	0	0.134636
KLF16	8.71588	8	0.366828	0.0592216
ATP2A2	42.3725	8	1.15279e-06	0.0570434
RAB3C	168.72	8	0	0.784405
CRIM1	69.7842	8	5.42533e-12	0.260133
SET	26.4746	8	0.000870813	0.0320874
DUSP16	28.9358	8	0.000325427	0.0870502
NAV2	62.6408	8	1.4102e-10	0.337575
RBMS2	35.9886	8	1.76446e-05	0.136863
FOXL2NB	121.718	8	0	0.501163
GNS	26.7944	8	0.000767138	0.0761967
HGS	56.7235	8	2.03885e-09	0.0682251
FOXQ1	32.4231	8	7.82115e-05	0.291273
PKHD1	120.984	8	0	0.884072
PKD1	59.0729	8	7.08307e-10	0.143658
CYBA	54.443	8	5.66375e-09	0.128484
CAV2	125.04	8	0	0.255535
UBA52	86.1976	8	2.77556e-15	0.188497
PKP1	137.299	8	0	0.568764
HOXD8	266.235	8	0	0.303949
PTK2	11.4477	8	0.177598	0.027988
HCFC1R1	193.32	8	0	0.173144
IQCE	20.8604	8	0.00752759	0.0634397
ARL6IP5	41.8362	8	1.45353e-06	0.144128
GPR20	76.819	8	2.13052e-13	0.395306
DCAF12L1	140.231	8	0	0.551834
EMID1	23.6657	8	0.00260685	0.0860252
LMBRD1	46.1224	8	2.25292e-07	0.134033
PLPPR2	15.2224	8	0.0549628	0.110171
RGS20	346.589	8	0	0.445955
ABLIM1	51.4933	8	2.10814e-08	0.167594
FAM181B	34.2358	8	3.6818e-05	0.167041
ANGPTL6	133.058	8	0	0.579245
ISLR2	133.033	8	0	0.8267
SHISA6	151.976	8	0	0.540685
TMEM134	90.8469	8	3.33067e-16	0.167849
TSHZ2	765.514	8	0	0.290113
DIO3	108.57	8	0	0.855006
PRDX6	54.5009	8	5.51914e-09	0.134607
TMF1	20.4905	8	0.0086313	0.0638263
EPHA3	192.22	8	0	0.54427
CYB561	103.341	8	0	0.169861
ZNF750	68.2254	8	1.10753e-11	0.658964
LRATD2	89.8175	8	5.55112e-16	0.175335
PSD3	107.696	8	0	0.114272
MANF	0.264766	8	0.999988	0.00319289
LPAR3	117.043	8	0	0.307964
[truncated: 5,722 more rows]

## Sheet: MüllerianAxis_Mese_scRNAseq
gene	waldStat	df	pvalue	meanLogFC
FOS	297.911	8	0	0.104083
POSTN	9173.19	8	0	0.963921
JUNB	348.142	8	0	0.147064
ZFP36	656.653	8	0	0.309822
EGR1	644.418	8	0	0.140524
CRABP1	9146.95	8	0	0.98312
JUN	1521.87	8	0	0.172554
IER2	601.711	8	0	0.151075
SULT1E1	1393.72	8	0	0.272136
DUSP1	740.654	8	0	0.172865
FOSB	196.472	8	0	0.108405
DNAJB1	257.615	8	0	0.107094
NR4A1	1384.82	8	0	0.38211
SFRP1	6080.5	8	0	0.300738
IGF2	10327	8	0	0.35744
IGFBP5	819.283	8	0	0.224567
NFKBIA	528.928	8	0	0.190277
BTG2	944.356	8	0	0.262915
PPP1R15A	461.933	8	0	0.19533
GADD45B	1056.09	8	0	0.280311
ATF3	1057.24	8	0	0.321006
MALAT1	54.8662	8	4.68725e-09	0.0261556
PENK	380.819	8	0	0.241049
SOCS3	551.976	8	0	0.241668
JUND	321.275	8	0	0.113847
RHOB	613.465	8	0	0.229786
DCN	7584.5	8	0	0.280914
CCN1	471.372	8	0	0.125955
APCDD1	9774.34	8	0	0.220634
ID3	1870.24	8	0	0.225273
IGF1	3502.73	8	0	0.403937
H19	3408.45	8	0	0.225162
MATN2	4445.42	8	0	0.406109
MGP	699.082	8	0	0.186412
PTN	3731.61	8	0	0.231268
SFRP5	4556.36	8	0	0.355146
H1F0	429.849	8	0	0.0801224
VCAN	1238.75	8	0	0.208922
FN1	4461.75	8	0	0.244614
GPC3	2495.08	8	0	0.568935
CD36	2121.93	8	0	1.20275
COL14A1	1188.33	8	0	0.193323
ENPP2	4418.19	8	0	0.300343
SAT1	1145.15	8	0	0.166409
AL138963.4	485.822	8	0	0.0929414
IRF1	530.737	8	0	0.290515
ID1	1379.64	8	0	0.186903
ACTA2	241.154	8	0	0.245915
TUBA1A	421.041	8	0	0.0933426
NBL1	3537.99	8	0	0.227082
NFKBIZ	843.513	8	0	0.205829
CEBPD	165.648	8	0	0.147434
CCN2	424.279	8	0	0.146086
S100A10	3190.76	8	0	0.378895
BST2	1759.31	8	0	0.174322
SPARCL1	583.117	8	0	0.115475
C11orf96	97.1533	8	0	0.0689665
MFAP4	334.366	8	0	0.0782549
CPE	8936.06	8	0	0.181272
MFAP2	1311.75	8	0	0.105818
H1FX	492.026	8	0	0.0686868
ALDH1A1	4293.11	8	0	0.480242
IGFBP2	6850.51	8	0	0.190782
EFEMP1	2655.47	8	0	0.234535
KLF4	676.355	8	0	0.247781
IGFBP3	946.2	8	0	0.386143
CHGB	3176.38	8	0	0.447643
TIMP3	2391.49	8	0	0.229404
RBP1	7521.8	8	0	0.179581
HIST1H4C	475.914	8	0	0.136974
OGN	1661.68	8	0	0.307803
PRSS23	3784.28	8	0	0.587685
KLF2	664.371	8	0	0.20457
UBE2S	155.045	8	0	0.144967
TUBA1B	83.7663	8	8.54872e-15	0.0531854
ODC1	1782.56	8	0	0.178306
CRABP2	96.5891	8	0	0.0726082
TAGLN	613.698	8	0	0.418591
SERTAD1	179.728	8	0	0.157707
SOX4	975.091	8	0	0.105424
COL6A3	2396.4	8	0	0.157128
MEG3	738.842	8	0	0.124476
TSC22D1	459.454	8	0	0.1282
STMN1	515.581	8	0	0.0744176
AKAP12	2774.92	8	0	0.219619
H2AFX	491.097	8	0	0.177111
IFITM3	2400.17	8	0	0.128009
MCL1	272.654	8	0	0.123638
UBC	293.423	8	0	0.0631199
ECRG4	3160.62	8	0	0.32726
ID2	247.362	8	0	0.0766921
DLK1	1120.54	8	0	0.503449
S100A6	921.672	8	0	0.126148
RARRES1	1581.84	8	0	0.445656
SFRP4	590.99	8	0	0.579408
CDKN1C	1950.19	8	0	0.187331
DNAJA1	280.404	8	0	0.0959864
CSRNP1	322.075	8	0	0.236189
ARL4A	2031.97	8	0	0.286465
PHLDA1	627.848	8	0	0.141347
CKB	2723.84	8	0	0.546475
COL9A3	1048.19	8	0	0.430258
EDNRA	1035.48	8	0	0.191143
CCDC80	824.132	8	0	0.129697
AHNAK	1355.35	8	0	0.111721
KCNQ1OT1	224.841	8	0	0.0653138
MYADM	509.544	8	0	0.150823
LRRC17	3774.83	8	0	0.275702
MEST	621.936	8	0	0.152695
ADAMTS1	913.096	8	0	0.10731
LHFPL6	1103.72	8	0	0.414722
MAFB	249.93	8	0	0.206561
TPM1	1207.74	8	0	0.186583
WNT4	4413.51	8	0	0.498212
PLPP1	3689.12	8	0	0.220958
TUBB4B	382.582	8	0	0.181992
BTG1	2201.46	8	0	0.140679
BAMBI	3153.26	8	0	0.214361
APOE	68.7914	8	8.54883e-12	0.0812702
LTBP1	1759.92	8	0	0.210458
SPATS2L	2638.04	8	0	0.186094
LUM	934.06	8	0	0.370112
RARRES2	1602.49	8	0	0.130448
FGF7	1196.73	8	0	0.677916
SERPINF1	2705.83	8	0	0.161519
ZFP36L2	306.313	8	0	0.0926585
ATP2B1	1229.28	8	0	0.168998
KLF6	355.456	8	0	0.0981022
SRPX	666.872	8	0	0.180614
NR2F1	1101.18	8	0	0.187795
TXNIP	520.462	8	0	0.0867763
GAP43	3808.83	8	0	0.955228
GADD45G	221.154	8	0	0.230703
DUSP2	264.199	8	0	0.419666
PLK2	599.007	8	0	0.114205
PLAT	2707.21	8	0	0.328699
CITED2	286.851	8	0	0.0917787
IER5L	158.892	8	0	0.119026
IFITM1	960.131	8	0	0.252556
BGN	549.156	8	0	0.0640373
LDHA	217.902	8	0	0.0873861
NOVA1	1791.72	8	0	0.16816
HERPUD1	270.131	8	0	0.15403
AC007952.4	703.338	8	0	0.111619
ITM2A	1708.07	8	0	0.178402
MOXD1	2645	8	0	0.530531
HOXA13	5200.85	8	0	0.986224
AL133415.1	734.316	8	0	0.165744
BASP1	2102.34	8	0	0.26745
ZFP36L1	1140.06	8	0	0.150725
TMSB10	2211.36	8	0	0.114807
SELENOP	348.43	8	0	0.0765287
DES	775.586	8	0	0.174337
TNC	3910.57	8	0	0.522254
TMSB4X	2946.52	8	0	0.0848403
FBLN1	1044.27	8	0	0.149458
NR2F2	4432.16	8	0	0.219624
MAFF	200.484	8	0	0.189974
SPRY1	548.103	8	0	0.175088
LEPR	1531.64	8	0	0.463647
MYL9	139.199	8	0	0.117443
PNRC1	287.324	8	0	0.0592131
LMNA	95.974	8	0	0.0572803
SYNPO2	2865.22	8	0	0.27507
PDGFRA	2302.83	8	0	0.111657
B2M	417.661	8	0	0.0670639
GSTM1	350.99	8	0	0.108119
S100A4	283.151	8	0	0.126678
PALLD	3040.73	8	0	0.208255
LGR5	2810.79	8	0	0.473733
TXN	1628.71	8	0	0.222544
TGFBI	1781.82	8	0	0.579486
DDIT3	367.632	8	0	0.246853
CLDN11	1842.91	8	0	0.479767
CCNL1	152.627	8	0	0.0868722
PPP1R1B	2000.23	8	0	0.382918
HS3ST1	661.278	8	0	0.165381
TUBB2B	1310.47	8	0	0.2965
CD24	4088.21	8	0	0.743962
GAS1	2501.35	8	0	0.308083
DNAJB4	349.752	8	0	0.13463
CALR	85.6362	8	3.55271e-15	0.050121
IER3	91.1241	8	2.22045e-16	0.178349
BRD2	363.081	8	0	0.0951046
SQSTM1	550.135	8	0	0.118337
ELN	4407.76	8	0	0.188654
PTGDS	130.762	8	0	0.18168
RASL11B	2883.22	8	0	0.375393
SNHG8	823.491	8	0	0.151021
CEBPB	297.665	8	0	0.157748
SRD5A2	4572.43	8	0	1.06379
ANGPT1	2293.06	8	0	0.534593
CCL2	141.307	8	0	0.297545
TSHZ2	738.965	8	0	0.187867
CCND1	668.05	8	0	0.0963835
ATP1B1	631.164	8	0	0.149107
CXCL14	1747.8	8	0	0.71806
MARCKSL1	1356.17	8	0	0.0921222
SEMA3A	1711.48	8	0	0.365796
XIST	180.621	8	0	0.103781
TUBB	390.964	8	0	0.0904718
HOXD13	3890.99	8	0	1.13654
CXCL2	151.695	8	0	0.178573
KCTD12	628.174	8	0	0.170915
IER5	538.511	8	0	0.230134
ITGA4	2513.48	8	0	1.02667
H2AFZ	197.231	8	0	0.0953243
NPW	1352.18	8	0	0.320307
PRXL2A	1865.21	8	0	0.209669
CHODL	1175.28	8	0	0.7533
GAPDH	1571.89	8	0	0.107217
OSR2	580.344	8	0	0.0670879
PLAC9	341.609	8	0	0.139212
ITGBL1	3496.64	8	0	0.546809
XBP1	99.3802	8	0	0.0950072
MIF	432.904	8	0	0.0902507
TBX3	1052.87	8	0	0.114627
UBB	485.172	8	0	0.0528941
ACTB	469.265	8	0	0.0636947
S100A11	90.2061	8	4.44089e-16	0.0351898
COL6A1	1208.93	8	0	0.108187
KLF10	182.378	8	0	0.154429
MYC	386.98	8	0	0.150331
COL5A2	1523.31	8	0	0.101846
OLFML2B	415.16	8	0	0.0768639
CALM1	302.182	8	0	0.0958138
EFNB2	2010.24	8	0	0.195807
AIF1	1091.58	8	0	0.355079
SLC2A3	209.151	8	0	0.236141
FAM43A	1392.58	8	0	0.299342
INHBA	625.925	8	0	0.193301
ANXA2	565.934	8	0	0.159753
PCDH18	814.139	8	0	0.175651
HTRA1	805.902	8	0	0.167013
HIST1H1E	141.834	8	0	0.0594344
DDIT4	208.884	8	0	0.152055
PCDH9	1412.93	8	0	0.249386
RGS2	719.215	8	0	0.272405
PIK3R1	528.428	8	0	0.148158
SOCS1	292.66	8	0	0.200821
FREM1	518.834	8	0	0.171567
TPM2	223.677	8	0	0.0971436
PDCD4	1191.77	8	0	0.192214
HIST1H1D	150.303	8	0	0.113109
DST	1580.43	8	0	0.148873
IL11RA	493.913	8	0	0.0950695
MYLK	1460.46	8	0	0.170558
CXCL12	689.545	8	0	0.130737
SMAD5	1091.23	8	0	0.167634
COL21A1	1542.32	8	0	0.132428
CEP85L	2528.15	8	0	0.245953
HOXA7	3444.54	8	0	0.734096
ISL1	3850.34	8	0	1.03732
CREB5	274.448	8	0	0.108612
DPP10	2201.77	8	0	0.191911
COL6A2	1113.72	8	0	0.0817985
EIF5	77.1646	8	1.81632e-13	0.0438098
GNAI1	2346.18	8	0	0.318572
CRYM	3843	8	0	0.341919
COL4A2	1042.19	8	0	0.158026
ID4	223.614	8	0	0.147027
NKD1	1124.77	8	0	0.17673
LBH	842.437	8	0	0.176417
CNN2	1308.93	8	0	0.295199
COL5A1	602.458	8	0	0.0585164
TGM2	1143.43	8	0	0.571641
NRP1	1347.46	8	0	0.205545
LUZP2	523.061	8	0	0.207906
CAVIN2	2013.58	8	0	0.955873
SEMA3C	228.838	8	0	0.14309
DDX5	116.5	8	0	0.0400234
NRP2	1639.93	8	0	0.532338
LEF1	1997.27	8	0	0.169368
FBLN2	2589.98	8	0	0.195906
TRIB1	689.52	8	0	0.304055
FAT1	745.368	8	0	0.174702
FXYD6	1995.59	8	0	0.162451
PDE5A	2921.08	8	0	0.248449
LY6H	1114.56	8	0	0.329698
ISLR	484.839	8	0	0.048756
SRSF7	90.2999	8	4.44089e-16	0.0686358
DANCR	1240.56	8	0	0.183618
SFRP2	260.156	8	0	0.28973
HIST1H2AC	268.385	8	0	0.112444
NPPC	158.17	8	0	0.216181
Z93241.1	483.031	8	0	0.229795
RGS5	942.246	8	0	0.659037
STAT3	274.19	8	0	0.124044
BCHE	1830.91	8	0	0.373642
LINC01896	3012.27	8	0	1.07175
SLC3A2	693.482	8	0	0.146411
HOXA10	2305.98	8	0	0.755703
TSPAN8	2064.92	8	0	0.548387
ATP1A2	627.52	8	0	0.186517
SESN3	1392.44	8	0	0.19394
COL1A2	683.493	8	0	0.0892312
CKS2	227.204	8	0	0.264396
MAP1B	420.837	8	0	0.0946866
ZNF503	340.329	8	0	0.125013
RND3	528.083	8	0	0.143368
OTUD1	796.304	8	0	0.238847
TNFRSF21	1404.96	8	0	0.259831
ANKFN1	1851.78	8	0	0.60223
BAG3	119.789	8	0	0.147672
TLE1	2294.43	8	0	0.130153
CLDN5	1789.35	8	0	0.869993
PLXDC2	1464.81	8	0	0.213443
HLA-B	94.3889	8	1.11022e-16	0.139049
C7	1404.99	8	0	0.612239
UCHL1	420.932	8	0	0.120785
IGFBP7	327.134	8	0	0.360355
CLU	1385.33	8	0	0.297514
SLC8A1	1240.59	8	0	0.172252
LOX	1138.63	8	0	0.278182
MMP23B	516.139	8	0	0.199835
LMO4	591.527	8	0	0.105672
SERPINE1	150.943	8	0	0.143567
INTS6	221.671	8	0	0.12844
PPDPF	486.203	8	0	0.101274
PBX1	491.299	8	0	0.110259
HLA-C	229.472	8	0	0.113637
TMSB15A	678.227	8	0	0.170696
NREP	355.16	8	0	0.063279
PMEPA1	965.967	8	0	0.203315
GATA2	145.978	8	0	0.0571951
TMEM176B	1164.08	8	0	0.28564
NTRK2	1179.54	8	0	0.517539
SLC26A7	1406.28	8	0	0.362393
HLA-E	258.236	8	0	0.176111
TMEM158	1068.81	8	0	0.38914
ESRRG	1806.48	8	0	0.469931
CYCS	91.8352	8	2.22045e-16	0.0909845
FIBIN	1480.49	8	0	0.255389
LNPK	2751.71	8	0	0.288858
AHR	3281.11	8	0	0.593981
PPP1R14A	837.632	8	0	0.239025
IFITM2	336.265	8	0	0.0843269
FBXO32	301.277	8	0	0.136909
PLPP3	150.688	8	0	0.110111
HMGB2	415.142	8	0	0.163225
MEIS2	1275.91	8	0	0.356906
FAM107B	988.273	8	0	0.323674
SLC38A2	255.219	8	0	0.108064
PMP22	308.577	8	0	0.0998942
LTBP4	912.999	8	0	0.0593919
PEG10	1033.95	8	0	0.358781
RORB	2110.24	8	0	0.826855
MDK	928.964	8	0	0.0858381
PCOLCE	292.11	8	0	0.0653235
LRRC3B	2167.35	8	0	0.198046
SVIL	863.904	8	0	0.123088
CPED1	959.841	8	0	0.237468
COL1A1	1045.34	8	0	0.0744192
CHN1	726.924	8	0	0.261246
HMGA2	779.784	8	0	0.460868
MSMO1	419.839	8	0	0.1768
CCND2	896.419	8	0	0.0985797
LRP1	946.721	8	0	0.0791671
GDF15	185.453	8	0	0.491423
COL15A1	582.26	8	0	0.217523
LYPD1	1658.93	8	0	0.454561
TBX2	651.857	8	0	0.20988
ESR1	1134.44	8	0	0.435056
SPARC	1653.05	8	0	0.0851802
PTEN	1074.48	8	0	0.0830868
ABI3BP	881.164	8	0	0.274234
LRRN1	1069.74	8	0	0.271094
FBN2	500.569	8	0	0.139051
ASS1	287.083	8	0	0.0821303
ZYX	808.579	8	0	0.174516
TMEM176A	855.354	8	0	0.257444
CAPN6	249.22	8	0	0.138216
CTSC	871.398	8	0	0.151637
TWIST1	1015.85	8	0	0.13946
NFIL3	352.164	8	0	0.246953
CUL4B	2126.35	8	0	0.282322
SPRY2	1222.4	8	0	0.172335
ZEB2	412.035	8	0	0.10711
TCF21	1241.6	8	0	0.416388
GSTM5	1472.79	8	0	0.141942
HOXA11	2654.14	8	0	1.09685
FZD10	330.968	8	0	0.130769
FOXL2	1376.18	8	0	0.283618
FXYD1	1006.56	8	0	0.193988
NEAT1	472.972	8	0	0.142287
TNFRSF19	2069.26	8	0	0.220314
FMOD	1824.65	8	0	0.277689
COL18A1	285.138	8	0	0.246087
COL4A1	884.986	8	0	0.194403
PAMR1	672.497	8	0	0.282039
ARL4D	135.299	8	0	0.231066
ZBTB20	980.674	8	0	0.150851
ARMT1	1146	8	0	0.310968
CAV1	337.812	8	0	0.45246
PLPPR4	1224.42	8	0	0.35111
HMGCS1	241.421	8	0	0.134549
HNRNPU	125.362	8	0	0.0342344
C20orf27	739.605	8	0	0.194064
TPM4	374.978	8	0	0.0813309
GLIPR1	1336.86	8	0	0.514676
GAS5	716.331	8	0	0.101092
FLNA	242.9	8	0	0.118778
ITGA8	448.343	8	0	0.194673
TMEM59L	1679.68	8	0	0.277427
SLC40A1	424.857	8	0	0.163999
HIST1H1C	4.83645	8	0.774905	0.00948594
PLEKHA5	975.8	8	0	0.0942153
NORAD	360.786	8	0	0.0477518
CAMK2N1	202.236	8	0	0.0993468
GNG4	2976.53	8	0	0.54205
PRDM1	436.785	8	0	0.234115
IGFBP4	66.3956	8	2.55476e-11	0.0310685
MARCKS	2113.05	8	0	0.144461
DIPK2A	878.184	8	0	0.107094
RSRP1	80.4382	8	3.9857e-14	0.0879841
SCARA5	3708.72	8	0	0.471613
TRIL	267.866	8	0	0.17849
ANXA1	561.894	8	0	0.525931
GYPC	1223.66	8	0	0.128391
KIF26B	804.036	8	0	0.352168
MXRA8	191.811	8	0	0.0724876
SERPINH1	625.454	8	0	0.0592814
SYT1	503.413	8	0	0.158431
SRSF2	47.246	8	1.37635e-07	0.0446502
DAB2	3022.79	8	0	0.305003
INSIG1	403.179	8	0	0.26661
ANKRD29	3143.3	8	0	0.330331
VIM	1302.39	8	0	0.0940318
EMILIN3	417.176	8	0	0.0886692
TCEAL7	88.9383	8	7.77156e-16	0.0586093
LAMA2	510.934	8	0	0.131556
RALGPS2	1549.73	8	0	0.216827
LINC02381	2400.02	8	0	1.10149
FLRT2	1273.76	8	0	0.238803
CNN3	1322.7	8	0	0.183163
GRID2	521.534	8	0	0.148962
AREG	334.82	8	0	0.554954
APP	1752.79	8	0	0.157279
DYNLL1	107.634	8	0	0.0223768
TAGLN2	128.067	8	0	0.1048
TPBG	212.805	8	0	0.12066
ADAMTS5	36.3892	8	1.49011e-05	0.0540711
FJX1	242.433	8	0	0.148414
ISYNA1	536.096	8	0	0.199099
CDKN1A	103.676	8	0	0.213269
C1S	391.432	8	0	0.11701
RRBP1	291.452	8	0	0.0462058
IFT57	1575.14	8	0	0.213105
FABP5	153.682	8	0	0.053977
SQLE	543.429	8	0	0.137328
TENT5A	380.26	8	0	0.152409
CHST11	1151.8	8	0	0.224881
LUC7L3	47.9959	8	9.89745e-08	0.0466952
REV3L	870.073	8	0	0.135301
ARC	168.293	8	0	0.356872
TMEM100	81.4427	8	2.5091e-14	0.0833878
NEU1	82.9636	8	1.23235e-14	0.0691191
ARL6IP1	48.223	8	8.95534e-08	0.0624241
HLA-A	193.069	8	0	0.0477347
TCF4	670.877	8	0	0.0693609
IFI6	11.4408	8	0.177951	0.0282843
IFRD1	91.3941	8	2.22045e-16	0.07483
SEMA5A	182.338	8	0	0.0557686
NRXN1	1448.65	8	0	0.453107
CHCHD10	753.369	8	0	0.21975
OSR1	441.502	8	0	0.354643
GSTM2	963	8	0	0.0803426
ROBO2	875.441	8	0	0.16263
SNHG7	638.792	8	0	0.127028
GSN	953.097	8	0	0.115246
TSPYL2	259.045	8	0	0.100926
AC020916.1	50.5169	8	3.25076e-08	0.0957785
NUFIP2	109.516	8	0	0.066044
IDH1	468.161	8	0	0.154398
PTPRD	397.557	8	0	0.100958
NID1	77.9602	8	1.25677e-13	0.0937118
MAP3K20	443.565	8	0	0.136143
LSAMP	3112.65	8	0	0.321279
KRT8	309.848	8	0	0.42099
SCUBE2	1520.41	8	0	0.348693
CXCL3	73.0953	8	1.18605e-12	0.257739
CSKMT	196.31	8	0	0.0994552
CACNA1D	1273.46	8	0	0.255417
WNT5A	1634.61	8	0	0.240842
DPYSL3	1647.4	8	0	0.223314
SSPN	601.384	8	0	0.0754924
RAMP1	497.506	8	0	0.414288
MCTP2	1454.35	8	0	0.481788
TUBB2A	44.3089	8	4.97383e-07	0.091188
KAZN	358.604	8	0	0.118863
DACH1	594.429	8	0	0.180946
RNF144A	960.762	8	0	0.394698
ASXL1	118.083	8	0	0.0912709
OLFM2	294.239	8	0	0.111873
H2AFJ	54.573	8	5.34418e-09	0.0664236
NUPR1	38.3411	8	6.51072e-06	0.0493131
PRRX1	700.115	8	0	0.0727331
ZNF385D	320.508	8	0	0.125996
PDGFD	840.564	8	0	0.227213
ABLIM1	153.118	8	0	0.0424032
LINC00632	1238.91	8	0	0.210102
RBBP6	24.0737	8	0.00222748	0.0288866
CDH11	150.346	8	0	0.0349498
ITM2C	2120.6	8	0	0.0790579
SMR3B	78.9864	8	7.81597e-14	0.503007
S100A13	109.231	8	0	0.0571348
TFPI	185.697	8	0	0.167595
LY6G6D	3397.61	8	0	0.362929
MLLT3	481.965	8	0	0.147506
PCBP2	28.5712	8	0.000376977	0.0263894
SERPING1	700.13	8	0	0.0938689
SYNE1	31.3773	8	0.000120352	0.0292656
HOXA3	1819.56	8	0	0.719204
GEM	76.4048	8	2.58016e-13	0.0932317
ANKRD37	154.036	8	0	0.125925
PRRX2	2903.94	8	0	0.845173
IMPDH2	675.792	8	0	0.131583
RBMS3	1916.15	8	0	0.230215
THBS1	74.3754	8	6.57807e-13	0.0824707
ALDOA	528.439	8	0	0.083187
TCIM	1374.37	8	0	0.577085
TNFAIP3	279.882	8	0	0.158095
TOX3	1026.64	8	0	0.215983
BMP7	847.286	8	0	0.287674
CAVIN1	589.124	8	0	0.224876
HIST3H2A	325.175	8	0	0.0994939
WIF1	1981.35	8	0	0.73448
GRIA4	888.688	8	0	0.347918
PDGFRB	135.203	8	0	0.0680621
TCF12	415.898	8	0	0.0536816
SNCAIP	336.752	8	0	0.177151
TOB1	508.269	8	0	0.190095
PDGFRL	610.688	8	0	0.241044
BMP2	493.231	8	0	0.284538
EGFL6	1339.93	8	0	0.551638
CLCN5	1274.82	8	0	0.4317
CHRNA7	833.051	8	0	0.388379
GJA1	934.773	8	0	0.65885
SEMA6D	813.29	8	0	0.238269
NASP	124.132	8	0	0.0817969
LRRN3	826.484	8	0	0.155488
NNAT	965.693	8	0	0.439102
BRINP2	844.148	8	0	0.339578
GSTM3	1107.65	8	0	0.134176
MASP1	615.78	8	0	0.197389
PRSS12	1605.36	8	0	0.805454
ARHGAP29	249.068	8	0	0.122436
SMOC2	115.873	8	0	0.085957
CXCR4	355.015	8	0	0.348903
HOXA9	644.033	8	0	0.435179
PCLAF	327.212	8	0	0.223807
FDFT1	431.644	8	0	0.140085
OLFML3	237.483	8	0	0.0514378
KRT18	462.824	8	0	0.543325
HEXIM1	226.442	8	0	0.153703
NCAM2	213.833	8	0	0.112606
PAM	513.882	8	0	0.230353
RASD1	11.8593	8	0.157595	0.0818874
HTRA3	1197.58	8	0	0.283758
MYH9	471.38	8	0	0.172615
METRN	205.3	8	0	0.0835492
HIC1	428.891	8	0	0.093528
CNTFR	96.6241	8	0	0.0805022
LGALS1	109.426	8	0	0.0244567
ADM	52.5292	8	1.33007e-08	0.249506
ICAM1	71.7946	8	2.15672e-12	0.304039
NPY	606.962	8	0	0.637673
THY1	148.295	8	0	0.155431
CCDC3	2553.41	8	0	0.451212
RRAD	133.215	8	0	0.354242
VEGFA	80.7385	8	3.475e-14	0.0533906
SMOC1	1283.46	8	0	0.385164
ADRA2A	623.865	8	0	0.39919
KLHL13	697.867	8	0	0.125186
GATA6	1522.07	8	0	0.833125
SNHG32	45.9251	8	2.45626e-07	0.0281327
TSPAN13	454.325	8	0	0.198466
STRA6	991.909	8	0	0.120039
FILIP1L	236.75	8	0	0.159351
SH3BGRL3	341.554	8	0	0.11115
IL33	356.4	8	0	0.198827
AL627171.2	31.9693	8	9.43268e-05	0.0961644
PGM5	507.149	8	0	0.19757
FSTL1	412.201	8	0	0.0498101
PPP1R10	62.1883	8	1.73143e-10	0.0555958
OSBPL1A	715.381	8	0	0.113388
FSCN1	458.61	8	0	0.0559003
CACHD1	644.906	8	0	0.253244
TPST1	2128.76	8	0	0.195596
LAMB1	387.545	8	0	0.135061
DPT	181.235	8	0	0.230723
EEF1B2	459.765	8	0	0.097384
ARID5B	132.209	8	0	0.054156
SELENBP1	628.55	8	0	0.093493
LOXL2	932.589	8	0	0.110369
MYLIP	250.649	8	0	0.0890815
NFIB	212.092	8	0	0.101976
ZFAND2A	143.567	8	0	0.11739
AMHR2	779.841	8	0	0.360432
NFATC2	531.266	8	0	0.133441
KANK4	560.957	8	0	0.147909
ZNF703	1170.32	8	0	0.186996
TIPARP	459.412	8	0	0.151803
GOLGB1	99.0611	8	0	0.0429871
PLAGL1	217.954	8	0	0.0724226
AKAP9	63.938	8	7.8238e-11	0.0544349
IFI16	321.174	8	0	0.118577
PEG3	549.063	8	0	0.22705
RBPMS	553.151	8	0	0.157924
KHDRBS3	182.892	8	0	0.130201
CLEC11A	79.9063	8	5.10703e-14	0.0330174
NPC2	700.432	8	0	0.229398
VIM-AS1	160.506	8	0	0.112175
SCG5	182.446	8	0	0.0969163
CXCL1	142.341	8	0	0.663454
STC1	202.071	8	0	0.256177
TPI1	470.34	8	0	0.0620645
FAT4	221.653	8	0	0.0970771
SCPEP1	1662.56	8	0	0.190191
HOXA5	1458.57	8	0	0.706819
MCOLN3	935.222	8	0	0.425674
CTSH	1066.92	8	0	0.255842
AR	1604.26	8	0	0.298469
ISOC1	646.841	8	0	0.125236
CLIP3	608.072	8	0	0.0981839
SYT11	695.146	8	0	0.128728
ST6GAL2	845.308	8	0	0.429103
PCDH7	1836.36	8	0	0.26767
KRT19	252.033	8	0	0.401316
LONRF1	1557.55	8	0	0.251103
GABPB1-AS1	99.5685	8	0	0.0789316
SEPTIN11	446.233	8	0	0.154555
ITPR2	1158.67	8	0	0.169946
ROBO1	191.709	8	0	0.0392359
ACTN1	116.772	8	0	0.0835798
PRICKLE1	302.12	8	0	0.0732031
PELI1	104.117	8	0	0.0853126
TCEAL2	174.152	8	0	0.118801
MMP2	141.792	8	0	0.0822421
FBN1	323.397	8	0	0.0835952
HMBOX1	1955.18	8	0	0.232073
RARG	1136.26	8	0	0.164127
AC002398.2	83.1318	8	1.14353e-14	0.0971422
CSRP1	614.503	8	0	0.281159
BEX1	85.3591	8	4.10783e-15	0.128802
ROR1	770.547	8	0	0.228585
DLC1	1306.49	8	0	0.260208
NEFM	328.59	8	0	0.413036
ZEB1	254.703	8	0	0.0730994
MIR99AHG	39.3037	8	4.31703e-06	0.0301709
ANKRD12	5.15394	8	0.741004	0.0135713
SRSF5	202.883	8	0	0.0507545
GLUL	286.453	8	0	0.15269
ING1	73.0028	8	1.23757e-12	0.110307
GNG3	1883.76	8	0	0.407283
XPO1	135.476	8	0	0.0790324
BNIP3	61.8049	8	2.05996e-10	0.089359
NKAIN4	238.877	8	0	0.0665119
CCDC50	1263.49	8	0	0.176335
HES1	103.457	8	0	0.172174
ALCAM	837.199	8	0	0.350835
EML4	530.596	8	0	0.105495
SNHG12	80.0493	8	4.77396e-14	0.142966
TWIST2	1602.71	8	0	0.164603
ARRDC3	91.864	8	2.22045e-16	0.113418
WSB1	257.881	8	0	0.0526162
MYO1E	665.668	8	0	0.168237
NEGR1	1370.31	8	0	0.598596
G0S2	1173.75	8	0	0.194434
CD83	56.3071	8	2.45781e-09	0.11005
KRT17	54.3295	8	5.95869e-09	0.330927
YPEL3	22.6687	8	0.00381663	0.0472336
SNHG5	96.8277	8	0	0.0741371
CD47	1158.77	8	0	0.150178
SULF1	286.185	8	0	0.179132
IRF6	1148.37	8	0	0.204951
IGFBP6	706.973	8	0	0.285903
BNC2	772.411	8	0	0.270454
PDZRN3	173.791	8	0	0.0793638
PSD	264.877	8	0	0.102833
TUT4	52.5613	8	1.31115e-08	0.0393066
SPTBN1	403.293	8	0	0.0831306
BTG3	397.349	8	0	0.131281
HYMAI	0.616181	8	0.999706	0.00491326
LGALS3	240.978	8	0	0.291445
THUMPD3-AS1	72.0644	8	1.90525e-12	0.0588733
RUNX1T1	85.2881	8	4.21885e-15	0.0379034
GFRA2	954.823	8	0	0.356957
MIR100HG	46.4935	8	1.91489e-07	0.0183861
NGFR	326.185	8	0	0.345831
APLP2	770.483	8	0	0.106569
NT5E	2329.51	8	0	0.582146
PDLIM2	118.109	8	0	0.0884024
BEX2	26.0816	8	0.00101705	0.0240556
TJP1	660.434	8	0	0.0777937
CAST	341.718	8	0	0.115308
IDI1	201.558	8	0	0.0902643
MANF	36.9674	8	1.1669e-05	0.0464785
YWHAH	13.181	8	0.105772	0.0251031
NFIX	157.248	8	0	0.0839393
TIMP2	65.2278	8	4.35058e-11	0.10528
MRPL18	152.263	8	0	0.0592116
FNDC5	972.486	8	0	0.206624
IRS1	1228.6	8	0	0.262134
ADAMTS9	379.799	8	0	0.244239
TAC1	291.947	8	0	0.542899
COL16A1	216.703	8	0	0.0813578
NME4	139.087	8	0	0.0713718
B3GLCT	308.787	8	0	0.178494
ARGLU1	99.7925	8	0	0.0569163
QPRT	950.534	8	0	0.125687
ARHGAP24	704.338	8	0	0.260446
ENO1	358.214	8	0	0.105858
DACT1	393.26	8	0	0.2686
CCNG2	186.508	8	0	0.148975
GDF7	1289.67	8	0	0.803025
PLAAT4	656.983	8	0	0.209921
CRYAB	36.4816	8	1.43305e-05	0.0602111
OLFM3	1435.42	8	0	0.431755
DKK 3.00	721.059	8	0	0.135692
CLIC4	144.112	8	0	0.0573143
RCN3	206.735	8	0	0.0942324
ENAH	445.129	8	0	0.150444
GAS6	251.511	8	0	0.155682
RSPO3	159.489	8	0	0.356286
TNNT1	468.857	8	0	0.482057
NME1	171.891	8	0	0.12295
BRICD5	957.393	8	0	0.673757
RNASE1	219.86	8	0	0.311643
SULF2	841.554	8	0	0.761111
ZRANB2	200.693	8	0	0.0551572
LIMCH1	202.717	8	0	0.0852352
SNAI1	23.7804	8	0.00249434	0.0663744
SFPQ	31.5332	8	0.000112881	0.0207733
NT5DC2	1175.78	8	0	0.16141
PHIP	19.5474	8	0.0121911	0.0413302
PTPRG	512.932	8	0	0.113488
ISG15	63.2952	8	1.04778e-10	0.0609573
SMIM3	425.32	8	0	0.130634
CTSK	116.486	8	0	0.052982
SNAP25	943.629	8	0	0.156446
AOPEP	662.817	8	0	0.158029
SELENOK	416.897	8	0	0.0864881
COTL1	332.483	8	0	0.115458
MMP11	752.58	8	0	0.357792
TSLP	1887.84	8	0	0.813802
WWTR1	154.685	8	0	0.0584574
CTXN1	461.779	8	0	0.162946
CSRP2	365.297	8	0	0.299561
FGFR2	205.913	8	0	0.133399
ATRX	96.7999	8	0	0.0250353
NME2	344.564	8	0	0.0861741
CDKN2AIP	12.961	8	0.113198	0.0355661
PIEZO2	2371.08	8	0	0.503138
ATP1B3	1015.76	8	0	0.210577
PHPT1	65.2712	8	4.26531e-11	0.0463753
CHD2	155.719	8	0	0.0673989
ANTXR2	1434.27	8	0	0.195484
PGRMC1	478.879	8	0	0.0766754
PCSK1N	80.092	8	4.68514e-14	0.180847
P4HA1	99.4883	8	0	0.0816988
ALDH1A2	699.852	8	0	0.562014
RASSF8	583.409	8	0	0.12944
CBX4	50.7682	8	2.90821e-08	0.121857
CST3	275.368	8	0	0.0571922
FHL2	896.211	8	0	0.38132
GPCPD1	322.243	8	0	0.100689
CELF2	169.079	8	0	0.145953
GADD45A	120.812	8	0	0.119958
BBX	139.89	8	0	0.0367424
GPC6	547.026	8	0	0.20949
IL6ST	176.538	8	0	0.0972602
CNN1	174.545	8	0	0.217762
OAF	730.759	8	0	0.144366
ANP32B	308.441	8	0	0.0962846
ATF4	125.197	8	0	0.0977587
CTBP2	807.9	8	0	0.102507
NET1	271.8	8	0	0.0882414
ENTPD1	1858.32	8	0	0.374248
FOXO3	65.9172	8	3.17764e-11	0.0383991
CANX	350.159	8	0	0.088987
STIM2	576.096	8	0	0.213759
C1QL1	202.29	8	0	0.311722
DNAJC15	188.131	8	0	0.059885
DMD	758.758	8	0	0.215896
LAMA4	668.532	8	0	0.418367
ATP1B2	97.6369	8	0	0.0882922
S1PR3	370.506	8	0	0.262216
SNHG1	191.014	8	0	0.11656
TSHZ3	889.537	8	0	0.258003
DACH2	842.991	8	0	0.440278
MRGPRF	561.336	8	0	0.20458
TGFBR3	944.073	8	0	0.332402
THSD7A	195.091	8	0	0.163978
EMP3	662.269	8	0	0.0999006
TIMP1	97.9796	8	0	0.078475
C1QTNF7	635.007	8	0	0.132859
SMARCA2	204.134	8	0	0.0982511
CGNL1	869.209	8	0	0.175474
CD55	1047.73	8	0	0.316488
UCMA	490.105	8	0	0.26024
SEMA3E	606.758	8	0	0.543018
TMTC1	2236.07	8	0	0.783205
SNHG18	363.312	8	0	0.101721
ZMIZ1	83.6738	8	8.88178e-15	0.0451062
YBX3	174.735	8	0	0.096867
IRF2BP2	352.829	8	0	0.131853
B3GALNT2	1034.42	8	0	0.230282
MDFI	381.054	8	0	0.111556
TGFB1I1	137.523	8	0	0.105216
TCEAL3	144.905	8	0	0.0702352
ASPN	1316.89	8	0	0.478309
HPSE2	1058.35	8	0	0.184879
EMP2	437.381	8	0	0.130925
MAP1LC3B	96.211	8	0	0.0932589
DDX3X	132.971	8	0	0.0505258
TSPAN7	697.372	8	0	0.359073
TINAGL1	719.08	8	0	0.425469
SPON2	231.434	8	0	0.278705
RAMP2	223.317	8	0	0.111147
EIF5B	29.7938	8	0.000229872	0.0211437
MAP1LC3A	384.637	8	0	0.119989
PTPN13	748.114	8	0	0.120578
DDR2	1080.76	8	0	0.169032
KMT2A	57.6399	8	1.35055e-09	0.0372148
MEX3B	292.264	8	0	0.122878
NR4A3	248.026	8	0	0.242493
CA10	869.713	8	0	0.328526
EGR2	45.0062	8	3.67009e-07	0.054044
MACF1	71.1603	8	2.88614e-12	0.0578001
FARP1	823.711	8	0	0.170374
SPOCK1	811.164	8	0	0.261874
TBL1X	302.608	8	0	0.152241
LITAF	693.99	8	0	0.0787705
GABRB2	533.294	8	0	0.34811
HMGB1	389.385	8	0	0.0585907
PLP2	649.298	8	0	0.355764
PRKDC	129.829	8	0	0.0735129
SLC25A5	77.4013	8	1.62759e-13	0.0411663
SNHG9	45.071	8	3.56774e-07	0.0960689
CDK6	191.57	8	0	0.0504601
IGF2BP2	99.4989	8	0	0.0591134
HAND2-AS1	284.083	8	0	0.195691
FRMD6	820.94	8	0	0.162085
ZFHX4	866.773	8	0	0.374604
TMTC2	630.152	8	0	0.16787
SPON1	980.036	8	0	0.398506
NELL2	1469.79	8	0	0.3526
PDS5B	517.8	8	0	0.190261
LGALS3BP	477.74	8	0	0.084242
LRRTM1	858.786	8	0	0.431825
MSI2	1160.72	8	0	0.239198
PRKG1	343.486	8	0	0.275798
SEZ6L2	290.214	8	0	0.197824
FOXP1	499.865	8	0	0.176237
CHORDC1	41.3964	8	1.7573e-06	0.0605303
RGS3	36.9297	8	1.18567e-05	0.0441825
NAP1L1	614.583	8	0	0.0688923
EVA1B	131.482	8	0	0.0497746
HGF	121.262	8	0	0.154685
GCC2	69.037	8	7.63944e-12	0.0340935
CA4	732.946	8	0	0.785834
PYCR1	141.449	8	0	0.0539701
WFIKKN2	511.017	8	0	0.363278
CEP170	361.006	8	0	0.0781889
SMAP1	321.852	8	0	0.0636011
KREMEN2	509.774	8	0	0.688349
RNF24	836.521	8	0	0.186098
VCAM1	720.143	8	0	0.469212
ADD3	550.367	8	0	0.0884085
AXIN2	958.004	8	0	0.153617
FZD1	1051.38	8	0	0.149555
NXT1	77.2175	8	1.77192e-13	0.0928244
TMOD1	484.667	8	0	0.254714
EGR3	25.4933	8	0.00128174	0.117633
CDH10	946.454	8	0	0.64624
COX7A1	139.475	8	0	0.109489
MBNL3	1167.15	8	0	0.346019
IFI27L2	378.3	8	0	0.07771
COL12A1	106.062	8	0	0.114016
KCNAB1	521.062	8	0	0.390561
PLTP	451.226	8	0	0.0962984
C1QTNF4	187.974	8	0	0.103251
TAF1D	190.343	8	0	0.0887686
GLS	304.293	8	0	0.105755
IFNGR1	682.703	8	0	0.110469
CSRNP3	190.457	8	0	0.0948556
GLI3	88.621	8	8.88178e-16	0.0992164
RGMA	1121.92	8	0	0.260793
SPTAN1	291.654	8	0	0.0747267
AL021155.5	240.638	8	0	0.18032
HRC	107.484	8	0	0.173191
BHLHE41	67.1296	8	1.82753e-11	0.0968503
JAZF1	1350.02	8	0	0.200833
NRXN3	764.32	8	0	0.31387
CYTL1	258.003	8	0	0.356969
ZC3H13	273.78	8	0	0.0683399
NBEA	157.27	8	0	0.0754836
ARHGAP21	54.5503	8	5.3987e-09	0.0481171
PHGDH	102.742	8	0	0.0718165
HOXC5	1458.41	8	0	0.910467
MEIS1	632.684	8	0	0.195817
CEP290	88.1602	8	1.11022e-15	0.0579661
CD99	1246.93	8	0	0.121762
AC011446.2	35.3597	8	2.2991e-05	0.116949
NRIP1	122.583	8	0	0.0893497
GLO1	1349.22	8	0	0.101075
MRTFB	309.708	8	0	0.131774
NUCB2	62.1196	8	1.78617e-10	0.0455121
ZNF292	61.0177	8	2.94206e-10	0.0462113
TYMS	243.066	8	0	0.190227
CAP2	756.177	8	0	0.353257
HOXD10	1252.44	8	0	0.889952
BPTF	203.877	8	0	0.0431761
SOD3	817.38	8	0	0.408096
FXYD5	331.358	8	0	0.253669
NKD2	581.226	8	0	0.245405
PNISR	70.4233	8	4.04732e-12	0.0322429
LDLR	397.359	8	0	0.311597
SEPTIN6	650.337	8	0	0.264071
ZNF704	333.158	8	0	0.156136
BCLAF1	69.1706	8	7.18636e-12	0.0271726
AC055839.2	550.397	8	0	0.0850913
EMX2	1440.4	8	0	0.687712
CNTN1	464.723	8	0	0.257909
EPB41L2	642.535	8	0	0.214275
EPHA4	305.1	8	0	0.126828
GNG11	177.618	8	0	0.125975
ATP2B1-AS1	291.941	8	0	0.120585
NUMA1	26.5353	8	0.000850118	0.0391642
CHPF	86.2476	8	2.66454e-15	0.100274
TLE4	63.7907	8	8.36589e-11	0.0903927
SNHG29	446.109	8	0	0.0757569
PLCB1	162.01	8	0	0.168409
BAZ2B	25.7344	8	0.001166	0.0257417
LRRN4CL	631.812	8	0	0.108645
CPXM1	194.134	8	0	0.0755216
WT1	207.824	8	0	0.0795359
PAFAH1B3	386.029	8	0	0.0956707
TUBA1C	150.334	8	0	0.130386
RAB3IL1	474.309	8	0	0.171898
PXDN	135.518	8	0	0.0601802
CEMIP2	726.324	8	0	0.181073
PKP2	1379.56	8	0	0.362772
SELENOM	367.641	8	0	0.0698716
AQP1	1349.84	8	0	0.435316
DNAJC21	365.175	8	0	0.0919235
NDRG2	191.887	8	0	0.0895455
HIST1H4F	33.7451	8	4.51812e-05	0.0638204
TMEM178A	1530.46	8	0	0.426359
GDF10	1646.84	8	0	0.592428
NFIA	244.835	8	0	0.0634521
DDX46	31.9235	8	9.61272e-05	0.0252482
ADAM33	360.997	8	0	0.100838
CYP51A1	53.3277	8	9.31893e-09	0.0632844
LAMC3	994.387	8	0	0.584757
LPP	159.597	8	0	0.140755
RWDD1	24.3573	8	0.00199597	0.0142578
GOLGA4	22.4058	8	0.00421709	0.0268847
COLEC12	41.6891	8	1.54887e-06	0.112538
CHD4	79.5794	8	5.93969e-14	0.0576187
BDP1	101.63	8	0	0.0385223
EPHA7	536.453	8	0	0.134791
MAP4K4	26.2837	8	0.0009391	0.01786
AKT3	370.617	8	0	0.100715
VASN	90.7717	8	3.33067e-16	0.116908
FBLIM1	334.554	8	0	0.122849
COX20	203.4	8	0	0.0763922
GREM2	798.412	8	0	0.28441
AKAP13	116.618	8	0	0.0475266
NFE2L2	343.466	8	0	0.139589
STXBP6	877.404	8	0	0.489966
HIF3A	40.7871	8	2.28462e-06	0.0500953
PRRC2B	154.842	8	0	0.0512588
SH3D19	1401.75	8	0	0.212594
NFKB1	162.216	8	0	0.15314
AMIGO2	1093.17	8	0	0.522648
NKTR	14.392	8	0.0721022	0.0180002
NR4A2	150.691	8	0	0.160798
PTTG1	99.1259	8	0	0.116456
UNC5D	364.55	8	0	0.256901
HNRNPAB	9.75548	8	0.282609	0.0132057
KAT6B	72.3517	8	1.66966e-12	0.0621876
SINHCAF	228.427	8	0	0.0935474
PLS3	524.625	8	0	0.140964
MSX1	779.633	8	0	0.502264
PIK3R3	176.339	8	0	0.133684
FEM1C	489.473	8	0	0.245378
RGL1	169.077	8	0	0.0923791
NELL1	1431.34	8	0	0.550897
JPT1	276.729	8	0	0.0997305
SERINC2	981.58	8	0	0.30519
MAML2	30.3147	8	0.00018594	0.0551028
GULP1	581.087	8	0	0.100195
KPNA2	76.5558	8	2.40585e-13	0.171587
LY6E	295.658	8	0	0.100645
EIF1B	96.532	8	0	0.0601217
POLR2A	111.008	8	0	0.0501078
NRARP	106.422	8	0	0.111825
TSC22D3	228.963	8	0	0.0521561
AL118516.1	47.4133	8	1.27881e-07	0.0653838
RBM3	154.965	8	0	0.0373103
SLIT3	585.082	8	0	0.265622
FAP	313.895	8	0	0.0629866
HS2ST1	311.519	8	0	0.156086
INPP4B	540.946	8	0	0.304702
UQCC2	57.0631	8	1.75037e-09	0.0400179
SNAI2	44.1619	8	5.3025e-07	0.0732889
UST	638.957	8	0	0.304501
FNDC1	641.1	8	0	0.447994
GBP1	629.58	8	0	0.394562
AKR7A2	726.626	8	0	0.0962069
PID1	639.72	8	0	0.289728
CDH8	1604.64	8	0	0.398901
FDCSP	341.922	8	0	0.525478
FAM53C	84.2903	8	6.66134e-15	0.0980758
HOPX	161.869	8	0	0.221607
MIDN	35.8137	8	1.89944e-05	0.0657785
CRISPLD2	148.076	8	0	0.134195
PDE4D	210.552	8	0	0.148131
AL135905.2	491.029	8	0	0.146901
SDF2L1	50.8395	8	2.81765e-08	0.0487365
HOXC6	1589.78	8	0	1.09972
IRF2BPL	133.685	8	0	0.100023
MINDY2	169.087	8	0	0.128526
PLCB4	1536.13	8	0	0.598708
VWA1	115.302	8	0	0.123852
CNR1	976.485	8	0	0.53588
NR2F2-AS1	378.12	8	0	0.167339
ETV1	313.778	8	0	0.133482
RASL11A	134.543	8	0	0.204324
OGT	13.6734	8	0.0906866	0.0235428
TNFSF9	53.2529	8	9.63474e-09	0.16921
ARIH1	21.2475	8	0.00651812	0.0306388
BOC	893.6	8	0	0.2214
CBX6	330.004	8	0	0.0834323
MAN1A1	21.9336	8	0.00504043	0.0454907
SST	52.9131	8	1.12103e-08	0.511771
HS3ST3A1	1457.44	8	0	0.665495
FOXN3	55.3937	8	3.70151e-09	0.0583393
RAI14	78.1036	8	1.17684e-13	0.0934528
PDLIM7	16.9486	8	0.0306486	0.0246966
MARK1	1231.66	8	0	0.314225
LIMA1	152.118	8	0	0.0844792
SLC44A1	639.154	8	0	0.175631
TCEAL9	53.827	8	7.4579e-09	0.0253377
CALCRL	568.861	8	0	0.308257
QPCT	914.818	8	0	0.493554
TUBB3	105.008	8	0	0.290224
TLL2	731.886	8	0	0.220784
HMCN1	540.703	8	0	0.270847
OGA	77.1251	8	1.84963e-13	0.0683937
FKBP4	114.729	8	0	0.114563
SMYD3	921.829	8	0	0.191325
NR3C1	172.408	8	0	0.132654
NBPF14	64.3966	8	6.35135e-11	0.0963645
BMP4	636.125	8	0	0.374022
RAD50	111.088	8	0	0.0721989
COL4A5	333.577	8	0	0.128301
CDK2AP2	20.7913	8	0.00772294	0.0727262
HIST1H2AG	18.7226	8	0.0164156	0.0268196
PKIG	386.197	8	0	0.147695
POLR2L	92.6731	8	1.11022e-16	0.0442864
DUSP5	86.1897	8	2.77556e-15	0.141026
TGFB2	129.243	8	0	0.192428
SPINT2	395.981	8	0	0.243521
CLK1	103.798	8	0	0.086
FADS2	336.356	8	0	0.156202
PLIN2	196.688	8	0	0.078156
EPHA5	1453.25	8	0	0.460097
AFF4	51.1343	8	2.47228e-08	0.0377966
SPEN	46.6152	8	1.8154e-07	0.0518791
UACA	281.413	8	0	0.0871007
TMEM132C	215.628	8	0	0.0743761
UGCG	114.459	8	0	0.0866954
MRC2	30.3985	8	0.000179692	0.0392755
EIF3E	516.064	8	0	0.101138
REXO2	35.3901	8	2.26993e-05	0.0576399
PRRT2	75.756	8	3.48055e-13	0.0731832
PPP1R14B	120.809	8	0	0.0419126
SERTAD3	89.7072	8	5.55112e-16	0.117226
CAMK1D	567.423	8	0	0.165421
L1TD1	14.0928	8	0.0793792	0.0403848
LTBP3	67.5577	8	1.5029e-11	0.0500335
ANO1	125.927	8	0	0.102174
KTN1	191.957	8	0	0.0447792
ZKSCAN1	83.3991	8	1.0103e-14	0.0456135
ARHGAP6	506.958	8	0	0.201878
CRYGD	412.91	8	0	0.230292
CTSF	283.411	8	0	0.0636882
PPP2R2B	773.011	8	0	0.873506
CDK2AP1	429.341	8	0	0.0647472
GLUD1	67.2608	8	1.72123e-11	0.0961456
TP53I3	437.133	8	0	0.134072
LINC02802	232.749	8	0	0.0673965
TNRC6B	28.5333	8	0.000382784	0.0185297
CNTN4	171.442	8	0	0.160385
PHACTR2	155.289	8	0	0.115934
JCAD	307.5	8	0	0.202696
HOXC4	2019.66	8	0	0.953888
RALBP1	82.1525	8	1.79856e-14	0.0765473
AMD 1.00	26.1347	8	0.000995974	0.0448631
PCDHB15	34.1352	8	3.83973e-05	0.116881
WASF1	533.458	8	0	0.180323
CHD3	87.4753	8	1.55431e-15	0.0662782
HINT1	368.987	8	0	0.0965759
KCNMA1	556.776	8	0	0.518785
FAM133B	35.1928	8	2.46603e-05	0.0322218
MYH10	98.3788	8	0	0.067868
TAF7	149.072	8	0	0.0303522
FAIM2	450.555	8	0	0.25627
PDGFC	444.484	8	0	0.262022
APOL4	304.33	8	0	0.139381
AEBP1	37.1725	8	1.06976e-05	0.0193333
CFI	927.075	8	0	0.314753
FAM171A2	335.415	8	0	0.139228
CREBBP	147.473	8	0	0.0475982
CBX5	252.87	8	0	0.0512737
NES	662.242	8	0	0.157354
PLOD2	62.0302	8	1.86004e-10	0.105812
FNBP1L	110.476	8	0	0.0541444
HIST2H2BF	49.7265	8	4.6123e-08	0.0843602
CD248	66.7812	8	2.14261e-11	0.0329565
CASK	538.013	8	0	0.107052
ESF1	76.4433	8	2.53464e-13	0.0580428
SLC25A37	429.829	8	0	0.100813
TOP 1.00	98.306	8	0	0.0411355
CDKN1B	298.382	8	0	0.0917828
THBS4	317.376	8	0	0.45936
SCIN	641.615	8	0	0.651462
FHL3	161.609	8	0	0.211443
GPNMB	1152.23	8	0	0.264531
ENG	87.7562	8	1.33227e-15	0.077533
EEA1	175.075	8	0	0.0635316
HMGN5	15.0546	8	0.0580929	0.038839
NRK	766.743	8	0	0.245832
TNS2	214.636	8	0	0.154768
HAND2	70.2248	8	4.43323e-12	0.0709863
GUCY1A1	535.016	8	0	0.633264
SMARCA1	30.5342	8	0.000170001	0.0315071
MAT2A	17.6508	8	0.0240028	0.0311554
BACH2	152.876	8	0	0.112232
DDX17	298.637	8	0	0.0348291
TRA2A	39.4074	8	4.12967e-06	0.0390389
TSPYL1	116.652	8	0	0.042462
C1R	105.578	8	0	0.124815
TRPS1	156.721	8	0	0.0763781
ST5	272.513	8	0	0.062512
C4orf48	63.8923	8	7.98802e-11	0.110833
CCDC170	346.659	8	0	0.209213
PGM5-AS1	261.324	8	0	0.475092
TET1	53.9827	8	6.95718e-09	0.0401827
PAPPA2	348.359	8	0	0.332559
UPF3A	48.4928	8	7.95159e-08	0.032889
NIFK	313.622	8	0	0.111456
RAB13	94.0498	8	1.11022e-16	0.031882
UBALD2	39.0473	8	4.81701e-06	0.0459196
MAP9	82.8277	8	1.32117e-14	0.0397376
CCDC88A	14.5085	8	0.0694374	0.0182192
PSAT1	336.091	8	0	0.138962
DNM1	348.542	8	0	0.0890862
TRIP11	42.6687	8	1.01405e-06	0.0235257
JAG1	221.652	8	0	0.17871
ZBTB38	128.005	8	0	0.0971601
ZC3H6	41.1644	8	1.94209e-06	0.0464488
WNT11	682.17	8	0	0.180873
SLC44A2	336.949	8	0	0.100825
ACTN4	25.1147	8	0.00148649	0.0451602
LINC00863	21.3769	8	0.00621083	0.0374615
NOTCH2	47.1207	8	1.45421e-07	0.0522281
ANKRD11	197.201	8	0	0.0474307
C11orf87	407.478	8	0	0.398254
COL13A1	491.192	8	0	0.202031
ADGRA2	97.8715	8	0	0.0342113
APOC1	22.323	8	0.0043514	0.0745307
TMEM35A	328.321	8	0	0.0884101
SOX11	183.944	8	0	0.163297
GPX4	320.151	8	0	0.0620798
FAM171B	483.787	8	0	0.121413
IRF9	20.534	8	0.00849393	0.055237
TMEM18	60.7744	8	3.28448e-10	0.040982
SMC1A	57.2869	8	1.58289e-09	0.0371329
NTN1	1047.9	8	0	0.368128
REL	92.0598	8	2.22045e-16	0.09935
FAM162B	95.2574	8	0	0.171815
ARHGAP5	49.7879	8	4.48876e-08	0.0519999
P4HB	40.9314	8	2.14711e-06	0.0476624
ATP1A1	15.6071	8	0.0483615	0.031723
TSPO	75.8764	8	3.29181e-13	0.118985
RERG	200.712	8	0	0.106917
DDX21	58.3489	8	9.81574e-10	0.0766404
NBPF1	101.244	8	0	0.0648502
SMARCC1	128.228	8	0	0.0602569
CAVIN3	110.912	8	0	0.0785241
NSA2	204.178	8	0	0.0833849
CNTLN	10.3544	8	0.241025	0.0180504
AK5	1003.98	8	0	0.834711
BOD1L1	69.3645	8	6.57552e-12	0.0319219
PROX1	670.793	8	0	0.274224
NUDT4	255.456	8	0	0.0853191
CDC42EP3	384.627	8	0	0.287814
SOD2	63.3884	8	1.00434e-10	0.0324705
DDT	67.3545	8	1.64909e-11	0.0894513
MCM2	181.266	8	0	0.190876
PDIA4	14.0434	8	0.0806423	0.0237136
IRAK3	1668.05	8	0	0.527016
KDM5B	86.4933	8	2.44249e-15	0.0471355
AHI1	42.1064	8	1.29338e-06	0.0266738
TBL1XR1	87.0572	8	1.88738e-15	0.045179
RYBP	259.263	8	0	0.167903
RGS4	216.593	8	0	0.214088
RBM25	70.1682	8	4.54958e-12	0.0458978
RCOR2	317.93	8	0	0.081862
LENG8	8.53769	8	0.382782	0.0132597
HES4	182.858	8	0	0.183477
VPS13B	129.083	8	0	0.0588751
TMX4	499.521	8	0	0.0806183
PNMA1	59.484	8	5.88377e-10	0.0713752
NSRP1	11.8106	8	0.159855	0.0150611
CMYA5	73.5433	8	9.65006e-13	0.104237
DNAJC1	68.0148	8	1.21952e-11	0.0642081
PRSS35	446.031	8	0	0.233067
MEF2A	415.974	8	0	0.103767
SLC9A3R2	101.458	8	0	0.0438062
PAGE4	141.347	8	0	0.571449
SEC24D	93.0016	8	1.11022e-16	0.0341913
AKR1C2	424.128	8	0	0.358506
CCDC34	3.57347	8	0.893413	0.0103462
KLF3	119.847	8	0	0.09741
SYNPO	511.545	8	0	0.149809
PARD3	280.028	8	0	0.116116
MMP16	87.8134	8	1.33227e-15	0.114582
FOXO1	800.244	8	0	0.42005
CTNNB1	130.301	8	0	0.0493642
TEAD1	145.084	8	0	0.0735889
STARD4-AS1	76.1438	8	2.90989e-13	0.0840487
ADAMTS17	429.991	8	0	0.333156
FKBP3	18.6526	8	0.016832	0.045367
ARID4A	72.6706	8	1.44196e-12	0.057555
CLMN	441.045	8	0	0.125375
SMDT1	120.993	8	0	0.0356687
HIST1H2BF	14.6742	8	0.0657982	0.0308664
SLC39A6	352.527	8	0	0.121659
TAX1BP1	81.6989	8	2.22045e-14	0.0688856
PEBP1	333.519	8	0	0.0533399
NPTX2	866.491	8	0	0.564789
CCDC85B	165.943	8	0	0.0929321
MYO10	83.137	8	1.14353e-14	0.0849947
FADS1	166.955	8	0	0.0579027
ETV5	288.65	8	0	0.234726
PRPF4B	13.9853	8	0.0821489	0.0187748
DUSP10	254.35	8	0	0.224469
RAB31	188.072	8	0	0.151627
CAMK4	32.816	8	6.64722e-05	0.0784365
ECM1	27.3643	8	0.000611515	0.280684
EPHA3	116.122	8	0	0.234653
CUX1	230.147	8	0	0.12414
BMF	736.254	8	0	0.200731
LHFPL2	211.506	8	0	0.121876
KCNH5	1696.57	8	0	0.581381
HIST1H3H	32.9037	8	6.40967e-05	0.0744461
MCM3	58.8368	8	7.87837e-10	0.0852234
ASF1A	102.114	8	0	0.071368
ARID4B	13.5677	8	0.0937535	0.0217567
SESN1	444.632	8	0	0.169705
KCNQ2	845.02	8	0	0.585775
FKBP11	122.708	8	0	0.224016
NAA38	46.3929	8	2.0012e-07	0.0448437
GABRA2	340.299	8	0	0.333489
DYNLL2	42.1238	8	1.28367e-06	0.0300197
PLPP5	43.6066	8	6.75102e-07	0.0531206
DDX24	327.517	8	0	0.0455226
MID1	615.906	8	0	0.191785
MCM7	188.967	8	0	0.105569
CHST2	502.271	8	0	0.166683
PTRHD1	57.0756	8	1.74063e-09	0.0606009
ANK3	60.8471	8	3.17825e-10	0.0526991
ARL5B	47.466	8	1.24956e-07	0.051385
CCND3	250.816	8	0	0.0965142
GXYLT2	799.826	8	0	0.152032
YAP1	95.5474	8	0	0.0340978
RHOJ	135.416	8	0	0.113844
TMEM108	55.387	8	3.71255e-09	0.080751
SETD2	66.0219	8	3.0295e-11	0.0305182
SLC5A3	253.643	8	0	0.129371
MXI1	76.7161	8	2.23377e-13	0.0695691
ATP8A2	496.367	8	0	0.323105
MSRB2	271.105	8	0	0.0526303
CCAR1	12.0197	8	0.150326	0.0241287
KANK2	50.0414	8	4.01253e-08	0.0303259
PLAG1	93.2511	8	1.11022e-16	0.0496694
PLAAT3	1126.25	8	0	0.397342
F13A1	333.655	8	0	0.784477
WBP4	22.6047	8	0.0039107	0.0297789
LAMA3	1270.45	8	0	0.392918
CDCA7	58.9235	8	7.57665e-10	0.0903492
COL26A1	597.58	8	0	0.337208
AL355075.4	15.7537	8	0.0460446	0.0770591
OTUD6B-AS1	24.4474	8	0.00192745	0.0232751
ARL6IP5	505.239	8	0	0.103689
VGLL4	275.188	8	0	0.0797281
SALL1	144.074	8	0	0.0951832
EIF4A3	132.461	8	0	0.105221
ADIRF	756.76	8	0	0.64699
HIST1H2BK	63.029	8	1.18242e-10	0.113157
ATN1	0.121778	8	0.999999	0.00125004
CYBA	40.0016	8	3.20157e-06	0.0741432
RNASE4	147.255	8	0	0.0893835
CRLF1	381.108	8	0	0.568229
EMCN	266.047	8	0	0.303386
C1orf21	13.9023	8	0.0843477	0.0401893
PPP1R15B	89.587	8	5.55112e-16	0.125792
SSR3	342.397	8	0	0.0821061
TNFSF10	390.981	8	0	0.557242
RTL8C	506.233	8	0	0.0501298
P4HA2	42.9047	8	9.15481e-07	0.0974444
PCM1	163.505	8	0	0.083136
FERMT1	187.281	8	0	0.164
MEF2C	434.449	8	0	0.161763
ECHDC2	316.414	8	0	0.187511
TSPAN5	108.053	8	0	0.134895
C5orf56	204.818	8	0	0.123212
AMOTL2	408.666	8	0	0.169716
FBLN5	297.075	8	0	0.216656
BUD31	100.268	8	0	0.0788871
ENC1	142.621	8	0	0.0720866
SLTM	17.3056	8	0.0270796	0.0146018
EMX2OS	768.296	8	0	0.770193
TSC22D2	80.839	8	3.30846e-14	0.065027
KMT2C	99.7735	8	0	0.0516286
AFDN	158.461	8	0	0.0675642
FMNL2	290.72	8	0	0.0787923
THOC2	55.1139	8	4.19547e-09	0.0388365
PHF3	122.663	8	0	0.07955
EPHB6	112.824	8	0	0.0626857
SLC1A5	396.363	8	0	0.107006
KCNE4	544.029	8	0	0.609343
RIF1	89.3	8	6.66134e-16	0.0344806
TNRC18	19.5021	8	0.0123931	0.0376667
TMEM163	389.843	8	0	1.04081
PLXNB2	433.017	8	0	0.130884
CD46	141.76	8	0	0.0722448
EPS8	50.5753	8	3.16767e-08	0.110556
ANTXR1	31.1224	8	0.00013363	0.0678562
SH3KBP1	257.438	8	0	0.175152
SH3PXD2A	96.1333	8	0	0.0477111
PUM3	216.203	8	0	0.099792
ARPC5	71.2117	8	2.81886e-12	0.0572636
ADAMTSL1	456.881	8	0	0.400924
MAGI2-AS3	45.4052	8	3.08318e-07	0.0537526
TLN1	169.387	8	0	0.0503841
SOX5	592.206	8	0	0.318596
DBN1	47.0799	8	1.48055e-07	0.0542178
PTGIS	1189.27	8	0	0.357673
GOLIM4	52.9296	8	1.11284e-08	0.0386677
CENPV	152.104	8	0	0.056436
CEBPZ	114.966	8	0	0.0906914
CHD1	89.9985	8	4.44089e-16	0.0825636
DEK	67.99	8	1.23344e-11	0.0482968
CASC15	794.041	8	0	0.256673
NR1D1	230.085	8	0	0.403133
PCBD1	780.75	8	0	0.18383
PPA1	72.5972	8	1.49136e-12	0.0495584
IGF2BP1	237.068	8	0	0.275381
RHOU	148.047	8	0	0.158122
KDM5A	116.534	8	0	0.0664644
ERF	75.1459	8	4.61187e-13	0.0374401
SPAG9	41.8887	8	1.42098e-06	0.0412086
ADRA2C	789	8	0	0.900572
NAV1	184.85	8	0	0.165799
ROCK1	30.7245	8	0.000157282	0.0277375
HOXA4	849.265	8	0	0.857744
PIM3	75.4332	8	4.03899e-13	0.117946
HOXC8	761.713	8	0	0.728091
MXD4	353.522	8	0	0.105504
PPP2R2C	699.311	8	0	0.501392
LOXL1	428.106	8	0	0.0888802
AK1	293.083	8	0	0.126939
PKM	202.606	8	0	0.0354919
FAM13A	296.77	8	0	0.163665
AHCY	244.268	8	0	0.0878229
ERLEC1	276.325	8	0	0.058406
PTH1R	450.549	8	0	0.135396
ZFAND5	188.036	8	0	0.0776597
PPP1R12A	351.947	8	0	0.0918653
TCAF1	54.7075	8	5.03221e-09	0.0565378
FREM2	85.036	8	4.66294e-15	0.085473
DCXR	49.1801	8	5.8719e-08	0.035856
HSD11B2	324.675	8	0	0.202229
MAF	117.257	8	0	0.237119
CDC42EP4	26.4302	8	0.000886243	0.0402738
GATA2-AS1	17.0691	8	0.0293979	0.0454172
UTRN	277.178	8	0	0.151858
ZBTB11	16.1142	8	0.0407746	0.0414271
EMP1	470.3	8	0	0.262323
RGS10	99.6671	8	0	0.20909
MAPK10	297.229	8	0	0.0906553
HUNK	82.5296	8	1.5099e-14	0.111976
HIST1H2BC	56.1502	8	2.63711e-09	0.118947
PRLR	427.86	8	0	0.573741
CREB3L1	10.68	8	0.220499	0.0305033
PLOD1	174.675	8	0	0.0636467
COMT	478.879	8	0	0.107318
SLC9A3R1	101.02	8	0	0.150649
FAM114A1	91.0176	8	3.33067e-16	0.0621454
DNAJB9	66.2481	8	2.73261e-11	0.0773013
CCDC18-AS1	204.505	8	0	0.096651
NTRK3	726.753	8	0	0.450532
MAP4	26.3875	8	0.000901321	0.0345652
NTM	556.016	8	0	0.275411
PKN2	177.912	8	0	0.0895317
PRNP	186.348	8	0	0.0888439
LPAR6	211.902	8	0	0.191202
TSPAN4	186.841	8	0	0.150381
RGCC	31.7897	8	0.000101574	0.09804
TSHZ1	202.523	8	0	0.0980685
DSEL	18.3942	8	0.0184578	0.0746857
CHPT1	705.061	8	0	0.110143
CDO1	105.259	8	0	0.0730333
SLC7A8	131.548	8	0	0.0874958
HOXD11	744.302	8	0	0.791012
FTL	158.774	8	0	0.0445476
CAPG	108.504	8	0	0.145197
FLNC	121.696	8	0	0.0888627
ATF7IP	114.055	8	0	0.0535053
PJA2	113.352	8	0	0.0494767
BICD1	237.451	8	0	0.192139
C17orf49	59.6613	8	5.43147e-10	0.0263319
LAMB2	359.656	8	0	0.135062
HUWE1	16.151	8	0.0402697	0.0363273
MIS18BP1	2.55046	8	0.959336	0.0124767
NTF3	62.7526	8	1.34041e-10	0.138096
ANO6	318.355	8	0	0.123852
VCL	157.648	8	0	0.118343
CD74	91.2276	8	2.22045e-16	0.0750034
SMC5	43.61	8	6.74095e-07	0.0412422
ETV6	94.9422	8	0	0.0959459
QKI	246.728	8	0	0.0594114
LDB2	285.526	8	0	0.0933546
CLTC	88.3339	8	9.99201e-16	0.0388042
SH3BP5	109.222	8	0	0.0350318
DEPP1	304.031	8	0	0.418408
TSPAN9	703.52	8	0	0.122173
NLGN1	724.155	8	0	0.242966
RB1CC1	47.8876	8	1.03808e-07	0.0275529
HMGCR	197.671	8	0	0.106762
DHX29	65.3831	8	4.05337e-11	0.0335388
WDR60	67.2239	8	1.75044e-11	0.0484946
PGM2L1	168.075	8	0	0.197066
CADPS2	158.999	8	0	0.0846164
ASCL2	991.397	8	0	0.433392
FLRT3	48.5075	8	7.90026e-08	0.103812
CHD6	146.596	8	0	0.0580787
SVBP	18.1557	8	0.0200889	0.0315113
MCM5	88.2681	8	9.99201e-16	0.0898987
BCAP29	115.535	8	0	0.0744743
TCERG1	45.0004	8	3.67929e-07	0.0553665
CBLN4	525.804	8	0	0.510256
RSL1D1	191.585	8	0	0.0751348
AC087477.2	512.72	8	0	0.265932
TMEM119	137.72	8	0	0.086362
EIF4G3	28.9093	8	0.000328938	0.056268
MYO6	706.898	8	0	0.150447
RESF1	184.464	8	0	0.141746
TAB2	200.13	8	0	0.100254
HIST1H2BJ	25.4717	8	0.00129267	0.0914121
CIR1	50.7994	8	2.8682e-08	0.0426329
PAK3	10.7716	8	0.214981	0.0428398
KCNK1	1270.61	8	0	0.363753
ILF3-DT	4.81179	8	0.77749	0.012957
NR1D2	69.4589	8	6.29718e-12	0.0860286
GTF3C1	344.549	8	0	0.0863934
NID2	45.2879	8	3.24529e-07	0.0933049
MBNL2	289.755	8	0	0.132269
USP34	94.0933	8	1.11022e-16	0.0318268
SALL3	818.368	8	0	1.13095
PBX3	948.829	8	0	0.341969
AL135925.1	2.3534	8	0.968217	0.00843331
P3H1	95.9466	8	0	0.0317323
GINS2	162.939	8	0	0.172856
TASOR	53.5646	8	8.38435e-09	0.0282568
SMARCC2	31.5316	8	0.000112959	0.0208934
WNT2B	105.307	8	0	0.0863974
CCDC25	65.9289	8	3.16083e-11	0.0355301
ACKR3	139.755	8	0	0.187102
OPTN	108.729	8	0	0.0736585
PNCK	307.466	8	0	0.216504
UBTF	14.6614	8	0.0660733	0.019166
TAX1BP3	39.4834	8	3.99742e-06	0.0355057
NSD1	87.9603	8	1.22125e-15	0.0433789
PLD5	317.194	8	0	0.369901
SENP7	178.037	8	0	0.0658991
TMEM107	47.691	8	1.13183e-07	0.0481147
PNN	51.6124	8	1.99951e-08	0.0367057
COL27A1	173.611	8	0	0.150566
DCC	806.423	8	0	0.272714
MMP14	90.2717	8	4.44089e-16	0.0470456
HIST1H3D	77.3208	8	1.68976e-13	0.0513125
PART1	446.497	8	0	0.443424
EFNB1	160.729	8	0	0.139808
SOX15	97.6442	8	0	0.0561961
ANKRD36	74.4172	8	6.45262e-13	0.0818091
ATF5	14.4675	8	0.0703656	0.0575335
EIF2S2	117.168	8	0	0.0572919
CENPW	370.775	8	0	0.29371
RNMT	117.471	8	0	0.066304
RERE	201.852	8	0	0.122245
CCDC59	43.77	8	6.288e-07	0.0245266
R3HDM2	174.766	8	0	0.0981802
CADM2	201.064	8	0	0.367382
GOLGA2	65.3842	8	4.05146e-11	0.0324055
MLLT11	503.214	8	0	0.197947
SDC2	408.68	8	0	0.15587
AFF3	222.882	8	0	0.314457
SLC22A3	602.568	8	0	0.291017
UBE2H	358.772	8	0	0.107723
SOCS2	212.08	8	0	0.117267
FZD10-AS1	429.44	8	0	0.0988766
LARP7	69.8738	8	5.20706e-12	0.0337078
PIM1	88.5404	8	8.88178e-16	0.167386
AL450998.2	32.5328	8	7.47406e-05	0.0655735
FRMD4B	162.493	8	0	0.221472
JPH4	68.8729	8	8.23563e-12	0.104215
AUXG01000058.1	46.4568	8	1.94598e-07	0.0654042
UGDH	239.438	8	0	0.107667
EPRS	14.7689	8	0.063797	0.0200531
ASPH	17.4815	8	0.0254681	0.0378591
NXN	108.893	8	0	0.0549011
BMPR2	0.16612	8	0.999998	0.00157629
MYCBP2	8.39983	8	0.395419	0.0219321
ZSWIM6	58.8306	8	7.90067e-10	0.0903461
TOX	357.7	8	0	0.277098
APBB2	494.008	8	0	0.190822
KMT2E	118.879	8	0	0.0716461
HERC2	58.735	8	8.24849e-10	0.0441113
MBNL1	96.3647	8	0	0.0752377
RARB	436.568	8	0	0.157949
LAGE3	78.9351	8	8.00471e-14	0.0823322
CCDC144A	534.519	8	0	0.355332
SETBP1	168.56	8	0	0.146362
ACTG2	88.2695	8	9.99201e-16	0.290479
PNMT	356.175	8	0	0.284859
ATP2B4	168.487	8	0	0.110659
GNG2	377.487	8	0	0.18197
EPB41L4A-AS1	120.495	8	0	0.0315395
PTGES	1247.12	8	0	0.563657
AC092691.1	497.123	8	0	0.253376
PRPF6	113.685	8	0	0.0437376
DNAJB11	33.9921	8	4.07607e-05	0.0425164
SMIM32	205.327	8	0	0.708402
SLC22A17	104.312	8	0	0.0743596
SMARCA5	141.733	8	0	0.0509288
PCNX4	35.8107	8	1.90177e-05	0.0424257
DNAJC2	8.22936	8	0.411393	0.0211044
STAT1	155.224	8	0	0.109106
MGLL	460.477	8	0	0.245725
TCEA3	284.541	8	0	0.208912
SOX2	243.505	8	0	0.379725
ROCK2	113.225	8	0	0.0868209
MFSD11	28.6024	8	0.000372266	0.0463612
BEX4	45.2603	8	3.28464e-07	0.0178477
FAM162A	159.852	8	0	0.0954665
DUT	82.3704	8	1.63203e-14	0.0569951
DAAM1	103.796	8	0	0.0903217
JARID2	238.647	8	0	0.11796
TCEAL4	82.1851	8	1.77636e-14	0.0651664
KCNE3	724.898	8	0	0.364634
MAGI2	58.5561	8	8.94099e-10	0.0616447
TPR	254.448	8	0	0.0513303
TAFA5	218.608	8	0	0.25234
AZIN1	93.3725	8	1.11022e-16	0.0752845
LINGO1	876.071	8	0	0.518264
CD302	142.409	8	0	0.0931129
AC253572.2	18.4714	8	0.0179568	0.0513124
AC068587.4	737.685	8	0	0.220378
CSMD2	485.812	8	0	0.256124
IDH2	338.77	8	0	0.0892787
TSPYL4	0.393838	8	0.999946	0.00240392
RMRP	13.2199	8	0.104503	0.0944469
SLC39A10	116.179	8	0	0.0562056
LINC01497	483.174	8	0	0.769202
ZNF638	20.3742	8	0.00900947	0.0133471
LPAR1	65.4587	8	3.91619e-11	0.056613
RASSF8-AS1	102.041	8	0	0.0954915
DCHS1	85.5355	8	3.77476e-15	0.0694094
BRD4	46.5917	8	1.83418e-07	0.0353774
HECTD1	113.373	8	0	0.0469374
SERPINE2	263.112	8	0	0.366992
KIDINS220	95.1862	8	0	0.0534148
TTYH3	93.5366	8	1.11022e-16	0.106979
DIO3OS	77.3131	8	1.69531e-13	0.127703
IL32	79.782	8	5.40679e-14	0.285273
PGR	176.381	8	0	0.616051
AKR1C1	278.806	8	0	0.331308
EVX2	839.918	8	0	0.798145
PSPH	471.252	8	0	0.135879
HELLS	51.6409	8	1.97437e-08	0.0747731
HELLPAR	847.767	8	0	0.389293
CBLB	120.321	8	0	0.0803067
ZNF711	22.466	8	0.00412191	0.0393795
PABPN1	0.149636	8	0.999999	0.000804339
IRS2	119.18	8	0	0.0539555
SNHG15	112.976	8	0	0.126385
FOSL2	126.794	8	0	0.145397
HMGXB3	281.795	8	0	0.119414
GABRA1	425.179	8	0	0.719144
DNM3	1456.13	8	0	0.344194
FGFR1	28.2902	8	0.0004221	0.0168278
HOOK3	106.61	8	0	0.0430937
SAMD1	24.6418	8	0.00178728	0.0614416
METTL7A	594.799	8	0	0.176645
C9orf16	136.599	8	0	0.0462219
ARHGAP10	155.278	8	0	0.0735178
RBMX	168.797	8	0	0.0582903
AMPD2	254.421	8	0	0.105987
MAP1A	70.1562	8	4.5749e-12	0.139895
ERN 1.00	19.9754	8	0.0104296	0.0711678
NFAT5	155.518	8	0	0.0880829
TUG1	111.365	8	0	0.0393693
USP16	35.2094	8	2.44896e-05	0.0242071
PEA15	308.811	8	0	0.0790439
RASEF	380.043	8	0	0.324187
TLE5	418.722	8	0	0.0620426
BRD7	33.5441	8	4.91251e-05	0.0476152
LAMP5	135.204	8	0	0.206681
BMERB1	269.831	8	0	0.0788619
TSPAN14	866.745	8	0	0.115151
ZNF280D	5.4595	8	0.707523	0.0144836
PRRC2A	23.1784	8	0.00314258	0.0421034
DHX9	34.0673	8	3.9502e-05	0.0341042
HOXA11-AS	497.46	8	0	0.856241
GLA	75.9458	8	3.18856e-13	0.130578
SMCHD1	1.22298	8	0.99641	0.00361611
GRIA1	848.999	8	0	0.277601
TMEM47	54.2101	8	6.28516e-09	0.064167
NRG1	622.131	8	0	0.328062
HIST1H2AB	167.733	8	0	0.154534
CPZ	501.04	8	0	0.293379
ZNF462	56.7666	8	1.99979e-09	0.0344938
SUCO	227.856	8	0	0.0791323
NIPBL	55.1702	8	4.09118e-09	0.0383002
SRGAP3	86.6921	8	2.22045e-15	0.0940257
ELMSAN1	132.463	8	0	0.0997042
PER3	324.493	8	0	0.164399
SNRNP200	105.764	8	0	0.0663747
DNMT1	29.1018	8	0.000304309	0.0578212
NPHP3	213.789	8	0	0.0712892
PCDHB16	48.6529	8	7.40982e-08	0.0799048
FBXL7	115.927	8	0	0.0444315
ZNF331	49.482	8	5.13881e-08	0.0852188
SGK1	70.6224	8	3.69427e-12	0.139288
RHOBTB3	222.529	8	0	0.060074
HIST1H4H	18.0519	8	0.020841	0.0517932
MAP3K8	101.535	8	0	0.183597
SLIT2	93.7673	8	1.11022e-16	0.062848
SREK1IP1	44.3084	8	4.97483e-07	0.0559931
CEP350	104.119	8	0	0.0463304
PRKAR2B	13.227	8	0.104275	0.0490784
KLHL24	224.537	8	0	0.156444
CDH3	600.632	8	0	0.390791
AC005165.1	550.381	8	0	0.627182
EVX1	1188.75	8	0	0.876104
ZCCHC24	216.914	8	0	0.0796599
USP46	388.122	8	0	0.105841
CCNH	51.043	8	2.57451e-08	0.066669
PLEKHO1	244.699	8	0	0.0856017
TMEM200A	472.924	8	0	0.355639
NOG	526.015	8	0	0.251497
GABRG3	705.802	8	0	0.860023
SYNM	606.216	8	0	0.506367
SENP6	164.129	8	0	0.0432218
SGCE	680.719	8	0	0.153691
PPP1CB	84.9069	8	4.996e-15	0.0310628
HIST1H2AE	51.6263	8	1.98717e-08	0.0441742
TOR1AIP1	77.5605	8	1.51212e-13	0.036189
MDGA2	533.111	8	0	0.262553
UFD1	317.602	8	0	0.113866
NEMF	35.1115	8	2.55168e-05	0.0234191
NAAA	513.412	8	0	0.203353
FABP3	841.584	8	0	0.26162
RUFY3	93.1864	8	1.11022e-16	0.0664966
ACIN1	32.8593	8	6.52883e-05	0.0223938
SREK1	47.7661	8	1.09508e-07	0.0362196
FAM20A	4.40011	8	0.819341	0.0176824
EIF4G2	862.607	8	0	0.0629496
RBM5	37.0483	8	1.12758e-05	0.0621534
RSF1	92.634	8	1.11022e-16	0.0331164
TMPO	41.8382	8	1.4523e-06	0.0362545
PABPC4	30.319	8	0.000185613	0.0450211
MEX3A	162.787	8	0	0.0625088
FNDC3B	56.649	8	2.10822e-09	0.0649193
HOXB4	951.809	8	0	0.836947
ASH1L	164.679	8	0	0.0455296
CARMN	163.855	8	0	0.323718
RELB	43.3256	8	7.6272e-07	0.0820595
KLHDC8A	498.698	8	0	0.185987
RFC1	117.344	8	0	0.0493592
DDX42	130.938	8	0	0.071593
NPDC1	112.224	8	0	0.0720802
AC010478.1	919.487	8	0	0.762752
IQGAP1	155.696	8	0	0.0912511
NDUFAF2	3.96019	8	0.860697	0.0125908
MX1	81.1451	8	2.87548e-14	0.0796599
P2RY1	192.78	8	0	0.159224
ZFHX3	109.538	8	0	0.215405
LPIN2	105.074	8	0	0.100202
SERINC5	267.546	8	0	0.126406
THSD4	110.134	8	0	0.184812
DKK 1.00	314.543	8	0	0.784673
TTC14	23.747	8	0.00252654	0.0407762
PCF11	34.2935	8	3.59408e-05	0.038141
TMEM173	324.467	8	0	0.176938
RSRC2	133.397	8	0	0.0642683
NRDC	52.8424	8	1.15692e-08	0.0390483
AUTS2	112.181	8	0	0.117872
SLITRK6	123.04	8	0	0.31211
KDM2A	19.1898	8	0.0138769	0.0489372
KIAA1109	61.6184	8	2.24157e-10	0.040146
IFT88	70.6441	8	3.65763e-12	0.0414016
FBN3	149.986	8	0	0.179365
HNRNPH1	18.975	8	0.0149941	0.0176969
CLMP	152.845	8	0	0.0599041
TFAP2C	556.515	8	0	0.727921
SMARCA4	45.2748	8	3.26397e-07	0.0523577
ZNRF3	129.334	8	0	0.123076
PLCE1	540.945	8	0	0.264261
DSE	7.41622	8	0.492462	0.0116956
DIO3	72.8347	8	1.33715e-12	0.39234
EYA2	391.85	8	0	0.458792
THUMPD2	53.806	8	7.52828e-09	0.0437176
RAPGEF4	489.814	8	0	0.157968
TAF15	104.302	8	0	0.0436658
SNHG14	48.2535	8	8.83614e-08	0.0375881
PSMB8	100.204	8	0	0.130211
FTX	18.3192	8	0.0189566	0.0647678
SREBF2	424.841	8	0	0.157208
OSBPL8	76.2375	8	2.78666e-13	0.0680717
H2AFV	135.906	8	0	0.0629913
KRAS	52.507	8	1.34325e-08	0.0582708
ZFAS1	483.275	8	0	0.102035
LINC02256	134.786	8	0	0.0819275
ENTPD2	38.4552	8	6.20169e-06	0.126284
TRIM44	28.7414	8	0.000351984	0.018069
HMGB3	159.526	8	0	0.138412
ZADH2	681.423	8	0	0.15024
THRA	223.559	8	0	0.088015
ZFYVE16	3.87662	8	0.86808	0.0135603
ADGRL2	43.3624	8	7.50624e-07	0.0300222
PNP	137.465	8	0	0.25985
KIF1B	43.1594	8	8.19741e-07	0.0305423
GBP2	188.528	8	0	0.212641
LRRFIP2	196.698	8	0	0.101641
CD44	221.112	8	0	0.281259
CKS1B	32.4122	8	7.85628e-05	0.0589368
EMILIN2	16.8581	8	0.0316209	0.0323648
BHLHE40	237.113	8	0	0.541955
JADE1	220.726	8	0	0.10097
SERPINB6	233.986	8	0	0.0577753
ZNF827	59.9532	8	4.76054e-10	0.0825086
PCDHGA5	53.3374	8	9.27881e-09	0.10203
BIRC6	107.057	8	0	0.05127
CCDC112	36.9011	8	1.2001e-05	0.0763871
PSD3	55.2272	8	3.98804e-09	0.0680448
ARMCX3	28.3467	8	0.000412621	0.0373715
GPX8	71.4095	8	2.57416e-12	0.0285986
TM9SF2	57.0669	8	1.74741e-09	0.0340208
PARD3B	73.6805	8	9.05942e-13	0.0847047
REST	33.0446	8	6.04597e-05	0.0274289
DBI	153.158	8	0	0.0835755
SYNE2	155.856	8	0	0.0994982
PALM2-AKAP2	636.059	8	0	0.459128
TAOK1	31.766	8	0.000102569	0.0337558
RUNX1	668.977	8	0	0.230109
DYNC2H1	20.6793	8	0.00805004	0.0312681
CDC42	850.444	8	0	0.076941
NOTUM	120.855	8	0	0.29552
ELK1	144.966	8	0	0.117109
RNF150	6.98312	8	0.538455	0.0212706
DICER1	107.895	8	0	0.0534529
ANKRD26	5.42512	8	0.711321	0.0305347
ZDBF2	107.11	8	0	0.111439
CXXC5	37.058	8	1.12298e-05	0.122406
WT1-AS	32.3124	8	8.1874e-05	0.0361697
ELF2	172.712	8	0	0.0512287
FAM110B	268.164	8	0	0.137959
NR0B1	657.534	8	0	0.874274
PTPRS	32.4913	8	7.60344e-05	0.0438843
SELENOS	89.8447	8	5.55112e-16	0.0364642
TOPORS	27.1103	8	0.000676629	0.0531252
GTF2B	105.671	8	0	0.0768336
ROR2	294.503	8	0	0.111002
HIST1H2BN	28.5975	8	0.000373007	0.061507
ANKRD17	65.4411	8	3.94774e-11	0.0454353
LARS	91.0058	8	3.33067e-16	0.0559994
CSMD3	835.051	8	0	0.257531
DSG2	120.555	8	0	0.181643
RALGAPA1	67.149	8	1.81133e-11	0.0586199
PAQR8	748.834	8	0	0.167856
KNOP1	23.3104	8	0.00298781	0.0414222
RGS16	69.7969	8	5.3938e-12	0.322223
SLC35F1	139.212	8	0	0.165295
FUBP1	62.4706	8	1.52333e-10	0.0504822
PRR16	306.169	8	0	0.589388
RBM6	61.6997	8	2.16054e-10	0.0286673
CACNA1G	20.2949	8	0.00927624	0.0343078
UBE2E2	468.039	8	0	0.110667
UCP2	669.339	8	0	0.379774
RAB3C	787.676	8	0	0.900895
ZNF106	68.6932	8	8.94163e-12	0.0468514
VSNL1	219.4	8	0	0.405223
CRMP1	294.543	8	0	0.237786
CACNA2D1	226.924	8	0	0.0967163
SNRPN	99.4187	8	0	0.0373134
LIX1	609.807	8	0	0.788495
HS6ST2	622.198	8	0	0.455107
SVEP1	362.133	8	0	0.277496
RCOR1	3.8624	8	0.86932	0.0150319
PHF20L1	61.0205	8	2.93833e-10	0.0343925
ATP2A2	143.853	8	0	0.073826
NR2F1-AS1	194.606	8	0	0.0663197
CRACR2B	144.734	8	0	0.458043
DNPH1	59.32	8	6.33574e-10	0.0290707
TNPO1	443.316	8	0	0.092582
DPYD	407.445	8	0	0.221229
GREB1	213.359	8	0	0.542104
KIAA2026	46.1553	8	2.22072e-07	0.0325896
GPI	387.681	8	0	0.0773245
ITPRIP	23.0293	8	0.00332688	0.0341693
CDC42EP1	177.502	8	0	0.130277
YME1L1	73.1012	8	1.18283e-12	0.0520046
IDS	82.5278	8	1.5099e-14	0.0414317
OFD1	29.0706	8	0.000308183	0.028175
DBP	37.7289	8	8.44787e-06	0.0965015
EIF4G1	53.6005	8	8.25108e-09	0.0391075
STK3	150.794	8	0	0.062243
ACBD3	0.240007	8	0.999992	0.00164464
KPNA4	0.889901	8	0.998853	0.00317859
MSH6	64.6846	8	5.57115e-11	0.0641982
SLC2A4RG	140.723	8	0	0.0441475
MRPS6	411.017	8	0	0.0723135
SLC4A7	67.2571	8	1.72411e-11	0.0704894
NOP56	31.1924	8	0.000129846	0.0383589
TOP2B	1.13488	8	0.997244	0.00466322
ZNF460	24.4145	8	0.00195217	0.0404086
NEO1	103.88	8	0	0.100136
XRN2	77.8934	8	1.29674e-13	0.0423044
CRYBG3	8.19313	8	0.414836	0.0266638
SMG1	89.9664	8	4.44089e-16	0.110971
WLS	623.173	8	0	0.0735417
PRKAR1A	249.49	8	0	0.0490609
ASTN1	29.7024	8	0.000238571	0.0265608
NAALAD2	172.329	8	0	0.0639009
PITPNC1	51.3675	8	2.22917e-08	0.0786357
BCL2	30.1785	8	0.000196559	0.0401473
STOM	355.174	8	0	0.186122
CRY1	68.6569	8	9.09117e-12	0.101889
HEPH	121.71	8	0	0.0842338
TTC3	31.908	8	9.67415e-05	0.0114765
PRPF8	108.538	8	0	0.038263
SESTD1	52.369	8	1.42832e-08	0.0943817
UBR1	41.7	8	1.54156e-06	0.0993767
ADAMTS2	205.621	8	0	0.0801943
CCNL2	36.305	8	1.54401e-05	0.0206838
ADAR	123.925	8	0	0.0448215
TMF1	158.313	8	0	0.058681
CALU	20.3517	8	0.00908444	0.0104675
ADAMTSL4	111.509	8	0	0.169313
RAI2	106.064	8	0	0.191908
HNMT	297.637	8	0	0.21586
RTN4	75.8552	8	3.32512e-13	0.0460296
TTN	95.8038	8	0	0.206338
ME3	754.537	8	0	0.295868
PPIG	60.8415	8	3.18619e-10	0.0580823
PKD1	28.601	8	0.000372476	0.0421927
CCNG1	82.2479	8	1.72085e-14	0.031756
TRAF3IP2	363.17	8	0	0.127429
TKT	463.475	8	0	0.138022
PRPF38B	38.1434	8	7.08258e-06	0.0478967
NOB1	167.075	8	0	0.114809
CSTB	163.102	8	0	0.031476
DCHS2	745.763	8	0	0.935859
RAB11FIP2	253.021	8	0	0.139629
BTBD3	400.511	8	0	0.162078
PLSCR1	130.035	8	0	0.103488
FZD7	793.727	8	0	0.378601
VAMP2	197.324	8	0	0.0480374
IFIT2	225.314	8	0	0.144662
SYNCRIP	8.95364	8	0.346222	0.0103478
MXD1	18.157	8	0.0200798	0.0540821
ETS2	144.56	8	0	0.103274
GPATCH8	27.5651	8	0.000564412	0.0266988
PCDH10	252.809	8	0	0.223564
PRELP	234.184	8	0	0.332715
ACLY	532.12	8	0	0.155096
SMC3	60.7592	8	3.30711e-10	0.029938
HIST1H1A	76.3028	8	2.7045e-13	0.0962124
STXBP5	742.001	8	0	0.300879
GDF6	560.277	8	0	0.446543
NOTCH3	43.45	8	7.22596e-07	0.0685278
CDC42EP5	95.3323	8	0	0.0338622
CLSTN2	443.232	8	0	0.233729
PHLDB2	179.036	8	0	0.111406
ZC3H8	21.028	8	0.00707348	0.0472887
LRRTM4	133.71	8	0	0.117816
MAPRE2	53.5822	8	8.31891e-09	0.0325616
GUCY1A2	422.996	8	0	0.566612
SPAG1	531.672	8	0	0.214096
ZCRB1	48.1456	8	9.26587e-08	0.031318
ANG	122.084	8	0	0.0989058
F10	294.416	8	0	0.124597
PLPPR5	421.878	8	0	0.347629
NOLC1	128.146	8	0	0.110919
PDE1A	679.852	8	0	0.399542
PCDHGC3	60.0532	8	4.55038e-10	0.0352795
AC245014.3	128.16	8	0	0.155322
BAZ1B	29.5079	8	0.000258164	0.0289481
JAK1	261.986	8	0	0.0568158
EFHD1	305.109	8	0	0.27272
CEBPA	197.837	8	0	0.197727
RBM26	60.0828	8	4.48987e-10	0.032234
MXRA7	180.049	8	0	0.0981135
TANC1	211.549	8	0	0.112599
VPS13C	20.9038	8	0.00740728	0.0265674
HOTAIRM1	403.63	8	0	0.56016
YWHAG	48.8935	8	6.66384e-08	0.0679231
PHYKPL	116.233	8	0	0.0460156
EPSTI1	268.069	8	0	0.122233
PDK4	155.767	8	0	0.299342
IQGAP2	219.551	8	0	0.12122
RNF19A	163.16	8	0	0.0811074
DYNC1H1	83.7681	8	8.54872e-15	0.0523575
NLGN4X	160.775	8	0	0.0655001
UBXN2A	25.3164	8	0.00137377	0.0413685
XAF1	489.616	8	0	0.182074
ZBTB7A	15.5629	8	0.0490814	0.0256741
KIF5C	598.456	8	0	0.255014
CCDC186	63.5519	8	9.3246e-11	0.0438025
YLPM1	27.1453	8	0.000667281	0.0205312
HCFC1R1	167.394	8	0	0.0763982
BCAM	173.665	8	0	0.142769
HDLBP	43.8815	8	5.9904e-07	0.0207416
FAM210B	336.959	8	0	0.0879874
EIF4EBP1	30.3938	8	0.000180033	0.0374666
SP1	183.979	8	0	0.13002
MRPS33	20.5555	8	0.00842668	0.024098
SLK	42.5615	8	1.06224e-06	0.0438678
KIF21A	40.7027	8	2.36905e-06	0.0853762
WDR86	233.501	8	0	0.209559
CHCHD7	39.1591	8	4.59225e-06	0.0457465
RGS20	752.943	8	0	0.260912
AC010642.2	55.8337	8	3.03925e-09	0.069156
PCP4	107.495	8	0	0.308103
PARM1	445.247	8	0	0.607266
ABI2	40.9042	8	2.17241e-06	0.0366498
ZNF532	61.1449	8	2.77754e-10	0.0861042
LCA5	80.2964	8	4.26326e-14	0.113974
AC087239.1	29.1375	8	0.000299948	0.033848
HRH2	542.423	8	0	0.43942
MAN2A1	89.0009	8	7.77156e-16	0.0979589
ARMCX1	17.3476	8	0.0266868	0.0234639
IK	34.7924	8	2.91693e-05	0.0389995
CEND1	1191.28	8	0	0.532225
A1BG	151.239	8	0	0.474368
RHOBTB1	133.763	8	0	0.0752561
SECISBP2	6.8731	8	0.550384	0.0122038
TGIF1	117.212	8	0	0.0684143
DENND4C	25.841	8	0.00111817	0.044795
SRSF6	47.5094	8	1.22595e-07	0.0422915
MAB21L1	521.313	8	0	0.625334
PMAIP1	71.4186	8	2.56328e-12	0.236495
SDC1	49.625	8	4.82408e-08	0.0413528
ABHD5	136.694	8	0	0.149511
CSF1	357.927	8	0	0.185027
PPP3CA	66.6161	8	2.31024e-11	0.0646346
GPM6B	85.4503	8	3.88578e-15	0.0964723
GHR	267.329	8	0	0.127514
TNFRSF10D	144.439	8	0	0.18564
SPATC1L	54.8003	8	4.8276e-09	0.0936358
STARD4	192.59	8	0	0.141081
MLF 1.00	42.0657	8	1.31631e-06	0.0848045
KIF9	14.643	8	0.0664692	0.0350984
SHOX2	298.412	8	0	1.3461
PRICKLE2	305.801	8	0	0.223585
U2SURP	98.8764	8	0	0.0302175
TCF7L2	114.246	8	0	0.0828505
FHL1	124.904	8	0	0.10704
JPX	60.2447	8	4.17322e-10	0.0304383
MID1IP1	29.4976	8	0.000259241	0.0638757
MCC	501.103	8	0	0.211832
MRPS31	82.8519	8	1.29896e-14	0.0770576
TAB3	587.523	8	0	0.356803
NCAM1	17.8084	8	0.02271	0.112794
NEXN	62.4906	8	1.5096e-10	0.117551
TCEAL5	47.4024	8	1.28494e-07	0.0340339
DAAM2	375.636	8	0	0.165925
IGF2R	160.435	8	0	0.099323
KLF12	79.1541	8	7.23865e-14	0.112225
NCOA1	102.066	8	0	0.0459215
CREBRF	51.1237	8	2.48393e-08	0.079507
[truncated: 4,146 more rows]

## Sheet: MüllerianAxis_Epi_Cytassist
gene	waldStat	df	pvalue	meanLogFC
KRT5	3251.36	8	0	0.930063
DLX5	1491.73	8	0	1.31322
ATF3	467.889	8	0	1.29208
KRT17	2011.26	8	0	0.860626
KRT13	624.335	8	0	2.33152
DEPRECATED_ENSG00000128422	1656.39	8	0	0.700655
ID1	2508.2	8	0	0.617249
MUC6	911.532	8	0	1.56381
TPPP3	683.63	8	0	1.12034
S100A2	1263.52	8	0	0.755419
MSX1	1175.79	8	0	0.922362
PNOC	1043.93	8	0	1.20146
TNC	1439.11	8	0	0.74644
ID3	2258.16	8	0	0.595334
MSX2	849.724	8	0	1.18165
SFRP4	477.269	8	0	1.45826
LSP1	2125.55	8	0	0.597727
COL17A1	633.674	8	0	1.0947
KHDRBS1	190.042	8	0	0.529675
CXCL14	914.36	8	0	0.942154
TP63	1121.91	8	0	1.07127
CRABP1	1125.94	8	0	0.933837
FGF9	1140.09	8	0	1.16952
LYPD1	1098.32	8	0	0.749037
RUNX1	1931.02	8	0	0.638835
PLEC	57.7808	8	1.2676e-09	0.130398
BHLHE41	802.473	8	0	0.757212
ITGA2	1614.27	8	0	0.709014
HOXA13	275.31	8	0	2.70979
SPOCK1	1095.65	8	0	0.836648
MAPK15	996.378	8	0	0.911999
TRIM29	1047.2	8	0	0.806745
IDH2	295.621	8	0	0.463229
DCDC2	1479.91	8	0	1.04684
CCDC3	1591.73	8	0	0.524694
PTGS1	1270.54	8	0	0.4981
NR4A1	283.74	8	0	1.20271
SFRP1	706.391	8	0	0.52266
SFRP5	682.735	8	0	0.751637
ASTL	446.565	8	0	1.1283
TIMP2	175.995	8	0	0.372409
PTMS	62.9342	8	1.23438e-10	0.249829
GJA1	1529.71	8	0	0.410917
NDRG1	418.448	8	0	0.924684
ZNF750	717.751	8	0	1.44846
DEPTOR	660.167	8	0	0.75137
SALL3	400.139	8	0	1.96851
BHLHE40	549.126	8	0	0.395943
FBN2	878.094	8	0	0.717434
CLDN1	1600.74	8	0	0.855174
PKP1	817.226	8	0	0.934284
CDKN1A	495.305	8	0	1.49168
NECTIN1	1633.68	8	0	0.542319
SFN	1391.35	8	0	0.72998
DEPRECATED_ENSG00000115738	1601.6	8	0	0.522476
IGF1	637.112	8	0	0.954361
MSLN	1097.9	8	0	0.463825
CRTAC1	1077.71	8	0	0.747974
TIMP3	106.359	8	0	0.335189
C20orf85	277.195	8	0	2.19219
JPT2	503.135	8	0	0.61903
DUSP2	658.186	8	0	0.753475
MLPH	919.248	8	0	0.885456
PLD3	85.4353	8	3.88578e-15	0.276365
HOXB6	1294.56	8	0	0.664021
JUNB	397.383	8	0	0.571734
KLF6	436.33	8	0	0.712754
DEPRECATED_ENSG00000171345	1400.64	8	0	0.53971
FOSB	408.533	8	0	0.633177
ASPH	338.454	8	0	0.595073
SAMHD1	1034.67	8	0	0.598599
ARHGAP23	202.143	8	0	0.249047
FAT2	1349.88	8	0	0.572657
IGFBP7	1082.97	8	0	0.788157
NDUFA4L2	183.394	8	0	0.769682
SPTAN1	62.6882	8	1.3802e-10	0.341579
ID2	1255.85	8	0	0.521916
NCL	259.106	8	0	0.540348
TM4SF1	1032.39	8	0	0.857633
TACSTD2	862.818	8	0	0.410044
TINAGL1	1373.95	8	0	0.584532
SNX17	92.3352	8	1.11022e-16	0.413126
COL25A1	1148.24	8	0	0.926552
SDC1	1965.28	8	0	0.443889
HES1	1787.55	8	0	0.453248
WT1	414.433	8	0	0.351764
CCN2	526.576	8	0	0.423252
HIST1H1A	98.6464	8	0	0.351774
GPRC5A	281.564	8	0	0.692265
SLC34A2	915.155	8	0	0.375599
ALDH1A1	653.239	8	0	0.562016
PIEZO2	741.461	8	0	0.913987
PERP	521.531	8	0	0.662595
KIF12	704.132	8	0	0.487332
SLC7A5	637.553	8	0	0.890258
FN1	455.398	8	0	0.488984
GDF15	106.895	8	0	0.401747
KRT19	1244.26	8	0	0.64508
SERPINE2	645.868	8	0	0.737917
ZMYND10	392.799	8	0	1.03128
NLGN2	85.3382	8	4.10783e-15	0.386374
PCDH10	978.234	8	0	0.648509
CDC20B	116.487	8	0	4.24928
PPP1R1B	539.262	8	0	0.572183
SMOC2	1059.89	8	0	0.683758
FOXJ1	545.171	8	0	0.92503
IER3	868.74	8	0	0.426989
C9orf24	311.998	8	0	1.35702
PRRC2A	50.026	8	4.03994e-08	0.199492
KDM4B	78.2513	8	1.09912e-13	0.202352
DES	382.423	8	0	0.549498
SRD5A2	559.86	8	0	1.48036
ENC1	882.632	8	0	0.445854
WNT11	632.99	8	0	0.655509
HOXD10	391.778	8	0	1.20717
ODF3B	247.999	8	0	1.71446
SRSF4	164.006	8	0	0.389512
TTYH1	1058.46	8	0	0.905015
TNS4	833.392	8	0	1.33461
NKD2	469.42	8	0	0.486363
ENPP2	282.555	8	0	0.400436
APCDD1	326.483	8	0	0.465259
SLC16A3	94.771	8	0	0.541859
CDH2	444.964	8	0	0.526434
PDE4D	1144.36	8	0	0.600016
TMEM173	93.1682	8	1.11022e-16	0.193606
EIF4G1	82.7121	8	1.38778e-14	0.364405
IRF6	1132.99	8	0	0.492172
SCGB2A1	545.643	8	0	0.700216
RSPH1	517.858	8	0	1.02526
STAT2	239.701	8	0	0.45549
ADRA2C	368.988	8	0	0.606554
IQCN	220.467	8	0	0.720107
BCAT1	722.576	8	0	0.439998
DNAAF1	376.26	8	0	1.16477
FAM118A	92.6009	8	1.11022e-16	0.727732
NXNL2	593.675	8	0	0.733917
FBN3	160.421	8	0	0.281393
TBX2	624.682	8	0	0.389013
TJP1	163.011	8	0	0.46388
SLPI	530.167	8	0	0.857385
GDF7	185.633	8	0	1.4044
FBL	79.51	8	6.13953e-14	0.312854
VWA3A	400.627	8	0	1.43093
CACNA1H	688.561	8	0	0.537629
CALML3	136.135	8	0	4.52565
LRIG1	1568.71	8	0	0.470094
CMTM6	565.299	8	0	0.427169
GATA6	740.931	8	0	0.661401
NOTUM	554.171	8	0	0.94499
SMAD7	1433.22	8	0	0.357979
PER1	392.277	8	0	0.485607
ASRGL1	801.288	8	0	0.50483
ARVCF	188.947	8	0	0.323727
PPARGC1B	644.356	8	0	1.01887
IGFBP6	1033.91	8	0	0.421838
FOXL2	264.209	8	0	0.604414
CFAP157	506.868	8	0	1.22752
SCARA5	543.739	8	0	0.67751
PTGDS	497.903	8	0	0.87242
PRMT2	254.776	8	0	0.300506
FILIP1	842.155	8	0	0.866218
PDLIM1	890.501	8	0	0.422199
MATN2	901.026	8	0	0.391839
GAP43	556.129	8	0	0.900966
LHX1	412.389	8	0	0.423768
WDR72	334.691	8	0	1.81776
PLA2G4B	87.0049	8	1.88738e-15	0.229259
KLC1	62.3298	8	1.62377e-10	0.24063
DCN	350.5	8	0	0.285038
ESR1	885.218	8	0	0.501097
ALDH1A2	801.485	8	0	0.71034
CLDN6	302.27	8	0	0.538224
CD22	671.196	8	0	0.912629
NRP2	585.45	8	0	0.74144
ITGB4	478.353	8	0	0.343773
HYOU1	265.309	8	0	0.434404
MYRF	578.594	8	0	0.427682
ST5	248.326	8	0	0.332419
THBD	831.897	8	0	0.636864
RAB11FIP1	463.019	8	0	0.539248
KIF1A	42.3131	8	1.18281e-06	0.259176
SLC14A1	486.848	8	0	1.32328
LRRC46	296.859	8	0	1.24922
HPGD	468.195	8	0	1.18501
ADM	190.856	8	0	1.07393
TIMM44	117.162	8	0	0.362771
PDLIM4	284.065	8	0	0.552018
CFAP126	281.43	8	0	2.22188
SEMA3B	371.681	8	0	0.392671
POSTN	470.259	8	0	0.564801
SULT1E1	168.357	8	0	0.587019
WNT7A	884.207	8	0	0.569501
LONRF2	499.886	8	0	0.485599
CA12	260.316	8	0	0.722047
ANKRD65	411.073	8	0	0.753389
TGM2	327.295	8	0	0.638602
ITGA4	399.192	8	0	0.893609
SOX5	1034.12	8	0	0.578655
ACTG2	322.288	8	0	1.97356
CFAP45	346.934	8	0	1.22713
VCAN	315.366	8	0	0.439755
INHBA	326.877	8	0	0.702675
SPARCL1	130.562	8	0	0.501491
C1orf194	181.818	8	0	3.03405
CHODL	394.146	8	0	1.02926
CD9	209.984	8	0	0.309178
AQP3	644.182	8	0	1.16123
FAM92B	216.742	8	0	1.59385
DDIT3	296.861	8	0	0.630534
LCN12	599.442	8	0	0.524493
RSPO1	599.863	8	0	0.792809
HNRNPU	151.372	8	0	0.479369
ADAMTSL1	496.354	8	0	0.629689
PRPF8	140.083	8	0	0.382804
IGF2	208.018	8	0	0.331914
SPAG7	85.9513	8	3.10862e-15	0.41989
CACNA1G	104.507	8	0	0.359147
HOXB8	552.044	8	0	1.00557
GAS7	1156.1	8	0	0.472012
FNDC5	403.806	8	0	0.651135
HNRNPAB	100.369	8	0	0.302924
PSAT1	380.712	8	0	0.514937
IL11RA	55.9351	8	2.90417e-09	0.204474
HOXD4	490.413	8	0	0.591658
FHL2	766.55	8	0	0.35887
TEKT2	557.842	8	0	0.704015
CRYAB	524.168	8	0	0.739069
EMILIN3	57.2832	8	1.58551e-09	0.219773
COBL	557.102	8	0	0.662165
PODXL	903.518	8	0	0.357075
SPON1	280.285	8	0	0.660766
MLXIPL	795.457	8	0	0.598128
ADGRA2	73.1886	8	1.1362e-12	0.310681
RNF157	881.96	8	0	0.741506
PABPC4	109.334	8	0	0.451051
CHGB	463.023	8	0	0.548168
NRGN	542.447	8	0	0.486659
OSR2	74.6094	8	5.90528e-13	0.292211
DIPK1B	718.629	8	0	0.389544
SLC26A7	460.246	8	0	1.17613
SOCS3	320.629	8	0	0.639014
ADAMTSL4	402.785	8	0	0.67083
ASS1	806.841	8	0	0.626308
ISL1	201.327	8	0	2.18091
GJB2	623.449	8	0	1.40807
IFT122	220.054	8	0	0.492365
KIF26B	525.216	8	0	0.450578
COL7A1	1043.38	8	0	0.397768
PAX8	1191.98	8	0	0.375047
PPP6R2	204.251	8	0	0.327737
NPNT	1006.9	8	0	0.426563
ITPKC	780.653	8	0	0.474976
FMOD	777.873	8	0	0.334069
IFFO2	738.847	8	0	0.521598
ADAM33	239.806	8	0	0.487722
GPNMB	993.415	8	0	0.686976
TNFAIP2	617.915	8	0	0.443641
DSP	406.665	8	0	0.33138
EIF4H	47.7767	8	1.08997e-07	0.210178
TMEM11	94.2713	8	1.11022e-16	0.336771
PTGIS	564.004	8	0	0.45754
LAMC3	409.328	8	0	0.704785
GRIA2	549.729	8	0	0.82719
MAF	652.036	8	0	0.451071
FREM1	255.641	8	0	0.573802
DDIT4	215.338	8	0	0.403731
KCTD12	154.382	8	0	0.37479
PDPN	456.074	8	0	0.547076
CCDC78	317.886	8	0	1.08115
COPE	93.0338	8	1.11022e-16	0.322726
RHOV	801.528	8	0	0.558995
AKAP12	334.556	8	0	0.350451
ING4	179.979	8	0	0.435306
GOLGA7B	348.919	8	0	0.535534
ROPN1L	253.639	8	0	1.3478
ADCYAP1R1	285.336	8	0	1.39906
EMILIN1	94.5062	8	1.11022e-16	0.371323
PLK2	663.44	8	0	0.65173
ISLR	91.4412	8	2.22045e-16	0.287261
BAMBI	634.037	8	0	0.676247
NGFR	239.642	8	0	0.418167
DUSP1	459.33	8	0	0.487938
DDAH1	695.653	8	0	0.470332
SLC2A1	113.348	8	0	0.463124
ZBED6CL	847.06	8	0	0.565361
PCDH8	481.923	8	0	0.83423
CD36	377.617	8	0	0.498531
SOX17	783.569	8	0	0.375519
PRDM1	169.202	8	0	0.406252
MUC16	357.149	8	0	0.482151
TLE2	430.02	8	0	0.464492
KLK11	398.383	8	0	1.27237
CPE	321.73	8	0	0.43591
ENO2	218.602	8	0	0.519635
TMEM161A	41.6423	8	1.58047e-06	0.247449
ERRFI1	150.707	8	0	0.440755
RNASET2	428.713	8	0	0.331914
TMEM132C	93.1196	8	1.11022e-16	0.359156
CHST11	570.589	8	0	0.506336
SCPEP1	952.896	8	0	0.331634
LINGO1	575.606	8	0	0.508185
TMPRSS4	431.081	8	0	0.515816
ATP1A2	221.866	8	0	0.40596
MEST	353.666	8	0	0.360251
TOGARAM2	246.594	8	0	1.33328
CSF1R	756.881	8	0	0.525748
ELN	545.036	8	0	0.574116
TMEM101	626.83	8	0	0.586646
RHOF	438.441	8	0	0.559039
MYLK	183.186	8	0	0.667833
CLDN10	530.162	8	0	0.786836
CD82	588.939	8	0	0.581904
NFKBIA	1162.32	8	0	0.336774
HOXA5	293.075	8	0	0.522754
ANXA1	257.436	8	0	0.459751
GATA2	281.423	8	0	0.31132
SAT1	472.941	8	0	0.386538
PENK	289.494	8	0	1.39846
TGFBI	386.535	8	0	0.556761
PTPRT	657.331	8	0	0.919173
NRARP	706.729	8	0	0.459402
SCNN1A	557.984	8	0	0.54611
KPNA4	397.226	8	0	0.455468
CCN1	215.856	8	0	0.53322
UBA1	435.588	8	0	0.442984
PIFO	335.537	8	0	0.856487
PAPPA2	356.421	8	0	0.991948
COL26A1	701.667	8	0	0.499208
TYMP	180.371	8	0	1.66017
TBX3	212.823	8	0	0.352073
EYA2	281.934	8	0	0.539981
C5orf49	308.449	8	0	1.02639
ANO1	320.938	8	0	0.621136
ANXA2	406.693	8	0	0.479698
LGMN	634.03	8	0	0.301757
SLC43A2	273.614	8	0	0.62668
COL16A1	298.531	8	0	0.490442
CROCC2	175.173	8	0	1.32662
HDGFL2	71.2641	8	2.7518e-12	0.167875
CCDC50	179.51	8	0	0.386239
CD55	299.472	8	0	0.494836
CD109	583.939	8	0	0.501967
HNRNPLL	169.196	8	0	0.485004
FGD1	158.654	8	0	0.327317
IGFBP4	176.75	8	0	0.457404
BCL2L11	721.517	8	0	0.59147
BGN	151.064	8	0	0.310577
CPXM2	605.122	8	0	0.487274
GMNC	155.848	8	0	2.67876
LRRTM1	540.711	8	0	0.807146
ATP5F1A	91.1019	8	3.33067e-16	0.319724
MUC1	361.737	8	0	0.250562
DEPRECATED_ENSG00000163191	992.43	8	0	0.247838
PRR29	413.642	8	0	0.762258
TFAP2A	309.778	8	0	1.39507
TMEM100	285.003	8	0	0.742518
DNALI1	474.776	8	0	0.452153
STRA6	132.876	8	0	0.296872
APOL1	268.599	8	0	1.19328
ST8SIA1	548.847	8	0	1.0187
CCDC114	362.978	8	0	0.929073
TNNT3	322.035	8	0	0.876126
C1QC	730.277	8	0	0.790172
CPED1	198.411	8	0	0.355887
THSD4	450.4	8	0	0.405044
AR	788.967	8	0	0.584227
ID4	2198.49	8	0	0.388544
TMOD1	415.621	8	0	0.524447
LRRC71	222.872	8	0	1.84552
MFAP4	97.2343	8	0	0.354163
ZFP36	365.758	8	0	0.387343
PPM1H	863.274	8	0	0.636921
ANPEP	671.322	8	0	0.70231
SLC44A4	292.182	8	0	0.596117
DACH1	506.356	8	0	0.421787
ACKR3	646.612	8	0	0.452474
PLAT	236.501	8	0	0.209425
PALLD	467.956	8	0	0.259451
CNTFR	179.483	8	0	0.439537
POU5F1	276.853	8	0	0.325248
SAMD5	427.046	8	0	0.425138
FAM171A2	318.369	8	0	0.344193
ITM2C	361.939	8	0	0.280355
COL6A3	56.7835	8	1.98461e-09	0.271977
DLX3	387.898	8	0	0.905223
NTNG2	404.592	8	0	1.02166
CACNA1D	328.79	8	0	0.468746
KLF5	202.098	8	0	0.402169
KRT15	684.031	8	0	1.17452
NR2F2	241.452	8	0	0.26634
DKK 3.00	1001.56	8	0	0.32321
DNAH9	308.106	8	0	0.834022
LTBP2	936.586	8	0	0.422131
HS3ST1	121.156	8	0	0.325164
C11orf88	141.806	8	0	1.89624
MCOLN3	305.036	8	0	0.4783
FAM110C	454.678	8	0	0.50951
LGALS3	324.385	8	0	0.659144
INO80E	130.687	8	0	0.242541
RFLNA	333.841	8	0	0.657618
ANKRD29	558.409	8	0	0.655927
NKD1	96.2439	8	0	0.434757
CHST1	283.37	8	0	0.737965
PRRX1	94.3536	8	1.11022e-16	0.31473
NECTIN4	482.895	8	0	0.384581
CEBPD	565.772	8	0	0.549679
PCDH7	481.134	8	0	0.506019
LIF	444.163	8	0	0.574531
LSAMP	453.962	8	0	0.4645
CAVIN2	418.896	8	0	0.522805
USP53	266.077	8	0	0.476102
RBM24	263.716	8	0	0.494704
MS4A8	190.907	8	0	1.35738
HAPLN3	605.865	8	0	0.424938
PDK1	421.784	8	0	0.685532
LYPD6B	678.523	8	0	0.561495
ADAMTS1	298.817	8	0	0.359822
C3	546.994	8	0	0.841948
C6orf118	387.138	8	0	0.861386
CRB2	456.089	8	0	0.915415
TAGLN	260.575	8	0	0.792948
PKNOX2	479.819	8	0	0.594918
S1PR3	326.673	8	0	0.793529
PPFIA4	114.493	8	0	0.460073
SLC3A2	222.85	8	0	0.531299
GAB2	392.181	8	0	0.376926
PMAIP1	592.395	8	0	0.708098
SPAG8	325.466	8	0	0.926769
PHLDA3	403.567	8	0	0.69993
CTTNBP2	983.413	8	0	0.414003
FLCN	153.317	8	0	0.250276
OLFML2B	92.8681	8	1.11022e-16	0.391261
ZBTB46	449.074	8	0	0.575921
TPD52L1	312.535	8	0	0.35641
HTRA3	55.3262	8	3.81517e-09	0.225504
DEPRECATED_ENSG00000183943	309.561	8	0	0.268127
FZD10	359.781	8	0	0.39927
PCOLCE	245.138	8	0	0.348095
MYL9	315.737	8	0	0.536675
RGCC	128.914	8	0	0.392722
ARHGAP26	397.556	8	0	0.72989
ENG	76.5685	8	2.39142e-13	0.203604
HILPDA	247.737	8	0	0.53528
MGAT3	455.619	8	0	0.543064
ERBB4	407.899	8	0	0.474545
ERP27	367.099	8	0	0.767589
LGR5	376.996	8	0	0.466576
RHPN1	455.915	8	0	0.373101
FAM174B	650.855	8	0	0.462973
PCDH18	193.62	8	0	0.321271
SULF2	407.194	8	0	0.539525
FYB2	240.4	8	0	0.966076
GPRC5B	492.11	8	0	0.377352
SLIT3	477.477	8	0	0.956401
SYNE1	388.339	8	0	0.926231
GRB7	258.889	8	0	0.316623
CYP4B1	466.785	8	0	0.845593
ACIN1	152.078	8	0	0.266814
ZBTB16	208.729	8	0	1.60987
NUPR1	298.721	8	0	0.424523
CFAP100	262.191	8	0	1.25123
PLAU	550.118	8	0	0.462754
NUAK2	439.004	8	0	0.371922
GABRE	566.302	8	0	0.342844
GREB1	340.19	8	0	0.446894
PPP1R14C	392.439	8	0	1.24708
GNG4	436.425	8	0	0.498252
JAG1	776.734	8	0	0.303087
DEPRECATED_ENSG00000107438	750.03	8	0	0.273976
AC007906.2	100.173	8	0	0.356923
DOK5	694.8	8	0	0.716858
AMHR2	344.172	8	0	0.897409
DEPRECATED_ENSG00000204389	163.947	8	0	0.340832
IGFBP5	146.322	8	0	0.477647
S100A6	502.463	8	0	0.468941
SLC6A6	150.042	8	0	0.277586
MID1	1162.01	8	0	0.471571
MAFB	610.879	8	0	0.273365
CYYR1	562.148	8	0	0.388816
COL5A2	222.78	8	0	0.343034
KCNH5	346.431	8	0	1.12179
ETV4	156.634	8	0	0.415456
CLDN3	145.924	8	0	0.292535
PDGFRB	136.842	8	0	0.258952
MAP3K21	393.524	8	0	0.413676
SGSH	647.605	8	0	0.344413
CD248	90.7639	8	3.33067e-16	0.284171
CYP26B1	362.139	8	0	1.01049
LDLRAD1	100.353	8	0	2.23964
OVOL1	476.221	8	0	0.707071
CITED2	294.453	8	0	0.379498
CD44	494.183	8	0	0.46655
CCDC81	272.939	8	0	0.888794
HES4	606.993	8	0	0.63592
BAHCC1	51.7393	8	1.88987e-08	0.267073
ANGPTL4	192.979	8	0	0.933588
RASSF7	837.169	8	0	0.343748
PDGFRA	37.8662	8	7.96922e-06	0.103967
CD200	627.157	8	0	0.243041
TUBB2B	185.882	8	0	0.462228
DLGAP1	275.907	8	0	0.678727
NBL1	253.232	8	0	0.22083
TMCC3	529.788	8	0	0.540914
UNC5B	793.952	8	0	0.370685
KLHDC3	137.545	8	0	0.358708
THY1	227.559	8	0	0.337922
FGFR3	381.705	8	0	0.37231
TPM1	400.059	8	0	0.635893
NRP1	142.995	8	0	0.300772
TM9SF2	98.5923	8	0	0.332612
SCX	296.586	8	0	0.416247
PLEKHN1	589.758	8	0	0.827031
HIF3A	367.39	8	0	0.263504
FBLN2	274.776	8	0	0.343848
NTN4	354.189	8	0	0.333326
RHOU	415.74	8	0	0.546127
PRSS23	296.233	8	0	0.468511
APOL2	190.609	8	0	0.445659
CTNNA2	367.58	8	0	0.765006
C9orf116	342.086	8	0	0.657482
RNASE1	223.833	8	0	0.534436
TEKT1	192.11	8	0	3.31404
FAM107A	349.463	8	0	0.607716
KDM4A	142.708	8	0	0.342697
SEMA5A	636.707	8	0	0.374085
HK2	74.7706	8	5.48339e-13	0.388042
HOXA9	346.235	8	0	0.855456
MGP	101.153	8	0	0.362737
ABI3BP	120.276	8	0	0.422729
ZNF385A	915.006	8	0	0.316959
HPN	541.152	8	0	0.436686
PDCD4	618.953	8	0	0.398507
CDHR3	184.906	8	0	0.881817
C1orf74	587.615	8	0	0.464296
EDN2	178.238	8	0	0.750509
ADGRB2	233.007	8	0	0.608303
PSMB4	117.693	8	0	0.422161
ACTA2	206.694	8	0	0.531258
COL9A2	379.954	8	0	0.35591
LAMB1	249.097	8	0	0.285984
SAP30BP	161.897	8	0	0.38172
FGF18	338.485	8	0	0.600588
CAPS	635.191	8	0	0.457636
PTH1R	146.836	8	0	0.44048
SERPINE1	399.334	8	0	0.644929
FOXQ1	428.375	8	0	0.544204
SPATA18	267.656	8	0	0.465808
NFKBIZ	407.973	8	0	0.544315
PIM1	670.562	8	0	0.398538
ADAMTS17	339.054	8	0	0.646576
PLAUR	487.611	8	0	0.375317
SORBS2	541.609	8	0	0.430411
TMEM120B	461.817	8	0	0.407771
ABLIM1	338.016	8	0	0.446243
JAG2	712.051	8	0	0.299075
PARD6B	459.377	8	0	0.315503
SPSB1	303.588	8	0	0.665232
FGFR1	610.379	8	0	0.312545
GJB6	265.319	8	0	1.37852
CNN1	285.56	8	0	0.697085
NXPH4	184.231	8	0	0.805964
IGFBP3	538.194	8	0	0.420132
PDE5A	607.133	8	0	0.418073
ITGB6	590.395	8	0	1.08475
MAL2	266.664	8	0	0.333497
LAMA4	273.298	8	0	0.428321
DEPRECATED_ENSG00000179051	297.639	8	0	0.525516
JAK1	132.913	8	0	0.433563
IFRD1	185.37	8	0	0.629903
PPP2R2C	258.098	8	0	0.653296
FRMD6	842.54	8	0	0.365527
STXBP6	509.817	8	0	0.619529
CDH16	414.859	8	0	0.929701
CHRNA7	435.08	8	0	0.577351
HOXD13	227.941	8	0	1.6875
GJB1	545.135	8	0	1.03151
CCNO	190.591	8	0	1.40202
CFAP46	397.045	8	0	1.02872
COL14A1	205.774	8	0	0.322541
BRINP2	481.868	8	0	0.69684
COL15A1	172.439	8	0	0.446759
CDKN1B	466.856	8	0	0.527777
PRUNE2	386.985	8	0	0.454332
UGCG	178.138	8	0	0.453717
A2M	45.3596	8	3.14524e-07	0.213862
SYNPO	283.227	8	0	0.407027
TMEM14A	87.7516	8	1.33227e-15	0.309247
GOLGA3	137.385	8	0	0.220413
HOXD11	101.441	8	0	1.63566
EPAS1	69.3565	8	6.59994e-12	0.382671
CNN2	760.949	8	0	0.23869
NKAIN4	68.9007	8	8.1315e-12	0.378472
SEMA3E	306.539	8	0	0.619688
PEG10	360.857	8	0	0.269078
MYH11	259.281	8	0	1.34763
EPPK1	368.99	8	0	0.415101
PIK3R1	51.4551	8	2.14413e-08	0.284648
CTSC	1236.03	8	0	0.298539
NNAT	236.511	8	0	0.498185
EGFL7	114.601	8	0	0.375962
S100A9	404.839	8	0	0.925355
DNAJB13	507.844	8	0	0.48448
FOXC1	389.258	8	0	0.694665
PRELP	448.672	8	0	0.482333
THBS4	355.634	8	0	0.768739
CCDC187	270.525	8	0	0.768945
CD47	396.037	8	0	0.369753
TMEM132B	232.843	8	0	0.590144
HEXD	111.99	8	0	0.306943
CFAP73	260.979	8	0	0.956068
CAMK2N1	246.993	8	0	0.342159
VEGFC	499.542	8	0	0.57775
KLF10	202.557	8	0	0.560937
QPRT	497.026	8	0	0.265625
HOXA10	197.212	8	0	1.09223
RAP2B	543.005	8	0	0.357634
KMT5C	104.119	8	0	0.297731
MEX3B	359.345	8	0	0.406444
TKFC	168.217	8	0	0.486265
NID1	155.622	8	0	0.378047
TMEM108	383.296	8	0	0.796249
TUNAR	266.415	8	0	1.67324
TFAP2C	677.086	8	0	0.427893
BAIAP3	246.74	8	0	0.802571
KLHL14	201.275	8	0	0.313142
SLITRK5	473.66	8	0	0.61392
TSPAN1	178.013	8	0	0.323992
STAB1	452.501	8	0	0.45917
PHLDA1	329.253	8	0	0.192897
HCAR3	406.552	8	0	0.826185
SNCAIP	182.621	8	0	0.151716
SPTBN2	316.407	8	0	0.356607
DOCK5	357.778	8	0	0.546139
OAF	494.283	8	0	0.416489
BNC2	655.989	8	0	0.286942
CDHR4	124.073	8	0	2.07113
HOXC4	448.403	8	0	0.468979
EIF3L	60.4701	8	3.76896e-10	0.401721
FLRT2	398.226	8	0	0.484674
NFATC2IP	142.92	8	0	0.269836
TLCD3A	463.442	8	0	0.52953
CADM1	100.801	8	0	0.3045
CCNA1	299.629	8	0	0.674997
AQP1	266.655	8	0	0.595557
REV1	288.841	8	0	0.450826
MAFF	183.062	8	0	0.582318
KCNC3	14.4068	8	0.0717605	0.0700957
PKP2	618.723	8	0	0.305675
PIGT	81.9558	8	1.9762e-14	0.22638
IGSF9	273.038	8	0	0.332608
ESRRG	73.9099	8	8.15126e-13	0.268531
NET1	608.094	8	0	0.266697
CFAP43	357.061	8	0	0.73854
BAIAP2	290.936	8	0	0.427315
RDH10	320.597	8	0	0.71484
IGSF8	120.39	8	0	0.30719
PAX2	411.912	8	0	0.292623
CACNA1C	326.874	8	0	0.525844
ARRDC3	290.27	8	0	0.310296
PFKFB4	61.436	8	2.43465e-10	0.562673
SHC1	103.004	8	0	0.308793
HMCN1	412.033	8	0	0.67613
SPPL2B	41.0161	8	2.0702e-06	0.145536
TIMM50	103.063	8	0	0.318797
HOXB5	482.36	8	0	0.506559
ARL4C	260.65	8	0	0.43001
GADD45A	223.656	8	0	0.336233
PREPL	342.154	8	0	0.320954
PPP2R2B	296.099	8	0	0.775246
SAMD11	402.932	8	0	0.506706
GADD45B	280.419	8	0	0.406479
CDH11	64.4908	8	6.08469e-11	0.215994
CDH1	125.233	8	0	0.232821
SAP30L	166.578	8	0	0.504706
FOLR1	426.5	8	0	0.412521
TMEM45B	523.728	8	0	0.632882
DAAM2	140.24	8	0	0.3054
HTT	248.785	8	0	0.452952
LRTOMT	369.267	8	0	0.444492
PCBP1	76.6002	8	2.357e-13	0.176954
CA9	167.781	8	0	0.879008
PHF1	37.7864	8	8.24413e-06	0.214441
FADS2	657.792	8	0	0.407434
ETV5	135.799	8	0	0.199243
ISOC1	182.552	8	0	0.36033
LAMB3	328.891	8	0	0.306065
REC8	146.497	8	0	0.301942
TERF2	209.109	8	0	0.39282
KLF12	97.7567	8	0	0.404236
DTNA	122.648	8	0	0.360586
TWIST2	378.184	8	0	0.526458
DNAI1	219.845	8	0	1.4299
APOE	333.547	8	0	0.403542
CLDN11	296.831	8	0	0.680833
EGR1	389.162	8	0	0.774997
DLEC1	233.98	8	0	1.27352
SORL1	408.775	8	0	0.567717
DOK7	452.018	8	0	0.587858
TCF4	70.4869	8	3.93108e-12	0.210621
CSF1	798.293	8	0	0.432391
CORO2A	565.76	8	0	0.387637
MAFK	182.252	8	0	0.441066
NCOA7	320.562	8	0	0.404052
LOXL2	260.601	8	0	0.332985
SSH1	250.846	8	0	0.463866
SLC7A8	497.865	8	0	0.253643
MYC	461.523	8	0	0.316608
UNC5D	252.421	8	0	0.622502
SST	97.8045	8	0	1.7964
NR4A2	327.749	8	0	0.657656
UNC5C	490.971	8	0	0.47726
IQCE	79.962	8	4.9738e-14	0.283939
CCDC57	160.558	8	0	0.379654
CD4	303.655	8	0	0.485435
KLHDC8A	228.346	8	0	0.430167
CX3CL1	545.77	8	0	0.396342
FRZB	468.579	8	0	0.492245
RAB3IL1	137.845	8	0	0.266973
THOC6	96.4038	8	0	0.29228
FRMD4A	539.408	8	0	0.331422
NEDD9	306.961	8	0	0.364133
ITFG2	100.854	8	0	0.397601
VWF	79.5089	8	6.13953e-14	0.395035
JPH4	74.9296	8	5.09592e-13	0.269508
TMEM14C	121.541	8	0	0.357827
FAM124A	200.323	8	0	0.384189
CAV1	126.118	8	0	0.29588
NXPH3	274.982	8	0	0.354026
TMEM115	49.8074	8	4.45018e-08	0.297941
PRKCI	356.096	8	0	0.222893
MBNL3	409.608	8	0	0.355013
PAFAH1B3	312.116	8	0	0.391819
MMP7	58.6718	8	8.4868e-10	0.397528
LAPTM5	615.043	8	0	0.533346
UCP2	430.329	8	0	0.307044
RESF1	297.719	8	0	0.205551
ADGRL3	119.287	8	0	0.496883
OCLN	177.717	8	0	0.240989
FGD4	106.667	8	0	0.428029
PPDPF	507.661	8	0	0.512722
CCDC33	273.449	8	0	0.802241
LIX1	308.581	8	0	0.57419
COL9A1	341.909	8	0	0.37722
SNAP25	352.472	8	0	0.658863
CXCR4	104.976	8	0	0.348206
RASSF10	395.353	8	0	0.461873
TNFRSF12A	191.16	8	0	0.408585
SDC4	213.108	8	0	0.160988
IGF2BP1	402.248	8	0	0.500006
SMIM6	230.552	8	0	0.611348
DNAH12	173.938	8	0	1.30084
HUNK	61.9354	8	1.94172e-10	0.377481
COL9A3	24.195	8	0.00212543	0.155745
TENM4	446.503	8	0	0.430404
RFX2	258.911	8	0	0.740674
NGEF	351.771	8	0	0.597579
CKB	427.018	8	0	0.634509
RGMA	361.042	8	0	0.420915
STAP2	187.381	8	0	0.429866
CGN	247.353	8	0	0.213885
KCP	108.458	8	0	0.265665
ALDH3B1	429.455	8	0	0.841447
ITGB5	220.771	8	0	0.507472
CD74	970.809	8	0	0.233538
IFITM2	278.037	8	0	0.325886
SOX9	400.541	8	0	0.336677
SYTL1	403.576	8	0	0.397614
ASTN1	296.585	8	0	0.49032
NPTX2	138.776	8	0	0.816268
OPTN	293.653	8	0	0.480592
YBX3	513.64	8	0	0.379775
SOD1	71.0904	8	2.98028e-12	0.421325
CLU	207.267	8	0	0.314644
CFAP70	362.504	8	0	0.496568
SMIM32	274.306	8	0	1.66275
MYO16	302.795	8	0	1.07272
GLIS3	331.039	8	0	0.369812
PNMT	339.86	8	0	0.663997
CELF2	429.292	8	0	0.395369
ATOH8	406.956	8	0	0.512517
CSRNP1	244.2	8	0	0.688073
RHPN2	97.0476	8	0	0.327873
SPI1	539.109	8	0	0.4068
PPP1R32	223.817	8	0	0.69582
P4HA1	112.795	8	0	0.374727
CAVIN1	420.599	8	0	0.373087
HOMER2	480.322	8	0	0.429834
KIRREL1	60.6646	8	3.45166e-10	0.221652
CLDN5	166.066	8	0	0.528891
RRAD	144.55	8	0	0.498611
HSD11B2	573.124	8	0	0.679592
DUSP5	294.424	8	0	0.695223
KLK7	286.311	8	0	1.21921
OGA	124.951	8	0	0.134482
CXCL12	88.6756	8	8.88178e-16	0.454848
EMID1	442.487	8	0	0.241181
RBM47	417.199	8	0	0.272874
ENTPD1	397.73	8	0	0.4765
MBOAT1	613.256	8	0	0.255995
KANK1	358.436	8	0	0.382952
TGFB2	695.543	8	0	0.395393
SNTN	58.3636	8	9.75115e-10	6.03335
GMPR	392.79	8	0	0.337283
NAT8L	265.62	8	0	0.492516
NOTCH1	687.099	8	0	0.255
RAI2	641.274	8	0	0.306655
KANK2	264.409	8	0	0.306087
PRDX6	364.214	8	0	0.190891
VASN	277.475	8	0	0.424622
EPCAM	86.132	8	2.77556e-15	0.266957
GPT	119.373	8	0	0.470372
ARL4D	93.8596	8	1.11022e-16	0.425301
EGLN3	136.722	8	0	0.347169
KIF5C	525.038	8	0	0.733781
TMEM106B	220.448	8	0	0.372768
ELF3	133.524	8	0	0.489076
JTB	109.901	8	0	0.355631
TMCO4	219.072	8	0	0.480931
APOA1	381.912	8	0	0.555927
TMEM127	190.876	8	0	0.367795
ADGRG1	366.609	8	0	0.173662
DEPRECATED_ENSG00000026297	268.27	8	0	0.229831
PDGFRL	183.809	8	0	0.666433
DNAAF3	261.692	8	0	0.515525
RIMBP2	245.536	8	0	0.638058
CLCN5	553.794	8	0	0.575141
ABCC5	445.77	8	0	0.461629
TP73	206.693	8	0	1.02587
MAB21L1	88.3607	8	9.99201e-16	1.83742
LYPD3	369.021	8	0	0.66681
PID1	271.593	8	0	0.628303
GTF2IRD1	256.379	8	0	0.257373
PRKG1	255.834	8	0	0.254916
FRMPD2	153.547	8	0	1.82234
FGF11	541.451	8	0	0.419108
LAMP5	415.733	8	0	0.844455
EGR3	172.236	8	0	0.483709
CFAP99	205.202	8	0	1.78904
PTGES	582.102	8	0	0.792798
HAND2	99.413	8	0	0.432692
CRIP1	113.675	8	0	0.202272
TNNT1	362.013	8	0	0.326499
CEBPB	385.596	8	0	0.367607
HTRA1	523.557	8	0	0.327542
CLMN	276.448	8	0	0.368479
RASEF	418.292	8	0	0.475366
SEPTIN2	155.427	8	0	0.359133
NRXN2	74.1273	8	7.37521e-13	0.297606
SKIL	633.83	8	0	0.34715
KALRN	246.598	8	0	0.445567
SERINC5	391.809	8	0	0.191304
DNAH7	278.851	8	0	0.583967
TWIST1	555.075	8	0	0.477339
ADAMTS7	419.506	8	0	0.395613
TNS1	181.449	8	0	0.537959
KAT6A	155.481	8	0	0.459548
FKBP11	124.519	8	0	0.336441
XKR4	320.806	8	0	0.54285
TEAD3	232.547	8	0	0.300599
TNFRSF21	155.182	8	0	0.304055
TRIB1	340.244	8	0	0.406703
HOXA11	141.091	8	0	5.33931
TMEM147	193.845	8	0	0.487611
LAPTM4A	26.3835	8	0.000902766	0.0448965
LDB2	162.857	8	0	0.42555
DEPRECATED_ENSG00000244734	36.4484	8	1.45331e-05	0.418567
CDK2AP1	225.665	8	0	0.305544
FAM162A	114.052	8	0	0.37067
DCHS1	188.069	8	0	0.271068
IFI27	82.9809	8	1.22125e-14	0.536365
TMEM119	71.4647	8	2.50966e-12	0.28443
A4GALT	210.091	8	0	0.641049
UBE2S	65.6822	8	3.537e-11	0.262738
IGSF3	614.76	8	0	0.410982
TLNRD1	73.4062	8	1.02796e-12	0.279371
PRR36	271.99	8	0	0.275449
PKHD1	284.97	8	0	0.901884
TLN2	113.877	8	0	0.433316
GNA15	475.481	8	0	0.547617
KANK4	278.456	8	0	0.609851
BDP1	410.002	8	0	0.26437
ST6GAL2	215.903	8	0	0.766795
GAS6	360.28	8	0	0.322835
GPCPD1	206.953	8	0	0.32082
CRYM	400.578	8	0	1.04432
EPS8L1	229.915	8	0	0.218045
ZCCHC12	175.163	8	0	1.36671
C1QA	502.823	8	0	0.391709
LY6D	164.374	8	0	2.21906
PFKP	113.272	8	0	0.440264
PYGO2	170.943	8	0	0.336597
NELL2	222.832	8	0	0.503299
MYH14	319.351	8	0	0.155486
SEMA3C	223.296	8	0	0.429007
DNAJC15	315.096	8	0	0.658162
ATP2C2	249.681	8	0	1.0825
CAPSL	258.801	8	0	1.21444
RASAL1	232.559	8	0	0.37243
RIPK4	339.917	8	0	0.167077
EHF	111.459	8	0	0.340702
CFAP74	203.837	8	0	1.21767
AGR2	146.577	8	0	1.48265
ARSJ	336.778	8	0	0.576501
DACT2	358.512	8	0	0.293594
CDC42SE1	928.504	8	0	0.268227
THEMIS2	213.821	8	0	0.30974
HIST1H4C	261.926	8	0	0.255267
CACNG5	224.738	8	0	2.24799
FNDC3B	1270.14	8	0	0.29968
SRA1	349.321	8	0	0.457165
FHDC1	494.375	8	0	0.624003
FH	67.257	8	1.72421e-11	0.323003
ESD	170.867	8	0	0.176927
ASH2L	84.1437	8	7.10543e-15	0.323959
DLK1	152.746	8	0	0.677223
BNIP3L	58.1509	8	1.07314e-09	0.154906
ZNF217	230.044	8	0	0.164064
ADGRB1	355.281	8	0	0.376148
RGS7BP	484.221	8	0	0.557546
MNS1	264.856	8	0	0.481815
SERPINF1	64.0047	8	7.59042e-11	0.218233
FGFRL1	160.358	8	0	0.271719
EMP3	75.3297	8	4.23661e-13	0.231688
H3F3B	252.096	8	0	0.406829
S100A1	588.785	8	0	0.624657
FAM192A	188.409	8	0	0.617833
TNFAIP3	383.386	8	0	0.690827
ERO1A	104.433	8	0	0.289996
EFNB2	440.815	8	0	0.414451
DLX6	215.841	8	0	0.915747
SLC35F1	247.82	8	0	0.701554
NID2	123.291	8	0	0.541081
PIM3	137.702	8	0	0.384437
CSDE1	89.103	8	6.66134e-16	0.286563
RHOB	955.3	8	0	0.369673
DEPRECATED_ENSG00000134250	341.45	8	0	0.529067
UHRF1	190.333	8	0	0.251132
IRAK1	133.389	8	0	0.364828
FAT1	523.695	8	0	0.280457
FARP1	403.714	8	0	0.21828
CROCC	293.275	8	0	0.454753
UBXN10	312.92	8	0	0.586307
RUNX3	123.826	8	0	1.19484
CFAP47	252.298	8	0	1.01511
AMPD2	94.7034	8	0	0.292083
HYAL2	111.687	8	0	0.310073
GRHL1	509.164	8	0	0.460209
SRPRB	79.1771	8	7.16094e-14	0.401235
TBX18	204.263	8	0	1.11609
CXCL16	181.884	8	0	0.164036
PABPC4L	260.015	8	0	0.395782
CCDC17	207.521	8	0	0.915291
NFIL3	223.986	8	0	0.2071
SPOCK3	227.551	8	0	1.09519
CDK20	393.159	8	0	0.370019
PPP1R21	20.3263	8	0.00916957	0.200373
BMP4	226.181	8	0	0.904812
ATP2B4	141.03	8	0	0.125602
SIAH3	276.872	8	0	0.443561
SHANK1	394.48	8	0	0.559707
LSM14A	144.926	8	0	0.459825
DEPRECATED_ENSG00000163017	213.39	8	0	1.82693
EHD2	148.916	8	0	0.282403
GPI	147.436	8	0	0.403269
TOM1L1	245.858	8	0	0.2332
AIF1	254.917	8	0	0.296516
BEX1	724.041	8	0	0.39883
ROBO1	154.691	8	0	0.21103
BST2	292.091	8	0	0.253709
PDK4	224.221	8	0	0.854637
GRIA4	240.499	8	0	0.545129
LRRC4B	131.702	8	0	0.249651
ADGRL2	136.322	8	0	0.387764
EDN1	191.664	8	0	0.631362
MORN2	182.882	8	0	0.428888
MISP	186.051	8	0	0.224346
CDC42EP1	142.86	8	0	0.340407
ARL2BP	140.229	8	0	0.266677
KCNA4	189.612	8	0	0.485542
IRF1	218.49	8	0	0.35875
KCTD15	352.027	8	0	0.303885
ROBO2	359.376	8	0	0.413288
ITGA7	80.1752	8	4.50751e-14	0.344363
IVL	102.65	8	0	1.8896
ARHGEF3	377.757	8	0	0.222177
KRT80	50.5974	8	3.13681e-08	0.152976
INSYN1	450.607	8	0	0.528767
HKDC1	178.426	8	0	0.425779
MALL	412.712	8	0	0.578104
CFAP69	331.289	8	0	0.610849
TMEM106C	124.193	8	0	0.410443
RASSF2	153.946	8	0	0.425893
PLEKHA6	217.276	8	0	0.260224
MET	208.367	8	0	0.345968
ST6GALNAC5	278.871	8	0	0.817869
GOLIM4	955.235	8	0	0.356869
LAD1	219.925	8	0	0.46124
TMEM106A	106.246	8	0	0.415756
RGL3	214.143	8	0	0.24459
EVX2	141.454	8	0	1.57851
PKDCC	135.338	8	0	0.639705
WEE1	245.782	8	0	0.36628
OSBPL10	123.876	8	0	0.415769
C6orf132	171.91	8	0	0.296793
VLDLR	502.748	8	0	0.379648
LRRC32	134.763	8	0	0.345914
XPO1	300.157	8	0	0.399959
CLDN4	314.528	8	0	0.352242
PDZD4	194.463	8	0	0.379304
PPIC	683.99	8	0	0.264305
EYA4	181.52	8	0	1.63261
ATP9B	146.372	8	0	0.382048
KLF2	158.303	8	0	0.392115
NRCAM	272.439	8	0	0.401423
UNC13D	439.294	8	0	0.330021
CSMD2	187.2	8	0	0.562384
FZD1	353.082	8	0	0.465065
CMTM7	317.338	8	0	0.266419
DACT1	215.53	8	0	0.498055
IL1RAP	227.584	8	0	0.735456
TMEM221	286.106	8	0	0.563483
IL32	424.271	8	0	0.40125
FAM183A	182.974	8	0	1.33984
ADRA2A	172.508	8	0	0.519156
ATL2	357.891	8	0	0.340923
ADAM10	283.892	8	0	0.373841
IFRD2	53.1186	8	1.02295e-08	0.395608
KLF4	146.967	8	0	0.451727
GPRC5C	83.0239	8	1.19904e-14	0.300843
JUP	271.705	8	0	0.297575
FAM216B	81.4883	8	2.45359e-14	2.53894
BCR	379.293	8	0	0.437979
TNK2	390.763	8	0	0.201311
TRIL	181.945	8	0	0.368027
TMEM184A	223.4	8	0	0.327803
PRRT2	67.5318	8	1.52077e-11	0.353258
SPRY4	553.07	8	0	0.337684
MRC2	83.0989	8	1.16573e-14	0.173281
DNAI2	156.296	8	0	1.01905
P4HA2	158.166	8	0	0.425115
PODNL1	479.607	8	0	0.545498
TNIK	168.869	8	0	0.518493
KCTD11	410.435	8	0	0.435717
MUC4	324.398	8	0	1.24967
ATP2B1	111.988	8	0	0.281244
WDR6	405.42	8	0	0.235906
ITGBL1	161.073	8	0	0.629301
EMP1	33.8558	8	4.31455e-05	0.149123
SHOX2	221.451	8	0	1.35387
DSG2	133.686	8	0	0.380524
PTHLH	307.926	8	0	1.00371
KRT7	99.5999	8	0	0.244214
SERPINB13	30.1213	8	0.000201194	5.77269
DRC3	278.767	8	0	0.628591
ATP5IF1	452.926	8	0	0.337419
SIPA1L2	575.368	8	0	0.264302
CRISPLD2	256.583	8	0	0.458398
OSBPL6	343.107	8	0	0.770674
FZD7	340.894	8	0	0.918156
RTL5	33.1579	8	5.76821e-05	0.196832
ARNT2	266.818	8	0	0.567376
FKBP15	256.09	8	0	0.447176
HIC1	70.1001	8	4.69402e-12	0.248482
TMEM109	67.5639	8	1.49861e-11	0.22654
NT5DC2	831.266	8	0	0.376397
PROM1	222.6	8	0	0.398068
STIM1	305.845	8	0	0.373657
PGF	245.217	8	0	0.754844
NTRK2	237.527	8	0	0.724544
GULP1	278.311	8	0	0.333129
RND3	296.861	8	0	0.417973
ROR1	144.791	8	0	0.242006
PTPRM	469.264	8	0	0.404197
PEG3	295.724	8	0	0.340202
UACA	287.969	8	0	0.27241
ITGA8	131.892	8	0	0.553485
HRC	147.769	8	0	0.522672
HNRNPA0	284.217	8	0	0.24515
C11orf96	175.082	8	0	0.788773
PGM5	83.2309	8	1.08802e-14	0.665703
C1QB	390.677	8	0	0.637758
CLEC11A	64.3887	8	6.37412e-11	0.229337
PPP1R13L	105.601	8	0	0.279973
SEC14L1	184.062	8	0	0.234718
SOX4	1012.16	8	0	0.30239
BAG3	209.408	8	0	0.551273
CCDC28A	229.993	8	0	0.343807
PLA2G4F	284.407	8	0	0.53689
EMILIN2	370.991	8	0	0.39627
CD14	397.208	8	0	0.426589
GAS2L2	178.154	8	0	1.29329
POLG2	66.1121	8	2.90743e-11	0.315966
NUDT4	498.116	8	0	0.30292
TBC1D8	215.795	8	0	0.470594
KRT75	51.1446	8	2.46101e-08	5.49075
HOXA6	108.726	8	0	0.601381
GRK3	236.131	8	0	0.365452
CDH5	66.0722	8	2.9609e-11	0.310145
PPFIBP1	232.27	8	0	0.282426
LARP1	84.8595	8	5.10703e-15	0.34416
SCD5	456.339	8	0	0.691698
NOP2	106.303	8	0	0.282515
C4orf19	248.739	8	0	0.401499
TIMMDC1	122.59	8	0	0.395693
ADAMTS2	156.978	8	0	0.507032
STAU2	139.397	8	0	0.373512
ATP5F1B	169.54	8	0	0.182832
TTLL10	231.771	8	0	0.747566
RGL1	293.336	8	0	0.359406
BTG2	174.838	8	0	0.42844
SSH3	24.3573	8	0.00199596	0.15257
VPS72	202.657	8	0	0.445218
ANKRD37	103.373	8	0	0.473234
TNFRSF14	331.964	8	0	0.593582
ALPP	22.7766	8	0.00366324	5.84236
MAP3K15	339.519	8	0	0.845236
ANKRD33B	119.431	8	0	0.742661
EPS8L2	44.5214	8	4.53413e-07	0.183693
DNM1	113.227	8	0	0.279578
RNF152	483.722	8	0	0.233598
IMMP2L	168.692	8	0	0.413776
HMGA2	748.402	8	0	0.319034
LPAR3	124.04	8	0	0.231794
PCDH17	293.044	8	0	0.444302
FAM189A2	232.634	8	0	0.802724
PLEKHG4B	482.73	8	0	0.383004
IVD	92.9334	8	1.11022e-16	0.309721
TCF7	210.435	8	0	0.563911
FAM20C	300.519	8	0	0.406416
OSR1	116.259	8	0	0.35329
IL1R1	241.043	8	0	0.337784
PDGFB	178.3	8	0	0.268059
PGGHG	101.485	8	0	0.424019
WDR66	294.481	8	0	0.49386
TGFB3	167.238	8	0	0.295615
CFAP77	189.905	8	0	2.45719
STIMATE	97.3211	8	0	0.31218
GUSB	275.628	8	0	0.462729
SMOC1	221.811	8	0	0.90859
DEPRECATED_ENSG00000133142	418.578	8	0	0.354368
ABCC3	244.292	8	0	0.410746
HMGN4	95.6437	8	0	0.372087
FAM166B	176.728	8	0	1.04638
LRATD1	329.928	8	0	0.524216
PLEKHM2	55.6397	8	3.31526e-09	0.192194
AGAP2	234.481	8	0	0.504543
HOXC6	172.898	8	0	0.849532
ECRG4	188.661	8	0	0.401161
CXCL1	262.789	8	0	1.25395
GPC1	621.018	8	0	0.172536
HOXB7	311.806	8	0	0.711579
PMEPA1	148.755	8	0	0.255526
C1QTNF8	102.429	8	0	2.04374
DPCD	281.263	8	0	0.378894
GNG11	135.455	8	0	0.219636
SECISBP2L	218.211	8	0	0.215119
FOSL1	242.091	8	0	0.872355
NPR 1.00	226.898	8	0	0.485544
KY	103.834	8	0	0.434994
INO80B	38.6418	8	5.72749e-06	0.177668
FABP5	350.524	8	0	0.331768
GAS1	247.279	8	0	0.271022
IGDCC4	166.39	8	0	0.50298
COL13A1	184.454	8	0	0.393008
PRKCG	281.299	8	0	0.818393
LAMC2	308.337	8	0	0.739102
PFKFB3	215.394	8	0	0.420108
DEPRECATED_ENSG00000057294	391.111	8	0	0.327347
KCNQ3	203.98	8	0	0.548323
PAM	329.881	8	0	0.222558
CUX2	117.029	8	0	1.51173
C11orf97	159.464	8	0	2.02068
MXI1	185.837	8	0	0.335249
PGR	178.467	8	0	0.607022
TTC25	260.63	8	0	0.483639
CA11	211.99	8	0	0.226381
BICD1	540.825	8	0	0.199686
CTSB	586.205	8	0	0.169248
TMCO3	166.973	8	0	0.517522
SOX6	366.53	8	0	0.331071
ASIC2	299.644	8	0	1.59237
DRC7	174.042	8	0	0.69692
TSPAN7	393.517	8	0	0.559531
ZC3H12A	326.225	8	0	0.451986
ANXA6	92.9643	8	1.11022e-16	0.156563
CD2AP	106.539	8	0	0.175449
CCDC170	349.189	8	0	0.432614
RUNX1T1	42.4921	8	1.09463e-06	0.274614
CLIC5	244.606	8	0	0.707469
ANGPT1	274.906	8	0	0.910789
ELF1	129.929	8	0	0.22708
CSRP1	506.387	8	0	0.317063
PCSK1N	235.349	8	0	0.364021
MCL1	382.126	8	0	0.309961
AFAP1L2	310.594	8	0	0.255188
PTPRU	500.96	8	0	0.186435
ATOX1	126.796	8	0	0.35377
NR2C2	246.611	8	0	0.347705
MZT2B	252.41	8	0	0.455842
PALD1	218.715	8	0	0.451057
PRPF38B	116.846	8	0	0.33151
TUBB3	213.182	8	0	0.690432
ZNF579	147.837	8	0	0.276018
WNT10A	313.418	8	0	0.55023
TGFBR3	331.268	8	0	0.401736
SSPN	34.978	8	2.69858e-05	0.269322
ENO1	117.062	8	0	0.209803
HIST1H1C	169.955	8	0	0.155014
PLXNA1	181.248	8	0	0.242769
SPART	260.557	8	0	0.259191
WNT4	150.236	8	0	0.325029
SOS 2	130.501	8	0	0.286516
ST3GAL4	408.442	8	0	0.298493
AIF1L	388.839	8	0	0.309609
MFGE8	782.643	8	0	0.374563
NELL1	178.98	8	0	0.727011
LRRK1	356.442	8	0	0.301255
DNAJA4	137.01	8	0	0.442194
HDAC9	290.408	8	0	0.431799
JMY	165.041	8	0	0.44399
TJP3	274.853	8	0	0.287774
GSDME	401.602	8	0	0.497551
CDH6	310.224	8	0	0.60568
TSHZ2	563.252	8	0	0.313862
ADGRG2	98.002	8	0	0.62286
ZNF160	122.352	8	0	0.222672
HOXD9	198.294	8	0	0.956678
ARHGDIB	315.572	8	0	0.356424
VMP1	391.673	8	0	0.317687
EVPL	333.087	8	0	0.261987
KAZALD1	415.894	8	0	0.575552
LRRC74B	147.694	8	0	1.98616
WDFY2	428.171	8	0	0.333959
EVA1B	69.6439	8	5.78559e-12	0.220328
KIZ	17.3984	8	0.0262175	0.273876
MAST4	354.539	8	0	0.334435
MYOF	193.399	8	0	0.269733
ST3GAL2	174.416	8	0	0.422618
DSC3	335.07	8	0	1.13641
LHFPL6	104.996	8	0	0.442949
SOD3	213.251	8	0	0.91689
CCSER1	244.243	8	0	0.332645
SEPTIN5	348.764	8	0	0.633178
HEG1	486.586	8	0	0.399776
METRN	127.886	8	0	0.290541
TMEM158	163.227	8	0	0.771354
FGFR2	962.706	8	0	0.387082
SBSPON	143.159	8	0	0.410707
MMP28	296.859	8	0	0.66567
RHEX	55.8589	8	3.00507e-09	0.160005
ZNF436	85.5338	8	3.77476e-15	0.209259
KIAA0100	123.941	8	0	0.295793
CNTNAP1	94.0327	8	1.11022e-16	0.370995
FAM189A1	343.548	8	0	0.964778
DEPRECATED_ENSG00000243910	157.882	8	0	1.3519
DST	255.823	8	0	0.324688
DNAJB1	76.7176	8	2.23266e-13	0.298182
SET	53.025	8	1.06651e-08	0.104232
PRRX2	323.435	8	0	0.679386
RALBP1	281.486	8	0	0.191802
AFDN	351.622	8	0	0.211774
BARX2	333.239	8	0	0.482778
AGPAT2	148.924	8	0	0.390377
SLC25A3	118.282	8	0	0.165244
TAGLN2	288.562	8	0	0.421572
NCALD	167.782	8	0	0.494924
FAM107B	424.594	8	0	0.314771
ISG20	195.431	8	0	0.805027
ALCAM	302.378	8	0	0.456246
SEMA7A	342.05	8	0	0.583466
CRISPLD1	269.57	8	0	0.490969
APOL4	284.174	8	0	0.332795
ZCCHC24	110.845	8	0	0.266234
ADAMTS9	83.7949	8	8.43769e-15	0.199538
GPC2	396.583	8	0	0.332479
RNF112	313.707	8	0	0.839297
ODC1	134.07	8	0	0.177426
PCED1A	61.4808	8	2.38572e-10	0.144217
JDP2	176.456	8	0	0.240252
PIAS3	155.471	8	0	0.224911
PLOD2	178.936	8	0	0.550861
WDR38	160.484	8	0	1.52442
PLOD1	722.056	8	0	0.339611
EDNRA	75.4128	8	4.07785e-13	0.224926
SPRY1	154.322	8	0	0.209431
IDO1	126.7	8	0	1.48485
DEPRECATED_ENSG00000176788	452.479	8	0	0.55564
HIST1H2BG	110.257	8	0	0.521079
C10orf82	261.938	8	0	0.514278
SLC4A3	100.321	8	0	0.339235
TOR1AIP2	163.718	8	0	0.215751
SH3BP2	170.754	8	0	0.46112
FAM71A	88.8155	8	7.77156e-16	0.96044
EFCAB12	194.142	8	0	0.768141
SORCS1	296.419	8	0	0.929217
EFEMP1	91.2727	8	2.22045e-16	0.356714
APLNR	74.9088	8	5.14477e-13	0.538256
TPM4	112.603	8	0	0.153763
CNBP	133.238	8	0	0.143139
LTBP1	193.302	8	0	0.321368
FAM166C	271.15	8	0	0.718816
LMO7	379.402	8	0	0.277008
DEPRECATED_ENSG00000132002	126.039	8	0	0.4231
APC2	324.509	8	0	0.868499
HOXB4	215.773	8	0	0.229727
PLPPR3	126.658	8	0	0.899571
PLCE1	203.148	8	0	0.337704
CYP27C1	431.504	8	0	0.395038
EPHX1	756.928	8	0	0.320868
PALM2-AKAP2	56.3414	8	2.42037e-09	0.186343
MED12L	251.636	8	0	0.712757
ADAMTS16	185.656	8	0	0.763432
CFAP54	282.643	8	0	0.664679
RASD1	205.938	8	0	0.680901
PTPRD	66.95	8	1.98369e-11	0.201185
RUNX2	177.927	8	0	0.253571
SEMA6D	241.616	8	0	0.529027
SCARB2	39.7251	8	3.60447e-06	0.107337
TNFRSF10B	85.9206	8	3.10862e-15	0.29239
IQGAP3	187.653	8	0	0.468938
RAB7B	378.474	8	0	0.498732
DOC2B	154.218	8	0	0.418313
MMP2	106.955	8	0	0.229655
CTSH	153.339	8	0	0.312568
PCM1	282.046	8	0	0.187839
RGS10	96.91	8	0	0.294028
L1TD1	282.73	8	0	0.684533
COL23A1	206.23	8	0	0.263211
TMEM167B	136.909	8	0	0.430641
CPXM1	197.718	8	0	0.233823
MAP2K6	256.176	8	0	0.309839
RNF144A	304.261	8	0	0.274965
HDHD5	113.408	8	0	0.304416
NTN1	181.22	8	0	0.230722
ALDH1A3	174.631	8	0	0.602518
FER	210.805	8	0	0.636063
SCGB1D2	144.153	8	0	1.60285
FLRT1	290.909	8	0	0.476728
SRP54	77.4735	8	1.5743e-13	0.595375
EPB41L3	319.496	8	0	0.444359
EFHC1	178.928	8	0	0.245641
FMN1	171.056	8	0	0.554528
THBS1	105.541	8	0	0.362203
URGCP	191.874	8	0	0.436058
CENPV	96.8062	8	0	0.241495
GRIA1	308.253	8	0	0.695491
KLHL25	15.0288	8	0.0585885	0.196355
UPK3B	280.017	8	0	0.380316
SH3RF2	297.447	8	0	0.395646
PJA2	117.093	8	0	0.128893
NRK	58.4946	8	9.19233e-10	0.448016
MUC5B	281.511	8	0	1.38028
GFRA2	87.5089	8	1.44329e-15	0.396772
EFNA5	17.9635	8	0.0215015	0.0885385
CAPG	154.204	8	0	0.237691
SPTLC2	92.9502	8	1.11022e-16	0.422671
FKBP10	152.182	8	0	0.230622
HOMEZ	154.888	8	0	0.415332
BLVRB	159.511	8	0	0.319938
LAMA2	69.3856	8	6.51235e-12	0.227315
RSPH4A	184.716	8	0	0.679456
FOSL2	256.889	8	0	0.240718
SCML1	329.253	8	0	0.424884
VANGL1	112.4	8	0	0.288072
GRHL3	366.885	8	0	0.520677
AFF3	219.72	8	0	0.627151
GP1BB	162.155	8	0	0.589568
RDH13	50.9099	8	2.731e-08	0.23151
TRPS1	177.499	8	0	0.372521
SLC8A1	167.856	8	0	0.350617
PHB2	68.415	8	1.01551e-11	0.309399
CD24	215.819	8	0	0.295274
NRXN3	253.611	8	0	0.333411
VPS53	171.206	8	0	0.243267
B3GNT5	242.144	8	0	0.3142
INTS8	87.0547	8	1.88738e-15	0.395075
DEPRECATED_ENSG00000107796	177.034	8	0	0.927539
RIMS4	190.874	8	0	0.845542
IBA57	70.2991	8	4.28468e-12	0.336518
AP3B1	127.042	8	0	0.161161
NETO2	484.736	8	0	0.35734
PALM3	124.211	8	0	0.43724
CDC42BPG	217.774	8	0	0.31777
TMCC1	291.575	8	0	0.646737
CHCHD2	19.6677	8	0.011669	0.0390251
DOCK4	331.468	8	0	0.352099
DAB2	381.766	8	0	0.617872
FXYD3	221.273	8	0	0.597386
FXR2	180.804	8	0	0.412939
CEP83	273.763	8	0	0.270609
S100A3	345.515	8	0	0.658581
POLE	153.786	8	0	0.360675
SYNPO2	60.2167	8	4.2263e-10	0.0783731
VASH2	277.745	8	0	0.567871
TEC	209.841	8	0	0.372562
VTCN1	104.106	8	0	0.511142
DEPRECATED_ENSG00000180817	24.8786	8	0.00162993	0.0545036
PPP1R15A	268.254	8	0	0.329745
RNF186	50.449	8	3.35004e-08	2.31894
FKBP9	208.244	8	0	0.266602
ABTB1	232.954	8	0	0.46715
ATP5MC3	262.324	8	0	0.337866
CALR	33.9852	8	4.08778e-05	0.0721942
RARB	333.723	8	0	0.210971
BASP1	979.282	8	0	0.315853
MAT2B	97.0998	8	0	0.23756
CEMIP	290.999	8	0	0.612956
CD93	41.9762	8	1.36825e-06	0.300515
MELTF	304.055	8	0	0.652907
SCD	185.035	8	0	0.205286
ZNF292	284.387	8	0	0.4155
EIF1	160.471	8	0	0.244008
SLC30A1	344.26	8	0	0.396332
DENND2A	90.1071	8	4.44089e-16	0.243136
NAV2	304.081	8	0	0.28605
ATP8B1	131.256	8	0	0.37162
FOXN1	319.199	8	0	0.633144
TMEM132A	338.029	8	0	0.270224
LIMS1	425.245	8	0	0.261981
DPP10	89.0062	8	7.77156e-16	0.175229
FAM43A	86.6172	8	2.22045e-15	0.358397
C1orf115	319.923	8	0	0.319735
HMGB2	210.26	8	0	0.187437
ADAM28	191.349	8	0	0.400355
SH3BP5	257.718	8	0	0.314247
DRC1	252.588	8	0	1.26556
FABP3	147.88	8	0	0.53203
IGF1R	298.98	8	0	0.310977
ARHGEF25	50.7721	8	2.90315e-08	0.179333
C2orf88	209.852	8	0	0.275115
ATXN2	133.252	8	0	0.325569
SPP1	206.033	8	0	0.805094
TNFAIP8L1	200.941	8	0	0.445957
SMAD9	304.655	8	0	0.279876
FREM2	331.448	8	0	0.431561
DZIP1	222.356	8	0	0.391485
CREB3L1	148.86	8	0	0.378657
IL6R	280.137	8	0	0.383829
STON2	243.195	8	0	0.297863
TSPAN3	125.396	8	0	0.0930418
IQGAP2	279.185	8	0	0.397183
MUC20	189.047	8	0	0.268074
C1orf116	301.602	8	0	0.737044
GPR162	57.5707	8	1.3933e-09	0.221676
BMP2	154.379	8	0	0.412491
CDT1	267.106	8	0	0.336357
TMEM176B	202.03	8	0	0.351871
LIPG	470.048	8	0	0.515194
CDH23	273.37	8	0	0.580887
JADE1	95.268	8	0	0.321963
HSD17B10	169.199	8	0	0.310806
EMX2	550.262	8	0	0.166414
HS6ST1	115.912	8	0	0.182833
TAB2	209.628	8	0	0.138032
EPN2	229.496	8	0	0.314088
STXBP1	265.492	8	0	0.264491
TIMM22	91.2618	8	2.22045e-16	0.466323
PHF12	311.161	8	0	0.278204
RIBC2	338.576	8	0	0.458158
TMEM167A	152.97	8	0	0.545609
DOC2A	163.087	8	0	0.997018
OLFML3	93.3294	8	1.11022e-16	0.235095
ZSCAN18	358	8	0	0.245939
SOCS7	140.869	8	0	0.314573
PKP3	127.416	8	0	0.224993
CLIC4	102.158	8	0	0.233014
MDFIC	78.4417	8	1.00586e-13	0.272484
EVX1	71.018	8	3.08098e-12	4.03365
TRMT9B	281.793	8	0	0.682455
ADCY5	250.663	8	0	0.531635
PRSS12	174.97	8	0	0.393204
ATG4D	395.612	8	0	0.200845
SHMT1	137.196	8	0	0.340876
CAST	403.383	8	0	0.392929
MYH10	313.869	8	0	0.199502
MEOX2	272.804	8	0	0.896685
BOC	420.777	8	0	0.273505
MCTP2	178.044	8	0	0.308148
CDKN1C	128.39	8	0	0.248255
SRC	345.258	8	0	0.205488
PLEKHA2	336.12	8	0	0.366516
NR2F1	177.524	8	0	0.258937
DEF6	461.128	8	0	0.298882
NUAK1	485.531	8	0	0.316403
UBA52	141.215	8	0	0.167509
TRAF3IP2	157.098	8	0	0.286058
MDM2	147.051	8	0	0.290437
PDCD6	146.814	8	0	0.377401
FCGBP	123.326	8	0	0.32408
CHST15	378.486	8	0	0.252736
RAF1	69.7705	8	5.45952e-12	0.380349
PMP22	130.983	8	0	0.271973
SCAF4	266.774	8	0	0.359509
TMEM123	38.3276	8	6.54839e-06	0.156177
RNF149	157.834	8	0	0.223224
SIGIRR	389.106	8	0	0.253523
ZEB2	105.588	8	0	0.377357
PDE8B	271.87	8	0	0.529265
SKAP1	379.808	8	0	0.640175
MLLT11	369.994	8	0	0.292752
TMEM138	186.214	8	0	0.393775
RFX5	301.794	8	0	0.367741
SELENOP	224.333	8	0	0.402319
DENND3	209.887	8	0	0.470627
IVNS1ABP	80.9196	8	3.18634e-14	0.335356
ATP8A2	208.523	8	0	0.915828
RNF183	140.913	8	0	0.665589
ARL6IP4	171.509	8	0	0.279263
FCGRT	189.136	8	0	0.260637
NME2	29.4848	8	0.000260598	0.0647167
FLNC	80.967	8	3.11973e-14	0.279484
LMO2	338.74	8	0	0.202438
TSPAN4	160.559	8	0	0.289329
PDE3A	267.117	8	0	0.40245
TMEM190	119.734	8	0	1.36996
POLD1	130.185	8	0	0.223204
ATRX	127.467	8	0	0.410751
DNAH11	245.335	8	0	0.95558
ERC2	256.377	8	0	0.852497
SMIM24	173.932	8	0	0.244659
SLC5A3	301.717	8	0	0.235912
AFAP1L1	88.5285	8	8.88178e-16	0.408001
ITPRID2	106.128	8	0	0.456774
EGFR	480.521	8	0	0.282464
MAP3K8	159.348	8	0	0.444412
DAPK1	376.468	8	0	0.360387
CLMP	79.0075	8	7.73825e-14	0.412195
IKZF2	235.489	8	0	0.457321
CYSTM1	275.737	8	0	0.494757
ZNF316	200.985	8	0	0.267961
SQSTM1	228.976	8	0	0.253238
AKAP9	58.7734	8	8.10693e-10	0.175171
SMAD5	170.257	8	0	0.294763
KISS1R	102.961	8	0	0.891318
IER2	209.38	8	0	0.375392
CUEDC1	572.602	8	0	0.27505
LMOD1	172.693	8	0	0.85417
SGK1	119.239	8	0	0.318636
AMIGO2	114.264	8	0	0.605469
SPA17	206.785	8	0	0.667135
TMEM170A	119.962	8	0	0.452934
TMED7	83.1249	8	1.14353e-14	0.216772
FXYD1	254.33	8	0	0.217751
ITSN2	174.547	8	0	0.47683
AHCYL1	129.183	8	0	0.213784
HECTD4	198.906	8	0	0.314903
SPEF1	220.757	8	0	1.16689
MFSD2A	364.096	8	0	0.429109
AEBP1	66.0219	8	3.02953e-11	0.207028
XYLT1	291.232	8	0	0.386774
ANXA5	181.872	8	0	0.130486
ARRDC2	92.6026	8	1.11022e-16	0.597399
SLC6A8	245.095	8	0	0.37111
IGDCC3	274.353	8	0	0.649587
NRIP1	167.041	8	0	0.285895
LGR4	274.031	8	0	0.288078
PRR5L	319.117	8	0	0.437745
TMC4	249.026	8	0	0.211275
CNN3	80.373	8	4.10783e-14	0.085772
SLC39A7	111.219	8	0	0.288342
TRIM45	226.435	8	0	0.490686
DEPRECATED_ENSG00000186591	128.681	8	0	0.168728
SLC20A2	293.173	8	0	0.349951
PRELID2	250.191	8	0	0.385087
MDFI	303.534	8	0	0.303599
DEPRECATED_ENSG00000106538	152.833	8	0	0.156357
DEPP1	148.845	8	0	0.482227
WDR86	401.376	8	0	0.341305
RALGPS2	172.29	8	0	0.273279
SLC9A3R1	382.182	8	0	0.277916
ITPR2	30.7559	8	0.000155273	0.231574
ALDH3B2	250.457	8	0	0.464089
GRAMD2B	63.9979	8	7.61371e-11	0.229784
C1orf87	86.1213	8	2.88658e-15	1.71782
RNF212	330.178	8	0	0.316296
SERINC2	405.42	8	0	0.220519
CARD10	99.8864	8	0	0.218931
UBE2D3	124.243	8	0	0.176782
TAF1D	137.441	8	0	0.209582
CHI3L1	317.021	8	0	0.668911
ALPL	224.932	8	0	0.324087
SLC38A1	116.473	8	0	0.211832
LEF1	400.03	8	0	0.230508
S100A16	293.683	8	0	0.23754
SMAD6	304.878	8	0	0.267603
YPEL2	203.94	8	0	0.217141
HPSE2	145.38	8	0	0.402326
SERINC1	242.645	8	0	0.25121
CCDC8	469.412	8	0	0.261154
CFAP52	100.929	8	0	2.72557
SERPINB9	383.186	8	0	0.389141
ST6GALNAC3	167.59	8	0	0.527111
TOP2A	67.0922	8	1.859e-11	0.199492
ZFYVE28	227.423	8	0	0.401181
YWHAQ	138.286	8	0	0.138099
C11orf16	106.164	8	0	2.66222
CASZ1	51.4195	8	2.17829e-08	0.206474
PTN	148.028	8	0	0.204472
CFAP36	212.215	8	0	0.355469
SLCO2B1	322.555	8	0	0.536262
SIX1	209.299	8	0	0.872294
PDGFA	448.167	8	0	0.395771
NPEPPS	174.788	8	0	0.145269
ITGB8	158.005	8	0	0.323124
GPSM1	107.758	8	0	0.31724
TNS3	274.863	8	0	0.258969
ESYT2	163.578	8	0	0.136921
ERICH3	174.886	8	0	1.09537
SAMD12	83.6624	8	8.88178e-15	0.493448
BACE2	163.156	8	0	0.200669
SFRP2	50.6344	8	3.08587e-08	0.424346
NCAM1	201.844	8	0	0.505522
NUS1	101.658	8	0	0.222748
SLC26A11	239.512	8	0	0.192304
SNHG32	102.376	8	0	0.0946408
RIIAD1	115.835	8	0	1.32523
IMPG2	302.099	8	0	0.716909
ISG20L2	131.878	8	0	0.439276
GLT8D2	50.5004	8	3.27465e-08	0.240367
E2F1	60.4953	8	3.7263e-10	0.214229
DLX2	155.234	8	0	1.40657
DHRS3	108.69	8	0	0.222561
FBN1	48.255	8	8.83021e-08	0.186141
AK7	246.191	8	0	0.737322
FABP6	82.1953	8	1.76525e-14	2.17857
PAMR1	125.629	8	0	0.331869
IFI16	222.286	8	0	0.398246
TJP2	203.481	8	0	0.513871
VPS13C	137.577	8	0	0.35336
LBH	31.8202	8	0.000100306	0.136827
ZBED2	224.874	8	0	0.64401
GVQW3	291.692	8	0	0.425174
SPNS2	156.312	8	0	0.555892
ATP2A2	133.435	8	0	0.146887
ANAPC4	222.017	8	0	0.353343
ALDOC	41.1918	8	1.91935e-06	0.244741
QDPR	116.073	8	0	0.314865
GDE1	166.573	8	0	0.240611
LRRC23	206.317	8	0	0.411429
LGALS1	105.54	8	0	0.31727
CAPN5	225.073	8	0	0.195128
NFATC4	141.043	8	0	0.232078
FGD6	190.599	8	0	0.529125
ZNF503	153.433	8	0	0.262955
ZBTB10	231.418	8	0	0.211351
EFNA2	180.259	8	0	0.698239
SH3BGRL3	672.299	8	0	0.200731
C22orf15	168.425	8	0	0.826013
ARHGAP40	309.345	8	0	0.682992
HABP4	176.663	8	0	0.275576
PDZRN3	234.845	8	0	0.28766
ARHGEF4	242.27	8	0	0.255782
PMVK	133.01	8	0	0.316998
UST	231.65	8	0	0.537643
SHD	267.194	8	0	0.973979
RIPOR3	95.5456	8	0	0.362232
INKA1	282.096	8	0	0.458918
SDC3	610.012	8	0	0.331862
PHACTR2	257.925	8	0	0.378726
TSHZ3	78.0047	8	1.23124e-13	0.227605
HYDIN	88.6367	8	8.88178e-16	0.239297
DEPRECATED_ENSG00000147872	104.641	8	0	0.340563
IER5	367.102	8	0	0.343589
LRMDA	376.007	8	0	0.41181
TFRC	267.362	8	0	0.271359
PRTG	173.434	8	0	0.377678
EVA1C	320.307	8	0	0.730007
MYLIP	173.551	8	0	0.27329
WIPI1	232.876	8	0	0.231012
RORC	222.641	8	0	0.283039
TERF2IP	270.072	8	0	0.25956
TIAM1	110.58	8	0	0.331856
TBC1D15	186.373	8	0	0.329963
OCIAD2	177.099	8	0	0.178496
RBM15	114.218	8	0	0.15741
MYB	137.31	8	0	0.497657
RAD21	64.6991	8	5.53465e-11	0.0769674
BCL6	187.013	8	0	0.562389
CCDC151	151.3	8	0	0.623636
DYNC2H1	199.963	8	0	0.299829
NRTN	212.355	8	0	0.751401
MXRA8	88.9672	8	7.77156e-16	0.302677
KIAA1324	175.833	8	0	1.04493
METRNL	83.238	8	1.08802e-14	0.228627
REV3L	247.249	8	0	0.265219
MASP1	100.187	8	0	0.76554
ENAH	787.599	8	0	0.201399
TCTEX1D4	119.104	8	0	1.12427
ZNF467	213.176	8	0	0.266708
STEAP3	314.314	8	0	0.58492
STAG2	29.0953	8	0.000305114	0.278178
RASSF9	192.984	8	0	0.468915
GNAI1	48.722	8	7.18755e-08	0.0863469
LNX1	148.651	8	0	0.59622
FBLN7	123.877	8	0	0.40291
CDK18	125.33	8	0	0.302778
PTP4A3	128.097	8	0	0.169415
TXNIP	85.5472	8	3.66374e-15	0.21665
TUBB	131.093	8	0	0.17932
CD34	83.892	8	7.99361e-15	0.378747
MYEF2	422.831	8	0	0.175766
SRRT	293.904	8	0	0.293453
CDC16	313.847	8	0	0.229478
SLC2A4RG	125.811	8	0	0.352049
MORF4L2	119.009	8	0	0.12343
KNDC1	220.29	8	0	0.202688
TM7SF3	39.7019	8	3.64038e-06	0.308165
ARMCX6	168.398	8	0	0.339863
GPR153	204.424	8	0	0.484041
HOXB3	140.267	8	0	0.182225
BCORL1	154.504	8	0	0.396947
HOXD12	158.176	8	0	1.2401
MOAP1	299.914	8	0	0.170874
TMPRSS3	307.284	8	0	0.497233
LAPTM4B	92.7082	8	1.11022e-16	0.130307
NT5E	308.932	8	0	0.879997
SPACA9	170.883	8	0	0.419655
ATP6V0B	194.629	8	0	0.408619
MACC1	53.1088	8	1.02739e-08	0.315829
SLCO3A1	285.569	8	0	0.675188
NFATC2	29.226	8	0.0002894	0.280887
DUSP10	382.542	8	0	0.344398
SH3BP1	356.267	8	0	0.24991
DPYSL4	128.832	8	0	0.515132
FHOD1	219.797	8	0	0.610834
SAP18	162.906	8	0	0.218325
CSPG4	147.166	8	0	0.236194
PLPP2	188.109	8	0	0.214249
TPST1	157.98	8	0	0.279818
RIBC1	177.633	8	0	0.459448
PIP4K2A	433.491	8	0	0.410404
DEPRECATED_ENSG00000272391	105.648	8	0	0.26051
GEM	195.23	8	0	0.570222
PLEKHG6	225.398	8	0	0.263726
AC008397.1	94.899	8	0	0.575079
HCFC1R1	257.047	8	0	0.184119
WDR54	207.37	8	0	0.331853
FBXO17	142.411	8	0	0.23881
JRK	107.382	8	0	0.362371
IMPAD1	159.111	8	0	0.258245
PSMB6	125.661	8	0	0.364188
STX18	154.16	8	0	0.370067
MBNL2	170.358	8	0	0.251801
C2CD4C	146.901	8	0	0.647578
ZNF330	227.671	8	0	0.289675
GALNT16	161.446	8	0	0.451501
KRT18	49.3025	8	5.5628e-08	0.121563
EZR	109.682	8	0	0.302397
TXK	158.685	8	0	0.501103
GOLM1	660.516	8	0	0.271596
RAP1GAP	139.72	8	0	0.209088
MBP	142.363	8	0	0.449358
MECOM	161.877	8	0	0.280572
FAM20A	99.5474	8	0	0.295026
ATAD3B	36.4822	8	1.43271e-05	0.110086
YWHAZ	41.2956	8	1.83536e-06	0.124449
GASK1B	57.1871	8	1.65557e-09	0.354888
CTNND1	62.207	8	1.71676e-10	0.108512
GSTCD	170.898	8	0	0.595757
SSC5D	62.1065	8	1.79677e-10	0.329891
LRRC10B	185.211	8	0	1.07525
EIF4A2	121.755	8	0	0.13055
TCEA3	278.417	8	0	0.460902
NR4A3	44.0488	8	5.57016e-07	0.573643
TP53INP2	116.898	8	0	0.583025
C19orf33	338.102	8	0	0.328931
NDUFV2	113.099	8	0	0.233578
PROSER2	69.4057	8	6.45262e-12	0.395622
PXDC1	180.445	8	0	0.397699
ZHX2	316.561	8	0	0.28688
LIMD2	326.913	8	0	0.309541
SLC16A14	70.0392	8	4.82692e-12	0.421586
FAM181B	123.629	8	0	0.529974
LARGE2	175.483	8	0	0.282742
IRF8	261.1	8	0	0.619141
FRAS1	177.918	8	0	0.260393
PLCD3	157.98	8	0	0.270713
DPH1	205.672	8	0	0.344771
AMN	234.577	8	0	0.684259
WIF1	180.027	8	0	0.809919
FRA10AC1	322.606	8	0	0.434344
PTGS2	162.929	8	0	1.00603
SEC62	227.268	8	0	0.166584
SLC1A5	88.3572	8	9.99201e-16	0.232304
C4orf47	198.516	8	0	0.431331
SLC29A2	235.374	8	0	0.259905
TCF12	48.8682	8	6.7384e-08	0.0911522
IRS2	120.412	8	0	0.354472
PILRB	32.053	8	9.11257e-05	0.123386
SLC35A4	62.2468	8	1.68607e-10	0.264381
GRHL2	58.703	8	8.3683e-10	0.133301
FOXP4	169.204	8	0	0.19772
PPIL6	181.21	8	0	0.425383
ZNF444	356.974	8	0	0.267611
PUM2	85.6403	8	3.55271e-15	0.0951256
CHDH	325.15	8	0	0.309936
PHACTR1	307.446	8	0	0.554675
MAN1A1	95.6979	8	0	0.233476
CACHD1	169.829	8	0	0.326617
ISM1	135.241	8	0	0.697772
HMOX1	146.405	8	0	0.576792
GCNT1	141.493	8	0	0.283641
MLLT3	44.6947	8	4.20422e-07	0.216474
BOK	116.044	8	0	0.366463
PAQR7	222.42	8	0	0.217909
SH3BGRL2	307.149	8	0	0.190552
KRT14	138.332	8	0	0.649787
RAPGEF3	130.307	8	0	0.166991
CADPS	142.032	8	0	0.643941
RAMP2	108.68	8	0	0.291669
STC1	203.296	8	0	0.382447
VWC2	220.978	8	0	0.695656
HIPK3	170.029	8	0	0.210107
HOXC10	151.981	8	0	1.60932
COX6A1	125.95	8	0	0.139842
TMEM19	317.37	8	0	0.418972
PTPN3	186.763	8	0	0.533566
MPP7	226.663	8	0	0.348437
SLC2A9	312.559	8	0	0.262797
S100A11	227.872	8	0	0.458221
TRAM2	118.993	8	0	0.142015
CYBA	199.965	8	0	0.239524
PLXNA4	197.199	8	0	0.447682
LTBP4	938.695	8	0	0.213116
CPNE3	255.185	8	0	0.256595
SUSD4	192.169	8	0	0.214726
BICDL1	192.589	8	0	0.439953
HOPX	171.823	8	0	0.771184
GSDMB	264.087	8	0	0.40273
CHRD	185.926	8	0	0.592536
NUP153	106.289	8	0	0.227796
HMBOX1	383.521	8	0	0.371484
GTSE1	136.639	8	0	0.293801
CRYGN	240.958	8	0	0.577722
SYNDIG1	184.68	8	0	0.499923
VIPR1	399.542	8	0	0.643958
IKZF3	225.411	8	0	1.54288
ITGA3	215.376	8	0	0.257252
C4orf3	129.105	8	0	0.218205
RNF7	7.70094	8	0.463214	0.0347421
SDCBP	142.851	8	0	0.327907
RASA1	82.8772	8	1.28786e-14	0.470316
CDS1	149.638	8	0	0.43201
KPNB1	64.898	8	5.05539e-11	0.368721
COL1A2	91.2707	8	2.22045e-16	0.275377
JCAD	90.6113	8	3.33067e-16	0.257445
CCDC65	190.206	8	0	0.648521
SEPTIN11	144.262	8	0	0.172906
IKBKB	114.936	8	0	0.194532
CLDN7	98.7589	8	0	0.19324
BTG3	199.876	8	0	0.363576
RBBP8NL	175.701	8	0	0.356331
TTLL9	206.772	8	0	0.696587
FYN	184.305	8	0	0.244083
OLFML2A	235.219	8	0	0.206483
MMP16	81.3052	8	2.66454e-14	0.180194
NWD1	111.15	8	0	0.815465
PDIA3	28.3641	8	0.000409746	0.0662504
CCDC6	299.841	8	0	0.159843
FOXRED1	178.431	8	0	0.344669
XBP1	87.289	8	1.66533e-15	0.254933
WWC1	183.03	8	0	0.207074
PCP4	196.168	8	0	0.803618
SOSTDC1	148.347	8	0	0.286016
OSMR	512.465	8	0	0.396983
PPP4R3B	162.075	8	0	0.188025
HIP1R	161.308	8	0	0.224807
JAM3	98.1169	8	0	0.208554
PAN3	162.452	8	0	0.139725
DUSP4	163.171	8	0	0.275652
GIPC1	116.615	8	0	0.218335
CREB3L2	54.3278	8	5.96316e-09	0.272241
AHR	243.328	8	0	0.338478
BRI3	123.309	8	0	0.335584
IFI6	45.7425	8	2.66048e-07	0.242212
HOXA4	80.3689	8	4.11893e-14	0.207288
DPYSL3	79.0524	8	7.58282e-14	0.27351
STC2	253.542	8	0	0.49676
C11orf95	64.806	8	5.27158e-11	0.148415
ALDH4A1	276.768	8	0	0.255037
ACCS	51.6382	8	1.97669e-08	0.282926
IQGAP1	106.313	8	0	0.249957
ICA1	184.245	8	0	0.508931
SRPX2	173.014	8	0	0.739353
RNF19A	211.86	8	0	0.308231
TMEM204	80.1791	8	4.4964e-14	0.30845
KIF7	387.581	8	0	0.255788
DMTN	205.411	8	0	0.296467
PSD	101.242	8	0	0.304547
SPHK1	182.728	8	0	0.448729
IFT57	130.471	8	0	0.261423
KCTD1	343.557	8	0	0.329164
SEC61G	107.526	8	0	0.487863
TAFA5	414.046	8	0	0.314239
EPHA4	211.397	8	0	0.247053
CUL4B	203.591	8	0	0.16565
BCL3	289.945	8	0	0.341232
ROR2	302.457	8	0	0.315807
GJC2	151.495	8	0	0.32076
AXL	168.231	8	0	0.289514
IFT27	194.074	8	0	0.30896
LEMD1	228.5	8	0	0.5709
GSN	413.703	8	0	0.361805
MARVELD1	38.4853	8	6.12275e-06	0.214447
SLC38A2	183.866	8	0	0.28928
SPRY2	15.7153	8	0.0466404	0.0762629
FOXN4	152.361	8	0	0.966184
CEP85L	243.329	8	0	0.244779
RYR3	235.824	8	0	0.90204
SORCS2	65.6372	8	3.61025e-11	0.152309
DLG4	157.515	8	0	0.182234
EPHA2	118.688	8	0	0.254988
PGBD5	205.451	8	0	0.362409
GPR161	377.019	8	0	0.356304
WBP2	287.875	8	0	0.280896
FJX1	122.681	8	0	0.299131
SYNJ2	135.732	8	0	0.208398
BTG1	49.0362	8	6.25702e-08	0.110251
GJA4	154.671	8	0	0.922127
FERMT1	263.729	8	0	0.532467
SIM2	180.557	8	0	0.835122
SP9	99.2765	8	0	1.66254
EFHC2	191.251	8	0	0.581267
PPP1R9A	278.051	8	0	0.228712
CETN2	95.1625	8	0	0.124184
EFNA1	154.689	8	0	0.140171
FKBP2	176.646	8	0	0.207548
IFT140	196.169	8	0	0.211726
DAAM1	100.008	8	0	0.148056
GALNT4	164.582	8	0	0.363326
USP31	419.665	8	0	0.269742
CACNG7	208.18	8	0	0.895489
UBE2E2	360.597	8	0	0.189958
FOXRED2	166.503	8	0	0.37657
LCA5	168.987	8	0	0.347001
SSC4D	188.248	8	0	0.428518
DVL1	206.589	8	0	0.133299
GFRA1	140.582	8	0	0.527167
ECHDC3	276.288	8	0	0.790816
ARF6	218.051	8	0	0.231524
NSMF	403.991	8	0	0.258638
PARVB	162.293	8	0	0.614915
USP9X	168.076	8	0	0.119423
AMN1	207.616	8	0	0.261509
LIMS2	259.869	8	0	0.357081
DCAF12L1	177.658	8	0	0.327963
FAH	405.409	8	0	0.28048
KDM3A	52.8014	8	1.17822e-08	0.21916
ZNF608	247.576	8	0	0.172606
LNPK	203.865	8	0	0.472778
SSR4	53.6331	8	8.13215e-09	0.0911435
BBC3	28.2266	8	0.000433027	0.219283
CYB5R1	204.411	8	0	0.242799
PRICKLE1	170.11	8	0	0.350932
DAPK2	225.797	8	0	0.379581
PLEKHG1	135.586	8	0	0.20955
ZFPM2	228.354	8	0	0.717362
SLC23A1	112.018	8	0	2.55264
KCNN1	96.3232	8	0	0.527695
GSTM3	145.518	8	0	0.423335
DEPRECATED_ENSG00000141524	173.015	8	0	0.455411
BIN1	133.063	8	0	0.193927
LDLR	113.52	8	0	0.329817
TUBB2A	176.39	8	0	0.161512
DUSP7	212.105	8	0	0.229055
ODAM	109.031	8	0	1.42455
PPP1R10	187.647	8	0	0.290026
CCND2	121.618	8	0	0.126909
DDX5	293.944	8	0	0.278374
BRWD3	86.8569	8	1.9984e-15	0.214987
SASH1	190.992	8	0	0.310035
WNT6	154.862	8	0	0.302831
CHL1	180.415	8	0	0.452197
TMEM141	38.5295	8	6.00855e-06	0.207518
PSENEN	117.679	8	0	0.319369
PROX1	246.326	8	0	0.492307
CHN1	147.105	8	0	0.250095
HMGN3	64.7674	8	5.36502e-11	0.247706
PCSK6	41.277	8	1.85016e-06	0.404319
TNFRSF10D	73.9412	8	8.03468e-13	0.392904
PAFAH1B1	74.4025	8	6.49703e-13	0.107287
KCNK1	255.168	8	0	0.323748
RNF227	117.597	8	0	0.360989
FLT4	45.225	8	3.33574e-07	0.34687
PECAM1	58.2299	8	1.03563e-09	0.364477
TMEM164	85.1994	8	4.32987e-15	0.503279
C21orf58	56.4064	8	2.35073e-09	0.146201
PLPP1	75.9614	8	3.16525e-13	0.132707
BEST4	129.525	8	0	1.07944
TTC21A	158.567	8	0	0.433189
GLI1	202.167	8	0	0.824497
KMT2C	129.028	8	0	0.164537
C15orf39	218.904	8	0	0.272732
RUVBL2	216.798	8	0	0.246257
GGT6	161.868	8	0	0.336998
IFITM3	333.15	8	0	0.200529
RCSD1	74.6054	8	5.91638e-13	0.298095
CTBP2	21.3683	8	0.00623072	0.0404672
[truncated: 4,862 more rows]

## Sheet: MüllerianAxis_Epi_scRNAseq
gene	waldStat	df	pvalue	meanLogFC
MTRNR2L8	502.824	8	0	0.636627
ZFP36	172.575	8	0	0.15172
ATF3	125.753	8	0	0.140345
ID3	3503.15	8	0	0.717216
ID1	2845.01	8	0	0.503515
KRT17	316.938	8	0	0.460608
NR4A1	368.653	8	0	0.184687
MTRNR2L12	505.472	8	0	0.502408
CCN1	768.033	8	0	0.302109
CCN2	1156.97	8	0	0.535052
FOSB	182.304	8	0	0.121443
FOS	76.5618	8	2.39919e-13	0.0896489
DUSP1	49.1011	8	6.08036e-08	0.0840884
JUNB	290.691	8	0	0.190428
PNOC	2157.41	8	0	0.602294
IGFBP7	3557.95	8	0	0.549888
EGR1	451.228	8	0	0.198728
TACSTD2	478.358	8	0	0.247151
S100A2	1718.14	8	0	0.530997
SLPI	566.094	8	0	0.349279
KLF6	92.8151	8	1.11022e-16	0.121497
GADD45B	81.8063	8	2.12053e-14	0.0886702
NFKBIA	252.623	8	0	0.233135
KRT5	2392.12	8	0	0.858403
VIM	728.911	8	0	0.404977
UCA1	2453.58	8	0	0.953882
BTG2	163.521	8	0	0.193817
DDIT4	1014.15	8	0	0.287309
CEBPD	1049.59	8	0	0.481303
MMP7	152.018	8	0	0.403753
KRT19	2663.16	8	0	0.392445
DLX5	1320.78	8	0	1.10921
SOCS3	440.077	8	0	0.298891
MSX1	2348.92	8	0	0.820267
DUSP2	45.7676	8	2.63149e-07	0.235288
ID2	1644.48	8	0	0.36059
CLDN4	62.0559	8	1.83851e-10	0.0873503
DNAJB1	81.985	8	1.94289e-14	0.150794
PPP1R15A	49.1447	8	5.96434e-08	0.122476
SAT1	701.871	8	0	0.183754
WFDC2	1819.43	8	0	0.225828
IER3	144.234	8	0	0.204776
IER2	308.681	8	0	0.105398
JUN	381.431	8	0	0.108422
ELF3	131.467	8	0	0.0513288
NEAT1	617.319	8	0	0.191736
MSLN	2287.13	8	0	0.353494
ADAMTS1	992.649	8	0	0.440154
ASS1	2434.78	8	0	0.694298
KLF10	240.01	8	0	0.184562
ITPKC	191.477	8	0	0.326614
MAFF	320.849	8	0	0.273345
S100A11	3002.76	8	0	0.238696
TM4SF1	534.184	8	0	0.757491
PSAT1	2830.71	8	0	0.383656
PDLIM1	2722.91	8	0	0.367658
CRIP1	525.701	8	0	0.174915
IRF1	411.333	8	0	0.352661
RNASE1	476.899	8	0	0.443677
LGMN	2649.21	8	0	0.503909
CLU	187.8	8	0	0.242074
KRT13	771.564	8	0	1.50066
TXNIP	352.816	8	0	0.264936
CLDN3	350.94	8	0	0.231879
HES1	88.5323	8	8.88178e-16	0.252057
FGF9	3297.65	8	0	0.781113
BST2	351.479	8	0	0.15258
BHLHE40	374.701	8	0	0.188517
FBN2	2345.82	8	0	0.775593
IGFBP3	1348.82	8	0	0.706516
CDKN1C	112.732	8	0	0.242557
S100A6	299.377	8	0	0.203681
LGALS1	278.282	8	0	0.262189
RHOB	60.9828	8	2.98898e-10	0.102802
SERPINE2	695.82	8	0	0.451639
ID4	1228.96	8	0	0.224696
LYPD1	2352.45	8	0	0.846194
MSX2	1448.83	8	0	0.907727
JUND	349.679	8	0	0.0887343
IFITM3	2305.8	8	0	0.354366
SOX17	1150.83	8	0	0.268352
IFITM1	732.882	8	0	0.458719
NFKBIZ	308.198	8	0	0.353616
GADD45A	636.378	8	0	0.332667
ANXA1	323.745	8	0	0.237765
SOX4	638.929	8	0	0.237496
LGR5	2311.07	8	0	0.622617
AC020916.1	89.2161	8	6.66134e-16	0.147049
H1FX	444.49	8	0	0.220912
CERNA2	844.245	8	0	0.361681
ZFP36L2	218.77	8	0	0.211313
SEMA3E	1324.92	8	0	0.738682
IFI6	435.429	8	0	0.477884
SPON1	884.464	8	0	0.530287
IFI27	86.3402	8	2.55351e-15	0.388088
ERP27	1718.3	8	0	0.794245
PERP	3348.83	8	0	0.345896
SAMHD1	1841.26	8	0	0.706971
MFGE8	1662.03	8	0	0.429552
H1F0	338.167	8	0	0.125183
ITGA2	2478.53	8	0	0.669868
CRABP2	742.537	8	0	0.255471
MDK	285.743	8	0	0.152593
NCOA7	489.29	8	0	0.359665
MYADM	250.948	8	0	0.176711
IER5L	93.1461	8	1.11022e-16	0.111937
LMNA	92.484	8	1.11022e-16	0.127486
S100A4	510.561	8	0	0.460129
MCL1	322.786	8	0	0.240854
LDHA	278.689	8	0	0.154228
HPGD	732.056	8	0	0.477675
SQSTM1	55.6052	8	3.36691e-09	0.177631
THSD4	1758.04	8	0	0.506326
TNFRSF12A	24.8128	8	0.00167224	0.0655071
MIR205HG	1433.59	8	0	0.764455
HES4	149.953	8	0	0.250858
AC007906.2	70.422	8	4.04987e-12	0.215785
FABP5	1603.62	8	0	0.688169
CTSB	1660.84	8	0	0.281386
SOX9	124.939	8	0	0.148938
SCGB2A1	1076.24	8	0	0.462472
PTGDS	1095.78	8	0	0.887096
CXCL2	105.264	8	0	0.849294
AL138963.4	115.618	8	0	0.113322
CCNL1	351.841	8	0	0.141658
KCNQ1OT1	105.763	8	0	0.0712196
CXCL14	578.65	8	0	1.16287
SPARC	431.138	8	0	0.53885
PART1	2551.72	8	0	0.597886
CLDN6	546.252	8	0	0.445965
DAPL1	1040.11	8	0	1.25619
ALDH1A1	744.836	8	0	0.566621
BCAT1	966.242	8	0	0.426549
TUBA1A	479.827	8	0	0.237778
KRT7	379.073	8	0	0.208146
UBC	138.322	8	0	0.0902577
AC007952.4	152.171	8	0	0.264124
IGFBP5	157.851	8	0	0.379931
MFAP2	158.442	8	0	0.0996533
PLK2	581.481	8	0	0.24699
IGFBP4	1384.79	8	0	0.730241
WNT7A	930.185	8	0	0.392641
CSRNP1	200.03	8	0	0.104842
CITED2	487.869	8	0	0.247311
CDKN1A	499.182	8	0	0.324521
MAP1B	1097.65	8	0	0.633757
AQP3	1501.32	8	0	0.808648
PLAT	1322.93	8	0	1.07506
FOLR1	673.434	8	0	0.223416
TSPAN1	1263.07	8	0	0.399002
CMTM6	1379.07	8	0	0.250092
RASD1	432.537	8	0	0.442545
CD24	247.499	8	0	0.197429
HIST1H1E	227.805	8	0	0.16658
WNT11	1061.15	8	0	0.884058
SLC14A1	1571.11	8	0	1.03498
CLDN1	1303.83	8	0	0.855437
DDIT3	228.593	8	0	0.19341
PLCB1	1065.31	8	0	0.364753
CALML3	413.792	8	0	1.69962
DCDC2	1905.62	8	0	0.495165
MUC16	324.783	8	0	0.364429
ZFP36L1	91.0551	8	3.33067e-16	0.070783
CD74	628.874	8	0	0.234104
KLF4	41.0786	8	2.01523e-06	0.118576
EFNB2	1737.91	8	0	0.338362
PCP4	1466.41	8	0	0.60585
RESF1	776.28	8	0	0.267856
NRARP	157.276	8	0	0.32501
MARCKS	2352.69	8	0	0.332627
COL9A1	556.818	8	0	0.560217
PTN	819.172	8	0	0.275656
RRAD	36.2052	8	1.61045e-05	0.601913
CCND1	351.846	8	0	0.280837
ACKR3	986.829	8	0	0.401353
BAMBI	91.9555	8	2.22045e-16	0.25258
NEDD9	698.474	8	0	0.294637
TSC22D1	194.71	8	0	0.0957799
EPHX1	1497.39	8	0	0.326787
RND3	103.58	8	0	0.135266
XIST	99.532	8	0	0.0782755
CRISPLD1	1360.72	8	0	0.624772
WT1	1781.62	8	0	0.804
HTRA1	1561.05	8	0	0.501258
TUBA1B	115.28	8	0	0.0926907
NUPR1	1798.74	8	0	0.523833
EZR	228.256	8	0	0.159991
STMN1	316.394	8	0	0.172696
CDH2	1426.02	8	0	0.464301
VASN	558.296	8	0	0.363784
TUBB4B	83.4754	8	9.76996e-15	0.0461321
RARRES1	543.593	8	0	0.821428
LGALS3	371.747	8	0	0.281834
CRTAC1	1634.97	8	0	0.932065
PIM3	127.947	8	0	0.113191
TAGLN2	475.11	8	0	0.126717
PAX8-AS1	245.148	8	0	0.21224
ANKRD37	175.467	8	0	0.292317
BEX1	334.822	8	0	0.299763
NUAK2	991.441	8	0	0.481134
CKB	42.6722	8	1.01251e-06	0.131895
ECRG4	575.257	8	0	0.456624
EMP1	35.8991	8	1.8323e-05	0.190472
TOB1	80.9637	8	3.13083e-14	0.113921
PPFIBP1	1298.53	8	0	0.283604
IGFBP2	223.65	8	0	0.118095
SEMA3C	782.042	8	0	0.317445
ITGB8	194.897	8	0	0.15127
ITM2C	523.371	8	0	0.190059
AHNAK	254.915	8	0	0.105083
RAI2	1398.53	8	0	0.326224
UGT2B7	292.737	8	0	0.202497
DLX6-AS1	490.623	8	0	1.09477
LDHB	1146.79	8	0	0.195986
TNC	594.678	8	0	0.736311
TBX2	1831.97	8	0	0.436939
EDN2	79.9204	8	5.07372e-14	0.291969
DACH1	568.531	8	0	0.4037
GRIA2	1148.7	8	0	0.989737
MGP	211.817	8	0	1.31316
UQCRH	822.512	8	0	0.245137
MIDN	9.3004	8	0.317592	0.0284167
PMAIP1	520.072	8	0	0.374362
VEGFA	229.056	8	0	0.195723
TSPAN7	332.872	8	0	0.322231
CCL2	26.0856	8	0.00101546	0.346305
NOTUM	1018.56	8	0	1.14247
AMOTL2	656.848	8	0	0.264203
KIAA1217	876.223	8	0	0.258023
TNFAIP3	133.64	8	0	0.364214
DSP	908.733	8	0	0.215413
SFN	1274.16	8	0	0.733438
CD44	925.7	8	0	0.395889
BTG1	528.688	8	0	0.238789
HMGCS1	79.665	8	5.70655e-14	0.104831
ARL4C	303.347	8	0	0.166332
CEBPB	399.474	8	0	0.219208
SCGB1D2	756.118	8	0	0.496558
MYC	367.18	8	0	0.202826
GATA6	1227.41	8	0	0.749366
ESR1	446.864	8	0	0.464879
BCAM	1363.62	8	0	0.165355
HLA-B	137.778	8	0	0.203347
CHL1	1269.25	8	0	0.477969
CTSC	732.38	8	0	0.416987
SERTAD1	98.7138	8	0	0.155978
IL32	140.812	8	0	0.266875
PPP2R2B	154.036	8	0	0.288216
PAX8	1985.51	8	0	0.248774
HIST1H4C	489.988	8	0	0.097718
HERPUD1	154.926	8	0	0.0751228
MUC1	423.826	8	0	0.233181
CYTOR	45.0082	8	3.66688e-07	0.18871
MEST	880.516	8	0	0.255207
C19orf33	285.873	8	0	0.131452
MMP2	771.689	8	0	0.445636
TSC22D3	289.022	8	0	0.292924
MT2A	223.627	8	0	0.147347
LSP1	1537.65	8	0	0.533166
EHF	312.897	8	0	0.2101
SPRY1	598.518	8	0	0.167126
TUBB	162.623	8	0	0.145066
DOK5	923.634	8	0	0.424199
PLPP2	943.389	8	0	0.31286
TUBB3	723.138	8	0	0.750664
ANXA2	948.12	8	0	0.163564
CKS2	120.673	8	0	0.104931
CAPS	218.563	8	0	0.130618
ZNF503	966.478	8	0	0.185396
SPOCK1	1148.04	8	0	0.716601
PCSK1N	303.092	8	0	0.332303
EEF1B2	637.69	8	0	0.146342
PLOD1	1229.04	8	0	0.369443
SYNE2	303.105	8	0	0.138627
EGR2	306.326	8	0	0.392414
SLC26A7	373.336	8	0	0.78534
LY6E	260.89	8	0	0.135447
SCPEP1	1523.72	8	0	0.38629
VMP1	93.9651	8	1.11022e-16	0.220841
SPOCK3	462.247	8	0	0.675422
TNFSF10	661.006	8	0	0.538131
MET	1051.55	8	0	0.438068
HLA-C	294.657	8	0	0.158848
TTYH1	1452.83	8	0	1.0873
CXCL1	95.129	8	0	0.933171
DUSP5	96.6879	8	0	0.363814
TRIB1	44.911	8	3.82566e-07	0.125194
TIMP3	48.3077	8	8.62736e-08	0.187067
GJA1	1209.46	8	0	0.674074
NFKBID	88.8553	8	7.77156e-16	0.23546
SOD2	228.547	8	0	0.347236
CXCL3	81.2046	8	2.79776e-14	0.772492
EGR3	254.464	8	0	0.353996
EMX2	988.434	8	0	0.198628
HMCN1	985.924	8	0	0.654316
RBP1	897.504	8	0	0.176933
TPM1	244.498	8	0	0.268664
TUBB2B	420.372	8	0	0.665009
MT1F	960.042	8	0	0.383853
CCDC80	94.5444	8	0	0.256825
SNHG8	888.429	8	0	0.112981
AC083862.3	327.67	8	0	0.327077
SLC2A1	252.569	8	0	0.21864
ICAM1	45.8681	8	2.51825e-07	0.746431
SNHG7	782.973	8	0	0.135755
KRT18	93.1898	8	1.11022e-16	0.0908859
LRRTM1	472.775	8	0	0.473183
RHEX	369.098	8	0	0.626362
ARL5B	193.679	8	0	0.249026
LRIG1	494.672	8	0	0.331993
IFITM2	723.226	8	0	0.254881
ARL4A	610.948	8	0	0.242861
PMEPA1	968.19	8	0	0.339646
FHL2	1142.18	8	0	0.448661
SCX	255.369	8	0	0.250301
SMC6	1029.47	8	0	0.483686
PTX3	183.419	8	0	0.683067
CREB5	135.971	8	0	0.196487
APP	499.896	8	0	0.248239
SMOC2	1322.68	8	0	0.708963
AKAP12	251.71	8	0	0.392609
GAS6	566.271	8	0	0.254441
CDKN2AIP	2.13456	8	0.976606	0.0163981
DSC2	1176.72	8	0	0.483253
PIM1	76.3477	8	2.64899e-13	0.222496
HIST1H2AC	30.7326	8	0.000156761	0.0795904
FNDC3B	1051.62	8	0	0.299275
GSN	582.929	8	0	0.160559
ENO1	208.95	8	0	0.129971
PIK3R1	248.579	8	0	0.184392
H19	353.352	8	0	0.557421
NPC2	876.334	8	0	0.155074
FGF18	374.023	8	0	0.396555
ALDOA	268.218	8	0	0.156067
RARRES2	224.306	8	0	0.198475
LDLR	96.2457	8	0	0.209009
CHCHD10	1127.4	8	0	0.44417
GDF15	68.2273	8	1.10659e-11	0.244108
VTCN1	1081.22	8	0	0.768558
NDUFA4L2	394.9	8	0	0.765045
PCDH7	710.794	8	0	0.351813
SGCD	856.35	8	0	0.994359
CPXM2	967.153	8	0	0.527895
UBB	12.7626	8	0.120284	0.0255764
TSHZ2	455.062	8	0	0.284791
SKIL	540.171	8	0	0.207818
ASRGL1	849.515	8	0	0.345162
NRXN3	536.208	8	0	0.529048
CTNNA2	597.835	8	0	0.77498
MSMO1	184.813	8	0	0.171033
BHLHE41	978.802	8	0	0.808664
PLP2	751.707	8	0	0.193251
NLGN4X	1293	8	0	0.572496
NET1	865.517	8	0	0.256455
SLIT2	537.577	8	0	0.545034
PPA1	742.088	8	0	0.234913
DUSP8	248.526	8	0	0.236508
S100A10	93.6415	8	1.11022e-16	0.0792955
TNFAIP2	221.869	8	0	0.3329
CTSH	482.58	8	0	0.215986
B2M	468.059	8	0	0.151042
THBS1	274.325	8	0	0.700007
SOX5	759.156	8	0	0.503196
IMPDH2	608.166	8	0	0.104938
ARC	48.8523	8	6.78599e-08	0.261751
CPE	1026.96	8	0	0.191603
PDE4D	994.891	8	0	0.292041
CMTM7	836.138	8	0	0.242747
SH3BGRL3	1031.66	8	0	0.209776
HCAR2	260.946	8	0	1.86455
FAM107A	253.619	8	0	0.517769
TP63	675.858	8	0	0.836799
QPRT	838.243	8	0	0.205792
UPK3B	445.824	8	0	0.611551
SCML1	767.18	8	0	0.512174
CD83	40.8947	8	2.18128e-06	0.199302
COL9A3	152.388	8	0	0.323608
IQGAP2	364.314	8	0	0.170461
SEMA3B	231.901	8	0	0.308777
TGIF1	129.759	8	0	0.0985112
KCTD12	637.071	8	0	0.335171
TMX4	540.894	8	0	0.325781
HS3ST1	742.981	8	0	0.891764
HIST1H1D	102.813	8	0	0.166324
ROBO2	660.593	8	0	0.666333
NUDT4	256.058	8	0	0.197739
ATP1B1	314.793	8	0	0.162305
SORBS2	424.116	8	0	0.296729
PTGS1	856.282	8	0	0.35469
FGFR2	615.419	8	0	0.24885
SLC34A2	337.297	8	0	0.125657
IGF1	798.86	8	0	0.887961
STAT3	339.527	8	0	0.234338
SLC25A25	394.591	8	0	0.254061
KCNMA1	253.877	8	0	0.189278
SMAD7	606.247	8	0	0.231578
PCDH10	604.595	8	0	0.304088
NREP	787.943	8	0	0.238281
ARID5B	342.895	8	0	0.115145
BICD1	456.769	8	0	0.25609
ARHGAP29	270.684	8	0	0.312675
GSTM1	425.091	8	0	0.382249
ABI3BP	198.392	8	0	0.514542
DUSP6	81.4827	8	2.45359e-14	0.240904
CD200	1003.16	8	0	0.23375
PHLDA2	104.287	8	0	0.25004
HIPK2	814.942	8	0	0.289592
DHCR24	585.414	8	0	0.171694
PHLDA3	1191.74	8	0	0.419055
MYL9	818.439	8	0	0.357433
GATA2	583.928	8	0	0.994657
HLA-A	283.562	8	0	0.163148
COL1A2	184.035	8	0	0.253279
SLC25A6	1147.14	8	0	0.222879
COL9A2	526.999	8	0	0.275338
WEE1	81.0714	8	2.9754e-14	0.150068
DNAJA1	135.591	8	0	0.0794783
MDFI	191.944	8	0	0.222997
ADM	143.876	8	0	0.384458
CNN2	406.238	8	0	0.198291
LAPTM4B	71.7303	8	2.22145e-12	0.0862464
SLFN5	482.173	8	0	0.210602
DST	561.572	8	0	0.245827
HILPDA	38.2997	8	6.62668e-06	0.152627
BASP1	469.549	8	0	0.310324
HIST1H1C	130.562	8	0	0.107232
LTBP4	1027.57	8	0	0.169608
CCND2	298.139	8	0	0.152578
MEG3	12.1556	8	0.144397	0.145103
SQLE	287.762	8	0	0.203509
NAMPT	121.333	8	0	0.211655
MYH10	447.631	8	0	0.190108
EEF1G	414.626	8	0	0.124191
MALT1	404.361	8	0	0.266022
Z93241.1	70.9193	8	3.22375e-12	0.320439
MAFB	617.53	8	0	0.41823
MAML2	125.108	8	0	0.130839
EIF3M	1338.17	8	0	0.175206
PGAM1	651.599	8	0	0.208936
LAMP5	736.144	8	0	0.758291
GPRC5A	253.11	8	0	0.32198
CLDN7	54.6329	8	5.20284e-09	0.0718764
SLC38A2	350.821	8	0	0.176389
NRCAM	631.864	8	0	0.478143
TMSB4X	146.946	8	0	0.161876
DYNLL1	325.202	8	0	0.139288
EEF2	445.648	8	0	0.132738
RGCC	43.0997	8	8.41249e-07	0.138717
IGFBP6	458.922	8	0	0.362505
DNAJC15	334.239	8	0	0.21757
PDE3A	447.134	8	0	0.347083
UBE2S	59.3767	8	6.17568e-10	0.132607
TIMP1	30.0514	8	0.000207004	0.0826696
VCAN	153.707	8	0	0.371754
GAS7	982.573	8	0	0.576496
C2orf88	77.6504	8	1.45106e-13	0.157477
PLTP	95.3941	8	0	0.059721
HOXB8	445.826	8	0	1.30006
TPM4	19.7468	8	0.0113376	0.0299174
FOSL1	17.0641	8	0.0294488	0.107396
RCN2	1167.81	8	0	0.200897
PSAP	380.179	8	0	0.177004
EDN1	99.7522	8	0	0.278114
BRD2	76.813	8	2.13607e-13	0.0850014
S100A1	445.737	8	0	0.497903
GOLIM4	526.898	8	0	0.300913
UCP2	744.78	8	0	0.197421
COL25A1	715.238	8	0	0.69809
SDC4	355.526	8	0	0.213999
IER5	200.591	8	0	0.244673
ARSJ	617.384	8	0	0.340429
ATP5F1B	844.172	8	0	0.194836
AR	1111.22	8	0	0.284065
INSIG1	123.932	8	0	0.259341
PPM1H	923.062	8	0	0.520129
PCBD1	1081.38	8	0	0.160721
SDC1	1155.5	8	0	0.451074
KLK11	724.187	8	0	0.863313
COL18A1	472.747	8	0	0.14985
DHRS3	310.049	8	0	0.208096
BNIP3	15.443	8	0.051082	0.0430256
HOXB6	971.205	8	0	0.499215
KCTD1	364.78	8	0	0.169459
GADD45G	185.134	8	0	0.422805
JDP2	65.4968	8	3.84871e-11	0.154234
EGFR	830.633	8	0	0.219941
EYA2	348.865	8	0	0.396366
LINC00472	214.664	8	0	0.327924
ENC1	475.445	8	0	0.346325
CLCF1	37.3257	8	1.00252e-05	0.0716222
LINC02672	119.453	8	0	0.157583
PHLDA1	324.627	8	0	0.740052
PAX2	486.714	8	0	0.305175
PRDX6	1303.59	8	0	0.131361
CD55	162.819	8	0	0.120053
FBLN1	547.033	8	0	0.449869
ANXA3	232.162	8	0	0.195237
NAALADL2	435.774	8	0	0.273123
ARMC3	318.134	8	0	0.465688
MT1E	282.892	8	0	0.755933
CRYAB	188.379	8	0	0.694179
TINAGL1	728.978	8	0	0.409425
TUBB2A	31.8696	8	9.82848e-05	0.134232
IFRD1	78.2609	8	1.09357e-13	0.129658
CLDN11	365.072	8	0	0.729502
APOA1	856.314	8	0	0.391578
KRT8	195.486	8	0	0.0825957
CSRP1	668.274	8	0	0.193891
CDH6	791.903	8	0	0.551524
CYYR1	1058.26	8	0	0.303621
CDK2AP2	73.5471	8	9.63341e-13	0.134756
RNF144B	98.7619	8	0	0.0881191
PTGES	730.613	8	0	0.627202
BBC3	361.435	8	0	0.220081
AC245014.3	191.611	8	0	0.404244
PRNP	326.201	8	0	0.226146
MYO1E	49.1038	8	6.0731e-08	0.085728
MARCKSL1	221.694	8	0	0.167644
BCL3	59.1041	8	6.98401e-10	0.232238
FTX	138.488	8	0	0.1425
RAP2B	504.984	8	0	0.235336
SEZ6L2	932.689	8	0	0.46835
PPIC	990.747	8	0	0.30004
DAPK1	534.741	8	0	0.305015
CFH	558.416	8	0	0.283197
MRPL3	1097.9	8	0	0.186701
NR4A3	181.726	8	0	0.271639
KIF12	798.548	8	0	0.300062
GABPB1-AS1	275.542	8	0	0.148711
IDI1	239.139	8	0	0.146004
SOX6	601.62	8	0	0.281587
RHOC	529.05	8	0	0.183317
CTXN1	314.595	8	0	0.122474
PLAUR	176.014	8	0	0.293542
RUNX1	690.313	8	0	0.355889
GBP1	379.978	8	0	0.68741
CYCS	420.197	8	0	0.20214
RHOV	530.361	8	0	0.473348
ELMSAN1	146.837	8	0	0.108698
FOXQ1	203.12	8	0	0.331833
S100A14	268.558	8	0	0.265579
OTUD1	207.346	8	0	0.178965
ADAM28	396.547	8	0	0.174428
CAST	602.183	8	0	0.159657
C4orf48	240.128	8	0	0.122735
GATA2-AS1	406.854	8	0	1.02337
MECOM	350.383	8	0	0.179065
MYLIP	384.776	8	0	0.13469
C12orf75	320.908	8	0	0.262419
AC017002.1	36.033	8	1.73174e-05	0.0945007
XBP1	51.7064	8	1.91771e-08	0.053053
COL1A1	70.0114	8	4.88876e-12	0.217734
GAS5	1052.8	8	0	0.110165
TSC22D2	95.7188	8	0	0.16325
SNHG14	162.821	8	0	0.163099
RAB11FIP1	280.55	8	0	0.187115
FRMD4B	629.503	8	0	0.167062
BOC	540.18	8	0	0.268309
HOXB7	877.901	8	0	0.425125
MYH14	522.204	8	0	0.225236
RRBP1	297.671	8	0	0.168889
ZNF608	461.249	8	0	0.259069
TAGLN	50.2964	8	3.58431e-08	0.579327
THUMPD3-AS1	22.195	8	0.00456708	0.0561214
FXYD3	1129.13	8	0	0.545342
LUM	202.283	8	0	1.12329
STX18	732.489	8	0	0.344486
GPCPD1	204.01	8	0	0.237408
FBXO21	982.94	8	0	0.161996
WLS	411.013	8	0	0.187304
S100A13	298.552	8	0	0.129711
MYO1B	746.42	8	0	0.277119
SLC3A2	267.771	8	0	0.223391
STXBP6	508.901	8	0	0.339855
NRGN	1030.79	8	0	0.900957
SEMA5A	518.889	8	0	0.506525
FLNA	67.9607	8	1.25003e-11	0.134372
APCDD1	472.671	8	0	0.539848
PDPN	275.885	8	0	0.24261
MFAP4	61.5014	8	2.36352e-10	0.381313
TPI1	189.811	8	0	0.104294
NFKB1	116.152	8	0	0.238038
VPS13D	367.694	8	0	0.325877
FAM174B	767.349	8	0	0.481253
ATP5F1A	467.162	8	0	0.146943
CADM1	253.215	8	0	0.242204
MAP3K8	13.3128	8	0.101531	0.0658869
TMCC3	390.388	8	0	0.392981
PDGFA	178.704	8	0	0.132965
CYBA	520.875	8	0	0.150088
DLGAP1	193.531	8	0	0.16719
LAMA3	221.179	8	0	0.38935
FSTL1	514.234	8	0	0.250809
GSTP1	153.785	8	0	0.0734308
LCN2	297.795	8	0	0.480326
LINC02381	1112.26	8	0	0.421801
SIX1	182.058	8	0	1.57379
ARL4D	308.4	8	0	0.304767
CLIC3	125.584	8	0	0.21421
SCARA3	163.965	8	0	0.269592
H2AFX	115.164	8	0	0.207777
HLA-E	172.273	8	0	0.148229
FILIP1	958.849	8	0	0.34772
HAPLN3	551.374	8	0	0.445881
SRGAP3	233.201	8	0	0.173626
MALL	647.529	8	0	0.484438
TAX1BP3	528.197	8	0	0.1638
GCNT1	758.3	8	0	0.4726
GSTM3	100.195	8	0	0.129579
CNN3	200.537	8	0	0.158167
H2AFZ	245.424	8	0	0.105301
HOPX	732.166	8	0	0.738923
ELN	327.792	8	0	0.330371
PPP1R16A	1209.65	8	0	0.200994
TGFB2	867.162	8	0	0.418616
GPNMB	518.584	8	0	0.763944
NFAT5	103.743	8	0	0.130545
ERBB4	480.534	8	0	0.422957
COL3A1	67.769	8	1.36455e-11	0.370613
CYP51A1	73.9991	8	7.82374e-13	0.138788
MAP2K6	671.526	8	0	0.386691
GCHFR	167.698	8	0	0.188776
FAT1	211.99	8	0	0.112509
PGK 1.00	162.206	8	0	0.131958
ADAMTS5	146.197	8	0	0.31871
SERINC2	469.64	8	0	0.164646
CTTNBP2	771.94	8	0	0.202139
ZNF770	1018.16	8	0	0.183208
FOSL2	410.849	8	0	0.249532
PTPRG	560.102	8	0	0.385552
CST3	221.342	8	0	0.0789681
CXCL16	86.3675	8	2.55351e-15	0.113577
SPRY2	65.9618	8	3.11366e-11	0.164384
CTSZ	558.373	8	0	0.152935
TKT	232.213	8	0	0.176305
LYPD3	641.161	8	0	0.68158
CCSER1	177.065	8	0	0.329353
LAMB3	181.558	8	0	0.106034
SESN3	562.187	8	0	0.24297
FAM210B	892.056	8	0	0.260611
SOD3	561.101	8	0	0.305898
SNCAIP	862.513	8	0	0.775059
ZNRF3	268.184	8	0	0.17171
MPZL2	560.036	8	0	0.155597
WDR86	945.671	8	0	0.378087
HMGA2	265.305	8	0	0.238842
FTL	174.263	8	0	0.113041
FXYD1	286.024	8	0	0.336146
DNAJB4	95.5928	8	0	0.242578
DEFB1	314.763	8	0	0.893475
ABLIM1	193.741	8	0	0.0916477
RGL3	480.798	8	0	0.372436
ETS2	72.2624	8	1.73961e-12	0.101088
NECTIN1	893.67	8	0	0.422137
ALDH2	473.76	8	0	0.202605
PALLD	241.474	8	0	0.155648
FILIP1L	253.715	8	0	0.583639
TPST2	563.742	8	0	0.37478
TMPRSS4	616.849	8	0	0.592288
CALD1	91.3768	8	2.22045e-16	0.0690173
LHX1	472.9	8	0	0.2864
ABHD11	76.6958	8	2.25486e-13	0.092154
PLEC	153.431	8	0	0.115098
LRRC3B	202.074	8	0	0.344607
ANKRD33B	223.643	8	0	0.528071
PAM	501.98	8	0	0.235525
SLC1A3	59.9253	8	4.82093e-10	0.108778
ERRFI1	0.808538	8	0.999193	0.00698428
HEG1	339.662	8	0	0.252701
VCL	12.9116	8	0.114927	0.0332471
MLF 1.00	136.302	8	0	0.239651
TMEM173	201.845	8	0	0.0986271
LTBP1	497.613	8	0	0.315701
COL17A1	146.684	8	0	1.07048
SAMD11	103.03	8	0	0.243253
NRP2	211.755	8	0	0.358745
OSBPL3	458.331	8	0	0.425956
IFIT3	212.652	8	0	0.316514
THBD	468.102	8	0	0.787951
FOXJ1	218.048	8	0	0.223244
GALNT3	674.92	8	0	0.194451
YBX3	438.09	8	0	0.131869
WWTR1	190.255	8	0	0.211229
XKR4	313.776	8	0	0.42783
MATN2	116.127	8	0	0.221679
BTG3	758.947	8	0	0.288139
ACTB	324.007	8	0	0.131903
KRT15	641.876	8	0	0.772965
EMP2	325.584	8	0	0.181194
CLDN9	23.7242	8	0.00254886	0.15583
PALMD	343.855	8	0	0.297336
LEF1	331.537	8	0	0.268546
MAP2	400.511	8	0	0.436159
RACK1	858.731	8	0	0.117227
NRIP1	281.807	8	0	0.155872
FLNB	293.145	8	0	0.157823
TNKS	321.728	8	0	0.205753
NFIL3	107.419	8	0	0.17267
CLDN10	641.255	8	0	0.675041
CD81	123.456	8	0	0.0970905
IRF6	470.347	8	0	0.18647
P4HA1	145.571	8	0	0.085351
COL6A2	341.517	8	0	0.336207
GAPDH	207.914	8	0	0.123917
PLK3	120.889	8	0	0.190073
HS3ST3A1	411.824	8	0	0.365849
SINHCAF	374.485	8	0	0.170104
LIMA1	742.647	8	0	0.237379
EMX2OS	365.324	8	0	0.153033
CD47	415.417	8	0	0.185194
ODC1	409.364	8	0	0.261216
LHFPL3-AS2	279.071	8	0	0.679139
BTBD3	404.193	8	0	0.311109
RERE	334.783	8	0	0.20109
GLUD1	40.5114	8	2.57221e-06	0.0874949
RASSF7	1093.28	8	0	0.13844
SLC26A2	460.341	8	0	0.423125
EMID1	660.284	8	0	0.1899
IRF2BPL	99.0646	8	0	0.118427
MXRA8	461.622	8	0	0.39349
AC022613.1	1081.69	8	0	0.507164
REV3L	246.494	8	0	0.241669
NMU	46.0934	8	2.28175e-07	0.291549
TRIM29	975.968	8	0	0.448539
NFIA	381.533	8	0	0.161695
EPHA2	78.6143	8	9.29257e-14	0.21302
SOCS1	40.5148	8	2.56837e-06	0.11021
FSCN1	192.09	8	0	0.200409
FZD10	352.645	8	0	0.483765
EFNA1	277.62	8	0	0.184974
OVOL1	59.4527	8	5.96752e-10	0.0937778
SLC40A1	389.355	8	0	0.232349
GPX4	493.625	8	0	0.153865
RSRP1	229.755	8	0	0.10781
PTPN13	528.122	8	0	0.230164
CD99	602.096	8	0	0.183586
EIF3L	435.129	8	0	0.12141
PDZRN3	434.466	8	0	0.492519
IDO1	290.856	8	0	0.779425
DYNC1H1	139.304	8	0	0.0886428
CD82	944.058	8	0	0.366235
TWIST1	666.382	8	0	0.591853
IL1R1	121.448	8	0	0.137246
ADGRG2	301.989	8	0	0.355161
FAT2	825.038	8	0	0.53557
CXCR4	355.165	8	0	0.366627
CAVIN1	583.417	8	0	0.202417
RGS10	139.956	8	0	0.202433
FRMD4A	193.913	8	0	0.276026
SLC39A10	644.002	8	0	0.136591
CFAP126	105.892	8	0	0.461093
MYH9	60.4708	8	3.76779e-10	0.0499787
CCDC170	704.41	8	0	0.374126
CCDC6	137.524	8	0	0.142368
SPATS2L	251.666	8	0	0.159909
RNF19A	301.935	8	0	0.14165
ZC3H12A	19.8624	8	0.0108692	0.130246
FDFT1	158.437	8	0	0.0838666
PKP2	620.595	8	0	0.128541
ISG15	99.6372	8	0	0.451203
SPP1	232.268	8	0	1.00398
FRAS1	160.513	8	0	0.236089
OCIAD2	488.732	8	0	0.151044
LINC01829	888.47	8	0	0.518184
SLC16A9	440.656	8	0	0.366858
PLXDC2	546.557	8	0	0.229993
MID1	645.325	8	0	0.332301
TPBG	467.713	8	0	0.195784
PLPP3	158.664	8	0	0.113782
MT1X	197.381	8	0	0.2978
LAMC2	199.836	8	0	0.141742
ANKRD65	582.378	8	0	0.270593
AP1S2	251.43	8	0	0.242197
IDH2	252.252	8	0	0.145432
SLC25A5	182.504	8	0	0.124551
SELENOW	313.033	8	0	0.10013
SLC16A3	496.565	8	0	0.289894
COL4A2	109.614	8	0	0.172807
RNPC3	182.257	8	0	0.110796
PCAT14	579.841	8	0	0.867158
RELB	83.4962	8	9.65894e-15	0.146461
REL	64.6265	8	5.72038e-11	0.113707
SERPINI2	634.294	8	0	0.583177
LGALS9	418.989	8	0	0.187793
AC011446.2	85.9991	8	2.9976e-15	0.314948
PDLIM7	183.591	8	0	0.315159
DSC3	564.748	8	0	1.14256
MAP3K21	554.449	8	0	0.333774
TUBA1C	109.806	8	0	0.105218
LCN12	457.716	8	0	0.343023
ZNF703	48.5587	8	7.72399e-08	0.165162
FAM133B	200.81	8	0	0.0837597
SNHG6	893.928	8	0	0.161741
INTS6	80.489	8	3.89688e-14	0.134045
MIR31HG	582.936	8	0	0.289095
HS6ST1	127.711	8	0	0.155311
HOTAIRM1	166.413	8	0	0.169719
SDK1	279.142	8	0	0.291823
HOXB4	389.406	8	0	0.129929
MACF1	81.1744	8	2.83107e-14	0.101136
JAG1	640.663	8	0	0.392003
RUNX3	250.947	8	0	1.20879
C1orf21	380.202	8	0	0.206649
SERPINB6	171.869	8	0	0.179948
TSPYL2	32.0806	8	9.00969e-05	0.0518141
CBX4	52.345	8	1.4437e-08	0.101518
TENM4	355.202	8	0	0.369267
CXCL12	440.023	8	0	0.636546
PHGDH	237.538	8	0	0.193883
PLXNA4	347.111	8	0	0.802125
FRZB	408.676	8	0	0.609873
PPP1R13L	682.492	8	0	0.250889
PLEKHG1	163.882	8	0	0.123008
ASCL2	186.606	8	0	0.361849
LRRIQ1	68.6384	8	9.16855e-12	0.138271
KLF5	54.4553	8	5.63278e-09	0.0765406
PRDX2	359.447	8	0	0.122579
ADAMTS6	591.117	8	0	0.569962
KANK1	348.462	8	0	0.231714
TNNT1	420.62	8	0	0.240536
MUC6	127.77	8	0	0.93724
LARGE2	335.559	8	0	0.268484
AHR	145.275	8	0	0.144458
EIF3E	515.792	8	0	0.0877301
PPP1R14B	55.1063	8	4.20986e-09	0.122899
AFDN	445.622	8	0	0.0797504
KIF9	131.225	8	0	0.0902106
FXYD6	87.2699	8	1.66533e-15	0.153042
ITGA6	387.638	8	0	0.279685
FXYD5	329.102	8	0	0.391717
FREM2	426.564	8	0	0.458691
PABPC4L	400.724	8	0	0.325341
SYTL1	723.118	8	0	0.250276
ITGB4	368.361	8	0	0.181969
LY6D	270.704	8	0	0.78854
BDP1	380.548	8	0	0.0947988
ATP2A2	22.2807	8	0.00442151	0.0296445
ARGLU1	1004.11	8	0	0.103924
DKK 3.00	566.502	8	0	0.364898
LMO7	565.213	8	0	0.177744
AC024230.1	102.61	8	0	0.424723
TPM2	240.503	8	0	0.428311
MACC1	191.893	8	0	0.25563
NUFIP2	94.3355	8	1.11022e-16	0.0827342
MUC20	121.549	8	0	0.242613
MAGED2	599.396	8	0	0.105464
DBN1	137.76	8	0	0.275862
NTN4	448.915	8	0	0.329329
CCDC3	712.849	8	0	0.707269
EVA1B	443.173	8	0	0.378913
ZNF217	70.9028	8	3.24818e-12	0.0527867
NME4	367.947	8	0	0.207648
RBM47	679.604	8	0	0.197535
ALCAM	465.281	8	0	0.204761
ZBTB20	58.0271	8	1.13463e-09	0.143256
GPC1	511.202	8	0	0.218756
CD109	614.561	8	0	0.628654
HMGN3	955.429	8	0	0.104199
CERS6	228.206	8	0	0.239195
NR2F1	293.58	8	0	0.293944
CAV1	0.0160697	8	1	0.00156222
EGR4	1.2813	8	0.995772	0.0468559
KLF2	31.4307	8	0.000117741	0.190221
CDC42EP1	527.497	8	0	0.392698
SNHG19	692.537	8	0	0.246712
BAG3	185.346	8	0	0.188085
LSM 8.00	752.47	8	0	0.174065
PARD6B	572.778	8	0	0.171022
OGT	400.11	8	0	0.101387
GRB7	299.809	8	0	0.136207
NORAD	50.3492	8	3.50149e-08	0.0485067
AGTR2	323.983	8	0	0.972679
SERPINE1	34.7763	8	2.93674e-05	0.172022
HIVEP2	230.922	8	0	0.182044
TM9SF2	86.0646	8	2.88658e-15	0.09261
GUCY1B1	790.843	8	0	0.463704
FOXP1	145.002	8	0	0.131742
PODXL	298.496	8	0	0.245178
IRF9	70.3873	8	4.11482e-12	0.0775122
PRKDC	6.97703	8	0.539113	0.012969
ANKS1B	196.491	8	0	0.493834
MAP3K1	139.28	8	0	0.144299
CAMK2N1	456.536	8	0	0.458722
SLC39A8	320.594	8	0	0.440779
RASSF9	550.965	8	0	0.303869
RASSF10	416.105	8	0	0.345943
ADAM17	383.83	8	0	0.196002
CXXC5	213.971	8	0	0.116073
TMEM265	106.956	8	0	0.130909
PPP1R10	21.9172	8	0.00507166	0.0618397
DEPP1	162.242	8	0	0.283878
ARHGAP42	424.532	8	0	0.304701
SFT2D2	380.442	8	0	0.222977
MAPK10	284.757	8	0	0.167271
HIF3A	389.745	8	0	0.248702
LRP1	417.118	8	0	0.276205
EGLN3	195.761	8	0	0.234124
ERGIC3	133.686	8	0	0.0597125
HOXB3	198.656	8	0	0.242888
NPNT	536.973	8	0	0.240712
HIST1H2BC	48.5623	8	7.71193e-08	0.164316
ADAMTS9	217.541	8	0	0.339541
PFKFB3	225.41	8	0	0.298784
PTPRS	105.547	8	0	0.131138
DANT2	187	8	0	0.437993
VPS13C	123.37	8	0	0.118424
SELENOP	83.4422	8	9.88098e-15	0.0936611
UNC5D	206.551	8	0	1.00989
DAAM1	234.396	8	0	0.193806
SOSTDC1	213.328	8	0	0.189525
TNFRSF19	136.274	8	0	0.190201
MIF	166.855	8	0	0.0849536
ETV6	9.33764	8	0.314618	0.033447
CDK2AP1	255.451	8	0	0.20025
AREG	12.8642	8	0.116609	0.188514
PTPRF	105.468	8	0	0.0926219
VLDLR	523.103	8	0	0.39939
HDAC9	440.509	8	0	0.482151
PTPRM	260.35	8	0	0.33058
NR4A2	120.575	8	0	0.304599
SH3RF1	271.94	8	0	0.139314
AL021155.5	50.7204	8	2.97044e-08	0.324869
ANKRD12	17.3907	8	0.026288	0.0719643
MYO10	284.531	8	0	0.148634
HMGB2	311.667	8	0	0.141732
PDLIM4	546.939	8	0	0.257284
CCN3	42.6952	8	1.00249e-06	0.243799
IFIT1	81.3425	8	2.62013e-14	0.392305
EIF3K	501.35	8	0	0.151824
PRUNE2	239.012	8	0	0.372631
CHPF	227.777	8	0	0.163502
GJB2	324.133	8	0	1.16234
CNKSR3	66.8844	8	2.04402e-11	0.123119
QSOX1	360.912	8	0	0.272572
KAT6B	145.95	8	0	0.149208
SLC5A3	173.031	8	0	0.171542
CALML4	480.759	8	0	0.4713
LEFTY1	94.9628	8	0	1.16966
CASC15	321.245	8	0	0.302513
TBX2-AS1	738.598	8	0	0.454579
CAPG	237.385	8	0	0.098896
GLIS3	93.6743	8	1.11022e-16	0.180752
LIX1	317.043	8	0	0.854479
SELENOK	150.067	8	0	0.087375
NOTCH3	164.605	8	0	0.110192
GJB6	413.414	8	0	0.752442
PGM2L1	154.276	8	0	0.19916
MEIS1	319.073	8	0	0.14103
ARPC1B	589.351	8	0	0.184296
DSEL	371.951	8	0	0.194452
SPTAN1	44.0588	8	5.54593e-07	0.048593
TUBA4A	336.73	8	0	0.314268
C11orf96	17.8555	8	0.0223366	0.197339
ISYNA1	229.331	8	0	0.124748
FAM107B	177.736	8	0	0.221408
MT1G	203.984	8	0	0.569855
MBNL3	336.181	8	0	0.449251
EPB41L5	103.667	8	0	0.0969988
RNF186	189.3	8	0	1.10754
COTL1	100.551	8	0	0.274622
HMGCR	88.7835	8	7.77156e-16	0.112534
H3F3B	1299.91	8	0	0.16179
LBH	271.651	8	0	0.373438
EPCAM	159.706	8	0	0.125829
HCG18	70.3469	8	4.19187e-12	0.0566513
CDK6	38.8069	8	5.33778e-06	0.101568
TMEM221	428.169	8	0	0.609962
TRIM27	160.299	8	0	0.158143
GLS	146.338	8	0	0.16908
RAB3IP	93.2356	8	1.11022e-16	0.118695
IL11RA	283.727	8	0	0.236054
TMEM238	48.2249	8	8.94793e-08	0.0842037
PTPN14	343.745	8	0	0.147461
CHD2	75.4194	8	4.06564e-13	0.0418576
MIR99AHG	56.0389	8	2.77201e-09	0.061507
ACTN4	137.527	8	0	0.0766204
ALDH1A2	745.37	8	0	0.850556
EYA4	737.797	8	0	0.779647
CITED4	47.1783	8	1.41789e-07	0.0765079
RDH10	95.9037	8	0	0.361941
EIF5	312.422	8	0	0.1449
MOXD1	346.278	8	0	0.863143
ADIRF	135.042	8	0	0.206047
HMGA1	155.593	8	0	0.122262
ST6GALNAC2	330.211	8	0	0.400622
IGF1R	111.881	8	0	0.102945
AL627171.2	21.5468	8	0.00582844	0.112216
SORL1	76.7125	8	2.23821e-13	0.136281
SVIL	212.085	8	0	0.168462
PPP1R1B	152.024	8	0	0.48497
STON2	435.494	8	0	0.106454
MAP1LC3B	103.25	8	0	0.140037
IFIT2	58.3242	8	9.92567e-10	0.263698
PDXK	123.921	8	0	0.133529
NFATC2	66.7095	8	2.21382e-11	0.256644
CCDC18-AS1	292.017	8	0	0.151892
UBE2E3	182.414	8	0	0.141618
HELLS	75.591	8	3.75588e-13	0.0938781
SYNE1	279	8	0	0.211383
APOL4	308.976	8	0	0.237679
SRF	186.966	8	0	0.147336
ZSWIM6	127.783	8	0	0.071096
GXYLT2	298.442	8	0	0.198256
NFKB2	115.868	8	0	0.173349
C3	156.984	8	0	0.656573
ARIH1	9.44955	8	0.305802	0.0154551
PITPNC1	336.411	8	0	0.269105
ZNF385A	724.126	8	0	0.40251
MINDY2	47.0364	8	1.50909e-07	0.0535274
PLAU	176.566	8	0	0.556132
CDC42EP4	121.284	8	0	0.144563
MESP1	420.819	8	0	0.276944
MMP14	434.148	8	0	0.218749
SERPINB1	61.1181	8	2.81145e-10	0.136355
LYPD6B	554.92	8	0	0.265541
PKP1	350.88	8	0	0.973026
NPDC1	103.737	8	0	0.155343
AUTS2	23.9976	8	0.00229393	0.0646972
NDRG1	309.179	8	0	0.244773
SMIM24	151.669	8	0	0.297013
PRICKLE1	591.606	8	0	0.38495
MAP4K4	173.472	8	0	0.0982722
PRSS22	84.9699	8	4.88498e-15	0.0701831
GOLM1	339.882	8	0	0.22773
GPRC5B	543.524	8	0	0.238687
RHPN2	14.3409	8	0.0733022	0.117659
UGCG	445.711	8	0	0.257911
CD9	518.072	8	0	0.09773
AGRN	4.16464	8	0.841972	0.0172076
B3GALNT2	26.7348	8	0.000785501	0.0904772
STK17B	179.618	8	0	0.17592
FMOD	247.655	8	0	0.281991
CHORDC1	80.6175	8	3.67484e-14	0.0683784
CEP95	56.3465	8	2.41478e-09	0.0566709
ITGB6	443.222	8	0	0.641823
RAB11FIP2	663.119	8	0	0.179567
ANKRD36	89.6163	8	5.55112e-16	0.164486
GEM	40.8772	8	2.19774e-06	0.317271
NXPH4	206.932	8	0	0.376939
DEGS1	277.336	8	0	0.135536
ASXL1	150.817	8	0	0.068353
PLSCR1	14.583	8	0.0677791	0.0660766
THBS4	465.756	8	0	0.566549
DLX6	149.002	8	0	2.36322
PDK4	31.5422	8	0.000112468	0.228544
ALDH1A3	358.848	8	0	0.74269
PMP22	273.163	8	0	0.255789
SMIM22	28.0725	8	0.000460665	0.103424
LGALS7B	467.466	8	0	0.61663
SLC25A13	376.842	8	0	0.266358
UBE2D2	46.1418	8	2.23389e-07	0.0514844
UTRN	54.3295	8	5.95862e-09	0.135513
KLF3	169.195	8	0	0.165342
FIS1	521.111	8	0	0.120215
GOLGB1	28.9656	8	0.000321539	0.0620145
TLE2	357.593	8	0	0.227945
ATP2B1	552.039	8	0	0.185577
HPN	744.56	8	0	0.296029
TRIM2	232.242	8	0	0.17432
COL5A1	411.742	8	0	0.411877
AFAP1L2	448.439	8	0	0.408154
TNFSF9	41.5001	8	1.68043e-06	0.207111
TLE1	278.65	8	0	0.212331
HEBP2	361.47	8	0	0.112767
PTTG1IP	180.508	8	0	0.0794739
TCF7L1	153.747	8	0	0.194128
BRINP2	327.014	8	0	1.04566
IMPG2	591.429	8	0	0.454041
SLC20A2	34.442	8	3.3778e-05	0.0814272
ETV5	255.71	8	0	0.314582
CBLB	220.731	8	0	0.234892
PPL	27.0859	8	0.000683245	0.0707352
AHI1	142.009	8	0	0.131914
PRKAB1	346.227	8	0	0.26488
IFI16	556.218	8	0	0.444467
PEA15	532.859	8	0	0.223941
LINC00511	408.241	8	0	0.394241
VWA1	38.9749	8	4.96838e-06	0.060135
SERPINH1	120.014	8	0	0.139089
CENPF	11.8124	8	0.159773	0.0994196
PLCH1	273.17	8	0	0.35041
CCDC198	502.446	8	0	0.625927
CSTB	100.999	8	0	0.0581443
NFIB	30.5437	8	0.000169345	0.131452
BIRC3	22.1157	8	0.00470605	0.0978694
LENG8	165.245	8	0	0.126861
ZNF750	554.3	8	0	0.802902
AC253572.2	36.9866	8	1.15746e-05	0.107459
PTPRU	307.464	8	0	0.165295
PLAAT4	119.593	8	0	0.249695
ABHD2	404.858	8	0	0.330747
KDM6B	12.4386	8	0.13268	0.0411949
MAP1LC3A	127.334	8	0	0.080904
KDM5B	60.3563	8	3.96793e-10	0.124684
TIPARP	83.6153	8	9.10383e-15	0.240178
KLF3-AS1	187.323	8	0	0.290082
C9orf16	253.114	8	0	0.089214
CAMK1D	434.267	8	0	0.328712
INPP1	548.101	8	0	0.285936
RASEF	346.619	8	0	0.164272
LAMA5	63.6012	8	9.11798e-11	0.0656152
KLHL13	333.517	8	0	0.372202
ALPL	304.119	8	0	0.484221
NINJ1	354.254	8	0	0.196429
FAM162A	90.1839	8	4.44089e-16	0.120886
AC129507.4	48.2881	8	8.70237e-08	0.175561
CISH	220.302	8	0	0.177483
ARRDC3	139.544	8	0	0.188317
TRA2A	25.7812	8	0.00114478	0.046517
NUCB2	504.12	8	0	0.126575
NAP1L1	413.167	8	0	0.108811
ZRANB2	160.42	8	0	0.068066
TGFBI	191.378	8	0	0.805454
FAM171A2	355.769	8	0	0.206812
LAMC1	120.192	8	0	0.175987
CHD4	32.9266	8	6.34916e-05	0.0576654
TNRC18	66.0721	8	2.96102e-11	0.147281
AAK1	251.015	8	0	0.148044
REC8	288.562	8	0	0.202868
PHIP	175.718	8	0	0.0769155
SH3GLB2	238.609	8	0	0.20658
POLR2A	46.5822	8	1.84185e-07	0.107038
CDC42EP3	144.405	8	0	0.125169
FGFR1	253.698	8	0	0.215145
NOTCH2	292.881	8	0	0.128327
SLC38A1	201.005	8	0	0.134265
ANPEP	351.457	8	0	0.632717
CFTR	164.74	8	0	0.433933
SNHG5	190.133	8	0	0.139467
HOMER2	209.925	8	0	0.211627
PLOD2	39.931	8	3.3e-06	0.140897
ABRACL	228.015	8	0	0.163564
PDGFC	192.341	8	0	0.219663
CDH1	191.263	8	0	0.0969894
SNTB2	298.523	8	0	0.125811
SNX18	82.9725	8	1.23235e-14	0.202464
WASF1	286.576	8	0	0.341648
MYOF	7.23048	8	0.511982	0.0247872
EPB41L4A-AS1	723.198	8	0	0.123633
LIF	114.04	8	0	0.337104
THAP12	234.292	8	0	0.223506
MACROD2	59.1777	8	6.75606e-10	0.175724
IGF2	56.5826	8	2.17196e-09	0.464334
PRKCI	646.986	8	0	0.163613
BCL2L11	112.037	8	0	0.152936
ZNF462	320.351	8	0	0.270399
TMEM139	226.775	8	0	0.180423
MIR100HG	116.876	8	0	0.0985498
NFATC1	26.1986	8	0.00097118	0.115294
JPT1	205.368	8	0	0.208809
ARHGEF3	174.832	8	0	0.101606
DANCR	142.677	8	0	0.0585123
PRSS8	71.5078	8	2.46048e-12	0.0876734
AZIN1	91.8025	8	2.22045e-16	0.136772
MAL2	144.446	8	0	0.0783194
SMARCA2	45.6515	8	2.76844e-07	0.117372
ETV4	227.632	8	0	0.398766
TRAF4	45.3708	8	3.12991e-07	0.0523403
PRDX3	808.767	8	0	0.15337
SLC7A1	130.823	8	0	0.175599
PGGHG	103.138	8	0	0.239431
NIBAN2	212.994	8	0	0.117028
MALAT1	83.6739	8	8.88178e-15	0.0783617
THY1	407.793	8	0	0.565631
RSPO3	327.225	8	0	0.713463
RORA	70.7719	8	3.44924e-12	0.197772
MUC4	248.597	8	0	0.537817
ERV3-1	137.594	8	0	0.186762
CRY1	65.7653	8	3.40558e-11	0.172105
NECTIN4	615.899	8	0	0.330618
ANGPTL4	156.38	8	0	0.295112
YPEL2	109.855	8	0	0.156279
EIF4A3	218.014	8	0	0.147938
S100A9	172.346	8	0	1.31764
DUSP4	170.742	8	0	0.424418
FGD4	92.402	8	1.11022e-16	0.17827
ARF4	197.307	8	0	0.102272
NXNL2	339.704	8	0	0.346927
MYO6	80.4092	8	4.04121e-14	0.0586271
AC010624.5	0.0479806	8	1	0.00412832
AL133415.1	122.435	8	0	0.346834
KANSL1	14.0336	8	0.0808936	0.0256095
LAMA1	69.2874	8	6.812e-12	0.0818062
PMM1	143.204	8	0	0.198071
SEMA6A	132.972	8	0	0.220127
PRSS23	229.409	8	0	0.353764
IRF2BP2	88.0345	8	1.11022e-15	0.0428564
CDCA7	88.7662	8	7.77156e-16	0.189678
CSKMT	27.9555	8	0.000482781	0.0960104
KRT14	56.1475	8	2.64026e-09	0.38799
TFPI2	81.7685	8	2.15383e-14	0.59598
HMGN2	509.458	8	0	0.0811296
RNF152	567.35	8	0	0.350369
IFI44L	218.151	8	0	0.357371
PKM	71.2895	8	2.71982e-12	0.0750573
ATP1B3	212.576	8	0	0.238545
LINC01764	125.664	8	0	1.49325
CYSTM1	196.726	8	0	0.125076
NSA2	396.701	8	0	0.0773134
RNF150	174.245	8	0	0.219834
METRN	348.663	8	0	0.219259
RARB	525.979	8	0	0.334732
SYT8	440.548	8	0	0.396849
ZNF704	89.846	8	5.55112e-16	0.0863898
CX3CL1	375.336	8	0	0.256396
TRIM56	35.2975	8	2.35998e-05	0.106117
IQGAP1	49.0892	8	6.1123e-08	0.0606484
BAZ1A	157.382	8	0	0.177052
FAM160A1	169.186	8	0	0.252817
GLTP	476.066	8	0	0.205098
C12orf57	70.7904	8	3.42015e-12	0.0564696
HMGB3	83.4991	8	9.65894e-15	0.115398
SLC7A5	339.569	8	0	0.286057
MXRA5	52.0437	8	1.6507e-08	0.111429
PIP5K1A	86.7822	8	2.10942e-15	0.0825974
C6orf132	47.2343	8	1.38344e-07	0.0697501
ERO1B	96.024	8	0	0.254858
CEMIP2	163.524	8	0	0.285065
FHIT	90.3689	8	4.44089e-16	0.267737
USP53	104.816	8	0	0.0821378
IFFO2	330.434	8	0	0.273825
COL6A1	210.353	8	0	0.130124
GCC2	16.5681	8	0.0349339	0.0468284
ARHGEF12	100.289	8	0	0.104752
SCD5	440.843	8	0	0.702571
MAGI1	34.0105	8	4.04493e-05	0.0773307
ZFPM2	769.165	8	0	0.698324
SERINC5	187.251	8	0	0.104131
CIT	284.484	8	0	0.891985
NAV2	37.1704	8	1.07074e-05	0.106392
SNHG29	731.333	8	0	0.0805192
TNFRSF10B	24.4842	8	0.0019001	0.109362
TNF	14.1807	8	0.0771766	0.413724
TES	76.5003	8	2.46803e-13	0.0927287
PHACTR2	153.863	8	0	0.205627
EIF3F	329.835	8	0	0.111028
SWAP70	170.043	8	0	0.136516
TERF1	289.384	8	0	0.113834
EMP3	38.8472	8	5.24687e-06	0.0669344
RIPK4	26.0477	8	0.00103072	0.071194
MCCC2	187.545	8	0	0.158395
LIMCH1	107.973	8	0	0.208536
ENTPD3	344.176	8	0	0.502153
OXR1	16.0428	8	0.0417722	0.0472849
ZNF10	23.4312	8	0.00285259	0.0672304
COX7B	449.975	8	0	0.160192
PER1	101.705	8	0	0.106789
TUT4	100.974	8	0	0.0667717
HYMAI	78.3499	8	1.04916e-13	0.152592
AC004540.1	580.939	8	0	0.413449
CFAP70	64.8093	8	5.26384e-11	0.238775
UNC5B	379.239	8	0	0.321992
MID1IP1	34.1128	8	3.87588e-05	0.112736
ENAH	213.081	8	0	0.15107
YWHAH	23.9493	8	0.00233704	0.0625197
KIF26B	375.868	8	0	0.491305
SIK3	45.3635	8	3.13988e-07	0.0966592
NKTR	62.4526	8	1.53582e-10	0.0934858
TMEM132B	490.094	8	0	0.502595
IQCN	28.7039	8	0.000357356	0.104792
SLC20A1	12.5173	8	0.129574	0.108451
AGBL4	127.488	8	0	0.407422
APRT	404.428	8	0	0.119702
SSPN	475.896	8	0	0.369764
SEPTIN11	200.602	8	0	0.225125
SDF2L1	14.4195	8	0.0714662	0.0289026
JUP	273.941	8	0	0.125909
HOXB2	30.9053	8	0.000146059	0.0370575
IGF2R	137.272	8	0	0.0962028
TTC14	51.3745	8	2.22226e-08	0.0828038
FJX1	181.122	8	0	0.409812
DDX3X	44.6376	8	4.31014e-07	0.0414403
SFRP1	403.039	8	0	0.450952
PRKX	376.613	8	0	0.286316
VLDLR-AS1	451.77	8	0	0.551816
SDC3	254.591	8	0	0.316201
WFS1	428.996	8	0	0.491435
ZFPM2-AS1	97.6591	8	0	0.267993
F3	126.033	8	0	0.311325
MX1	74.5272	8	6.13398e-13	0.330149
CFB	180.668	8	0	0.559797
IRS1	229.598	8	0	0.235691
PIK3R3	99.0468	8	0	0.257886
GDA	190.608	8	0	0.666919
HIST1H2BF	17.126	8	0.0288234	0.110993
LRRC75B	191.353	8	0	0.145768
TMEM161B-AS1	71.2641	8	2.75191e-12	0.102368
TMEM108	480.28	8	0	0.626689
DUSP23	155.698	8	0	0.0877421
FGD6	184.588	8	0	0.250482
SLC25A29	197.822	8	0	0.140701
BAZ2B	25.7069	8	0.00117869	0.0303469
FGGY	151.196	8	0	0.111323
NFIX	126.273	8	0	0.134711
BMPR2	74.244	8	6.98885e-13	0.0624484
TIMP2	291.492	8	0	0.245154
LNPEP	126.133	8	0	0.0825398
GPC6	248.97	8	0	0.326741
NGFR	275.118	8	0	0.778457
TLL2	271.646	8	0	1.02878
VPS37B	10.4931	8	0.232105	0.0341719
ARFGAP3	117.88	8	0	0.132396
MGST1	107.721	8	0	0.208614
MKX	349.916	8	0	0.805895
MNS1	129.934	8	0	0.270584
PRDM2	12.0252	8	0.150085	0.0511371
FAM118A	30.8231	8	0.000151059	0.0640764
FAM20A	219.783	8	0	0.316836
BEX2	178.045	8	0	0.0723677
MEF2A	134.312	8	0	0.13438
PEG10	335.928	8	0	0.226654
ERC1	36.8707	8	1.21567e-05	0.0896555
RAB38	237.887	8	0	0.285007
GOLGA8A	65.2466	8	4.31347e-11	0.188768
LRRC32	160.679	8	0	0.23259
KRT10	333.048	8	0	0.168761
ARPC2	743.299	8	0	0.18045
KCNN4	104.991	8	0	0.159737
PRKCA	181.251	8	0	0.389957
CTNNB1	339.799	8	0	0.116561
LRFN5	162.353	8	0	0.700515
DNAJB11	94.4801	8	1.11022e-16	0.146421
SERPINA1	298.407	8	0	0.721706
CFAP157	82.7901	8	1.34337e-14	0.405273
SERPING1	15.4682	8	0.050656	0.0360459
AFF4	37.775	8	8.28415e-06	0.0270665
DDX21	189.418	8	0	0.0763745
HYDIN	85.3817	8	3.9968e-15	0.168219
RNF180	223.293	8	0	0.235317
RNF213	75.7787	8	3.44391e-13	0.11279
DIPK1B	314.877	8	0	0.291004
EPHA4	262.753	8	0	0.266802
FN1	112.808	8	0	0.316723
NSG1	128.219	8	0	0.222415
FGFRL1	334.048	8	0	0.188499
TMEM100	192.198	8	0	0.64171
STK17A	33.2027	8	5.66184e-05	0.101371
TMEM107	49.0557	8	6.20341e-08	0.139051
FYB2	37.4225	8	9.6218e-06	0.322338
CFI	188.055	8	0	0.163924
RASGEF1B	534.728	8	0	0.384859
CD2AP	106.97	8	0	0.111969
RAPGEF2	51.6138	8	1.99824e-08	0.127927
PREX2	91.5541	8	2.22045e-16	0.320196
AL354863.1	443.667	8	0	0.278769
CTHRC1	82.9379	8	1.25455e-14	0.403434
PROM1	92.9711	8	1.11022e-16	0.236544
LGR6	334.473	8	0	0.442522
MLLT1	123.743	8	0	0.142195
TBC1D4	170.287	8	0	0.160412
IQCA1	42.9601	8	8.93751e-07	0.103059
DENND5A	26.0653	8	0.00102361	0.0781138
GLA	4.05402	8	0.852217	0.0305969
CEP290	38.0568	8	7.34842e-06	0.044723
KIAA1109	7.81739	8	0.451509	0.0362751
PPP1R9A	165.524	8	0	0.196597
ATF7IP	56.6542	8	2.10331e-09	0.0425672
VWA3A	108.663	8	0	0.539003
CCDC146	117.246	8	0	0.212666
BEX3	700.856	8	0	0.0951767
SNHG3	182.944	8	0	0.105207
FAM53C	18.8453	8	0.015709	0.0728628
STAT1	69.8538	8	5.25513e-12	0.153891
PLXNB2	25.1256	8	0.00148018	0.0591603
NSD1	9.2541	8	0.321316	0.0371741
WWC1	123.159	8	0	0.133719
FGF17	268.376	8	0	0.720558
MCM7	60.9568	8	3.02434e-10	0.105191
TM7SF2	264.383	8	0	0.15266
LDLRAD4	220.337	8	0	0.306312
PBX1	65.4747	8	3.8878e-11	0.0906838
PRAG1	33.8522	8	4.32099e-05	0.0935157
MST1	448.707	8	0	0.194056
SPAG9	25.1868	8	0.00144519	0.0760414
FMN1	159.144	8	0	0.255675
PGAP1	171.227	8	0	0.246448
RCOR2	219.872	8	0	0.372531
ANK3	27.9001	8	0.000493621	0.0514287
HIGD2A	316.481	8	0	0.15385
NUMA1	27.4324	8	0.000595129	0.0580184
ZNF711	56.045	8	2.76448e-09	0.0592433
H2AFJ	190.123	8	0	0.200426
ZNF83	86.1974	8	2.77556e-15	0.145083
THSD7A	101.668	8	0	0.443741
TMEM131	49.3729	8	5.39255e-08	0.128025
SLC4A7	101.135	8	0	0.168445
AF117829.1	57.9576	8	1.1707e-09	0.133201
CTSD	240.201	8	0	0.130233
LINC01139	451.398	8	0	0.228188
CLN5	187.668	8	0	0.23151
RGL2	138.866	8	0	0.126419
DLX3	201.481	8	0	0.808505
HOXB5	108.017	8	0	0.254505
ITGAV	202.053	8	0	0.18062
SGK1	288.833	8	0	0.595359
NPW	535.929	8	0	0.374979
HLA-DMB	333.709	8	0	0.421871
EIF5B	105.15	8	0	0.0606927
TMEM47	113.887	8	0	0.111092
ENOSF1	54.3054	8	6.02304e-09	0.085171
PLCL2	329.53	8	0	0.570703
LRRC8A	4.30051	8	0.829044	0.0262195
CUX1	292.233	8	0	0.12772
CCDC14	54.5063	8	5.50596e-09	0.0670208
HUWE1	8.68191	8	0.369836	0.0256059
AGR3	66.6244	8	2.30155e-11	0.501547
PELI1	32.424	8	7.81826e-05	0.099179
SNHG18	223.403	8	0	0.218549
CPXM1	50.6738	8	3.0324e-08	0.282559
TGFBR2	34.9792	8	2.69729e-05	0.107254
PAK3	72.0886	8	1.88427e-12	0.263576
MCC	471.209	8	0	0.282159
NT5DC2	258.351	8	0	0.226342
F11R	431.967	8	0	0.185959
TMEM54	828.578	8	0	0.358778
TCEAL2	124.035	8	0	0.208917
NPHP3	69.5952	8	5.91627e-12	0.110792
SLC25A37	37.9841	8	7.57943e-06	0.0715659
ROR2	519.046	8	0	0.453533
NCEH1	3.31277	8	0.913225	0.0327831
TFCP2L1	110.305	8	0	0.379091
MBD5	33.3507	8	5.32408e-05	0.109971
AMD 1.00	161.095	8	0	0.10768
ACTN1	197.487	8	0	0.124486
BX890604.2	22.0417	8	0.00483925	0.0557226
LIMD2	99.587	8	0	0.187532
PDIA6	79.9274	8	5.05151e-14	0.101679
DPH6	35.6398	8	2.04365e-05	0.169938
CP	94.8066	8	0	0.560158
SIGLEC15	299.694	8	0	0.770669
ATF5	17.3834	8	0.0263554	0.0592829
AL161668.3	128.647	8	0	0.262837
DCXR	416.579	8	0	0.112258
FOXC1	457.41	8	0	0.781947
SYT11	228.452	8	0	0.323225
ZMAT1	33.1372	8	5.81783e-05	0.120919
AC103591.3	17.1755	8	0.0283325	0.13549
MLLT3	39.3496	8	4.23296e-06	0.108446
RBM22	118.417	8	0	0.0659137
ADAM10	138.886	8	0	0.123811
SHROOM3	27.9735	8	0.000479317	0.11427
DNAH7	65.7799	8	3.38288e-11	0.22988
ATL2	497.804	8	0	0.313213
NME2	222.806	8	0	0.0676648
ZBTB7A	90.292	8	4.44089e-16	0.106327
MAP3K2	16.0128	8	0.0421971	0.0410667
HNRNPAB	62.0872	8	1.81258e-10	0.0793983
LRG1	22.021	8	0.00487709	0.141565
TGFBR3	261.643	8	0	0.392221
TPD52L1	337.316	8	0	0.146231
SPECC1	315.084	8	0	0.205196
LRRFIP1	18.7666	8	0.0161591	0.041496
NHS	251.018	8	0	0.38591
SLC2A3	39.5324	8	3.91457e-06	0.635831
CFAP43	68.1582	8	1.14212e-11	0.281959
RIC3	24.605	8	0.00181306	0.108775
MYLPF	139.488	8	0	0.353129
GPRC5C	53.8256	8	7.46259e-09	0.0615077
SPAG1	48.8484	8	6.79761e-08	0.189118
FHOD3	449.626	8	0	0.390192
ALK	120.563	8	0	0.59701
CNDP2	57.215	8	1.63492e-09	0.109205
AL355075.4	33.5665	8	4.86704e-05	0.165018
TP53BP2	2.56445	8	0.958658	0.0103962
EIF4G1	34.4632	8	3.34788e-05	0.0546862
RASAL2	62.9157	8	1.24478e-10	0.144241
AQP5	117.689	8	0	0.375159
FGFR3	351.853	8	0	0.389811
TMEM63A	187.2	8	0	0.118757
PIP4K2A	396.019	8	0	0.480766
MZT2B	596.904	8	0	0.146441
SLC8A1	517.603	8	0	0.427991
CEP85L	137.475	8	0	0.270017
S100A16	404.625	8	0	0.188714
LAMB1	276.333	8	0	0.580336
BCL2	270.929	8	0	0.323078
PFKP	232.452	8	0	0.147606
SPINK5	76.5084	8	2.45914e-13	2.18754
SCGB3A1	1.64687	8	0.989992	0.01659
HOOK3	85.4284	8	3.88578e-15	0.115511
METTL24	293.288	8	0	0.515197
FDPS	197.578	8	0	0.163953
ANXA5	720.488	8	0	0.0975213
BMI1	440.443	8	0	0.336815
DEPTOR	443.893	8	0	0.193671
SLC6A20	315.328	8	0	0.862627
IL23A	78.0908	8	1.1835e-13	0.187168
GPHN	26.7328	8	0.000786134	0.0947203
KCNC3	13.5907	8	0.0930774	0.0526587
LEF1-AS1	276.306	8	0	0.390958
SNHG16	570.557	8	0	0.118196
EIF2AK3	65.175	8	4.45646e-11	0.162906
ARG2	32.5378	8	7.4586e-05	0.159352
FBLIM1	196.278	8	0	0.210926
AKAP9	54.5438	8	5.41429e-09	0.0307327
ZBTB10	338.163	8	0	0.18073
A4GALT	493.797	8	0	0.298079
HEY2	77.9107	8	1.28675e-13	0.102517
AL691403.1	37.2432	8	1.03821e-05	1.82016
UCHL1	265.857	8	0	0.436916
PTPRT	197.354	8	0	0.918418
LINC01320	170.491	8	0	0.376916
CUX2	185.454	8	0	1.11046
DMD	33.6803	8	4.64179e-05	0.0468246
CHD3	107.762	8	0	0.0464048
NTF3	239.303	8	0	0.336583
TLE4	328.985	8	0	0.343512
HLA-DRA	180.248	8	0	0.487924
B4GALT1	12.4237	8	0.133277	0.0335542
EIF4A1	659.651	8	0	0.170891
PHACTR4	20.5788	8	0.00835449	0.0583925
DNPH1	489.214	8	0	0.107798
KAZN	13.2594	8	0.103231	0.03986
AK4	197.411	8	0	0.176416
PTPRK	78.6171	8	9.28146e-14	0.0731663
DYNC1I1	344.94	8	0	0.742512
NCALD	161.026	8	0	0.339663
CA2	123.14	8	0	0.490807
NUTM2B-AS1	17.8476	8	0.0223985	0.0452085
ODAM	115.475	8	0	0.682092
CFL2	50.9062	8	2.73552e-08	0.104386
PTBP3	147.465	8	0	0.147684
COL12A1	4.93367	8	0.764642	0.0454018
PRIM2	102.38	8	0	0.209931
ZBTB11	36.4755	8	1.43675e-05	0.0506168
AKAP13	4.06859	8	0.850883	0.0113172
FADS2	282.325	8	0	0.558906
WSB1	51.8353	8	1.81098e-08	0.0911748
IGF2BP3	29.0706	8	0.000308181	0.0512057
INTS3	118.399	8	0	0.129881
LPP	29.7652	8	0.000232554	0.0912038
ARRDC4	121.761	8	0	0.13163
KIF27	54.1827	8	6.36241e-09	0.156415
KHDC4	72.4987	8	1.56053e-12	0.128119
PGD	82.7597	8	1.35447e-14	0.140993
GMPR	464.548	8	0	0.245152
SBSPON	78.7435	8	8.74856e-14	0.157214
PATJ	29.9922	8	0.000212052	0.0902848
GABARAPL1	169.645	8	0	0.151172
AHNAK2	257.033	8	0	0.327838
CXCL8	42.1258	8	1.28257e-06	1.51089
ZMIZ1	34.6722	8	3.06761e-05	0.0906419
FARP1	201.909	8	0	0.10641
CAV2	118.702	8	0	0.292074
DNAH14	47.0904	8	1.47371e-07	0.141882
TEC	179.982	8	0	0.270976
JMJD1C	8.7032	8	0.367949	0.022809
TNFSF4	293.259	8	0	0.680497
IL6	2.9823	8	0.935463	0.0579211
CXADR	183.31	8	0	0.148242
SLC9A3R2	107.177	8	0	0.126116
POLR2J3	32.1301	8	8.82743e-05	0.118977
MPPED2	74.1587	8	7.26863e-13	0.142023
CCNG2	33.7185	8	4.56853e-05	0.0994098
MYCBP2	37.8962	8	7.8681e-06	0.0851269
PLEKHA5	104.743	8	0	0.14616
ITPR2	94.2727	8	1.11022e-16	0.119628
LMO4	156.857	8	0	0.0675329
BIRC6	4.12617	8	0.845564	0.0256648
RBBP8	71.851	8	2.10165e-12	0.0854734
ZMYND8	96.7467	8	0	0.15197
MFAP5	144.489	8	0	0.657639
HCFC1R1	224.338	8	0	0.157281
GOLGA8B	148.271	8	0	0.13017
HEXIM1	31.533	8	0.000112893	0.149741
CXCL10	29.057	8	0.000309882	0.869309
PUM3	92.9637	8	1.11022e-16	0.118205
KCNQ3	152.862	8	0	0.798851
CSNK1E	291.579	8	0	0.201994
TTC28	68.9619	8	7.90679e-12	0.110242
FYN	472.841	8	0	0.176887
LRP6	91.2931	8	2.22045e-16	0.158504
NNAT	88.7783	8	7.77156e-16	0.453518
ABCC1	244.005	8	0	0.208929
GRN	266.193	8	0	0.12748
PRRC2B	40.9266	8	2.15152e-06	0.0850969
COL27A1	23.182	8	0.00313826	0.101833
GJB1	515.245	8	0	0.436587
DNMT1	17.1393	8	0.0286911	0.0576457
MYEF2	275.827	8	0	0.126838
CALM1	219.882	8	0	0.0564326
KRTCAP3	42.1297	8	1.28042e-06	0.0766721
LAD1	176.831	8	0	0.211204
DNAJC1	162.465	8	0	0.129453
CLEC11A	364.247	8	0	0.170219
SUN2	355.816	8	0	0.288411
SPTBN2	225.064	8	0	0.164947
PIFO	45.0196	8	3.64858e-07	0.20983
SHPRH	96.7227	8	0	0.0840857
DCHS2	224.734	8	0	0.834572
ARHGAP26	24.4756	8	0.00190642	0.119331
LMTK3	274.527	8	0	0.240643
HRH1	151.389	8	0	0.206481
MLEC	197.658	8	0	0.129156
GMDS-DT	55.136	8	4.1543e-09	0.145777
TAF4B	12.5779	8	0.127223	0.0750313
C5orf49	119.702	8	0	0.325517
DACT2	56.5499	8	2.20409e-09	0.173438
SPEF2	56.5688	8	2.18553e-09	0.113514
DHCR7	125.919	8	0	0.172623
CORO2A	554.627	8	0	0.324662
FOXP4	337.409	8	0	0.124602
GNPTAB	425.639	8	0	0.233875
SLC9A3R1	452.699	8	0	0.190042
HIST1H4F	60.0382	8	4.58132e-10	0.111512
SNHG1	265.513	8	0	0.0970076
TICAM1	57.0413	8	1.76765e-09	0.204349
LGR4	230.013	8	0	0.204004
RC3H1	15.2915	8	0.0537185	0.0502403
SERTAD3	109.425	8	0	0.112661
PRRG4	487.131	8	0	0.262647
EPS8L2	30.7745	8	0.000154094	0.068853
OLFM2	117.645	8	0	0.226184
CENPW	270.705	8	0	0.322249
MIR4435-2HG	108.523	8	0	0.117453
SPRY4	186.595	8	0	0.315559
FNBP1	109.224	8	0	0.186768
PRSS12	153.275	8	0	0.389929
SCD	115.332	8	0	0.284789
CMTM3	167.765	8	0	0.216023
SUN1	83.6451	8	8.99281e-15	0.11016
BMF	208.148	8	0	0.323807
PPP1CB	116.009	8	0	0.106159
RB1CC1	67.3384	8	1.66122e-11	0.0648049
COL4A5	173.929	8	0	0.227964
TNKS1BP1	148.607	8	0	0.1049
COL4A1	115.024	8	0	0.204758
MYO9B	118.218	8	0	0.156392
ACSM3	243.046	8	0	0.105738
SAMD5	175.966	8	0	0.206304
TNS4	335.831	8	0	0.836213
RMRP	21.7231	8	0.00545558	0.190007
FRMD6	511.865	8	0	0.399803
IFI27L2	178.451	8	0	0.256225
OPTN	328.991	8	0	0.306502
PCDH19	56.4953	8	2.25876e-09	0.18449
WDR60	118.632	8	0	0.0676202
EFNB1	19.9019	8	0.0107136	0.0755119
ZC3HAV1	18.8433	8	0.0157204	0.0457263
APOL1	389.105	8	0	0.503621
IL6ST	14.0958	8	0.0793032	0.0375724
NKD1	219.362	8	0	0.565234
DLG1	55.6291	8	3.33103e-09	0.08461
METRNL	230.311	8	0	0.113889
AC087239.1	14.3794	8	0.0723968	0.0988721
EPS8L1	336.262	8	0	0.156785
POU3F1	226.8	8	0	0.534075
CDH3	23.2455	8	0.00306299	0.0781218
TRIL	315.575	8	0	0.479793
MYO15B	33.2815	8	5.47949e-05	0.121584
FLRT3	329.802	8	0	0.275826
LITAF	187.165	8	0	0.113029
HIST1H4H	33.1984	8	5.67197e-05	0.104431
SAMD4A	32.3071	8	8.20527e-05	0.202861
CDA	199.712	8	0	0.548541
SLC30A1	19.7865	8	0.0111748	0.0433542
MAP4K3	130.34	8	0	0.151421
PTK7	204.879	8	0	0.176786
KDM3A	79.6856	8	5.65104e-14	0.10352
ARL6IP1	129.679	8	0	0.0824481
ADGRA3	51.0586	8	2.55678e-08	0.0603666
EXPH5	68.2687	8	1.08582e-11	0.186253
COMMD3	254.205	8	0	0.137582
KREMEN2	250.586	8	0	0.783866
NFE2L2	143.462	8	0	0.0831407
MED13L	37.6504	8	8.73444e-06	0.087807
IL1RAP	255.945	8	0	0.344098
FBL	501.602	8	0	0.0859563
PCBP2	243.037	8	0	0.102296
RGS3	70.9474	8	3.18245e-12	0.145768
CLIP1	140.149	8	0	0.125153
FBN3	114.924	8	0	0.287327
MICAL3	16.9138	8	0.0310193	0.0587095
MYO9A	20.0397	8	0.0101868	0.0898451
LPAR3	63.3545	8	1.01995e-10	0.210715
KRT23	155.236	8	0	0.414621
CFAP57	570.141	8	0	0.39686
CLASP2	50.2202	8	3.70729e-08	0.126932
SRRM4	169.228	8	0	1.39754
RMST	517.293	8	0	1.16583
ZNF618	188.739	8	0	0.118141
NASP	96.3358	8	0	0.0536688
SPTBN1	37.1754	8	1.06846e-05	0.066367
STAT2	4.43917	8	0.815487	0.0194819
TSKU	388.926	8	0	0.421217
SLC12A2	4.60677	8	0.798658	0.0432506
PODXL2	150.845	8	0	0.267207
NBEAL2	105.059	8	0	0.115515
EFEMP1	202.203	8	0	0.84347
NFE2L3	157.18	8	0	0.331596
PPDPF	138.082	8	0	0.0692163
KHDRBS3	5.1567	8	0.740704	0.0217709
EPPK1	76.28	8	2.73226e-13	0.170463
ABO	396.705	8	0	0.227699
ARHGEF38	183.33	8	0	0.572238
HIST2H2BF	29.988	8	0.000212416	0.157651
SIAH3	145.276	8	0	0.310961
NOCT	82.4206	8	1.58762e-14	0.511998
IKBIP	236.541	8	0	0.199669
CSF1	127.268	8	0	0.32882
MRPS6	386.318	8	0	0.134124
EIF4EBP3	176.753	8	0	0.184627
CDC42SE1	346.918	8	0	0.148124
OSBPL6	292.921	8	0	0.845626
ZSWIM4	35.6019	8	2.0765e-05	0.114542
BCOR	45.4758	8	2.98948e-07	0.130081
OBSCN	28.2232	8	0.00043361	0.123156
SV2C	103.259	8	0	0.320138
FLRT2	149.067	8	0	0.351132
PRXL2A	311.217	8	0	0.162511
ARID1A	46.1259	8	2.24955e-07	0.0380514
RBM6	50.7741	8	2.9005e-08	0.113795
OBSL1	341.151	8	0	0.0897636
F2RL1	50.4973	8	3.27912e-08	0.148539
LINC01170	181.016	8	0	1.17491
SLCO3A1	283.452	8	0	0.384639
DSG2	203.093	8	0	0.150873
CFAP54	67.1396	8	1.81918e-11	0.330661
FRYL	176.555	8	0	0.142178
RNF115	199.032	8	0	0.161258
CCDC173	53.2709	8	9.55781e-09	0.375234
RSPO1	423.835	8	0	0.584098
EVL	184.762	8	0	0.209416
APBB2	65.3241	8	4.1638e-11	0.157308
LATS2	127.855	8	0	0.218192
RBM38	179.62	8	0	0.211058
LBR	57.916	8	1.19278e-09	0.113985
STC1	176.531	8	0	0.321076
TENT5B	51.2652	8	2.33281e-08	0.22026
ZFAND3	19.9336	8	0.0105903	0.0537026
WNT6	79.7268	8	5.55112e-14	0.493035
RABGAP1	78.8739	8	8.23785e-14	0.120595
BGN	116.077	8	0	0.615181
MEX3A	97.0346	8	0	0.237643
IRS2	37.4765	8	9.4039e-06	0.0660174
ZFHX3	57.5719	8	1.39255e-09	0.0748761
TCEA3	360.597	8	0	0.264748
DUSP16	10.0149	8	0.263983	0.0276415
PLD3	64.2756	8	6.71064e-11	0.0798699
TGFB1	456.473	8	0	0.536498
MLLT6	78.1014	8	1.17795e-13	0.0844692
MTUS1	195.991	8	0	0.186373
RASA2	107.294	8	0	0.166675
AGR2	83.7625	8	8.54872e-15	0.359617
MLXIP	132.994	8	0	0.197724
AL136962.1	103.574	8	0	0.891279
PYCARD	353.686	8	0	0.22585
PCYOX1	94.2243	8	1.11022e-16	0.117459
SEMA4B	286.527	8	0	0.223951
PDP1	105.561	8	0	0.162326
SYTL2	105.465	8	0	0.266184
SCNN1A	135.022	8	0	0.199526
LRBA	31.7313	8	0.000104045	0.100357
ITM2A	200.052	8	0	0.501886
ERBB3	38.4699	8	6.16312e-06	0.0438954
ATP2B4	2.94361	8	0.937846	0.0152904
SIX4	53.3691	8	9.14853e-09	0.131908
GAS1	294.52	8	0	0.546776
BMP7	59.3745	8	6.18199e-10	0.15826
BAIAP2	106.68	8	0	0.151948
MYOCOS	162.452	8	0	0.947817
UBE2E2	467.22	8	0	0.254303
GRIK2	195.049	8	0	0.816797
KCNMB4	101.735	8	0	0.20136
NME3	36.096	8	1.68633e-05	0.0568579
GABRA2	72.7978	8	1.35991e-12	0.296326
KHDRBS2	116.987	8	0	0.332588
NFKBIE	123.402	8	0	0.237612
ERF	127.181	8	0	0.0723213
ADAMTSL1	186.324	8	0	1.00159
HES5	32.6123	8	7.23229e-05	0.529432
CELF2	259.762	8	0	0.184165
YWHAG	57.3978	8	1.5059e-09	0.0595327
HIST1H1A	38.0151	8	7.47996e-06	0.190048
CFAP44	69.7208	8	5.5852e-12	0.280845
ATP5ME	553.7	8	0	0.0999549
SPAG17	21.0869	8	0.00692006	0.0928482
ARSD	74.108	8	7.44071e-13	0.123914
LMO2	292.135	8	0	0.645524
NANOS1	263.771	8	0	0.516458
AC019349.1	87.6647	8	1.33227e-15	1.98541
SH3D19	83.7999	8	8.32667e-15	0.15174
MAP3K20	88.0034	8	1.22125e-15	0.174995
LINC00342	45.7494	8	2.65251e-07	0.161126
SOGA1	20.2642	8	0.00938147	0.0773656
ITGA3	55.0595	8	4.29886e-09	0.122618
TMEM233	89.0827	8	6.66134e-16	1.21869
MAT2A	91.0283	8	3.33067e-16	0.0560182
ACTN2	7.86219	8	0.447046	0.175445
LAMP1	329.425	8	0	0.170204
RREB1	18.0398	8	0.0209299	0.0345961
VPS13A	21.17	8	0.00670931	0.0324125
HIST1H2AG	6.87151	8	0.550557	0.0475362
AC063960.1	60.5129	8	3.69679e-10	0.150565
KIF2A	54.3704	8	5.85063e-09	0.0449716
PLXNB1	51.123	8	2.4847e-08	0.0624539
CNTN4	33.4166	8	5.18026e-05	0.108138
PDZD8	115.469	8	0	0.123666
CHST9	289.19	8	0	0.631845
TRA2B	385.953	8	0	0.128187
AFF2	159.832	8	0	0.566981
GSE1	30.7878	8	0.00015326	0.0901545
EPOR	137.805	8	0	0.340952
AMIGO2	424.608	8	0	0.452084
VEGFC	152.926	8	0	0.361177
MAML3	43.9899	8	5.71459e-07	0.0908529
NCAM1	110.801	8	0	0.523232
STX16	41.0538	8	2.03687e-06	0.0497793
AOPEP	345.747	8	0	0.28962
ABCC3	218.161	8	0	0.543459
SMARCD3	160.581	8	0	0.286304
ARAP3	132.989	8	0	0.281981
ZC3H6	44.2025	8	5.20964e-07	0.0507764
DOC2B	118.566	8	0	0.175844
SPEN	22.5112	8	0.00405192	0.0316109
FASN	114.86	8	0	0.195009
CTNNAL1	120.571	8	0	0.199279
MCM3	67.1018	8	1.85081e-11	0.0684659
GRAMD2B	41.3886	8	1.76325e-06	0.1338
PPP1R13B	41.3392	8	1.80117e-06	0.055434
SELENOM	165.838	8	0	0.226703
RNF43	87.6174	8	1.44329e-15	0.13347
LPIN1	75.8866	8	3.27627e-13	0.162823
ZNF486	177.123	8	0	0.210215
SLC19A2	38.5426	8	5.97503e-06	0.213793
NCOR2	26.4403	8	0.000882723	0.0339996
COBL	99.5156	8	0	0.243659
LIFR	58.6797	8	8.45683e-10	0.19371
DNAJB13	356.324	8	0	0.237787
MDN1	14.406	8	0.0717788	0.0441923
CREBBP	29.2972	8	0.000281179	0.0689222
SLURP2	171.053	8	0	0.996846
LGALS7	400.331	8	0	0.74486
CCL20	5.1678	8	0.7395	0.38704
FAM20C	100.188	8	0	0.208045
AC079380.1	104.401	8	0	1.17701
KIF1B	12.2152	8	0.141856	0.0445319
CBR1	393.688	8	0	0.254506
WIPI1	279.005	8	0	0.30877
MDM4	51.7552	8	1.87658e-08	0.0606439
RNASET2	416.838	8	0	0.138274
KIAA0232	32.3252	8	8.14419e-05	0.0961889
MXD1	7.04034	8	0.532286	0.0469851
SPTLC3	80.3508	8	4.15223e-14	0.203175
SLC2A9	360.466	8	0	0.353427
RALGAPA2	16.2369	8	0.0391118	0.0687014
GVQW3	180.71	8	0	0.362038
MAP7D1	15.9	8	0.0438346	0.0295764
G0S2	33.5207	8	4.96075e-05	0.259977
SLC6A8	224.773	8	0	0.291327
SNHG15	105.906	8	0	0.064437
ZNF460	63.2769	8	1.05653e-10	0.0645302
TMEM211	304.778	8	0	0.839605
CAPN2	382.445	8	0	0.192544
JAG2	201.765	8	0	0.261526
SLC39A4	58.9908	8	7.35012e-10	0.0423018
RNF212	429.326	8	0	0.242464
CDKN2B	211.915	8	0	0.285711
MFSD2A	257.662	8	0	0.59732
SMG1	26.2528	8	0.000950607	0.0580094
EPHB6	405.304	8	0	0.205846
NPPC	17.1514	8	0.0285702	0.248818
CCDC114	92.947	8	1.11022e-16	0.420899
IL18R1	192.767	8	0	0.530109
NOVA1	364.254	8	0	0.288368
IFT88	45.0816	8	3.55119e-07	0.0688831
IFT122	112.637	8	0	0.178662
BIK	17.6293	8	0.0241841	0.0974636
TAPBP	172.764	8	0	0.11888
OFD1	41.5938	8	1.61389e-06	0.0798658
MKNK2	29.5928	8	0.000249427	0.0339947
GJA4	75.8328	8	3.35953e-13	0.452282
COL7A1	324.903	8	0	0.589577
ANKLE2	19.6184	8	0.0118802	0.0570514
PRICKLE2	94.8903	8	0	0.260372
CSRP2	39.6545	8	3.71508e-06	0.181589
CLK1	79.3577	8	6.58362e-14	0.0584808
RBM5	38.6327	8	5.74983e-06	0.0763275
ESYT2	24.692	8	0.00175275	0.0408441
CD46	121.445	8	0	0.139522
DDIT4-AS1	160.142	8	0	0.355902
CAPSL	84.8009	8	5.21805e-15	0.372043
CDV3	69.79	8	5.411e-12	0.0611797
KIDINS220	5.72988	8	0.677459	0.0308115
GPI	124.452	8	0	0.121507
SPATS2	89.2519	8	6.66134e-16	0.173895
CYP26B1	58.9873	8	7.36185e-10	0.409758
NPR 1.00	265.628	8	0	0.432228
HOMER3	207.369	8	0	0.194918
LYPLAL1	107.578	8	0	0.269732
SLC38A6	78.2162	8	1.11688e-13	0.165974
HIST1H2BG	4.28616	8	0.830426	0.0592317
KMT2A	50.914	8	2.72614e-08	0.0327947
OXSR1	0.284609	8	0.999985	0.00374728
EIF4B	310.76	8	0	0.106563
PAXBP1	20.2699	8	0.00936186	0.0530111
TRPS1	91.1026	8	3.33067e-16	0.241582
ITPR3	57.3802	8	1.51791e-09	0.121689
CEP83	75.4141	8	4.07563e-13	0.0717154
FAM13C	90.8143	8	3.33067e-16	0.274629
NAV1	112.765	8	0	0.1461
RALGDS	22.779	8	0.00365982	0.0503119
THEMIS2	451.955	8	0	0.322998
NDUFA11	160.857	8	0	0.052938
ITGB1	225.412	8	0	0.19136
DNAJA4	38.8674	8	5.20176e-06	0.105623
FAM110C	132.812	8	0	0.146141
GINS2	54.4028	8	5.76654e-09	0.192424
KDM5A	13.6771	8	0.090581	0.0361466
RDH13	198.422	8	0	0.169612
NABP1	5.81689	8	0.667734	0.023812
FOXN3	34.5424	8	3.23882e-05	0.0485383
RGS2	9.18601	8	0.326848	0.0957447
DIAPH2	140.06	8	0	0.150456
FZD10-AS1	164.557	8	0	0.457186
AL079338.1	29.7235	8	0.000236534	0.272825
NHP2	286.102	8	0	0.060522
FIRRE	43.8726	8	6.01368e-07	0.316828
IFIT5	104.036	8	0	0.116799
ERBB2	116.882	8	0	0.14911
LINC01473	95.7512	8	0	0.46387
LEMD1	197.791	8	0	0.422344
ANKRD36C	54.7308	8	4.97997e-09	0.0718381
RNF145	154.923	8	0	0.16656
EMILIN2	118.553	8	0	0.213608
ARMT1	521.597	8	0	0.204265
MPHOSPH8	160.502	8	0	0.0581061
SENP7	82.8176	8	1.32117e-14	0.133735
PEAK1	135.761	8	0	0.221719
SREBF2-AS1	16.1897	8	0.0397437	0.111328
LINGO1	115.512	8	0	0.231418
RND1	27.1393	8	0.00066888	0.404942
SNCG	399.662	8	0	0.74237
CYTH1	127.722	8	0	0.121327
HECTD4	12.6489	8	0.124515	0.0557158
CELSR2	40.2025	8	2.93712e-06	0.0926764
SMDT1	527.214	8	0	0.132967
CLDN22	153.227	8	0	0.851164
AC027237.3	106.358	8	0	0.184858
TRIB2	146.623	8	0	0.229468
PKHD1	317.734	8	0	0.508415
OSER1	141.894	8	0	0.12744
APLP2	59.7131	8	5.30585e-10	0.060797
DOCK1	15.5344	8	0.0495503	0.0767711
BEST1	16.951	8	0.0306238	0.0859097
PTTG1	56.1022	8	2.69444e-09	0.196424
LINC01659	56.1893	8	2.59127e-09	0.207576
CEP350	26.0992	8	0.00101002	0.0558828
RBMS3	230.309	8	0	0.439031
RNF157	308.27	8	0	0.858282
GABRE	193.611	8	0	0.281964
EDA	124.315	8	0	0.257952
MAPK8IP1	152.998	8	0	0.242623
SNHG12	5.47186	8	0.706156	0.0167359
ZNF84	114.804	8	0	0.136036
CNFN	203.999	8	0	0.284205
PCNX4	37.8144	8	8.14657e-06	0.0791314
PCLO	45.9208	8	2.46081e-07	0.0793176
D2HGDH	80.5761	8	3.74145e-14	0.0893139
C19orf48	246.792	8	0	0.0916826
AC239799.2	21.0442	8	0.00703094	0.235429
CYP1B1	58.0556	8	1.12015e-09	1.00754
PFKFB4	101.416	8	0	0.224207
SETX	0.388009	8	0.999949	0.00457574
IL27RA	201.361	8	0	0.170081
SEMA3F	276.23	8	0	0.213882
GSR	21.341	8	0.00629468	0.0572474
TYMS	8.72278	8	0.366219	0.0493539
DLC1	11.184	8	0.191489	0.106782
ATF4	131.585	8	0	0.0922295
APOE	122.783	8	0	0.621639
SERPINB5	300.949	8	0	0.845118
GATA6-AS1	390.618	8	0	0.521913
SLCO2A1	179.892	8	0	0.524857
PLAAT3	36.7915	8	1.25707e-05	0.157052
RAI14	44.0311	8	5.61319e-07	0.0627656
DACH2	52.4182	8	1.39743e-08	0.350729
EFHC1	46.6356	8	1.79922e-07	0.0589878
MAL	241.135	8	0	0.466506
MAST4	280.663	8	0	0.281818
TCERG1	70.2675	8	4.34719e-12	0.0469023
LTC4S	217.602	8	0	0.2109
ARID1B	20.7401	8	0.00787084	0.0609424
ILF3-DT	131.391	8	0	0.0789111
RGS12	190.838	8	0	0.198753
ARHGAP35	32.9938	8	6.17464e-05	0.110947
HERC2	23.6932	8	0.00257947	0.0366107
SLIT3	209.894	8	0	0.529963
SDC2	295.373	8	0	0.289695
GABRG3	78.8772	8	8.22675e-14	0.161375
PCOLCE	197.19	8	0	0.410908
PSME4	0.0674327	8	1	0.00199187
HK1	217.115	8	0	0.242731
ADORA2B	462.099	8	0	0.651829
ADGRL3	104.89	8	0	0.295407
PLEKHG2	67.4652	8	1.56776e-11	0.248676
CCL28	188.151	8	0	0.295904
RHOBTB3	45.2348	8	3.32143e-07	0.16923
CBFA2T2	120.974	8	0	0.183941
[truncated: 4,583 more rows]

## Sheet: WolffianAxis_Mese_Cytassist
gene	waldStat	df	pvalue	meanLogFC
TNC	2251.57	4	0	1.89052
TIMP3	40.9458	4	2.75816e-08	0.265974
TIMP2	68.4331	4	4.86278e-14	0.363134
PLD3	10.8316	4	0.0285231	0.109741
HTRA3	27.4412	4	1.61865e-05	0.28197
SPTAN1	4.01031	4	0.404613	0.0738057
PTMS	15.3807	4	0.00397337	0.124604
INHBA	10.5676	4	0.0318789	0.32143
NLGN2	12.6966	4	0.0128574	0.131047
KRT17	50.2749	4	3.16374e-10	1.20605
MUC6	37.0283	4	1.77729e-07	0.666347
KHDRBS1	22.0618	4	0.000194823	0.318309
DEPRECATED_ENSG00000128422	51.4126	4	1.83025e-10	1.19721
HOXA11	337.447	4	0	2.07695
ST5	97.2635	4	0	0.307605
EIF3L	7.49183	4	0.11207	0.10554
EGR1	20.037	4	0.000491074	0.240717
SNX17	20.2221	4	0.000451428	0.306396
HNRNPU	18.232	4	0.0011117	0.319734
IDH2	40.8318	4	2.9122e-08	0.322142
MMP7	22.0881	4	0.000192488	0.157451
NR4A1	35.3137	4	4.0046e-07	0.490068
HOXA10	624.729	4	0	1.19421
NCL	16.0231	4	0.00298837	0.228023
TJP1	31.8567	4	2.04656e-06	0.417938
FGFR1	10.419	4	0.0339319	0.191218
FBL	14.2253	4	0.00660956	0.241629
TUBA1B	39.5388	4	5.39111e-08	2.65651
HOXC6	505.455	4	0	0.734995
PRRC2A	16.9535	4	0.00197359	0.234332
ADGRG2	23.2049	4	0.000115234	0.340071
NNAT	931.37	4	0	0.793429
PRMT2	7.47296	4	0.112908	0.0678351
IGF1R	33.0351	4	1.17488e-06	0.366655
WIF1	1431.82	4	0	1.18956
FOXC1	872.253	4	0	1.5228
RAI2	1056.39	4	0	1.12798
SRSF4	37.7534	4	1.25979e-07	0.268061
NRK	17.3365	4	0.00166252	0.12758
FBN3	124.668	4	0	0.386617
ITM2C	42.7775	4	1.15082e-08	0.390477
TRPS1	188.779	4	0	0.502518
TLE1	17.7141	4	0.00140339	0.181583
KIF1A	333.248	4	0	0.663763
SEPTIN2	26.4957	4	2.51354e-05	0.233638
KLF12	28.1029	4	1.18881e-05	0.351313
FOSB	30.4295	4	4.00155e-06	0.196728
CYP17A1	48.3908	4	7.82333e-10	2.68927
EGR3	12.2474	4	0.015603	0.464899
PRPF8	8.7802	4	0.0668344	0.115304
TINAGL1	41.3817	4	2.24059e-08	0.435744
MEIS2	1169.09	4	0	0.700891
ST6GAL2	531.541	4	0	0.723063
SHC1	2.94579	4	0.566939	0.0641417
HDGFL2	37.4525	4	1.45322e-07	0.2463
PCBP1	21.123	4	0.000299379	0.0921068
C7	656.165	4	0	0.728382
ACTG2	1049.36	4	0	0.805879
FAM118A	34.7967	4	5.11413e-07	0.432151
TM9SF2	24.232	4	7.17612e-05	0.336986
ASPH	27.8686	4	1.32616e-05	0.215611
FLCN	49.7172	4	4.13659e-10	0.133985
EIF4H	11.7143	4	0.0196073	0.177408
JAK1	15.1154	4	0.00446774	0.248234
KLC1	48.5355	4	7.29829e-10	0.270239
NRP2	170.653	4	0	0.582415
PDE7B	337.082	4	0	0.494092
HIST1H1A	15.2098	4	0.00428533	0.212274
EIF4G1	8.66362	4	0.0700799	0.106271
DLK1	273.793	4	0	0.802461
ATXN2	33.3105	4	1.03181e-06	0.354592
CLDN2	55.0671	4	3.14551e-11	0.826962
CCN1	36.8175	4	1.96416e-07	0.340562
HOXC4	554.968	4	0	0.786062
IL11RA	6.73087	4	0.150813	0.168498
CLDN4	97.8226	4	0	0.570239
TMEM173	0.888017	4	0.926274	0.0183393
ATF3	107.222	4	0	0.475383
ZFP36	20.0293	4	0.000492785	0.446055
DEPRECATED_ENSG00000133142	78.1608	4	4.44089e-16	1.24914
CCN2	47.1017	4	1.4523e-09	0.266201
KIRREL1	31.1424	4	2.86326e-06	0.266725
MEX3B	983.338	4	0	0.575443
TMEM119	33.7417	4	8.41855e-07	0.302179
CSDE1	28.5629	4	9.58979e-06	0.30982
KLHDC3	15.6514	4	0.00352437	0.205621
ITGA8	158.879	4	0	0.449367
PPP6R2	36.1755	4	2.6629e-07	0.263456
HOXC8	227.802	4	0	0.806544
DEPRECATED_ENSG00000115738	756.271	4	0	0.928764
PLEC	16.3171	4	0.00262189	0.0700415
FBXO32	229.467	4	0	0.320637
PDK4	96.8512	4	0	1.00248
SLC39A7	28.0462	4	1.2207e-05	0.139321
RSPO3	207.929	4	0	0.448114
KLF6	49.5842	4	4.40979e-10	0.28832
HNRNPH3	42.9184	4	1.07591e-08	0.339644
FBN2	51.5471	4	1.7155e-10	0.428477
LEFTY1	28.5918	4	9.46121e-06	0.454797
TMEM109	5.86778	4	0.209242	0.0922788
FGD1	29.0903	4	7.494e-06	0.231672
STAT2	44.4878	4	5.08039e-09	0.422293
PID1	803.111	4	0	0.852179
PAFAH1B3	29.8616	4	5.22246e-06	0.115803
PCED1A	1.36519	4	0.850222	0.0189811
KCTD12	79.5355	4	2.22045e-16	0.320187
TAGLN	280.921	4	0	0.428104
MOXD1	1193.09	4	0	0.742086
ASH2L	21.4293	4	0.000260261	0.134759
EPCAM	12.9479	4	0.0115331	0.105082
ARL4C	16.5582	4	0.00235477	0.347323
KALRN	357.898	4	0	0.435063
JAG1	32.8206	4	1.2999e-06	0.433343
GSN	141.23	4	0	0.465258
SPAG7	23.9065	4	8.33951e-05	0.24533
ID2	560.816	4	0	0.805404
PABPC4	12.8566	4	0.0119983	0.0995931
ATP5MC2	5.53174	4	0.236954	0.119346
KDM4B	20.9818	4	0.000319308	0.18883
CCDC50	52.0581	4	1.3414e-10	0.304439
PTPRT	669.631	4	0	0.844052
SPPL2B	18.6734	4	0.000910976	0.183869
CXCL14	14.5203	4	0.00580679	0.327553
EFEMP1	30.127	4	4.61159e-06	0.242332
POLR2H	32.5154	4	1.5009e-06	0.345225
FOXC2	334.88	4	0	1.36238
HNRNPLL	43.4456	4	8.36314e-09	0.301619
HOXA13	169.213	4	0	2.82804
HOXA6	57.2139	4	1.11573e-11	0.219109
SPATS2L	61.9364	4	1.13598e-12	0.315035
DPP10	604.146	4	0	1.18896
CTHRC1	10.5662	4	0.0318969	0.0886385
PHF1	3.62603	4	0.458975	0.0394262
DUSP1	20.7089	4	0.000361642	0.368081
WFDC2	21.0154	4	0.000314451	0.371205
TMCO3	34.3286	4	6.38048e-07	0.405973
HRC	5.20902	4	0.266515	0.0458874
TACSTD2	57.6941	4	8.84681e-12	0.669851
COPE	26.3438	4	2.69734e-05	0.212069
C11orf96	25.5085	4	3.97508e-05	0.465546
PLEKHM2	35.8358	4	3.12769e-07	0.178903
MAP3K21	1.46918	4	0.832086	0.0380848
OTUB1	20.1529	4	0.000465859	0.182572
DEPRECATED_ENSG00000179010	18.5844	4	0.000948314	0.0804705
TEAD3	159.305	4	0	0.253664
CRIP1	33.9469	4	7.64116e-07	0.308982
HOXB6	8.52769	4	0.0740523	0.272642
HSD11B2	1.09227	4	0.895497	0.0219166
KAT6A	22.0003	4	0.000200395	0.223987
NFKBIZ	102.909	4	0	0.461238
PIGT	20.1229	4	0.000472249	0.249518
KCNH2	156.358	4	0	0.207463
TPPP3	113.058	4	0	0.673397
JMJD1C	29.832	4	5.29543e-06	0.292712
VWA1	115.691	4	0	0.186408
HS3ST1	12.3642	4	0.0148388	0.0636923
UBA1	9.96511	4	0.0410195	0.078116
BAHCC1	47.4763	4	1.21343e-09	0.258329
CBLN4	278.252	4	0	1.07172
JUNB	107.926	4	0	0.331827
HOXC5	353.686	4	0	0.939234
AK1	23.6159	4	9.53566e-05	0.13229
BAG6	23.9569	4	8.14797e-05	0.166126
SRC	11.1018	4	0.0254437	0.138925
FOS	83.0112	4	0	0.24559
ACIN1	40.3783	4	3.61476e-08	0.216717
KIF12	11.0637	4	0.0258575	0.214723
FBXO7	27.1089	4	1.88957e-05	0.275066
SFRP1	971.989	4	0	0.596745
AMPD2	33.1441	4	1.11604e-06	0.374502
HNRNPAB	13.4499	4	0.00927456	0.193687
ATRX	48.3894	4	7.82853e-10	0.478198
JPT2	10.8631	4	0.0281463	0.12339
PI15	162.502	4	0	0.402876
PIK3R1	3.00704	4	0.556648	0.0619887
ARL6IP4	11.2396	4	0.0239991	0.138446
HPGD	7.17393	4	0.126977	0.146187
FCGRT	9.70548	4	0.045692	0.140593
VCAN	132.551	4	0	0.457906
SRRM2	30.8559	4	3.27569e-06	0.17395
ITM2A	254.429	4	0	0.463148
TMEM14C	10.622	4	0.0311575	0.186361
IER2	85.9928	4	0	0.25973
CD74	188.992	4	0	0.442434
IGFBP3	37.4124	4	1.48115e-07	0.618128
RAF1	20.9388	4	0.000325637	0.288254
TMEM11	14.302	4	0.00639093	0.209807
MAL	9.39814	4	0.0518829	0.264159
NAV2	50.251	4	3.20036e-10	0.327186
WNT9B	9.79421	4	0.0440406	0.209752
SOCS3	285.967	4	0	0.369692
ATP5F1A	12.1855	4	0.0160236	0.13596
CDH7	362.701	4	0	0.725142
COL25A1	190.236	4	0	0.422673
INO80E	18.9072	4	0.00081962	0.170114
ARL2BP	6.40295	4	0.171009	0.118813
HHIP	155.567	4	0	0.976771
IFT122	2.55266	4	0.635231	0.0457406
IGFN1	193.184	4	0	0.699835
IKBKB	17.7727	4	0.00136691	0.0483006
AMFR	21.8395	4	0.000215719	0.150244
PIAS3	16.6612	4	0.00224898	0.193074
ADGRG1	12.7544	4	0.0125401	0.213382
LHX1	8.87165	4	0.064389	0.263108
THRA	9.14877	4	0.0574867	0.0499427
FHL3	288.831	4	0	0.442052
ACSL5	55.1786	4	2.98068e-11	0.680941
RAP1GAP2	13.5495	4	0.00888078	0.295841
FOXP4	825.27	4	0	0.655515
H1FX	40.2925	4	3.76551e-08	0.135044
LAMC3	622.531	4	0	0.922645
KRT8	7.49812	4	0.111792	0.0868839
HYOU1	12.971	4	0.0114185	0.198356
EMX2	100.642	4	0	0.525999
HOXA9	148.106	4	0	0.617467
VPS13B	20.3337	4	0.000429074	0.216927
FH	26.4829	4	2.52852e-05	0.16308
SAP30BP	20.9709	4	0.0003209	0.263122
R3HDM2	9.46611	4	0.0504483	0.141779
ID3	270.545	4	0	0.539745
SULT1E1	86.6999	4	0	0.757274
ADGRL2	37.017	4	1.7868e-07	0.421823
ADAMTSL1	91.0607	4	0	0.372297
NAB2	31.9588	4	1.95058e-06	0.202892
TMED7	16.9304	4	0.00199404	0.238001
DEPRECATED_ENSG00000163017	482.958	4	0	0.59555
HECTD4	49.3284	4	4.98667e-10	0.237019
TMEM106C	9.38767	4	0.0521073	0.110771
HOXD10	147.59	4	0	2.28359
LIX1	76.795	4	7.77156e-16	0.384671
GATA3	37.2917	4	1.56847e-07	0.715816
HES1	49.9697	4	3.66377e-10	0.352383
EGR2	19.2686	4	0.000695975	0.591749
HGS	1.86965	4	0.759717	0.0173883
RARRES1	222.5	4	0	0.403284
RDH10	16.7299	4	0.00218103	0.407907
IQCN	88.4051	4	0	0.420414
ELF3	26.2582	4	2.80688e-05	0.226173
GASK1B	413.849	4	0	0.518713
TUBB2B	70.0125	4	2.25375e-14	0.539235
ADGRL3	289.013	4	0	0.535211
STAT3	16.4174	4	0.00250731	0.151941
C20orf85	78.1351	4	4.44089e-16	1.09256
HUNK	28.8737	4	8.29322e-06	0.337438
TIPARP	99.699	4	0	0.352301
HOXB4	4.87152	4	0.300737	0.142126
KAT8	0.0218178	4	0.999941	0.00203422
PSMB4	7.90557	4	0.0950993	0.105339
PAX8	4.32846	4	0.363375	0.0903665
DLGAP1	276.812	4	0	0.622057
HYAL2	45.5337	4	3.07932e-09	0.111458
PLA2G4B	43.4488	4	8.35031e-09	0.266413
TBC1D9	17.2893	4	0.0016981	0.285805
ACTA2	879.569	4	0	0.598419
PKHD1	4.22563	4	0.37633	0.120186
CDH6	78.9138	4	3.33067e-16	0.663709
APOE	280.354	4	0	0.573509
MYH11	232.572	4	0	0.482561
SLC29A1	42.7556	4	1.16294e-08	0.14333
KRT18	19.8396	4	0.00053716	0.16782
PCMTD2	51.7817	4	1.53235e-10	0.434457
PLXNA4	14.1528	4	0.00682294	0.294943
POSTN	61.9312	4	1.13887e-12	0.444057
HEXD	7.92192	4	0.0944805	0.101493
HOXB3	4.88113	4	0.299713	0.121745
RNASE1	33.9692	4	7.5611e-07	0.352558
APCDD1	217.682	4	0	0.488529
VEGFA	141.975	4	0	0.405334
FN1	181.647	4	0	0.485261
SRP54	20.0592	4	0.000486129	0.330253
PLAC1	139.874	4	0	1.55325
MAPK15	14.4523	4	0.00598313	0.181169
SAP30L	6.16027	4	0.187495	0.113158
SRPRB	22.784	4	0.000139851	0.310763
SRPRA	1.65339	4	0.799167	0.018096
JUP	63.8893	4	4.40981e-13	0.383454
PLCB4	148.332	4	0	0.503139
DEPRECATED_ENSG00000107796	518.906	4	0	0.532765
TIMM44	8.04125	4	0.0900787	0.115117
RC3H2	54.9325	4	3.3565e-11	0.391473
DEPRECATED_ENSG00000272391	11.4935	4	0.0215429	0.115772
SULF1	47.7146	4	1.08234e-09	0.293693
DEPRECATED_ENSG00000204389	46.5731	4	1.87133e-09	0.328163
FXR2	13.2319	4	0.0101965	0.0531694
PNISR	13.3285	4	0.00977726	0.110511
STIM1	56.7895	4	1.36955e-11	0.175776
TMEM115	1.47632	4	0.830827	0.0187664
HOXC9	146.21	4	0	1.2364
KPNB1	12.9966	4	0.0112922	0.110739
STRAP	20.1493	4	0.000466626	0.243906
SCAMP4	1.35675	4	0.851677	0.0182185
PAMR1	336.586	4	0	0.438573
SF3A2	0.558794	4	0.967531	0.0101191
ATP9B	15.0567	4	0.00458511	0.108384
NTN1	264.76	4	0	0.848679
IVNS1ABP	27.618	4	1.49057e-05	0.406741
MIF	6.54281	4	0.162113	0.0618691
KPNA4	32.5666	4	1.46513e-06	0.32184
VWF	22.8437	4	0.000136063	0.141376
ING4	5.69976	4	0.22272	0.152485
SULF2	167.067	4	0	0.494508
DCDC2	11.4032	4	0.0223872	0.130181
PFN2	19.7954	4	0.000548038	0.184699
STIMATE	2.90238	4	0.574293	0.0238575
INTS1	41.6465	4	1.9747e-08	0.0847491
PTGS2	37.7175	4	1.28147e-07	1.2152
PLXNB2	35.7612	4	3.24025e-07	0.309847
PRDM11	30.1223	4	4.62177e-06	0.375955
UNC5B	209.488	4	0	0.386066
CACNA1D	328.909	4	0	0.360981
PTBP1	37.3465	4	1.52822e-07	0.250251
F3	217.823	4	0	0.7875
TLE2	88.8576	4	0	0.586276
ADGRL1	43.9273	4	6.64262e-09	0.195995
NAV3	253.857	4	0	0.34984
PLPPR3	346.665	4	0	0.56811
FKBP10	79.0121	4	3.33067e-16	0.268097
GTF2IRD1	85.8968	4	0	0.269379
UCKL1	11.5585	4	0.0209553	0.0861798
SRPX	498.717	4	0	0.489837
ADAMTS16	549.08	4	0	0.400103
STAG2	23.2426	4	0.000113248	0.297979
EPHA7	75.6756	4	1.44329e-15	0.753488
VPS53	24.8961	4	5.27896e-05	0.103255
NDUFA3	18.0018	4	0.00123311	0.176458
SPOCK2	23.6761	4	9.2745e-05	0.461306
DDX39B	4.50654	4	0.341773	0.030579
TERF2	1.51314	4	0.824312	0.0184991
BTG2	58.6503	4	5.57254e-12	0.517523
TMEM14A	0.317589	4	0.988651	0.0100211
NBR1	10.3453	4	0.0349956	0.153865
FLRT2	282.548	4	0	0.473728
SSC5D	78.2115	4	4.44089e-16	0.398751
SPINT2	18.862	4	0.000836555	0.313531
FAT3	56.2262	4	1.79771e-11	0.113077
KLHDC2	17.9931	4	0.00123795	0.154581
FREM2	84.3397	4	0	0.251622
NUAK2	34.7708	4	5.17723e-07	0.294239
AMOTL1	77.6991	4	5.55112e-16	0.23477
IDH3G	7.26702	4	0.122433	0.0339789
EFNB2	146.603	4	0	0.3781
TGFB1I1	146.008	4	0	0.173237
GTF2H2	31.9277	4	1.97928e-06	0.331893
MPO	1.99139	4	0.737342	0.195659
TUT4	35.5789	4	3.53219e-07	0.351551
HOXA4	128.584	4	0	0.282198
PHF3	21.9633	4	0.000203819	0.407541
RBP1	13.4943	4	0.009097	0.183035
CSRNP1	45.1428	4	3.71323e-09	0.377913
NFIB	915.758	4	0	0.466325
ADAMTSL2	273.446	4	0	0.712296
IFNAR1	49.2897	4	5.0802e-10	0.457705
FKBP15	25.41	4	4.16067e-05	0.122636
RTL5	27.3927	4	1.65564e-05	0.102004
FOXJ1	24.3639	4	6.7518e-05	0.311485
CD24	3.77822	4	0.436851	0.0608503
KDM4A	8.87017	4	0.0644279	0.167776
RCOR3	20.4986	4	0.000398028	0.255555
CLDN5	12.8242	4	0.0121673	0.16668
FGFR2	720.844	4	0	0.405592
ZNF503	241.962	4	0	0.262263
FERMT2	29.3662	4	6.58619e-06	0.281501
POU3F3	12.7735	4	0.012437	0.35735
HNRNPC	10.9676	4	0.0269305	0.0895629
ST14	3.58085	4	0.465692	0.157284
JUN	72.5346	4	6.66134e-15	0.276656
IMPAD1	32.7991	4	1.31313e-06	0.211519
HMBOX1	11.6066	4	0.0205298	0.174552
IBTK	12.2369	4	0.0156736	0.192835
PRPF38B	22.2832	4	0.000176009	0.168145
TLN2	32.1036	4	1.82205e-06	0.281627
HNRNPA0	22.8298	4	0.000136933	0.150343
TFAP2A	53.8089	4	5.7707e-11	1.10051
ENO1	8.1963	4	0.0846464	0.10683
VPS52	15.4612	4	0.00383423	0.161833
SERPINA5	33.7744	4	8.28949e-07	2.33183
ITSN1	87.0602	4	0	0.185761
FAM169A	23.7852	4	8.8195e-05	0.222762
NOTCH2NLC	24.6672	4	5.86857e-05	0.301885
CYP1B1	203.979	4	0	0.43534
GSK3B	17.9639	4	0.00125431	0.139579
NKAIN4	17.0471	4	0.00189262	0.0575899
PRND	17.4422	4	0.00158559	0.53119
SOD1	3.18828	4	0.526826	0.0396306
LARP1	7.43329	4	0.114687	0.117677
NOTUM	3.84499	4	0.427391	0.0910806
TGFB2	250.787	4	0	0.482869
CFAP157	62.3827	4	9.15157e-13	0.901889
HNF1B	6.67512	4	0.154085	0.103799
RASSF2	161.447	4	0	0.52204
HUWE1	10.9521	4	0.0271075	0.0986064
TMEM106B	13.5653	4	0.00881997	0.153548
KDM3B	0.35923	4	0.985677	0.00857487
PHC1	61.0263	4	1.76525e-12	0.138929
DPYSL3	731.058	4	0	0.439335
TMEM161A	12.6985	4	0.0128469	0.142518
NCAPH2	4.70196	4	0.319267	0.0625727
ATRNL1	207.58	4	0	0.221269
GUSB	10.8094	4	0.028792	0.133305
HEBP1	28.0216	4	1.23479e-05	0.0758233
REV1	15.0457	4	0.00460727	0.0607129
NELFCD	18.1236	4	0.00116729	0.12514
LSM14A	18.7943	4	0.000862549	0.26643
PLAGL1	22.958	4	0.000129095	0.159202
SORBS2	8.06516	4	0.0892203	0.0823997
ATP6V0C	1.1123	4	0.892316	0.0165347
TMEM132B	60.3002	4	2.50866e-12	0.87627
HIST1H1E	30.5299	4	3.81744e-06	0.213529
CELSR1	238.536	4	0	0.411318
AMH	30.4943	4	3.8818e-06	0.528878
COL13A1	438.753	4	0	0.539839
RSRC2	23.6546	4	9.36726e-05	0.15792
ASAP3	5.51234	4	0.238646	0.0516274
PHACTR4	8.86045	4	0.0646838	0.0806661
VAT1	28.0654	4	1.20982e-05	0.243108
NOTCH1	108.451	4	0	0.419802
ZNF185	164.498	4	0	0.214854
SLC3A1	67.8921	4	6.31717e-14	0.865831
PCP4	187.411	4	0	1.04865
HOXB5	2.22761	4	0.693978	0.0490293
SVEP1	43.2665	4	9.11045e-09	0.244368
CDC20B	22.6078	4	0.000151639	5.22595
SDK1	8.01807	4	0.0909187	0.159369
THSD4	379.126	4	0	0.576246
STAU1	13.3463	4	0.00970194	0.0887484
HMGN4	7.46617	4	0.113211	0.0872937
GOLGA3	25.456	4	4.07291e-05	0.175649
TMEM167A	28.1538	4	1.16088e-05	0.379365
PALLD	1116.75	4	0	0.547715
HS6ST2	284.594	4	0	0.40311
CPXM2	20.5215	4	0.000393894	0.637832
SFRP2	96.0101	4	0	1.01671
PPP1R1B	192.31	4	0	0.953793
INO80B	4.08077	4	0.395185	0.0633493
PHLDB2	27.8229	4	1.35471e-05	0.27228
KCNC3	5.67231	4	0.224993	0.130742
CLDN11	39.7475	4	4.88134e-08	0.269301
TMEM106A	0.670104	4	0.954964	0.0222478
RSPH1	57.8673	4	8.13627e-12	0.594389
STK11	1.68637	4	0.793193	0.0159254
C1QA	65.5642	4	1.95732e-13	0.638893
JAZF1	12.7689	4	0.0124618	0.173523
SYT10	220.077	4	0	0.436525
TMEM158	342.704	4	0	0.753297
SREBF1	48.8749	4	6.20059e-10	0.297537
PHF19	9.97672	4	0.0408217	0.0519616
TRIB1	42.0718	4	1.61198e-08	0.247068
KCNJ15	46.9505	4	1.56152e-09	0.268201
POLE	9.25388	4	0.0550577	0.067654
PLBD2	15.0169	4	0.00466622	0.0734311
MMP11	197.562	4	0	0.629189
C9orf24	70.7873	4	1.54321e-14	0.966233
NID2	118.822	4	0	0.247233
HOXB8	1.05542	4	0.901279	0.0404293
IGF2BP1	29.7097	4	5.60762e-06	0.529705
ITGA5	136.654	4	0	0.241841
RASA1	13.9856	4	0.00734118	0.226541
FXYD2	21.5921	4	0.000241585	0.214648
GLT8D2	34.8339	4	5.02492e-07	0.200814
PLCG1	106.411	4	0	0.28952
DACH2	227.973	4	0	0.810239
H3F3B	66.3891	4	1.31117e-13	0.160467
ODF3B	54.4053	4	4.32838e-11	0.758729
LRCH3	35.3269	4	3.97971e-07	0.266196
RCBTB2	21.6779	4	0.000232287	0.138323
KDM2A	3.44749	4	0.485908	0.0285291
COL9A3	56.799	4	1.36331e-11	0.287655
ST3GAL2	133.35	4	0	0.172712
ATOX1	12.1375	4	0.0163574	0.204462
ZMAT2	12.7757	4	0.0124252	0.10683
QKI	18.4974	4	0.000986302	0.153835
PRRC1	17.8733	4	0.00130651	0.298791
SOX9	26.7611	4	2.22161e-05	0.383468
PTP4A3	36.4859	4	2.29862e-07	0.208826
PLXNA3	6.65849	4	0.155074	0.0977149
JMY	2.01941	4	0.732188	0.0377011
COL14A1	352.178	4	0	0.488334
TNFRSF19	2.23176	4	0.69322	0.0622978
TGIF1	10.6428	4	0.0308857	0.133791
FNDC3A	15.476	4	0.0038092	0.178662
SPG7	22.0127	4	0.000199259	0.139797
ABCB1	11.0081	4	0.0264731	0.137883
TSPAN12	97.6021	4	0	0.894897
SLC41A3	13.5396	4	0.00891902	0.0773624
IFT81	22.2954	4	0.000175032	0.19805
FOXK2	4.06211	4	0.397665	0.0321262
CPM	74.1386	4	2.9976e-15	0.815748
MYL9	513.775	4	0	0.355733
NDUFB11	1.69191	4	0.792187	0.016786
PGM5	145.797	4	0	0.24176
STAU2	9.62409	4	0.047259	0.103147
SLC22A17	76.4175	4	9.99201e-16	0.163604
SEPTIN9	63.8857	4	4.41758e-13	0.109772
SYNPO	29.3921	4	6.50701e-06	0.17049
IK	6.80596	4	0.146505	0.0988228
SLIT3	258.309	4	0	0.49557
STRN4	10.6857	4	0.0303335	0.0361245
SCAMP2	4.9486	4	0.292612	0.0294075
STRADA	24.1994	4	7.28502e-05	0.189946
SPTLC2	9.94001	4	0.0414504	0.192661
KRT7	0.282125	4	0.990939	0.019423
ARHGAP21	23.9554	4	8.15349e-05	0.339881
PCDH7	259.107	4	0	0.405438
NELL2	300.256	4	0	0.721939
KCNAB1	270.988	4	0	1.00584
ACACA	12.482	4	0.0141048	0.167327
GSK3A	11.235	4	0.0240465	0.123629
ARVCF	74.9316	4	2.10942e-15	0.357861
NKD1	1.86407	4	0.760741	0.0219547
NFIA	53.8126	4	5.76029e-11	0.217628
DNAAF1	51.843	4	1.48777e-10	0.78629
COL26A1	16.8968	4	0.00202427	0.309072
GTF2F1	5.69266	4	0.223306	0.0738041
SPEN	3.10268	4	0.540791	0.0373626
VEZF1	15.6255	4	0.00356507	0.162653
CALM2	11.7389	4	0.0194023	0.123189
PRSS12	103.666	4	0	0.873137
PATZ1	6.62042	4	0.157359	0.0333281
ROPN1L	58.5512	4	5.84599e-12	0.993673
DACH1	83.8897	4	0	0.307654
KDM1A	14.3657	4	0.00621485	0.183446
HSF1	4.03826	4	0.400852	0.0246895
NEDD9	4.5983	4	0.33105	0.0757405
ATP5F1D	5.05048	4	0.282157	0.0295087
NPTX2	60.664	4	2.10365e-12	0.407196
SLTM	4.66191	4	0.323779	0.0340782
FAM171A2	28.3438	4	1.06235e-05	0.187102
SOCS5	42.4165	4	1.36738e-08	0.464469
IPO5	8.56947	4	0.0728093	0.0755035
FOXRED2	2.89224	4	0.576018	0.0319183
HOXA7	379.625	4	0	0.681589
HECTD1	14.5591	4	0.00570863	0.232658
S100A10	39.7066	4	4.9774e-08	0.153395
KCTD15	6.13756	4	0.189108	0.0308312
FCGBP	0.110175	4	0.998537	0.00960953
APOD	255.475	4	0	0.501362
LRRN4	17.4882	4	0.0015532	0.265109
MORF4L1	7.26575	4	0.122494	0.0796176
STAT1	5.20745	4	0.266667	0.0977078
KCNMA1	318.173	4	0	0.411767
NEK6	96.1463	4	0	0.191214
PRTN3	12.6537	4	0.013098	1.50275
KANSL1	14.7644	4	0.00521555	0.0796843
RDH11	13.9517	4	0.0074508	0.108424
HTT	5.39041	4	0.249532	0.0984156
ENPP2	284.317	4	0	0.572781
GMPS	18.9744	4	0.000795085	0.179622
ARHGAP8	3.25388	4	0.516273	0.0512801
PILRB	4.22398	4	0.376541	0.0292126
NTRK2	107.764	4	0	0.614895
PLPPR2	6.16077	4	0.18746	0.083499
TMBIM1	5.23337	4	0.264179	0.0446916
MAFF	19.4998	4	0.000626717	0.53548
SH3GL1	7.27271	4	0.122159	0.0448519
ARPC5	161.195	4	0	0.364854
UBE2S	12.0154	4	0.0172368	0.171469
FER	0.192889	4	0.995638	0.00648006
RAB1A	10.0685	4	0.0392897	0.182764
SUPT6H	5.63057	4	0.228489	0.0253809
PRPF4	2.84391	4	0.584278	0.025844
IMMP2L	1.57093	4	0.814008	0.0218459
TBL1X	175.262	4	0	0.187636
CSF1R	35.9936	4	2.90247e-07	0.232076
OGT	21.1746	4	0.000292405	0.212133
FIS1	4.54188	4	0.337611	0.04589
IRF1	25.2365	4	4.50897e-05	0.396293
SHISA2	86.4053	4	0	1.24225
RBMS3	510.463	4	0	0.46857
DDIT3	7.75727	4	0.100886	0.186707
NFAT5	36.2166	4	2.61152e-07	0.428927
PPP2R2C	346.025	4	0	0.525655
FLNB	165.33	4	0	0.242082
KCNQ2	333.744	4	0	1.05634
RTL6	6.11128	4	0.190991	0.0647765
SORBS1	222.848	4	0	0.313116
CCL21	59.4758	4	3.73823e-12	1.06375
KIAA1522	19.3825	4	0.000660966	0.238352
CUL7	5.91025	4	0.205952	0.0458623
SPINT1	0.0648906	4	0.999485	0.00791944
SREBF2	20.7436	4	0.000355963	0.130522
RAB11FIP2	7.14868	4	0.128237	0.116892
ADRB3	107.769	4	0	0.421702
GNA11	6.48798	4	0.165549	0.066286
PKN2	11.1744	4	0.024672	0.134319
OLFML2A	100.459	4	0	0.28428
HOXD4	29.8864	4	5.16216e-06	0.154436
GRHPR	2.22844	4	0.693825	0.0153019
TIMM50	7.32638	4	0.119613	0.0822816
PIK3C2G	23.1358	4	0.000118958	0.844406
KLHDC8A	108.64	4	0	0.485187
STAB1	26.975	4	2.01117e-05	0.280517
JTB	7.71961	4	0.102406	0.116187
TSPAN18	111.278	4	0	0.23512
FBXO42	5.3283	4	0.255239	0.0567798
NFATC2IP	14.2533	4	0.00652894	0.178967
MCAM	46.3865	4	2.04646e-09	0.1417
PBX1	99.4302	4	0	0.212587
CSTB	18.9594	4	0.000800504	0.338087
KIAA0100	3.05378	4	0.548866	0.0266285
MYH14	7.41549	4	0.115494	0.248422
APLNR	19.2094	4	0.000714866	0.172246
PODXL	14.0249	4	0.007216	0.105473
SCIN	19.2289	4	0.000708595	0.164309
HMGN3	8.69967	4	0.0690608	0.0762673
RUFY3	20.863	4	0.000337104	0.209804
NEDD4L	79.0932	4	2.22045e-16	0.266889
GATA2	53.4904	4	6.728e-11	0.230025
FUBP1	19.8441	4	0.000536058	0.202066
PREB	7.66718	4	0.104559	0.10271
PRKCB	128.515	4	0	1.18578
SHFL	2.13128	4	0.711627	0.0251981
MBD6	27.2671	4	1.75542e-05	0.180009
AGTR2	146.349	4	0	1.017
CADM1	120.792	4	0	0.305712
CYBA	5.55682	4	0.23478	0.0956347
DDAH1	3.95061	4	0.412731	0.0803675
DACT2	358.577	4	0	0.86302
ZNF232	39.9496	4	4.43352e-08	0.474214
IFT27	6.15679	4	0.187741	0.073643
CEP68	7.32037	4	0.119896	0.036679
SNCAIP	94.0329	4	0	0.316166
PECAM1	11.0334	4	0.0261909	0.101553
DDX17	20.3745	4	0.000421161	0.198746
TNIK	103.529	4	0	0.238674
USH1C	56.44	4	1.62138e-11	1.43933
EHF	6.00045	4	0.199115	0.139309
CFAP126	49.0433	4	5.71866e-10	0.732199
WNT6	38.2102	4	1.01405e-07	0.900027
C1QC	40.3918	4	3.59153e-08	0.333328
CRABP1	109.136	4	0	0.544736
POLD1	2.18143	4	0.702431	0.021202
PTPA	148.748	4	0	0.147266
HARS	6.83802	4	0.1447	0.128956
PYGO2	10.2204	4	0.0368739	0.122693
PSMB6	11.8431	4	0.0185568	0.180565
ARMCX3	2.80423	4	0.591102	0.0395576
KIDINS220	31.3735	4	2.56863e-06	0.228244
ALKBH7	6.61604	4	0.157624	0.0342252
ITPR1	1.96381	4	0.742415	0.0257794
KAT6B	0.211357	4	0.994794	0.00606198
SMIM24	39.262	4	6.15026e-08	0.335788
CHN1	156.658	4	0	0.57237
NPR 3.00	123.898	4	0	0.335589
DBN1	150.331	4	0	0.211749
KAT7	6.59904	4	0.158656	0.0353585
ARHGAP23	26.9942	4	1.99327e-05	0.143583
EPS8L1	11.1351	4	0.025087	0.114925
DSP	30.0602	4	4.75821e-06	0.356133
MEF2A	8.7987	4	0.0663328	0.105643
MCL1	39.3999	4	5.75953e-08	0.295999
DLC1	188.626	4	0	0.370777
IGDCC4	28.2631	4	1.10312e-05	0.12537
C9orf16	40.0519	4	4.22274e-08	0.223471
RNF44	32.7366	4	1.35236e-06	0.162797
CNTFR	282.737	4	0	0.320979
TPSAB1	12.1942	4	0.0159638	7.07205
ALX1	93.0635	4	0	0.513277
PCDH9	21.7363	4	0.000226154	0.303965
IQCE	5.51849	4	0.238109	0.0720667
ADAM10	27.9556	4	1.27341e-05	0.377095
RNF115	15.9929	4	0.00302868	0.245043
INPP5F	26.2208	4	2.85611e-05	0.327381
DDIT4	209.595	4	0	0.377261
TYMP	65.0991	4	2.45248e-13	0.76381
ITFG2	5.81523	4	0.213379	0.0436612
SSPN	10.3585	4	0.0348036	0.0732336
HOXD11	66.0998	4	1.50879e-13	3.28712
POLG2	111.995	4	0	0.249737
VWA3A	51.4841	4	1.76829e-10	0.754774
GSTM3	13.0597	4	0.0109879	0.266789
ZNF592	7.50116	4	0.111658	0.115196
SMAD7	123.256	4	0	0.355756
CD9	1.88637	4	0.756649	0.0368445
AHCY	0.133662	4	0.997864	0.0063191
NOTCH2	9.48723	4	0.0500104	0.0998306
FLNC	46.9911	4	1.53143e-09	0.093852
PEAR1	13.0206	4	0.0111755	0.0868251
COL21A1	148.277	4	0	0.500789
FUBP3	3.13441	4	0.535589	0.0191399
ALDH1A2	101.612	4	0	0.343347
KIAA1210	139.546	4	0	0.4527
LYZ	27.722	4	1.42e-05	1.74872
HOXA5	204.125	4	0	0.239422
MBOAT1	252.16	4	0	0.391904
TGFB3	17.4457	4	0.00158313	0.197333
TMEM138	19.4398	4	0.000644001	0.196572
CDH1	5.08182	4	0.279005	0.0859803
HIST1H4C	9.97595	4	0.0408348	0.0790336
MID1	89.4624	4	0	0.135964
SYTL2	11.3001	4	0.0233904	0.207138
KIF20A	26.752	4	2.23111e-05	0.303244
SF3A1	10.1449	4	0.0380569	0.0432757
SETD1B	1.28085	4	0.864617	0.0257554
INF2	60.4363	4	2.34879e-12	0.12244
ALCAM	143.527	4	0	0.435733
ATP6AP2	2.51461	4	0.642021	0.0541888
SERBP1	6.31449	4	0.176861	0.0460938
SALL1	51.6029	4	1.67004e-10	1.29229
CACNA1C	100.737	4	0	0.348116
BAG1	18.7154	4	0.000893853	0.114291
RORB	142.448	4	0	1.84649
QDPR	81.6718	4	1.11022e-16	0.206118
CDH5	10.3164	4	0.0354222	0.0954862
NR2C2	0.88889	4	0.926149	0.0117827
CLDN7	27.5578	4	1.53298e-05	0.628222
PMEPA1	76.6856	4	8.88178e-16	0.272746
TMEFF2	284.6	4	0	0.546132
HTRA1	20.7635	4	0.000352748	0.184537
TIMM22	2.80705	4	0.590617	0.0319418
ZMYND10	65.4215	4	2.09721e-13	0.549515
ITPK1	160.961	4	0	0.257533
PPDPF	33.3009	4	1.03648e-06	0.147468
BMP2	291.855	4	0	0.437934
TRIO	25.2635	4	4.45292e-05	0.156108
LRRC46	45.0856	4	3.81626e-09	0.862116
POMC	52.3994	4	1.1381e-10	1.02586
MMP16	339.074	4	0	0.286553
TKT	5.35601	4	0.252679	0.0404772
GREB1	37.6676	4	1.31219e-07	0.467125
S100A6	51.6279	4	1.65011e-10	0.170964
C1QB	45.0452	4	3.89093e-09	1.08523
SSRP1	4.42653	4	0.351348	0.0397357
SRPK2	10.7906	4	0.0290207	0.120838
IVD	11.0462	4	0.0260495	0.173745
HPSE2	75.8319	4	1.33227e-15	1.41649
SLC12A2	53.6008	4	6.3795e-11	0.428951
PRDX6	4.10837	4	0.391539	0.032547
PTPRF	1.05876	4	0.90076	0.0184067
EPAS1	19.9124	4	0.000519676	0.172821
ZNRF3	5.57958	4	0.232823	0.0922875
PPL	0.423906	4	0.980473	0.0233906
STK26	151.119	4	0	0.413241
NCAM1	120.704	4	0	0.316669
DACT3	74.2773	4	2.88658e-15	0.0893492
AQP1	31.3641	4	2.57997e-06	0.320182
BCR	1.58412	4	0.811643	0.0325788
AKAP11	24.1792	4	7.35331e-05	0.159755
PIFO	35.1936	4	4.23882e-07	0.397363
NR5A1	18.424	4	0.00101953	2.79237
DEPRECATED_ENSG00000179051	8.80193	4	0.0662455	0.190522
EIF3M	6.31526	4	0.176809	0.0767173
MAML3	78.2946	4	4.44089e-16	0.380057
SPNS2	5.42885	4	0.246055	0.102731
GANAB	9.16744	4	0.0570478	0.0622946
APOA1	28.3457	4	1.06141e-05	0.8588
CCDC57	29.7645	4	5.46563e-06	0.193899
BLNK	13.5118	4	0.00902773	0.399558
PLXNA1	30.0203	4	4.84806e-06	0.245851
IGF1	42.9253	4	1.07238e-08	0.542702
VPS35L	7.40461	4	0.11599	0.0742074
MAFB	296.864	4	0	0.270688
MYO6	2.47454	4	0.6492	0.0588521
COL11A1	219.577	4	0	0.325379
S100A14	32.7229	4	1.36116e-06	0.245568
JRK	18.0038	4	0.00123199	0.318495
HSD17B10	10.5175	4	0.0325565	0.109113
ABCC3	10.7784	4	0.0291702	0.360224
TYK2	0.696052	4	0.951815	0.00842438
COL15A1	537.617	4	0	0.398444
CAPN6	42.1618	4	1.54416e-08	0.24415
FGFR1OP	16.9664	4	0.00196218	0.219686
GLUL	103.152	4	0	0.208569
FGFR3	34.7688	4	5.18215e-07	0.628848
N4BP1	2.87224	4	0.579429	0.0231863
INTS4	1.5589	4	0.81616	0.0296159
SPIRE2	1.76064	4	0.779675	0.0439228
KLF2	10.3212	4	0.0353504	0.22285
ZMIZ1	298.079	4	0	0.295134
FREM1	56.48	4	1.59035e-11	0.237723
PPHLN1	4.48828	4	0.343939	0.0710237
ANXA4	13.759	4	0.00810537	0.0803092
ATP11A	81.5855	4	1.11022e-16	0.405975
LONP1	14.4117	4	0.00609073	0.0914171
SRF	90.002	4	0	0.133325
NTN4	0.0174525	4	0.999962	0.00443433
POGLUT3	3.53763	4	0.472179	0.0235332
PAX2	8.80781	4	0.066087	0.126544
METTL17	18.8759	4	0.000831319	0.237275
DEPRECATED_ENSG00000244734	3.20747	4	0.523725	0.126277
RASA4	19.7667	4	0.000555227	0.30821
DEPRECATED_ENSG00000170421	2.66245	4	0.615801	0.140972
HOPX	195.992	4	0	0.670646
JARID2	33.0085	4	1.18969e-06	0.18747
SWI5	12.7897	4	0.0123505	0.212773
ATP6V0B	10.6377	4	0.0309523	0.0953071
ID4	60.2991	4	2.50988e-12	0.11791
STARD4	24.0054	4	7.96772e-05	0.204958
HMGA2	270.517	4	0	0.723374
S100A11	11.786	4	0.0190154	0.182082
HOXC10	61.4599	4	1.43097e-12	1.56751
PABPC1L	55.1857	4	2.97052e-11	0.41708
KCND3	83.7827	4	0	0.242171
SERPINF2	0.00378651	4	0.999998	0.00171467
ITCH	15.5767	4	0.00364315	0.174475
UNC5C	67.7533	4	6.76126e-14	0.304745
HSD17B4	17.5384	4	0.00151857	0.186403
MGAM	67.5483	4	7.4718e-14	0.952465
ID1	229.137	4	0	0.35142
FAM183A	44.2633	4	5.6567e-09	0.875835
FKBP11	5.46128	4	0.243154	0.103145
KCP	38.5656	4	8.56458e-08	0.23892
LRATD2	0.112302	4	0.998481	0.0107386
CLEC4M	11.4384	4	0.0220545	4.0573
AURKAIP1	13.0697	4	0.01094	0.127191
SSH1	12.2113	4	0.0158472	0.062318
CITED2	38.8251	4	7.57059e-08	0.308147
RGS5	1.33728	4	0.85502	0.0403093
SPIN4	28.3049	4	1.08179e-05	0.0670475
CYP11A1	22.5214	4	0.00015778	0.409484
GLIS2	24.2693	4	7.05347e-05	0.193073
RGL3	18.4542	4	0.00100571	0.142599
WDR72	34.6717	4	5.42549e-07	0.288156
GJA1	170.088	4	0	0.347429
SAFB2	1.11755	4	0.891478	0.0156361
MCRIP1	9.10969	4	0.0584154	0.0649019
SMDT1	8.48096	4	0.0754666	0.028373
IRAK1	8.87244	4	0.064368	0.0726876
FTL	16.9753	4	0.00195446	0.145566
SBF1	7.92996	4	0.0941778	0.114514
PFKFB3	1.49224	4	0.828015	0.0206319
SAMD5	25.3825	4	4.21402e-05	0.366959
CD93	16.9341	4	0.00199076	0.135336
KMT5C	0.0967879	4	0.998866	0.00555906
RHPN2	20.177	4	0.000460782	0.278779
ALDH1A3	17.7144	4	0.0014032	0.451641
ITPRIPL2	9.67483	4	0.0462763	0.0716431
AHSA1	9.44537	4	0.050882	0.0315919
IARS2	8.81743	4	0.0658285	0.0469924
CTXN1	16.9018	4	0.00201975	0.232439
SCARA5	92.5689	4	0	0.38861
VPS39	8.42022	4	0.0773426	0.0798243
COL6A6	83.8115	4	0	0.764879
RBM47	21.4286	4	0.000260354	0.16747
NKTR	39.1607	4	6.45366e-08	0.24899
CTNNB1	14.1034	4	0.00697224	0.222797
SAMHD1	101.887	4	0	0.330744
P3H2	12.4691	4	0.0141831	0.0728176
FGF10	108.543	4	0	0.911329
SPON1	195.912	4	0	0.264333
TMEM130	30.3061	4	4.24003e-06	0.207616
VPS72	24.9993	4	5.03269e-05	0.293689
SIAH3	157.191	4	0	0.573739
PATJ	7.63505	4	0.105899	0.0765767
ST6GALNAC3	15.6958	4	0.00345569	0.330708
URGCP	5.80923	4	0.213855	0.0777204
NF2	0.526601	4	0.97086	0.00928836
PLXND1	16.2657	4	0.00268263	0.0806083
MATN2	228.289	4	0	0.286108
C1orf194	50.1402	4	3.37542e-10	1.23005
FBXW7	10.7512	4	0.029507	0.0733255
LOXL2	305.03	4	0	0.228074
PDLIM3	226.862	4	0	0.434385
SBSPON	18.4177	4	0.0010224	0.223955
TMEM132A	86.2982	4	0	0.37985
MME	116.792	4	0	0.746916
HSDL1	18.3019	4	0.0010772	0.276728
TLNRD1	4.3899	4	0.355803	0.0601603
AGRN	81.9286	4	1.11022e-16	0.273009
FRMD6	223.983	4	0	0.363162
GHR	88.8795	4	0	0.390685
TMEM147	10.2805	4	0.0359591	0.108639
VPS41	6.81673	4	0.145896	0.10238
ISOC2	2.56767	4	0.632562	0.0321126
ACTN4	8.69034	4	0.069323	0.0567697
SPP1	27.9247	4	1.29187e-05	0.766516
MAGI2	266.6	4	0	0.447128
GIPC1	4.7947	4	0.309018	0.0294293
LARGE1	45.9108	4	2.57041e-09	0.164251
TWSG1	27.3582	4	1.68247e-05	0.167104
KLF10	72.0296	4	8.43769e-15	0.20813
SLC15A2	4.67737	4	0.322031	0.0727917
GUCY1A1	170.531	4	0	0.432127
MAF	1.11298	4	0.892207	0.0225802
ATF2	7.30093	4	0.120815	0.0901654
CNN1	310.192	4	0	0.291798
EFEMP2	15.2437	4	0.0042216	0.0473487
PYGM	177.973	4	0	0.445061
ARL 10.00	8.42755	4	0.0771139	0.0671912
MYOCD	173.639	4	0	1.05234
ATP9A	20.1731	4	0.000461598	0.190728
ASAP1	24.8881	4	5.29841e-05	0.242247
NR4A2	4.29071	4	0.368089	0.25085
TFPI2	5.7612	4	0.217706	0.0703577
DCN	80.3058	4	1.11022e-16	0.198948
FAT4	46.1016	4	2.34579e-09	0.233014
LEFTY2	234.497	4	0	0.818905
SELENON	22.5443	4	0.000156132	0.0558798
PLVAP	0.805959	4	0.937647	0.0274565
LETMD1	12.8666	4	0.0119466	0.0870307
NCOA3	0.0185498	4	0.999957	0.00233403
NUDCD3	0.310846	4	0.989103	0.00734949
CLDN3	8.23458	4	0.0833536	0.194107
IGSF8	2.7529	4	0.599991	0.0288821
SAMD11	64.7526	4	2.90101e-13	0.332105
TMEM200C	26.0644	4	3.07126e-05	0.698203
GATM	82.1508	4	1.11022e-16	0.382052
FHL1	43.8829	4	6.78541e-09	0.52698
AXIN1	5.47177	4	0.242222	0.0644769
CEP250	15.372	4	0.00398873	0.231599
CAPS	53.5896	4	6.41405e-11	0.590857
EGFL7	24.7466	4	5.65701e-05	0.11889
SLC35A4	0.914612	4	0.922455	0.0208894
KLHL25	12.6577	4	0.013075	0.237835
TPD52L1	8.66733	4	0.0699743	0.210269
ATXN2L	5.73356	4	0.219949	0.0420465
SH3GL2	144.901	4	0	0.323127
HMGXB4	8.51935	4	0.0743028	0.068926
POLR2J3	20.3685	4	0.000422314	0.104682
HIPK1	28.1461	4	1.16506e-05	0.109102
GOLM1	3.26363	4	0.514715	0.0375689
RERG	19.8643	4	0.000531171	0.234338
CCBE1	34.6576	4	5.46176e-07	0.469332
SYNPO2	24.8946	4	5.2824e-05	0.100462
VANGL2	63.7304	4	4.76286e-13	0.159442
FBXW4	0.986134	4	0.911891	0.0113567
CACNA1G	56.1068	4	1.90443e-11	0.0862592
USP48	0.815587	4	0.936346	0.0128284
COL7A1	69.2491	4	3.27516e-14	0.311917
SUMO2	13.8092	4	0.00792971	0.0416617
C2orf68	0.182343	4	0.996088	0.00532079
ITGB6	14.5942	4	0.00562127	0.702999
CFAP43	15.8294	4	0.00325678	0.3153
EDN2	23.9233	4	8.27544e-05	0.623727
STRN3	9.34017	4	0.0531372	0.168578
CNTNAP1	8.85687	4	0.0647784	0.0816901
SLC29A4	62.165	4	1.01696e-12	0.191786
UBB	13.9009	4	0.00761807	0.0657221
CXCR4	29.9089	4	5.10804e-06	0.350659
U2SURP	9.8749	4	0.0425886	0.123573
RASSF7	3.6849	4	0.450326	0.131936
ADAM22	248.11	4	0	0.647299
BRD3	0.278123	4	0.991182	0.00634853
EDNRB	75.6069	4	1.44329e-15	0.321411
KCNMB1	218.376	4	0	0.647508
BMP3	123.65	4	0	0.659636
CSNK1A1	18.2924	4	0.00108182	0.343674
TDRP	4.53786	4	0.338082	0.040253
MYO1E	306.353	4	0	0.418501
WWC1	14.6459	4	0.00549482	0.157007
RSBN1L	12.8217	4	0.0121809	0.173597
ANGPTL6	30.4157	4	4.02763e-06	0.35344
MAL2	6.17152	4	0.1867	0.237907
LAMA4	11.9616	4	0.0176392	0.075724
NSMF	6.01972	4	0.19768	0.0830527
QRICH1	6.19985	4	0.184712	0.0284861
WNT2B	115.694	4	0	0.224724
EPS8L2	21.1267	4	0.000298871	0.169655
SLC9A9	177.461	4	0	0.474553
KRIT1	45.7915	4	2.72165e-09	0.373916
MMP19	30.4084	4	4.0414e-06	0.692079
COL12A1	75.7008	4	1.44329e-15	0.200091
STMP1	6.80583	4	0.146512	0.0706819
DUSP5	11.3567	4	0.0228343	0.506307
VIL1	41.6794	4	1.9439e-08	1.7257
FMNL3	74.2488	4	2.88658e-15	0.12727
ABCA9	182.881	4	0	0.746514
PHACTR2	29.9353	4	5.04505e-06	0.133144
CRIP2	7.26274	4	0.122638	0.106761
TMEM167B	5.55707	4	0.234759	0.0882863
RHOB	29.5489	4	6.04639e-06	0.23254
MPZ	24.02	4	7.91416e-05	0.214568
UBTF	3.43049	4	0.488525	0.0261097
SMARCA1	39.2588	4	6.15943e-08	0.18291
CDK2AP1	31.3722	4	2.57023e-06	0.253671
B4GAT1	4.60003	4	0.330851	0.0355287
GSTA4	8.33346	4	0.0800991	0.048322
SYNGR2	3.68739	4	0.449962	0.0461837
STMN3	2.34252	4	0.673038	0.0428886
INTS3	10.2805	4	0.0359586	0.0669467
TMEM176B	152.749	4	0	0.259873
TMEM141	14.4282	4	0.00604658	0.0694924
ARL8A	63.8493	4	4.4964e-13	0.190996
SLC7A3	126.629	4	0	0.391511
BCKDK	0.345789	4	0.98667	0.007768
ATG12	20.0891	4	0.000479583	0.349488
SH3PXD2B	56.3215	4	1.71686e-11	0.148294
ANXA13	40.4782	4	3.44671e-08	1.81726
MAN1C1	198.08	4	0	0.365181
MEX3A	61.7157	4	1.26421e-12	0.209359
INSL3	39.8939	4	4.55261e-08	0.66868
SART1	2.1142	4	0.714763	0.0189684
PRSS23	107.315	4	0	0.226005
S100A9	8.03496	4	0.0903058	0.871541
TMEM59	24.6791	4	5.83637e-05	0.331721
DCAF16	5.02772	4	0.284465	0.05606
PRELP	79.2725	4	2.22045e-16	0.319321
BEX1	5.60571	4	0.230593	0.119265
ABCC9	212.946	4	0	0.405735
VPS13C	16.4615	4	0.00245849	0.226677
LUM	22.6668	4	0.000147586	0.244778
KDSR	0.0108107	4	0.999985	0.00111837
SET	2.26658	4	0.68686	0.0191125
ORMDL3	12.3976	4	0.0146268	0.0541974
PLEKHA6	119.657	4	0	0.285666
MAMDC2	64.5396	4	3.21743e-13	0.31067
ROR1	193.544	4	0	0.354914
SF3B5	5.59244	4	0.231722	0.0476012
FLNA	156.916	4	0	0.258806
TUBB	24.3893	4	6.67318e-05	0.173375
COL9A2	43.0743	4	9.987e-09	0.462887
RSL1D1	2.4103	4	0.660767	0.0573343
TMTC2	61.942	4	1.13298e-12	0.356404
HELLS	16.9124	4	0.00201018	0.0453141
UBE3B	10.3468	4	0.0349733	0.176843
ARID1B	41.9615	4	1.69909e-08	0.0812232
RARA	16.9919	4	0.00193999	0.0759128
RUFY2	0.992127	4	0.910987	0.0179884
BCAR1	128.555	4	0	0.187626
HAUS5	11.4863	4	0.0216094	0.056303
JADE1	19.9473	4	0.000511508	0.166398
TCF7L1	14.1773	4	0.00675018	0.119271
CCNL1	35.2716	4	4.08517e-07	0.353229
GDF7	99.5016	4	0	1.73412
GPC1	5.83078	4	0.212147	0.0464166
KCMF1	7.96757	4	0.0927735	0.0946827
REPS2	94.945	4	0	0.272986
COBLL1	3.20733	4	0.523748	0.0798728
WBP1L	2.33503	4	0.674399	0.0399114
EYA2	126.65	4	0	0.313112
EIF3F	6.49123	4	0.165344	0.0355781
GSR	6.66653	4	0.154596	0.0726111
HIF1AN	0.183969	4	0.99602	0.0054283
LOXL1	70.2347	4	2.02061e-14	0.301134
DOCK11	124.587	4	0	0.353185
DEFA3	26.163	4	2.93373e-05	4.00221
BHMT2	119.501	4	0	0.26296
HSDL2	18.8227	4	0.000851554	0.0900274
RBM15	0.477565	4	0.975648	0.00863274
WDFY1	18.3364	4	0.00106061	0.20273
PLSCR3	58.5674	4	5.80047e-12	0.191016
SHARPIN	0.264734	4	0.991975	0.00710231
TNFRSF12A	3.32469	4	0.505031	0.0658914
GLI2	54.3536	4	4.43767e-11	0.186894
IGF2	29.8648	4	5.21473e-06	0.150574
SLC38A10	5.00479	4	0.286807	0.0316278
HOXB9	5.56902	4	0.233729	0.284552
LSM 7.00	15.3407	4	0.00404434	0.13181
HMOX1	9.93412	4	0.0415522	0.308442
UQCRC1	17.8726	4	0.00130687	0.163002
ABI3BP	99.1241	4	0	0.280059
MYO5B	5.95835	4	0.20228	0.10033
IRF2BPL	41.4359	4	2.18335e-08	0.13157
MEGF8	15.1208	4	0.00445705	0.103941
PHF12	2.08117	4	0.720832	0.0179046
ZFR	1.15776	4	0.885003	0.0149136
HECA	27.7252	4	1.41788e-05	0.323666
KLHDC4	26.856	4	2.12572e-05	0.182721
ITGB8	53.2035	4	7.72569e-11	0.381769
SMARCA4	19.8032	4	0.00054612	0.168171
MADCAM1	23.1388	4	0.000118794	0.70452
ADGRB2	3.09147	4	0.542637	0.0198747
VPS37B	4.79534	4	0.308949	0.0665287
STAG1	20.5229	4	0.00039365	0.210566
SHF	60.9695	4	1.81444e-12	0.177503
CFI	9.22324	4	0.0557553	0.0615158
SUSD1	8.15727	4	0.085984	0.132923
AFF1	4.80331	4	0.308081	0.0317219
CSRP1	227.075	4	0	0.303731
LTBP1	33.2742	4	1.04963e-06	0.233131
HTATSF1	11.9986	4	0.017362	0.108015
CYP26B1	21.6977	4	0.000230184	0.705727
ANGPT1	234.922	4	0	0.746056
SEMA3F	31.6136	4	2.2945e-06	0.301941
CAVIN2	6.81924	4	0.145755	0.250742
PAF1	5.98809	4	0.20004	0.0720706
PLAG1	35.2017	4	4.22254e-07	0.197859
PAM	64.0549	4	4.06897e-13	0.19575
PIEZO2	94.4426	4	0	0.344654
PEG3	362.917	4	0	0.247548
ARSI	140.134	4	0	0.238514
ACTN1	227.087	4	0	0.283248
CACNB3	6.89794	4	0.141381	0.0811887
KLF5	49.0221	4	5.77707e-10	0.177933
GULP1	56.2942	4	1.7397e-11	0.336957
CAPSL	48.518	4	7.3599e-10	0.712153
HOXB2	6.25109	4	0.181165	0.157284
AZU1	52.845	4	9.18264e-11	0.941205
FRA10AC1	33.57	4	9.12913e-07	0.33744
C21orf58	68.1986	4	5.4512e-14	0.206436
PGD	9.72208	4	0.0453786	0.0735093
STX5	11.8664	4	0.0183729	0.107079
PLXDC1	45.67	4	2.8847e-09	0.350993
HNRNPR	16.296	4	0.00264669	0.227423
SERINC2	82.1039	4	1.11022e-16	0.446072
KCTD3	0.00209726	4	0.999999	0.000571493
SAMD4B	22.3361	4	0.000171793	0.0690764
SEC13	1.47206	4	0.831579	0.0124842
PPP1R15A	20.0117	4	0.000496761	0.0867648
IRX1	18.5076	4	0.000981775	0.795281
SUPT5H	0.340737	4	0.987035	0.00661794
ILRUN	2.74962	4	0.600561	0.0489931
IFI16	93.3673	4	0	0.321542
CTSV	15.4052	4	0.00393059	0.588237
PTPRU	15.6524	4	0.00352287	0.257455
CEP85L	53.953	4	5.38342e-11	0.397628
SYTL5	94.469	4	0	0.621864
GDE1	1.67103	4	0.795974	0.0282596
EDA	207.097	4	0	0.320903
FBRS	4.43286	4	0.350583	0.0322501
DIO3	192.198	4	0	0.445764
PLSCR4	87.3103	4	0	0.188726
C1S	154.767	4	0	0.439331
KIF1C	5.93955	4	0.203708	0.0594901
DNAH9	36.5478	4	2.23214e-07	0.447579
TEKT1	50.9558	4	2.28017e-10	1.03772
SLC2A4RG	3.80582	4	0.432923	0.0230758
DEK	31.3042	4	2.65365e-06	0.115277
GABRQ	210.524	4	0	0.40046
FBXW5	0.912911	4	0.922701	0.0162635
BAMBI	11.9528	4	0.0177058	0.241916
IFT52	3.94395	4	0.413645	0.0635912
ZBTB20	101.559	4	0	0.198249
SSBP2	10.5558	4	0.0320367	0.142907
KDM5C	6.65088	4	0.155528	0.0394063
SLC2A1	70.628	4	1.67644e-14	0.293358
TEKT2	17.7883	4	0.00135739	0.334525
NELFB	0.134783	4	0.997829	0.00375986
SPATA18	63.6562	4	4.93716e-13	0.999014
DAB2	78.635	4	3.33067e-16	0.292965
DELE1	0.0678005	4	0.999438	0.00317556
ZBTB7C	93.9461	4	0	0.513081
FDFT1	3.8994	4	0.419792	0.0513861
HNRNPK	44.4055	4	5.28451e-09	0.328062
DEPRECATED_ENSG00000101220	16.7278	4	0.00218308	0.149135
NBPF26	10.958	4	0.0270396	0.139536
KAZN	36.4754	4	2.31003e-07	0.107748
SH3BP1	26.3431	4	2.69829e-05	0.0706404
PLXNB1	8.20649	4	0.0843005	0.122173
PRKAR2B	120.824	4	0	0.33654
ARAF	0.794708	4	0.939156	0.011733
RASGRP2	20.069	4	0.000483977	0.290877
HDAC1	28.9607	4	7.96251e-06	0.0640078
CA2	42.2702	4	1.46633e-08	0.642174
TSPAN33	17.4429	4	0.0015851	0.295728
KIAA1549	21.2684	4	0.000280129	0.183372
INTS8	24.9006	4	5.26784e-05	0.289844
NIPBL	1.06105	4	0.900402	0.0224675
STAT6	7.89845	4	0.0953699	0.105784
FAM110B	503.304	4	0	0.315768
MBTPS1	4.17947	4	0.382261	0.0322603
BHMT	87.4759	4	0	0.736757
KMT5B	34.2794	4	6.53064e-07	0.257253
INHA	18.9794	4	0.000793298	0.45912
POLR2A	3.6734	4	0.452006	0.0170619
PGAP2	5.48117	4	0.24139	0.0376429
HOOK3	22.4322	4	0.000164377	0.240192
TSPOAP1	50.5009	4	2.83802e-10	0.18622
PI16	12.1402	4	0.0163388	0.425708
SLC35E2B	5.32243	4	0.255785	0.0251502
SCGB2A1	38.2498	4	9.95144e-08	0.478135
WIPF1	31.0953	4	2.92742e-06	0.10506
ADAMTS1	23.769	4	8.88597e-05	0.249642
KIAA1217	13.2507	4	0.0101134	0.147042
SELENOP	241.07	4	0	0.291811
GATA4	16.1431	4	0.00283309	2.71797
TUBB4B	37.7873	4	1.23968e-07	0.166312
TWIST2	54.0076	4	5.24347e-11	0.169866
DDR1	6.47211	4	0.166556	0.0551833
TOGARAM2	40.4234	4	3.53788e-08	1.58556
UPF2	7.98807	4	0.0920163	0.184137
DTNA	237.678	4	0	0.399863
HYDIN	15.0735	4	0.00455116	0.306645
GSTM1	23.0624	4	0.000123046	1.04601
GSTP1	3.19927	4	0.525049	0.0387099
GGA2	5.57079	4	0.233577	0.0345594
CKS2	5.72776	4	0.220422	0.108631
NOP58	4.12669	4	0.389132	0.0331034
AJAP1	161.638	4	0	0.271961
PAGE4	66.4387	4	1.28009e-13	0.294967
RETREG3	0.658138	4	0.956389	0.0104091
SNRK	0.708204	4	0.950313	0.013038
PKD2	5.85363	4	0.210349	0.0796948
RASD1	19.3	4	0.000686142	0.38685
AFAP1L1	8.38296	4	0.0785152	0.0927805
SHC2	64.4403	4	3.37619e-13	0.323505
DNALI1	38.388	4	9.31888e-08	0.352095
KIF1B	29.8576	4	5.23227e-06	0.189815
KLHL13	47.4839	4	1.20901e-09	0.195623
ANO4	154.254	4	0	1.48035
AMOTL2	17.1854	4	0.00177902	0.0770442
DEPP1	21.0582	4	0.000308362	0.412137
PARM1	44.9547	4	4.06317e-09	0.430269
SMIM6	38.8137	4	7.61169e-08	0.553254
C5orf49	12.041	4	0.0170488	0.393192
LHFPL6	40.2096	4	3.91724e-08	0.250629
DNAJA4	32.7719	4	1.33008e-06	0.31108
IGF2BP3	0.000156065	4	1	2.50095e-05
CTSH	0.913821	4	0.92257	0.0122947
C9orf116	39.1053	4	6.62626e-08	0.543636
GTF2H2C	17.0999	4	0.00184848	0.179358
CCDC47	26.0667	4	3.06792e-05	0.0929705
FST	204.741	4	0	0.781479
FJX1	217.686	4	0	0.373454
ECRG4	38.5614	4	8.58204e-08	0.362509
TCEAL7	25.4669	4	4.05245e-05	0.394406
KCNG1	202.122	4	0	1.0068
SPOCK3	167.11	4	0	0.351849
ARX	11.9632	4	0.0176271	2.05497
TK2	4.69349	4	0.320216	0.0452367
UTP3	18.5829	4	0.000948958	0.332025
DEPRECATED_ENSG00000185201	26.2269	4	2.84797e-05	0.819967
RAMP1	41.1924	4	2.45227e-08	0.967079
HIST1H2AH	5.97651	4	0.20091	0.0555217
SSBP3	9.88334	4	0.0424393	0.0995877
RNF165	45.6796	4	2.87145e-09	0.431655
RORA	25.8041	4	3.46567e-05	0.141297
IDH3B	13.4733	4	0.00918054	0.171783
FRMD4A	223.651	4	0	0.25522
NCBP2	8.54398	4	0.0735652	0.124463
CCNO	48.0291	4	9.30681e-10	1.11173
FOXN3	3.2886	4	0.510741	0.0531416
GID8	1.73831	4	0.783748	0.0145738
SART3	9.31771	4	0.0536307	0.0426242
ISOC1	15.3	4	0.0041177	0.128968
SOD2	4.19372	4	0.380423	0.0243735
NOVA1	269.055	4	0	0.283954
GATA6	13.382	4	0.00955234	0.17438
IMPA2	22.6725	4	0.000147203	0.106851
GADD45B	105.862	4	0	0.365243
PARP16	0.192397	4	0.995659	0.00812472
SUN1	45.739	4	2.79095e-09	0.153038
CSNK1G2	9.24312	4	0.0553017	0.0360451
PFAS	12.125	4	0.0164456	0.0523559
FOSL2	86.5433	4	0	0.248117
DCX	54.5772	4	3.98407e-11	0.46888
CYYR1	67.7111	4	6.90559e-14	0.333171
CDKN1A	24.8311	4	5.44004e-05	0.483037
POLR2L	4.33191	4	0.362946	0.0285213
CCDC92	84.7879	4	0	0.167583
GSE1	169.708	4	0	0.305823
CEBPD	4.88292	4	0.299523	0.0425458
BOK	43.0962	4	9.88291e-09	0.182579
ANXA1	15.1091	4	0.00448012	0.641131
ISLR	19.4616	4	0.000637675	0.107503
IFT172	9.17982	4	0.0567587	0.108863
PRRT2	48.0629	4	9.15723e-10	0.137911
EDN3	3.61887	4	0.460036	0.0880078
ISY1	1.88743	4	0.756455	0.0214415
DMD	57.1591	4	1.14566e-11	0.274465
STRBP	33.067	4	1.15736e-06	0.335673
MAFK	19.6302	4	0.000590727	0.287725
PDCD6IP	7.18281	4	0.126537	0.0568244
AIF1L	24.821	4	5.46543e-05	0.299249
TM7SF3	8.83732	4	0.0652969	0.131692
VPS28	4.28239	4	0.369136	0.0261464
MICAL1	98.6018	4	0	0.241447
TRPM3	69.843	4	2.45359e-14	0.307404
MOGS	0.51116	4	0.972406	0.009242
FGF7	26.9514	4	2.0334e-05	0.14081
PCDH1	11.9057	4	0.0180667	0.111525
AIP	5.08344	4	0.278843	0.0585887
FOXP1	27.6327	4	1.4804e-05	0.177435
GALNT10	157.28	4	0	0.417676
IAH1	4.6003	4	0.33082	0.138555
TMEM200B	11.15	4	0.0249292	0.0939511
TNMD	20.9299	4	0.000326964	1.62644
RGS6	126.771	4	0	0.775959
UCK1	1.77899	4	0.776325	0.0219771
C1QL1	2.09035	4	0.719145	0.0338891
BAD	9.05594	4	0.0597164	0.159026
TGFBR3	220.484	4	0	0.414449
FNTA	1.64678	4	0.800361	0.0177031
POGZ	18.1343	4	0.00116171	0.0636014
MAP3K8	21.4672	4	0.00025579	0.256914
GAB1	58.9186	4	4.89442e-12	0.115849
TIMMDC1	5.4592	4	0.243339	0.0968625
MFSD2A	26.7645	4	2.21816e-05	1.34211
RBFOX3	95.254	4	0	0.448686
UPK3BL1	30.312	4	4.22833e-06	0.289065
MEIS3	89.4688	4	0	0.358751
ANKFY1	11.4161	4	0.0222647	0.0719158
ASPN	32.3665	4	1.60991e-06	0.172455
CCDC36	11.291	4	0.023481	0.46433
FOXO4	77.8852	4	4.44089e-16	0.194072
ODC1	75.991	4	1.22125e-15	0.235696
GSS	3.2206	4	0.52161	0.0485651
MORN2	18.8892	4	0.000826339	0.22403
EDN1	51.389	4	1.85114e-10	0.539705
NIPSNAP1	4.13418	4	0.388151	0.0308241
ITPKB	33.2828	4	1.04533e-06	0.0882748
ADAMTSL3	21.4087	4	0.000262725	0.212312
NFASC	32.8558	4	1.27847e-06	0.274851
VPS54	38.5554	4	8.60631e-08	0.484835
TBX2	97.0359	4	0	0.152356
NUDC	3.79256	4	0.434808	0.0496167
PLPP5	7.64931	4	0.105303	0.075355
PACS1	6.3763	4	0.172753	0.0316431
EBF1	52.4399	4	1.11611e-10	0.239485
SLC47A2	28.6999	4	8.99493e-06	3.57811
CKB	109.99	4	0	0.215589
INSR	11.8845	4	0.018231	0.123046
ANTXR2	5.09303	4	0.277885	0.071758
RUVBL1	6.67061	4	0.154353	0.0526528
C3	29.9897	4	4.91802e-06	1.02779
RIMS4	83.2108	4	0	0.562578
TRMT112	2.35063	4	0.671567	0.0344361
NCOA2	6.8678	4	0.143041	0.0437852
AOX1	42.9501	4	1.05976e-08	1.26697
FHL2	36.7626	4	2.01594e-07	0.235589
FBXL5	17.223	4	0.00174931	0.30367
TRABD2B	228.776	4	0	0.692514
PRSS8	0.342466	4	0.98691	0.0172578
SOCS7	13.0713	4	0.0109327	0.153049
HDLBP	11.7778	4	0.0190821	0.0802611
MS4A6A	30.5731	4	3.74087e-06	0.644245
POLR1A	4.4963	4	0.342986	0.0318498
LAMA5	23.3434	4	0.000108114	0.203512
POLR2J2	36.2877	4	2.52496e-07	0.385766
XPO1	26.3133	4	2.73587e-05	0.445288
RHPN1	4.95261	4	0.292194	0.190268
ATG13	0.0217837	4	0.999941	0.00213952
TSN	0.811453	4	0.936906	0.012793
PLEKHH1	4.2262	4	0.376258	0.137226
CREB3L2	44.4519	4	5.16845e-09	0.236647
SOS 2	1.98886	4	0.737808	0.0185307
ATAD3B	19.0945	4	0.00075303	0.276388
IGF2R	11.3836	4	0.0225751	0.122182
ITGA2	4.14237	4	0.387081	0.0868467
RTKN	6.85218	4	0.143909	0.0359315
PLCXD1	2.54628	4	0.636369	0.0327253
ACAA2	3.88862	4	0.42129	0.0280151
NEK7	16.9162	4	0.00200673	0.266422
IFT140	10.9777	4	0.0268153	0.141357
RGL1	124.481	4	0	0.178306
RAB3IP	28.8996	4	8.19336e-06	0.136744
RXRB	7.85762	4	0.0969353	0.0309325
MEST	157.301	4	0	0.167681
UBR5	34.6703	4	5.42909e-07	0.406034
SLC39A6	65.2918	4	2.23377e-13	0.161436
MEPCE	14.8567	4	0.00500788	0.0451079
FBXL3	9.16446	4	0.0571177	0.0543974
CNTNAP2	56.1561	4	1.85958e-11	0.255106
ARF5	19.9427	4	0.000512568	0.0646323
AUP1	11.9171	4	0.0179787	0.114988
SCNN1A	9.55978	4	0.0485332	0.150958
UGT2A3	56.1918	4	1.82786e-11	0.802728
LPAR2	24.5435	4	6.2141e-05	0.203841
BCS1L	5.21081	4	0.266343	0.0523152
F13A1	21.5685	4	0.000244214	0.754836
IGFBP5	86.8662	4	0	0.372574
METRN	36.7207	4	2.05645e-07	0.167152
TMEM176A	78.3477	4	4.44089e-16	0.334544
TXNL1	0.162617	4	0.996868	0.00477951
SP5	0.106236	4	0.998638	0.0124447
PTPN3	8.24274	4	0.0830804	0.128157
CLDN6	10.8335	4	0.0285005	0.61666
PRRC2B	5.32931	4	0.255146	0.0342502
LAIR1	59.9999	4	2.9009e-12	0.899112
PAWR	16.6932	4	0.00221701	0.0744413
SNAP25	30.7216	4	3.48896e-06	0.153382
SLC38A11	16.3231	4	0.00261492	0.552336
PDGFA	18.6109	4	0.000937065	0.269834
ZNF395	16.9586	4	0.00196911	0.187936
RBM39	3.80878	4	0.432503	0.0234149
GALNT14	57.2672	4	1.08735e-11	0.55158
NPRL3	4.52408	4	0.339702	0.0310071
SCAF8	6.39605	4	0.171459	0.0378327
HADH	33.089	4	1.14538e-06	0.158664
IWS1	6.05179	4	0.195314	0.13021
GIGYF1	7.34183	4	0.118889	0.0269463
TM9SF3	2.56768	4	0.632558	0.0195041
SERPINF1	309.188	4	0	0.363751
SPC25	33.416	4	9.81704e-07	0.231399
IMPACT	26.0653	4	3.06996e-05	0.125936
USP6	36.6003	4	2.17726e-07	1.20312
AP2S1	7.30236	4	0.120747	0.041611
NDUFS1	2.02433	4	0.731283	0.0258119
PROM1	14.3893	4	0.00615079	0.242472
KIAA0895L	1.62075	4	0.805059	0.0172556
STAR	32.6238	4	1.42619e-06	0.933179
TMEM123	35.6754	4	3.37446e-07	0.140789
ARHGAP28	82.9622	4	0	0.159902
EFNA5	48.1127	4	8.94066e-10	0.316554
POLR3E	12.3414	4	0.0149848	0.0518709
DUSP2	132.023	4	0	0.310109
TGFBI	84.5107	4	0	0.383183
GLIPR2	75.5917	4	1.44329e-15	0.271334
RBM42	11.4851	4	0.0216206	0.0789361
STC1	49.2534	4	5.16954e-10	0.228273
AKAP8L	32.3837	4	1.59692e-06	0.224859
HPS4	18.1912	4	0.0011323	0.23191
WWTR1	39.9824	4	4.36483e-08	0.161212
ARMC9	11.7355	4	0.0194302	0.0681327
CXCL1	32.4027	4	1.58273e-06	0.44658
SEC61G	0.226217	4	0.994066	0.00918941
STAT5B	2.01825	4	0.732402	0.0181643
PFDN2	21.0118	4	0.000314961	0.134137
PIP5K1C	12.4293	4	0.0144284	0.0399833
CD14	2.29353	4	0.681947	0.0777297
PLEKHH2	82.9575	4	0	0.173795
TGIF2	0.00797613	4	0.999992	0.00127775
UNC119B	13.9294	4	0.00752389	0.0776348
ERGIC1	24.2735	4	7.03971e-05	0.232536
PML	1.67869	4	0.794584	0.0207226
DPYD	4.00385	4	0.405485	0.0278301
ARSE	10.3627	4	0.0347419	0.434088
STRIP1	21.8821	4	0.000211541	0.178421
ITGA1	217.12	4	0	0.299502
PREX1	175.083	4	0	0.471088
ABCA6	15.6083	4	0.0035925	0.552539
HIP1R	12.3805	4	0.0147352	0.197352
MAP3K1	16.2955	4	0.00264723	0.105502
FBLN7	29.0599	4	7.60144e-06	0.138201
MGAT4B	2.14751	4	0.70865	0.0216463
GDI2	3.8308	4	0.429388	0.0335258
DICER1	6.56401	4	0.160801	0.042017
EPSTI1	123.329	4	0	0.57051
ACADVL	17.9697	4	0.00125101	0.107702
MON2	19.5957	4	0.000600051	0.276472
CFAP221	35.8186	4	3.15337e-07	0.408678
NSG1	31.7008	4	2.20222e-06	0.564328
TUBA1A	111.425	4	0	0.200132
VPS4A	8.25275	4	0.0827462	0.0313406
ATAD2	13.0722	4	0.0109285	0.16812
ZNF385B	35.0876	4	4.45677e-07	1.05892
GBA2	7.48222	4	0.112496	0.093023
VWA2	8.21002	4	0.0841808	0.138687
SERTAD1	10.8609	4	0.0281732	0.206053
ARHGAP1	0.604267	4	0.962588	0.00953974
DLL4	10.5238	4	0.0324702	0.447446
AXIN2	0.0958212	4	0.998888	0.00421832
MOAP1	10.5341	4	0.0323309	0.241168
PITPNC1	8.02514	4	0.0906617	0.121179
SNX2	22.8887	4	0.000133276	0.347632
CRYAB	8.52735	4	0.0740624	0.176429
KANK2	51.8995	4	1.44783e-10	0.0899976
ATF7IP	2.41207	4	0.660447	0.0174112
RAB25	14.0827	4	0.00703565	0.205625
PFKM	21.5208	4	0.000249601	0.108273
NMT2	9.48052	4	0.0501491	0.0629283
ATP10D	2.22423	4	0.694597	0.0266269
SPPL3	10.7931	4	0.0289898	0.224741
ROS1	8.57377	4	0.0726823	0.621728
LCP1	59.826	4	3.15559e-12	0.383327
HIST2H2BE	34.0472	4	7.28766e-07	0.27884
ANK2	177.821	4	0	0.292454
OBSCN	0.059202	4	0.99957	0.00388006
PIP4K2B	4.3684	4	0.358438	0.0211083
RRP1	2.34436	4	0.672704	0.0267731
TRERF1	15.8162	4	0.00327593	0.212624
SLC39A13	0.712472	4	0.949782	0.0140928
S1PR3	81.3113	4	1.11022e-16	0.246646
ABCA8	11.4268	4	0.0221639	0.854417
PSENEN	12.8044	4	0.012272	0.137647
NDN	21.7096	4	0.000228937	0.079949
ACKR3	61.343	4	1.51423e-12	0.360177
FAT1	30.1668	4	4.52621e-06	0.122961
FOPNL	12.3534	4	0.0149082	0.117038
RAB11B	34.5629	4	5.7118e-07	0.108337
UBXN4	6.61382	4	0.157759	0.0306464
RARG	19.519	4	0.000621297	0.108405
GIT1	0.110895	4	0.998518	0.00502407
ZNF581	3.26383	4	0.514684	0.0359899
DEPRECATED_ENSG00000164164	15.1299	4	0.00443925	0.115825
CX3CR1	14.7315	4	0.00529187	0.498264
SEC24B	19.952	4	0.000510425	0.276666
PAIP2	23.3817	4	0.000106225	0.11512
GBF1	2.38728	4	0.664927	0.0222297
NGFR	23.154	4	0.000117966	0.15982
SMOC2	330.8	4	0	0.315123
ZFPM2	35.2796	4	4.06971e-07	0.178691
BICDL1	56.3896	4	1.66136e-11	0.464386
CLIC6	20.6613	4	0.000369574	0.321568
GFPT1	14.3609	4	0.00622803	0.161177
CFAP45	49.1176	4	5.51816e-10	0.772314
GRIN3A	59.7829	4	3.22209e-12	0.451387
C12orf75	13.2272	4	0.0102174	0.152162
SERPINE1	1.28071	4	0.86464	0.0411078
KLHDC10	15.3675	4	0.00399672	0.27926
MPDZ	18.6201	4	0.000933154	0.145453
CCL2	0.200358	4	0.995305	0.0193714
AURKB	10.0371	4	0.0398068	0.0647149
SHMT1	11.5155	4	0.0213423	0.0622502
SCX	37.2013	4	1.63721e-07	0.483333
ADAM33	50.7392	4	2.53057e-10	0.160646
ARIH2	0.0311021	4	0.99988	0.00206231
TRIL	64.2661	4	3.67373e-13	0.228068
FXYD1	18.2759	4	0.00108992	0.139877
MED6	6.80368	4	0.146634	0.0748989
FAIM2	7.20875	4	0.125259	0.133003
BCAM	19.8996	4	0.000522708	0.163044
ARIH1	8.27658	4	0.0819561	0.043229
GOLGA2	2.76543	4	0.597814	0.0324979
KIF13A	31.3539	4	2.59237e-06	0.230251
RIPK4	5.09003	4	0.278184	0.148207
SS18L1	19.5843	4	0.000603147	0.185946
KRT80	9.68751	4	0.0460337	0.221442
GNA14	1.36669	4	0.849963	0.0273065
GABRP	11.7985	4	0.0189146	0.669825
PLAT	27.5238	4	1.55752e-05	0.170962
MSRB3	131.187	4	0	0.33954
SRPK1	16.0796	4	0.00291424	0.221421
USP25	1.52032	4	0.823035	0.017723
PHF23	10.9577	4	0.0270436	0.0788078
PARP1	5.69455	4	0.22315	0.116773
KIF11	24.3819	4	6.69591e-05	0.104559
PAPSS1	19.0672	4	0.000762395	0.172758
EGFL6	71.9993	4	8.54872e-15	0.463532
ITPR3	46.7742	4	1.69933e-09	0.180629
NPTXR	3.46342	4	0.483463	0.0289931
GPC3	487.989	4	0	0.542624
ARL6IP1	22.2064	4	0.000182326	0.0871007
SEMA6A	53.273	4	7.47136e-11	0.193339
CDH13	15.7733	4	0.00333897	0.199689
KIZ	39.9534	4	4.42556e-08	0.49799
CLIP3	9.34557	4	0.0530189	0.0609684
POFUT2	0.364796	4	0.985256	0.00855939
SMPD4	1.58361	4	0.811735	0.0187102
NR4A3	17.9936	4	0.00123764	0.651559
VCL	151.262	4	0	0.193444
RGCC	17.9953	4	0.00123673	0.267447
XXYLT1	1.54867	4	0.817986	0.0186143
RASSF10	0.0193334	4	0.999954	0.00485419
MAP1LC3B	22.4331	4	0.000164306	0.367527
SPTSSA	2.8023	4	0.591436	0.0264755
INTS10	12.7368	4	0.0126361	0.0744508
RNF128	46.2448	4	2.19019e-09	1.11876
NFATC4	6.58513	4	0.159505	0.0442588
BUB3	0.251472	4	0.992728	0.00702131
CITED1	10.0541	4	0.0395257	1.23532
IFT46	6.81953	4	0.145738	0.128463
BHLHE40	72.2155	4	7.77156e-15	0.230338
SYNE2	28.8547	4	8.36713e-06	0.115795
CDH3	30.5007	4	3.87009e-06	0.256896
SLC35F5	7.64757	4	0.105375	0.037324
NUSAP1	65.5064	4	2.01283e-13	0.137112
HINT1	29.5813	4	5.95533e-06	0.567365
LATS1	2.97897	4	0.561351	0.0380839
RESF1	35.2677	4	4.0927e-07	0.207114
ABCF1	2.0766	4	0.721673	0.0174075
KNDC1	22.4505	4	0.000163	0.181611
TENT5C	4.70831	4	0.318557	0.121905
TRIM24	6.00092	4	0.19908	0.101622
ADRA2A	186.968	4	0	0.735512
CEP164	4.48417	4	0.344428	0.0308333
C1R	139.354	4	0	0.208084
NOL9	15.5885	4	0.00362406	0.200585
JAM3	110.654	4	0	0.226627
PRDM2	0.285515	4	0.99073	0.00628009
ZDHHC6	17.6367	4	0.00145304	0.187226
SNTN	29.1963	4	7.13138e-06	2.64498
PKM	11.552	4	0.0210129	0.122684
DEPRECATED_ENSG00000107863	7.26554	4	0.122504	0.211076
HIF3A	10.717	4	0.0299354	0.0583524
C11orf88	60.8769	4	1.89759e-12	2.71036
GSTCD	1.4897	4	0.828464	0.0242708
PLK3	92.1295	4	0	0.389308
EFNB1	1.70555	4	0.78971	0.0133457
S100B	14.8542	4	0.00501344	0.318202
GPCPD1	4.95337	4	0.292116	0.0333514
TSHZ3	5.19155	4	0.268202	0.0262578
SPAG16	20.9253	4	0.000327652	0.100718
CARMIL1	19.2792	4	0.000692623	0.147088
C2CD5	13.9838	4	0.00734705	0.223665
SCAF1	7.79199	4	0.0995019	0.0451454
FTH1	25.221	4	4.54158e-05	0.109847
HOOK1	20.0778	4	0.000482051	0.348058
ABCB6	0.850053	4	0.931615	0.0116597
KCNA4	76.148	4	1.11022e-15	0.29119
TMEM131L	18.5852	4	0.000947993	0.230216
DMPK	28.3541	4	1.05725e-05	0.0783564
KMT2E	19.6968	4	0.000573139	0.238222
DUSP8	9.49769	4	0.0497947	0.484168
FGF2	1.30429	4	0.860647	0.0322926
SFMBT2	64.7012	4	2.97429e-13	0.184912
HDHD5	2.66668	4	0.615057	0.034053
GALNT2	37.5569	4	1.38299e-07	0.0749211
POLK	32.551	4	1.47594e-06	0.407154
VAMP8	21.6467	4	0.000235627	0.161083
NFX1	2.17679	4	0.703281	0.0278833
SDC3	60.895	4	1.88105e-12	0.175981
GOLGA7B	87.3631	4	0	0.602928
DEPRECATED_ENSG00000153487	54.769	4	3.63196e-11	0.194109
TRPC4	128.732	4	0	0.561677
LMOD1	38.5728	4	8.53564e-08	0.244795
MYO10	53.2981	4	7.38163e-11	0.349723
CKAP2	21.0245	4	0.000313147	0.122561
GRN	7.68125	4	0.103978	0.0486978
PARK7	0.760153	4	0.943709	0.0117764
CD36	39.241	4	6.21188e-08	0.596987
FNDC3B	17.9469	4	0.00126396	0.151905
ING1	57.864	4	8.14948e-12	0.174822
BAP1	1.59011	4	0.810569	0.0219279
VHL	0.657691	4	0.956442	0.00904918
CCL14	20.4598	4	0.000405131	0.4323
CCDC198	21.252	4	0.000282241	0.238766
IRGQ	9.04807	4	0.0599092	0.0510206
CXCL12	68.0634	4	5.81757e-14	0.316416
YWHAE	12.486	4	0.0140802	0.0464538
SESN3	38.1181	4	1.05945e-07	0.20399
MPEG1	32.1914	4	1.7483e-06	0.378519
EXOSC6	8.82754	4	0.0655577	0.0484477
PRMT1	14.4539	4	0.00597892	0.0827157
EGFR	47.7766	4	1.0506e-09	0.184857
LIMCH1	27.9643	4	1.26826e-05	0.16401
ARL 2.00	40.7047	4	3.0941e-08	0.200898
FGD5	115.188	4	0	0.286277
TMEM132C	145.476	4	0	0.179096
YTHDC1	8.96275	4	0.0620374	0.0297007
WDR66	72.039	4	8.43769e-15	0.448424
FRMD4B	32.1986	4	1.74239e-06	0.179858
N4BP2L2	27.0421	4	1.94932e-05	0.157127
XRRA1	0.251446	4	0.992729	0.0132248
ST3GAL1	18.127	4	0.00116553	0.242583
CLU	56.2374	4	1.78805e-11	0.189311
SERF2	6.96101	4	0.137963	0.0500046
FKBP5	1.61555	4	0.805994	0.0470092
PTPRA	4.00087	4	0.405888	0.0326918
PCSK1N	9.40611	4	0.0517126	0.333974
IFRD2	4.18551	4	0.381481	0.0729268
SCYL1	6.42324	4	0.169691	0.0282467
GRHL2	8.87366	4	0.0643362	0.279854
GPC6	97.0644	4	0	0.249759
TNFRSF21	62.1684	4	1.0153e-12	0.254257
DHCR24	54.5838	4	3.9713e-11	0.250732
FUZ	46.7192	4	1.74476e-09	0.104223
FZD2	10.5043	4	0.0327376	0.0630315
CAPZA1	1.82358	4	0.768165	0.0650738
NRXN1	157.615	4	0	0.415965
ADGRE5	222.294	4	0	0.456719
AGO3	13.5315	4	0.00895057	0.155833
FBXL19	0.187604	4	0.995866	0.00635247
ZNF141	2.84196	4	0.584611	0.0365036
MAZ	1.79463	4	0.773465	0.0215063
SOX4	332.956	4	0	0.374609
AMOT	56.4679	4	1.59968e-11	0.128397
FBXL22	173.113	4	0	0.760289
TMEM184B	16.6874	4	0.00222281	0.0668971
PMVK	8.10716	4	0.0877306	0.129946
CALM1	7.06124	4	0.132687	0.161452
RGS2	342.033	4	0	0.345114
RUSC2	48.4909	4	7.45621e-10	0.112309
ATAT1	20.331	4	0.000429589	0.0923313
SPTY2D1	3.43495	4	0.487838	0.0391751
CD34	0.11316	4	0.998458	0.0072047
OSMR	3.31229	4	0.506987	0.0325481
IRF2BP2	96.4099	4	0	0.13608
TRHDE	61.8158	4	1.20437e-12	0.461461
FRMD3	22.7874	4	0.000139629	0.436309
DAG1	11.5957	4	0.0206247	0.0532133
ARCN1	16.553	4	0.00236022	0.200905
RNF43	6.47915	4	0.166109	0.165564
RHOU	38.5804	4	8.50475e-08	0.214167
DPT	47.0371	4	1.49804e-09	0.821679
YWHAG	26.2969	4	2.75686e-05	0.0967435
KRT5	8.9441	4	0.0625121	0.423558
PMF1	0.342646	4	0.986897	0.00798031
NARF	3.88711	4	0.421499	0.0262409
MXD3	13.4171	4	0.00940781	0.0872565
ZNF652	3.72482	4	0.444526	0.038771
LIPG	9.22096	4	0.0558078	0.100949
B3GLCT	99.1647	4	0	0.231468
PROM2	42.1125	4	1.58096e-08	0.380835
RIPOR2	146.833	4	0	0.582479
NABP2	0.0242406	4	0.999927	0.00234191
RBCK1	34.7367	4	5.26131e-07	0.0834907
NAPSA	48.4728	4	7.52137e-10	0.837056
BCAT2	2.49274	4	0.645936	0.0461059
MPPED2	12.6966	4	0.0128574	0.13086
LMNB1	26.8412	4	2.14043e-05	0.0974977
SPAG5	7.91511	4	0.0947376	0.0740099
WNK2	96.1165	4	0	0.306745
ITPA	2.97756	4	0.561587	0.0573996
REST	0.324378	4	0.988187	0.00654011
HELZ	15.2777	4	0.00415865	0.257996
ADM	93.2853	4	0	0.249138
ENOX1	101.102	4	0	0.528198
GUK1	5.04257	4	0.282957	0.0302224
SPAG11A	33.5015	4	9.42896e-07	2.10898
FLOT1	17.9564	4	0.00125852	0.0590471
CDH16	14.7882	4	0.00516128	0.222865
FRZB	61.8119	4	1.2067e-12	0.163989
SLC25A23	0.147914	4	0.997396	0.0041429
BTBD19	6.53385	4	0.16267	0.0467594
BRD3OS	8.04935	4	0.0897871	0.0480207
MFF	0.0741571	4	0.999329	0.00414623
PDE4D	141.49	4	0	0.276496
SLITRK2	12.2432	4	0.0156317	0.546506
PRCC	5.31464	4	0.256509	0.0268302
GNAO1	32.2519	4	1.69922e-06	0.690586
HYI	1.03661	4	0.904194	0.0138049
MYO9A	24.9475	4	5.1547e-05	0.127978
VPS26A	12.8076	4	0.0122554	0.145802
LSS	55.5252	4	2.52164e-11	0.153059
CXCL2	3.56662	4	0.467821	0.255598
BMP1	20.3729	4	0.00042148	0.048167
TP53I3	31.1618	4	2.83731e-06	0.128474
RAB3GAP1	16.9909	4	0.00194085	0.244101
SYNGAP1	0.410515	4	0.981607	0.00790759
VASH2	83.5295	4	0	0.155127
ENPP6	53.0115	4	8.47485e-11	1.17283
NSMCE4A	12.284	4	0.0153594	0.129954
PM20D2	0.192091	4	0.995673	0.00742195
TOM1L1	2.6439	4	0.619066	0.0460286
SSU72	16.3063	4	0.00263452	0.156168
SPX	25.796	4	3.47874e-05	0.243079
RASSF4	6.91227	4	0.140598	0.108622
CFAP47	22.1684	4	0.000185532	0.440826
DRC1	38.7009	4	8.03101e-08	0.750488
HS2ST1	3.83363	4	0.42899	0.0544871
SGK1	21.8309	4	0.000216564	0.371611
ING5	1.95427	4	0.74417	0.0248831
USP6NL	30.2067	4	4.44246e-06	0.146226
PDXDC1	7.46682	4	0.113181	0.295028
H1F0	100.213	4	0	0.244577
KRI1	2.48905	4	0.646597	0.0477177
UBXN11	8.24102	4	0.0831377	0.130585
VANGL1	21.8541	4	0.000214279	0.0748004
GGH	8.56904	4	0.0728218	0.0498938
DEPRECATED_ENSG00000198736	15.6034	4	0.00360018	0.488319
EYA1	96.5338	4	0	0.841964
ARNT2	4.56361	4	0.335071	0.0621224
FKBP7	21.6381	4	0.000236559	0.449694
CAMSAP1	16.6959	4	0.00221439	0.0800402
PDIA6	17.4634	4	0.00157059	0.175174
PACSIN2	11.2429	4	0.0239655	0.131821
SLC35B1	21.0606	4	0.000308032	0.176532
TMEM63A	90.602	4	0	0.157415
MS4A4A	7.48382	4	0.112425	0.356814
IKZF4	24.481	4	6.39614e-05	0.0793672
TSC22D1	1.09176	4	0.895578	0.0211352
IL32	3.33193	4	0.503889	0.0500714
SLC35F1	95.7317	4	0	0.535347
TET2	38.6254	4	8.3246e-08	0.469298
ABCA1	60.1166	4	2.7417e-12	0.205788
INSIG1	6.91626	4	0.14038	0.0552022
PLD2	16.5004	4	0.00241621	0.144666
STAMBP	8.43487	4	0.0768862	0.178409
CCDC59	4.61005	4	0.329697	0.0981998
ALDH1A1	92.3917	4	0	0.243606
KIRREL3	127.559	4	0	0.702372
ASPA	81.568	4	1.11022e-16	0.436528
DEPRECATED_ENSG00000022267	53.9287	4	5.44684e-11	0.63113
ZWINT	27.5636	4	1.52883e-05	0.0959903
STXBP6	1.09902	4	0.894428	0.0304492
FLT4	1.5008	4	0.8265	0.156339
IQGAP3	7.26985	4	0.122297	0.0805328
TELO2	4.51705	4	0.340531	0.0305187
SPA17	48.4559	4	7.58253e-10	0.403862
FBLIM1	37.0022	4	1.79938e-07	0.152578
CGNL1	96.7301	4	0	0.374002
PGM1	2.88896	4	0.576576	0.0443364
COL4A4	49.8922	4	3.80297e-10	0.592273
YPEL2	9.01307	4	0.0607736	0.185189
CACNG7	40.893	4	2.82851e-08	0.337263
GRSF1	0.500234	4	0.973478	0.00943287
FRAS1	23.897	4	8.37618e-05	0.116961
GTF3C2	6.08755	4	0.192704	0.0655382
SNU13	0.0123677	4	0.999981	0.00110957
OLFML2B	17.9123	4	0.00128376	0.312625
MKI67	46.4922	4	1.94534e-09	0.151625
MYL6B	12.5491	4	0.0137028	0.144054
DXO	13.4638	4	0.00921853	0.406157
SOCS1	313.693	4	0	0.342368
TSPAN14	11.182	4	0.0245926	0.063435
NAA16	19.4251	4	0.000648304	0.192134
STK38	46.2078	4	2.22939e-09	0.143595
DMKN	4.80893	4	0.307471	0.0876334
SHISA5	11.7722	4	0.0191283	0.0877802
PLEKHG3	8.03711	4	0.0902282	0.0964864
CLCN5	127.293	4	0	0.362482
DNAH11	31.0828	4	2.94457e-06	0.496114
CSGALNACT2	0.129619	4	0.997988	0.00632336
GLS	20.1663	4	0.000463019	0.198302
UBA2	12.8901	4	0.0118252	0.306446
BTBD3	45.3468	4	3.36771e-09	0.121409
CNDP2	13.7529	4	0.00812703	0.0467286
SHB	4.21117	4	0.378181	0.0539096
MAN1A1	82.7692	4	0	0.202458
ANK3	29.0951	4	7.47708e-06	0.258293
CCDC28B	22.5936	4	0.000152635	0.39797
KDM5D	0.0729238	4	0.999351	0.00399057
ATP5MC1	0.0440526	4	0.999761	0.00400049
KLF15	18.3733	4	0.00104307	0.45846
RTF2	6.50917	4	0.164214	0.0849651
CDH2	15.1509	4	0.00439822	0.313902
CPED1	32.4621	4	1.53906e-06	0.0786481
DIPK2A	47.2875	4	1.32847e-09	0.127973
GET3	0.438739	4	0.979184	0.00768207
STK3	22.2832	4	0.00017601	0.0686111
ADCY6	17.2641	4	0.00171737	0.0861626
EFR3B	83.2496	4	0	0.291179
TSKU	2.47485	4	0.649146	0.0222321
MICAL3	5.24079	4	0.263471	0.0576869
MFSD10	23.079	4	0.000122109	0.133934
FLT1	9.73102	4	0.0452108	0.354232
ARMCX2	6.96989	4	0.137488	0.0798543
ESM1	5.39952	4	0.248704	0.22258
RBM26	24.7527	4	5.64106e-05	0.181305
GTSE1	4.98373	4	0.288971	0.043865
VPS11	0.390003	4	0.983287	0.00927148
CHST1	6.659	4	0.155044	0.327242
COL4A1	542.005	4	0	0.349162
PLCB2	4.85974	4	0.301994	0.199907
KANSL1L	27.6306	4	1.48186e-05	0.103344
ITPR2	34.2438	4	6.64122e-07	0.386606
GAREM2	2.10751	4	0.715992	0.0588384
DAAM1	124.065	4	0	0.220499
SPAG8	30.6354	4	3.63307e-06	0.40235
DSG2	48.0489	4	9.21885e-10	0.229935
PLPP3	262.991	4	0	0.251992
TENT5A	47.0255	4	1.50638e-09	0.357139
HBP1	1.27441	4	0.865702	0.0250455
DNAJC22	21.1083	4	0.000301394	0.660497
FBLN5	206.588	4	0	0.222594
KRTCAP2	0.154303	4	0.997173	0.00816522
TRAK1	21.4389	4	0.00025913	0.124851
SEMA3D	1.38183	4	0.847347	0.0712154
KIAA1328	0.751887	4	0.944779	0.0132586
ETV5	18.5923	4	0.000944953	0.405814
KCNJ16	6.70735	4	0.152186	0.181942
CDHR3	24.6016	4	6.04925e-05	0.607654
SPRY1	84.2203	4	0	0.157976
FAM102A	11.4944	4	0.0215352	0.0439829
NAT14	19.1849	4	0.000722854	0.163852
CYP27C1	0.284124	4	0.990816	0.00836263
STON2	29.0447	4	7.65566e-06	0.17266
CETN2	21.2909	4	0.000277269	0.0907107
PRKCSH	3.03595	4	0.551828	0.0247432
TDRD7	6.93431	4	0.139401	0.137126
PRSS35	77.2472	4	6.66134e-16	0.376904
SLITRK6	52.7398	4	9.66009e-11	0.422683
FNBP1L	2.12949	4	0.711956	0.0486822
CUL4A	0.00510377	4	0.999997	0.000949467
TRIP10	8.618	4	0.0713901	0.0673933
SGSM2	29.0329	4	7.69812e-06	0.0729476
KIF7	24.4617	4	6.45346e-05	0.0836684
SEC61A1	9.61662	4	0.0474054	0.0374057
SIL1	1.74891	4	0.781814	0.0203164
PTGER3	11.8322	4	0.0186437	0.286381
MGST3	11.688	4	0.0198286	0.10973
KCTD17	2.98045	4	0.561103	0.0358354
PIM1	81.7484	4	1.11022e-16	0.242792
SLK	22.0338	4	0.000197339	0.307745
ITPRID2	14.6823	4	0.00540772	0.193931
NTRK3	51.2903	4	1.94116e-10	0.290581
HMGCL	9.3214	4	0.0535492	0.0622573
ACADM	24.1403	4	7.48665e-05	0.217951
LGR5	2.67408	4	0.613758	0.0786279
PPP1R21	8.81981	4	0.0657647	0.114343
ARHGEF12	2.05832	4	0.725033	0.0168949
EMP1	5.58911	4	0.232007	0.0512012
NDUFS8	6.47276	4	0.166515	0.0506585
ENO2	8.46133	4	0.0760679	0.0456178
FRYL	20.1524	4	0.000465954	0.0903851
GJC1	7.032	4	0.134207	0.0301183
COL27A1	186.338	4	0	0.253037
IRF3	0.0400236	4	0.999802	0.00304898
MAST4	50.3736	4	3.01717e-10	0.216382
MXRA5	37.2072	4	1.63266e-07	0.209592
PALM2-AKAP2	152.986	4	0	0.179621
CNTROB	4.25483	4	0.372616	0.0506197
GATAD2A	2.8624	4	0.58111	0.0264109
ILVBL	0.110315	4	0.998534	0.00664228
ZNF414	1.31016	4	0.85965	0.0172234
BCAP31	1.14351	4	0.887309	0.0180908
CXXC5	14.4648	4	0.00595015	0.0874965
MEIS1	16.2884	4	0.00265563	0.229875
RCC2	0.484371	4	0.975004	0.0107274
PPWD1	11.6406	4	0.0202338	0.170918
ITGB1BP1	10.2765	4	0.0360192	0.198766
UGDH	73.9391	4	3.33067e-15	0.141952
COQ4	0.926066	4	0.920792	0.0140137
IREB2	15.0188	4	0.00466231	0.115975
PTBP3	20.4744	4	0.00040243	0.0855423
CD151	3.44314	4	0.486577	0.0273765
ZNF219	9.44047	4	0.0509849	0.18169
CFAP70	18.5381	4	0.000968345	0.532547
ITGB2	34.7808	4	5.15277e-07	0.431101
WDR6	18.5237	4	0.000974662	0.0610534
JPH4	11.7367	4	0.0194203	0.0966095
CCDC80	37.3143	4	1.55179e-07	0.215012
KCTD13	0.420504	4	0.980764	0.0113095
SCRN1	100.207	4	0	0.286688
HPN	6.38051	4	0.172477	0.115511
TP53INP2	19.1577	4	0.000731791	0.464282
GLIS3	6.01774	4	0.197827	0.135049
CD44	208.735	4	0	0.355517
SEMA5B	76.7486	4	8.88178e-16	0.186037
MCF2L	59.7055	4	3.3451e-12	0.159925
HILPDA	5.12425	4	0.274784	0.0667063
TNPO3	2.34306	4	0.67294	0.0223546
CSPG4	24.6547	4	5.90273e-05	0.0742757
CAMK2D	19.1474	4	0.000735228	0.263794
IFRD1	18.3896	4	0.00103545	0.312649
TGM2	22.8706	4	0.000134392	0.127578
TAF15	6.0183	4	0.197786	0.0386347
SMOC1	27.0712	4	1.9231e-05	0.786501
KAT2A	4.13304	4	0.3883	0.033272
NRF1	5.04905	4	0.282302	0.034756
RBM6	48.3884	4	7.83249e-10	0.238445
CERK	14.6637	4	0.00545201	0.113047
LLGL2	14.6098	4	0.00558291	0.39098
ZNF133	10.683	4	0.0303675	0.0562819
PTGDS	35.7892	4	3.1975e-07	0.767529
ST7	14.6779	4	0.00541801	0.152778
TMEM127	12.8199	4	0.0121899	0.0953551
FAM216B	23.3216	4	0.000109202	2.02934
RRP12	55.2359	4	2.89943e-11	0.347294
RAB7B	26.5251	4	2.47943e-05	0.394699
AIF1	28.0358	4	1.22661e-05	0.224511
DMTN	9.17291	4	0.0569199	0.113856
VEGFB	6.99009	4	0.136413	0.0244665
PTPRZ1	22.073	4	0.000193827	0.490376
THYN1	31.3508	4	2.59624e-06	0.280854
PEX19	8.67841	4	0.0696601	0.0561923
LDB2	133.391	4	0	0.237392
RFNG	2.38225	4	0.665837	0.0246109
FBXO5	10.9899	4	0.0266772	0.0815493
DNAAF5	2.3583	4	0.670176	0.0255028
GJA4	14.2663	4	0.00649178	0.16583
COPS6	1.25509	4	0.868948	0.0172612
C1QTNF4	19.2312	4	0.000707842	0.194083
SEPHS1	44.4789	4	5.10227e-09	0.212722
IMMT	12.0463	4	0.0170102	0.156219
MEX3D	7.3187	4	0.119975	0.0698787
TSPYL2	58.9917	4	4.72455e-12	0.287739
NELL1	10.7894	4	0.029036	0.327101
TSPAN5	76.704	4	8.88178e-16	0.291745
FCHSD2	30.645	4	3.61674e-06	0.123628
PPIL6	17.4612	4	0.00157213	0.232508
PDGFRL	21.4179	4	0.00026163	0.408646
CFAP73	41.518	4	2.09952e-08	0.769766
CFAP46	11.4328	4	0.0221069	0.341987
SNRNP200	0.590716	4	0.96409	0.00760354
PLK1	19.093	4	0.000753547	0.145096
FRMPD2	80.9715	4	1.11022e-16	2.12856
ABCC1	92.9353	4	0	0.163149
TUNAR	19.5038	4	0.000625593	0.629168
KCNN3	141.678	4	0	0.427827
CFAP52	22.1733	4	0.000185113	2.46856
IRF6	10.1302	4	0.0382912	0.13895
OAT	4.16391	4	0.384277	0.103214
RAB8B	21.893	4	0.00021049	0.237255
PHLDA1	25.0392	4	4.94057e-05	0.115936
HSBP1	18.1201	4	0.00116914	0.121568
LAMTOR4	3.06909	4	0.546331	0.0213217
ZNF444	1.79347	4	0.773678	0.0189558
TFDP2	6.70623	4	0.152251	0.0529627
CPSF6	0.93119	4	0.920044	0.0115513
GRM7	48.3322	4	8.04663e-10	0.472326
H2AFY2	52.4943	4	1.08724e-10	0.219116
IP6K2	5.19225	4	0.268134	0.0564499
GTF3C3	9.75868	4	0.0446949	0.086181
PCBD1	40.7529	4	3.02379e-08	0.101514
CYS1	13.808	4	0.00793367	0.0995418
ADAM12	120.521	4	0	0.548652
GFPT2	34.5611	4	5.71662e-07	0.191926
ITM2B	56.3037	4	1.73166e-11	0.25429
UBR3	20.1785	4	0.000460466	0.410734
UTP6	2.40841	4	0.661108	0.0287473
FOXJ2	2.13229	4	0.711442	0.0216927
DOCK4	47.9564	4	9.63735e-10	0.279677
HOXD3	9.24325	4	0.0552987	0.0767916
CFAP100	36.1709	4	2.66865e-07	0.951847
NCKAP1	30.03	4	4.82607e-06	0.280898
EMID1	40.1539	4	4.02253e-08	0.172212
RAB11FIP3	1.5906	4	0.810481	0.0242151
MUC1	0.277627	4	0.991212	0.0167027
HOXB7	0.534085	4	0.970099	0.0267262
GOPC	0.0833787	4	0.999155	0.0035694
SNED1	45.867	4	2.62496e-09	0.129343
PI4KB	0.964751	4	0.915093	0.0122908
RECQL5	1.09522	4	0.895031	0.0159691
IFI6	8.11958	4	0.0872948	0.108416
TRIR	8.16555	4	0.0856988	0.0274576
SMAD4	11.1508	4	0.0249207	0.0327194
PTGR1	16.2176	4	0.00274069	0.0902757
SLC39A10	4.78122	4	0.310491	0.0920508
RAB7A	1.10477	4	0.893514	0.013543
PICALM	5.0573	4	0.281468	0.0372558
SGCE	18.0541	4	0.00120442	0.174157
ECHDC2	13.7749	4	0.00804939	0.1496
COX20	10.8999	4	0.0277124	0.222731
ARHGDIB	1.88289	4	0.757287	0.0779301
UQCC1	0.835565	4	0.933617	0.012547
ELOB	4.52876	4	0.339151	0.0481123
MEOX1	41.776	4	1.85635e-08	0.475489
HMG20B	6.612	4	0.157869	0.0462006
SAFB	3.92952	4	0.415628	0.0341349
PITPNM3	87.3788	4	0	0.38437
TSPO	39.8619	4	4.62265e-08	0.414259
SLC16A12	4.71184	4	0.318162	0.301914
GAS1	60.4938	4	2.28428e-12	0.136389
ECM2	31.9839	4	1.92767e-06	0.589781
TNNT3	5.91082	4	0.205908	0.243523
GINS2	46.3377	4	2.09489e-09	0.170265
TM4SF1	2.9074	4	0.57344	0.0595227
NUDT21	26.1324	4	2.97579e-05	0.0615581
CALB2	14.1943	4	0.00669997	1.26247
CDO1	114.803	4	0	0.211175
RHOD	5.73284	4	0.220008	0.20626
CDC42EP5	7.02245	4	0.134707	0.0909962
BBX	13.3313	4	0.00976531	0.0912248
TFDP1	18.2766	4	0.00108958	0.193311
NEGR1	5.65501	4	0.226436	0.143394
POMGNT2	13.9781	4	0.00736521	0.175518
KCNK3	151.873	4	0	0.730145
F2RL1	24.9494	4	5.15012e-05	0.472493
[truncated: 6,048 more rows]
