# Supplementary material for: Spatiotemporal cellular map of the developing human reproductive tract
Source: Nature. 2025 Dec 17;650(8101):428–37. doi: 10.1038/s41586-025-09875-2 (PMC12893920; doi:10.1038/s41586-025-09875-2)
Supplement: Supplementary file 6 — Supplementary Tables 1–10. [file 41586_2025_9875_MOESM6_ESM.zip › 2024-08-16755D-s6/SupplementaryTable8_revision.xlsx]

## Sheet: FallopianAxis_Epi_Cytassist
gene	waldStat	df	pvalue	meanLogFC
TPPP3	95.0779	3	0	1.13812
SFRP4	41.9128	3	4.18683e-09	0.66364
ATF3	77.4362	3	1.11022e-16	1.21929
PLEC	1.21357	3	0.749751	0.223855
NR4A1	71.3745	3	2.22045e-15	0.753182
PTMS	3.53501	3	0.316249	0.310804
C20orf85	53.5841	3	1.3763e-11	1.09426
SPTAN1	4.2856	3	0.23223	0.366942
GDF15	24.7882	3	1.70981e-05	0.944722
KHDRBS1	3.01572	3	0.389208	0.304287
NDUFA4L2	9.57087	3	0.0225893	0.37821
CDC20B	29.9122	3	1.44004e-06	0.799605
PLD3	6.78766	3	0.0789828	0.407134
SLC16A3	5.75942	3	0.12392	0.346071
SNX17	3.62847	3	0.304478	0.350144
HIST1H1A	8.92407	3	0.0303176	0.447378
FOSB	83.5722	3	0	0.712781
C9orf24	62.5988	3	1.63647e-13	1.11626
ZMYND10	68.9484	3	7.21645e-15	0.945488
PRRC2A	5.18788	3	0.158545	0.404151
ODF3B	64.156	3	7.60503e-14	1.27636
PNOC	685.758	3	0	1.34747
ACTG2	125.23	3	0	1.58599
TIMP2	3.12179	3	0.373226	0.291357
IDH2	2.9299	3	0.402561	0.242295
EIF4G1	3.57845	3	0.310729	0.333315
ARHGAP23	4.40373	3	0.22104	0.366971
MUC6	95.0788	3	0	0.736528
FBL	8.1398	3	0.0432092	0.244369
JUNB	63.2373	3	1.1946e-13	0.616455
CA12	5.68571	3	0.127943	0.255063
TIMP3	2.21733	3	0.528544	0.171868
KDM4B	2.72379	3	0.436199	0.253279
BHLHE40	21.0467	3	0.00010295	0.660407
KLC1	1.81665	3	0.611319	0.285647
C1orf194	67.3668	3	1.56541e-14	1.35468
KIF1A	5.58653	3	0.133554	0.604858
SRSF4	7.37763	3	0.0607875	0.35384
LRRC46	69.0254	3	6.88338e-15	1.12639
NDRG1	11.9523	3	0.00754844	0.492969
FAM92B	48.6152	3	1.57522e-10	1.01058
TMEM161A	3.93036	3	0.269083	0.441326
HNRNPAB	4.87862	3	0.180904	0.310001
NLGN2	1.34166	3	0.719264	0.244152
CDKN1A	43.8631	3	1.61367e-09	0.639772
IQCN	58.2175	3	1.41254e-12	0.780399
NCL	7.50592	3	0.0574066	0.238549
EGR1	144.128	3	0	0.657246
EIF4H	3.37861	3	0.336851	0.293566
TMEM173	5.8344	3	0.119951	0.301971
ENO2	16.9406	3	0.000726889	0.356255
PLA2G4B	2.64882	3	0.448994	0.275852
TMEM11	3.87979	3	0.27474	0.415016
DEPTOR	6.78686	3	0.0790107	0.176224
ADM	21.775	3	7.26534e-05	0.878283
ADCYAP1R1	62.8596	3	1.43885e-13	0.828677
IL11RA	9.12648	3	0.0276557	0.443913
SPAG7	7.7419	3	0.0516581	0.356209
HTRA3	4.19961	3	0.240701	0.455161
TAGLN	95.6314	3	0	0.712686
ERRFI1	23.4641	3	3.23165e-05	0.580456
ROPN1L	65.139	3	4.68514e-14	1.04994
DDIT4	30.9387	3	8.75674e-07	0.572727
CFAP126	78.3444	3	1.11022e-16	0.948671
PABPC4	6.05894	3	0.108777	0.271152
TJP1	3.5285	3	0.317085	0.287852
ASPH	4.2108	3	0.239583	0.338528
CFAP45	82.3924	3	0	0.922004
PPFIA4	10.4213	3	0.0153041	0.307437
SPPL2B	3.82986	3	0.280432	0.236225
COPE	0.807822	3	0.847595	0.148022
DNAAF1	73.1115	3	8.88178e-16	0.869987
TIMM44	2.28638	3	0.515134	0.262013
CCN2	61.9727	3	2.22711e-13	0.679108
TOGARAM2	59.8324	3	6.38378e-13	1.11627
SLC2A1	18.206	3	0.000398846	0.576832
BAHCC1	7.46225	3	0.0585363	0.570225
DDIT3	11.7525	3	0.00828085	0.470375
FBN3	3.42943	3	0.330031	0.231415
CROCC2	49.1355	3	1.22063e-10	1.10524
PRPF8	9.38142	3	0.0246269	0.353449
STAT2	2.94466	3	0.400236	0.343137
KCTD12	32.9099	3	3.36479e-07	0.472295
LRRC71	75.3413	3	3.33067e-16	1.36484
CCDC78	71.9801	3	1.55431e-15	1.02111
C11orf88	63.1853	3	1.22569e-13	1.16324
PDLIM4	9.02076	3	0.0290162	0.442135
HDGFL2	5.05131	3	0.168079	0.317755
HNRNPU	5.41853	3	0.143593	0.361305
JPT2	7.04845	3	0.0703695	0.251107
ATP5F1A	3.26244	3	0.352904	0.28609
ARVCF	1.87007	3	0.599807	0.171498
MS4A8	56.8146	3	2.81508e-12	1.49648
TYMP	37.0216	3	4.55312e-08	0.967211
RSPH1	80.6446	3	0	0.750879
MYH11	104.278	3	0	1.64318
CD9	1.97682	3	0.577231	0.0691071
ST5	9.66913	3	0.0215986	0.291908
EYA2	74.5289	3	4.44089e-16	0.573385
SOCS3	63.5939	3	1.00253e-13	0.523015
OGA	3.97275	3	0.264422	0.153063
PRMT2	5.40709	3	0.144303	0.257195
PERP	5.89307	3	0.11693	0.158131
SLC43A2	4.28224	3	0.232556	0.170404
GPRC5A	38.4152	3	2.30851e-08	1.15279
CCDC81	81.9611	3	0	1.10976
CADM1	24.1887	3	2.28139e-05	0.315371
MYLK	113.949	3	0	0.760272
CCN1	92.2013	3	0	0.602569
GMNC	71.527	3	1.9984e-15	0.680721
PSAT1	52.5657	3	2.26898e-11	0.534007
WDR72	41.1173	3	6.17501e-09	0.459503
LDLRAD1	33.3523	3	2.71406e-07	0.880646
VWA3A	87.855	3	0	0.889857
SLC6A6	8.18265	3	0.0423839	0.27171
ACTA2	122.489	3	0	0.838002
ING4	2.45816	3	0.4829	0.298122
HK2	7.87769	3	0.0486082	0.391628
ZBTB16	17.6079	3	0.00052982	0.467544
CMTM6	79.7971	3	0	0.462529
PIFO	53.618	3	1.35357e-11	0.735498
CFAP100	74.313	3	5.55112e-16	1.21313
TMEM115	4.21446	3	0.239219	0.44523
CCNO	38.5501	3	2.16153e-08	0.867138
P4HA1	9.18391	3	0.0269431	0.173744
C5orf49	46.2576	3	4.99952e-10	0.690975
EIF3L	13.8486	3	0.00311862	0.311449
SERPINE2	161.923	3	0	0.591296
HNRNPLL	5.35827	3	0.147366	0.301427
DNAH9	56.7123	3	2.96019e-12	0.824729
CDHR3	53.802	3	1.23663e-11	1.0975
HYOU1	3.97087	3	0.264627	0.300063
PPP6R2	3.44802	3	0.327566	0.212718
CHST1	60.0047	3	5.8642e-13	0.642624
USP53	12.6769	3	0.00538999	0.309044
KLF6	41.7496	3	4.53422e-09	0.708914
ADAMTS1	125.28	3	0	0.726378
PPP1R21	6.18597	3	0.102905	0.422164
BNIP3L	11.7861	3	0.00815284	0.201
IFT122	4.70717	3	0.194539	0.35204
TMEM132B	57.131	3	2.40963e-12	1.04555
TMEM14A	4.72235	3	0.193294	0.362743
KIRREL1	20.9043	3	0.000110204	0.376748
ETV4	5.96688	3	0.113233	0.167826
DTNA	15.4663	3	0.00145854	0.319046
ERO1A	7.21564	3	0.0653331	0.27544
HOXA9	186.132	3	0	1.78561
PHF1	5.99105	3	0.112047	0.3145
SPATA18	34.9568	3	1.2441e-07	0.479748
TM9SF2	10.0045	3	0.0185279	0.358369
HEXD	2.83264	3	0.418154	0.228954
INO80E	9.41562	3	0.0242461	0.449065
HILPDA	49.1427	3	1.21633e-10	0.517969
FGD1	4.26462	3	0.234272	0.392947
RBM24	21.7967	3	7.19034e-05	0.326139
AKAP12	5.86741	3	0.118242	0.246474
SORL1	108.804	3	0	0.631087
CDHR4	57.8028	3	1.73195e-12	1.29377
KLHDC3	10.1147	3	0.0176163	0.206896
MAL2	37.1457	3	4.28616e-08	0.331222
SST	25.7553	3	1.07313e-05	0.534622
DNAJA4	46.4931	3	4.45491e-10	0.73786
LAPTM4A	0.217875	3	0.974653	0.0203089
PIGT	4.29855	3	0.230978	0.272913
SOD1	11.2749	3	0.0103286	0.596858
TEKT1	54.8336	3	7.45104e-12	0.86344
CD55	3.22973	3	0.357543	0.111702
IFI27	32.9848	3	3.24458e-07	0.670976
CLDN6	231.849	3	0	0.734438
KMT5C	2.03341	3	0.565501	0.245619
JAK1	7.31451	3	0.062521	0.229328
CNN1	95.1337	3	0	0.754933
DEPRECATED_ENSG00000128422	11.8834	3	0.00779342	0.165487
DEPRECATED_ENSG00000204389	3.492	3	0.321801	0.232387
PFKFB4	10.3499	3	0.0158143	0.453752
ARRDC3	4.48026	3	0.214057	0.0852174
DNAH12	43.3764	3	2.04731e-09	0.971928
NUPR1	25.0693	3	1.4934e-05	0.311638
LONRF2	5.98259	3	0.11246	0.146386
SCGB2A1	22.2107	3	5.89652e-05	0.262434
ASH2L	5.58585	3	0.133593	0.359745
ARHGAP26	87.8643	3	0	0.620613
NPTX2	70.7428	3	2.9976e-15	1.89986
P4HA2	19.0747	3	0.000263851	0.275394
ANXA1	0.34533	3	0.951289	0.03051
SEMA3B	8.27571	3	0.0406444	0.306774
TIMM50	2.9356	3	0.401661	0.311162
NFATC2IP	2.63765	3	0.450927	0.1875
ANO1	69.6223	3	5.10703e-15	0.536089
FYB2	24.0083	3	2.4881e-05	0.452892
TKFC	3.35709	3	0.339776	0.370841
PER1	25.3446	3	1.30796e-05	0.57391
IQCE	2.71485	3	0.437709	0.241434
PAPPA2	16.5763	3	0.000863682	0.711183
DEPRECATED_ENSG00000163017	65.0379	3	4.91829e-14	2.05724
EDN2	70.8148	3	2.88658e-15	1.28882
ANGPTL4	14.3252	3	0.00249431	0.867084
GPT	7.42855	3	0.0594229	0.460045
ACIN1	2.44962	3	0.484465	0.141423
CCDC50	12.9737	3	0.00469372	0.290442
ZCCHC12	31.6631	3	6.16292e-07	0.69875
THOC6	6.66886	3	0.0832357	0.339595
SSH3	2.42258	3	0.489445	0.268615
UBE2S	6.62473	3	0.0848711	0.683125
KCNC3	8.45146	3	0.037547	0.278137
SHC1	5.12534	3	0.162846	0.347367
DLEC1	71.7747	3	1.77636e-15	1.2405
ITFG2	4.42604	3	0.218983	0.24833
NXPH4	17.9471	3	0.000451049	0.434969
SNTN	40.9668	3	6.64593e-09	1.30567
IGFBP5	10.1089	3	0.0176625	0.425961
PIK3R1	6.00057	3	0.111582	0.325959
COL9A3	8.20987	3	0.0418678	0.43697
KDM4A	3.7709	3	0.287289	0.263538
HUNK	2.44489	3	0.485333	0.289165
OCLN	11.0915	3	0.0112413	0.156019
ARL4D	7.13711	3	0.0676536	0.310451
TUNAR	86.8656	3	0	1.50847
FLCN	2.92294	3	0.40366	0.211414
SPAG8	64.7549	3	5.66214e-14	0.72851
PSMB4	7.95711	3	0.0469065	0.487016
FRMPD2	47.6098	3	2.5781e-10	1.31942
APOL2	12.4513	3	0.00598673	0.377101
CCDC114	83.9903	3	0	0.771995
AGR2	33.0282	3	3.17687e-07	0.807076
CITED2	8.54696	3	0.035962	0.194284
CD36	64.0773	3	7.90479e-14	0.417096
DUSP1	54.2092	3	1.01249e-11	0.561335
KIZ	2.48155	3	0.478634	0.297217
ANXA2	0.325479	3	0.955168	0.0196923
SAT1	30.6809	3	9.92275e-07	0.451167
CLDN10	45.4222	3	7.5255e-10	0.446323
SMIM6	40.8255	3	7.12095e-09	0.615627
IER2	60.2661	3	5.15699e-13	0.410129
IFRD2	3.96297	3	0.26549	0.356454
GOLGA3	3.40558	3	0.333215	0.238489
CHCHD2	0.908809	3	0.823301	0.035963
KLF5	13.8566	3	0.00310697	0.207951
DEPRECATED_ENSG00000244734	27.0522	3	5.74085e-06	0.812618
SPARCL1	25.398	3	1.27477e-05	0.306999
EGLN3	27.7838	3	4.03207e-06	0.331601
GREB1	66.3858	3	2.53131e-14	0.497646
SAP30BP	3.78781	3	0.285308	0.249852
MORN2	52.1381	3	2.79877e-11	0.497907
CA9	3.5094	3	0.319545	0.18022
ITGA7	12.8782	3	0.00490755	0.660575
RGS10	9.85298	3	0.0198581	0.14691
ETV5	8.46643	3	0.0372942	0.150125
IGSF8	4.98915	3	0.172593	0.27716
BAIAP3	40.7067	3	7.5461e-09	0.557568
JTB	4.58641	3	0.204711	0.316332
DNAI1	54.5694	3	8.48333e-12	0.929643
TPD52L1	0.00924487	3	0.999764	0.00334477
RFLNA	44.3755	3	1.25593e-09	0.370107
HS3ST1	13.0858	3	0.00445459	0.475132
PPP1R1B	31.9565	3	5.34514e-07	0.329214
XBP1	11.3096	3	0.0101644	0.151412
DUSP2	68.6487	3	8.32667e-15	0.56742
KLF12	6.30424	3	0.0977107	0.450306
CFAP74	63.7769	3	9.15934e-14	1.1953
RIMBP2	86.7534	3	0	0.633133
FAM162A	8.2129	3	0.0418107	0.16801
CRTAC1	142.989	3	0	0.699361
TNFRSF12A	130.744	3	0	0.639053
NGFR	13.4101	3	0.00382865	0.494036
SPON1	29.846	3	1.48696e-06	0.273637
PCM1	4.96962	3	0.174035	0.107881
ITM2C	9.24258	3	0.0262336	0.294955
REC8	7.58371	3	0.0554462	0.187466
DSP	5.01842	3	0.170453	0.0859134
ZNF217	14.5907	3	0.00220203	0.192846
SCX	19.4785	3	0.00021767	0.333525
TMEM14C	12.9523	3	0.00474086	0.417441
MXI1	7.59521	3	0.055162	0.140794
AHCYL1	12.3649	3	0.00623221	0.155126
HMGN4	10.4142	3	0.0153546	0.424109
CCDC57	3.34435	3	0.341517	0.275313
ESD	0.80747	3	0.847679	0.0375173
RTL5	3.34065	3	0.342025	0.32267
BST2	55.171	3	6.31295e-12	0.327915
ATP5F1B	1.08484	3	0.780736	0.0393933
FAM216B	47.3158	3	2.97745e-10	1.13709
MEST	11.8047	3	0.00808303	0.163614
PREPL	3.0689	3	0.381123	0.125537
CD2AP	7.02663	3	0.071054	0.144181
TMEM101	131.676	3	0	0.59837
DNAJB1	12.6171	3	0.00554234	0.482098
A2M	14.888	3	0.00191486	0.267344
PILRB	4.90248	3	0.179079	0.198274
FOXJ1	69.1513	3	6.43929e-15	0.579552
INO80B	5.26191	3	0.153593	0.233366
MAFF	29.4352	3	1.8141e-06	0.614749
IRAK1	1.54389	3	0.672178	0.109857
FAM183A	58.1082	3	1.49036e-12	1.24648
GLIS3	64.6783	3	5.87308e-14	0.420276
UGCG	5.69187	3	0.127603	0.24595
CFAP73	53.0957	3	1.74927e-11	0.721956
CLU	29.164	3	2.06859e-06	0.296083
ERP27	99.444	3	0	0.483848
SAP30L	1.91211	3	0.590847	0.24906
CFAP99	58.1896	3	1.43197e-12	0.924693
NKD1	15.4638	3	0.00146025	0.189667
ENG	5.81949	3	0.120731	0.20514
IVD	5.09579	3	0.164915	0.251339
CCDC17	49.3335	3	1.10772e-10	0.880067
RGCC	49.5448	3	9.98688e-11	0.396061
RHOU	30.6417	3	1.01129e-06	0.34841
PRR29	91.0942	3	0	0.883965
RHPN2	26.4687	3	7.60796e-06	0.433687
BHLHE41	0.520965	3	0.914262	0.0355135
JUN	81.6654	3	0	0.445897
FOS	75.717	3	2.22045e-16	0.371541
CAV1	18.0643	3	0.000426629	0.404006
FGD4	1.79133	3	0.616824	0.243642
APOL1	18.7562	3	0.000307038	0.370784
ALDH1A1	2.33663	3	0.50554	0.0783367
KPNA4	5.8542	3	0.118923	0.179109
KLHL25	1.12614	3	0.770767	0.0910937
PLEKHM2	3.91118	3	0.271216	0.235163
DNAI2	41.6922	3	4.66329e-09	0.986863
CKB	142.811	3	0	0.633865
GADD45A	72.1777	3	1.44329e-15	0.450785
TMEM123	2.16628	3	0.53862	0.104928
CCNA1	21.6973	3	7.54093e-05	0.377203
NFIL3	13.6788	3	0.00337666	0.329755
TPM1	58.9173	3	1.0012e-12	0.396572
LGALS3	7.61871	3	0.0545856	0.142868
SPRY1	5.82649	3	0.120364	0.144778
UBA52	7.59187	3	0.0552444	0.100347
PDK4	43.6033	3	1.8323e-09	0.603847
TMEM109	3.4267	3	0.330394	0.24438
LSM14A	4.7941	3	0.18751	0.346206
ADGRL3	10.2526	3	0.016537	0.529165
RHOF	1.51456	3	0.678914	0.0770632
JMY	16.4486	3	0.000917424	0.359961
TLN2	3.03753	3	0.385875	0.390536
CFAP157	53.2182	3	1.64715e-11	0.546952
CSRNP1	73.8328	3	6.66134e-16	0.699444
AMPD2	8.39604	3	0.038498	0.319847
SRPRB	3.73876	3	0.29109	0.2341
SNHG32	0.0468941	3	0.997337	0.0085082
ABLIM1	4.88695	3	0.180265	0.105763
PCED1A	3.64912	3	0.30193	0.172094
PRKCI	7.76699	3	0.051081	0.120952
KLF10	33.5767	3	2.43376e-07	0.681363
FH	5.16367	3	0.160197	0.375925
YWHAZ	0.871579	3	0.83228	0.0394992
EIF1	12.1202	3	0.00698262	0.126635
ALDOC	4.73437	3	0.192314	0.161627
KCP	13.4829	3	0.00370062	0.180571
SLPI	8.75166	3	0.0327816	0.271291
CD47	17.6333	3	0.000523463	0.14938
RASSF2	22.5418	3	5.03126e-05	0.339148
APCDD1	26.8629	3	6.29009e-06	0.292592
STIMATE	7.03823	3	0.0706892	0.337016
RSPO1	191.892	3	0	0.891161
CNN3	3.53824	3	0.315836	0.111641
CAPSL	49.9761	3	8.08348e-11	0.709952
CCDC187	60.6312	3	4.30878e-13	0.646081
TUBB2B	118.208	3	0	0.55941
GATA6	179.914	3	0	0.707586
ATAD3B	3.13963	3	0.370594	0.169265
SLC3A2	6.86154	3	0.0764444	0.2323
ASTL	32.1944	3	4.7623e-07	0.844746
TMOD1	12.4996	3	0.00585379	0.125442
PCBP1	2.48922	3	0.477242	0.122671
PROM1	175.957	3	0	0.611027
SSPN	14.2731	3	0.00255601	0.339706
DOK5	176.851	3	0	0.812291
C11orf97	55.4428	3	5.5238e-12	1.53118
TIMMDC1	8.86878	3	0.0310873	0.360788
CFAP47	37.341	3	3.89709e-08	0.615046
SLC25A3	8.47548	3	0.0371422	0.104088
LRRC74B	48.579	3	1.60344e-10	1.27001
RAD21	4.29452	3	0.231367	0.126117
TSPAN3	0.145444	3	0.985875	0.00766617
OSBPL10	9.87815	3	0.0196308	0.440333
C1QTNF8	46.4399	3	4.57263e-10	1.10683
PENK	39.9916	3	1.06987e-08	0.619915
POLG2	2.74489	3	0.432653	0.12102
DEPRECATED_ENSG00000132002	11.3371	3	0.010036	0.492907
SEPTIN2	19.088	3	0.000262178	0.297236
NUAK2	94.9012	3	0	0.535244
VPS72	19.5584	3	0.00020954	0.489173
SPTLC2	6.43148	3	0.0924044	0.310991
E2F1	4.69948	3	0.195173	0.26286
EGR3	66.3519	3	2.57572e-14	0.684611
ANKRD37	32.5912	3	3.92796e-07	0.735465
ALPP	4.30832	3	0.230039	0.181205
GPRC5C	6.51458	3	0.0890892	0.111215
GATA2	7.87186	3	0.0487355	0.274048
UBA1	14.025	3	0.00287135	0.180291
IFRD1	4.04827	3	0.256299	0.240666
GRAMD2B	3.69032	3	0.296904	0.20178
GNG12	2.10352	3	0.551201	0.09711
PPP1R32	42.7553	3	2.77366e-09	0.57057
A4GALT	80.0701	3	0	0.656832
CDH1	9.48878	3	0.023451	0.14005
CREB3L2	16.3689	3	0.00095263	0.287406
TEAD3	4.72697	3	0.192916	0.242333
FKBP11	1.12938	3	0.769988	0.155893
ALDH1A2	118.285	3	0	0.410166
HIST1H4C	15.4354	3	0.00147998	0.210129
DNALI1	41.107	3	6.20639e-09	0.35018
TMEM106C	12.8556	3	0.00495958	0.491134
LARP1	2.67622	3	0.444283	0.203312
SPART	0.451002	3	0.929516	0.0288916
DRC3	65.8973	3	3.21965e-14	0.632452
MGP	37.8279	3	3.07376e-08	0.358929
EPCAM	1.57893	3	0.664176	0.0498879
MAT2B	9.78931	3	0.0204447	0.136055
TMEM167B	3.94974	3	0.266943	0.311692
CNBP	9.93204	3	0.0191528	0.12419
ANKRD33B	17.4352	3	0.000575032	0.699152
INTS8	2.247	3	0.52275	0.27127
ESYT2	3.54191	3	0.315368	0.119104
CXCL12	64.3185	3	7.01661e-14	0.43542
YWHAQ	0.00252853	3	0.999966	0.000605927
CRYAB	41.4251	3	5.31316e-09	0.896418
TRAF3IP2	30.6927	3	9.86586e-07	0.302898
CETN2	9.62518	3	0.0220362	0.258442
NRK	10.3266	3	0.0159842	0.596927
DEPRECATED_ENSG00000107796	81.7611	3	0	1.02655
SECISBP2L	8.32089	3	0.0398251	0.166856
STAP2	10.9251	3	0.0121381	0.314298
DEPRECATED_ENSG00000243910	55.8808	3	4.45433e-12	1.29893
IMMP2L	28.6383	3	2.66761e-06	0.26132
EPAS1	5.36637	3	0.146854	0.251434
HIPK3	7.69375	3	0.0527837	0.133226
TMEM141	5.0666	3	0.166985	0.293273
UHRF1	1.1661	3	0.761145	0.0784359
PJA2	0.816499	3	0.845517	0.0408397
TLNRD1	2.70438	3	0.439483	0.27647
ATP9B	5.01737	3	0.17053	0.135459
CALCOCO2	1.99252	3	0.573962	0.0532111
CTNND1	6.90539	3	0.0749752	0.0813774
RAF1	7.38436	3	0.0606054	0.527004
CFAP77	42.8283	3	2.67647e-09	0.680428
ARL4C	169.351	3	0	0.626695
IBA57	6.72746	3	0.081111	0.501006
KAT6A	27.2644	3	5.18179e-06	0.47735
ARL2BP	6.36277	3	0.0952343	0.165328
TEKT2	71.2009	3	2.33147e-15	0.515285
SCARB2	2.59972	3	0.457539	0.0659588
WDR38	46.9902	3	3.49225e-10	1.1435
TLE2	5.48437	3	0.139577	0.26597
COBL	32.4782	3	4.14936e-07	0.289133
FOXL2	11.6245	3	0.00878657	0.358449
HDHD5	5.7027	3	0.127005	0.365324
GRB7	9.54477	3	0.0228598	0.185656
ZNF160	7.20015	3	0.0657847	0.131155
RASSF10	205.626	3	0	0.741391
FAM166B	40.9054	3	6.84846e-09	0.896842
RFX2	41.3021	3	5.64221e-09	0.477004
TPM4	15.3287	3	0.00155627	0.146921
DSG2	2.98369	3	0.394147	0.0847557
FAM118A	7.33519	3	0.0619478	0.149622
UBXN10	69.7591	3	4.77396e-15	0.619731
UBE2D3	0.752562	3	0.860777	0.0377551
NME2	7.56134e-05	3	1	0.000276583
ADGRL2	11.7163	3	0.00842087	0.362065
RAB11FIP1	21.2428	3	9.37324e-05	0.328034
TMEM127	1.76279	3	0.623065	0.25124
TAF1D	9.40546	3	0.0243586	0.138531
PDGFRL	13.7154	3	0.0033193	0.329189
PPP2R2B	175.41	3	0	0.815744
PYGO2	3.94485	3	0.267481	0.201987
STAG2	0.898519	3	0.825785	0.144746
DEPRECATED_ENSG00000179051	3.24742	3	0.355027	0.375764
PGAM1	9.33838	3	0.0251144	0.250654
CALR	0.00515303	3	0.999902	0.00266618
MDM2	19.5431	3	0.000211071	0.272504
NOP2	1.86413	3	0.601079	0.118965
TBC1D8	29.7445	3	1.56187e-06	0.297045
KLHL14	2.07733	3	0.556512	0.140481
TERF2	8.81707	3	0.0318245	0.234323
MYB	30.9009	3	8.91886e-07	0.458707
DOCK5	61.2334	3	3.2041e-13	0.441359
PLOD2	25.8078	3	1.04633e-05	0.426083
AMIGO2	20.2711	3	0.000149142	0.524565
PHB2	4.3568	3	0.225425	0.305453
FAM3C	7.63311	3	0.0542352	0.0971574
CDH2	20.4895	3	0.000134367	0.370594
GPCPD1	9.08429	3	0.0281909	0.186129
DOC2A	46.7863	3	3.85914e-10	1.02502
RHOA	0.31696	3	0.956808	0.0193296
NFATC2	4.855	3	0.182728	0.279066
KMT2C	2.47938	3	0.47903	0.0695634
TP73	30.0113	3	1.3725e-06	0.453634
RSPH4A	47.046	3	3.39821e-10	0.745607
DLGAP1	138.664	3	0	0.699203
C9orf116	52.988	3	1.84419e-11	0.559747
CCDC28A	27.6946	3	4.20954e-06	0.268875
SLC7A5	7.42478	3	0.0595229	0.338239
STAU2	8.1457	3	0.0430945	0.168188
HYAL2	20.9976	3	0.000105398	0.284164
GRK3	33.0161	3	3.19551e-07	0.30065
PPP1R14C	85.5932	3	0	0.843567
C4orf3	3.87993	3	0.274725	0.103886
WDR66	85.1129	3	0	0.600555
ATOX1	20.0408	3	0.000166472	0.474179
TMEM147	12.9149	3	0.00482433	0.299338
VWF	23.4574	3	3.24203e-05	0.283969
C1orf87	38.7106	3	1.99876e-08	1.28096
SLC35A4	4.82975	3	0.184697	0.206006
MNS1	55.8582	3	4.50417e-12	0.535562
UBE2R2	0.261815	3	0.967042	0.018379
IGSF9	8.2187	3	0.0417016	0.205633
SEC14L1	17.9453	3	0.000451424	0.198329
SET	1.80034	3	0.61486	0.0395968
LYPD1	4.74197	3	0.191696	0.119697
GAS2L2	43.6254	3	1.81266e-09	0.759092
NXNL2	3.22837	3	0.357738	0.0979706
LRRC32	20.1713	3	0.000156415	0.370556
TTLL10	60.4828	3	4.63518e-13	0.767595
SAMHD1	46.6223	3	4.18177e-10	0.396114
ATP2B4	2.67569	3	0.444374	0.0753272
ATP8B1	5.12398	3	0.162941	0.201364
OPTN	4.9566	3	0.175003	0.155903
C6orf118	52.9077	3	1.91832e-11	0.453251
KY	3.61561	3	0.306075	0.302987
H2AFX	6.18897	3	0.10277	0.205304
GTF2IRD1	5.62282	3	0.131475	0.286136
ADGRG2	4.11871	3	0.248928	0.308369
PDGFRA	0.61342	3	0.893353	0.0358968
BCAT1	61.6686	3	2.58682e-13	0.279926
HTT	8.10783	3	0.0438349	0.213243
PPP1R13L	3.05907	3	0.382608	0.146244
DEPRECATED_ENSG00000272391	3.64326	3	0.302652	0.231258
IGF1	56.3266	3	3.57792e-12	0.727143
TM7SF3	7.81046	3	0.0500957	0.676705
NRGN	14.3348	3	0.00248312	0.390327
SOS 2	9.67147	3	0.0215755	0.255386
RESF1	2.15677	3	0.540513	0.08286
ODC1	17.0103	3	0.000703305	0.196952
BTG2	74.4866	3	4.44089e-16	0.523736
TIMM22	12.2222	3	0.00665937	0.373573
PDIA3	0.664248	3	0.881579	0.0306287
ENPP2	28.437	3	2.94035e-06	0.325299
FABP6	38.7891	3	1.92374e-08	1.28395
MMP28	126.23	3	0	1.15054
TRIB1	61.7733	3	2.45692e-13	0.518332
SRP54	4.33156	3	0.227816	0.275605
AC007906.2	9.10259	3	0.0279575	0.155929
KRT17	9.08867	3	0.0281349	0.174467
DLK1	0.242628	3	0.970431	0.0403396
EMILIN3	3.30457	3	0.347007	0.147674
TMEM190	17.9069	3	0.00045973	0.621802
AP3B1	3.90468	3	0.271943	0.141275
ITGB4	3.71919	3	0.293427	0.184863
PRDM11	6.96085	3	0.0731562	0.288949
POLE	4.96501	3	0.174377	0.209069
AKAP9	14.804	3	0.00199203	0.160125
GPI	7.59669	3	0.0551254	0.201247
TMF1	5.25892	3	0.15379	0.111695
ELP2	0.257918	3	0.967738	0.019333
ST6GALNAC5	34.7272	3	1.39112e-07	0.833967
PRDX6	14.5402	3	0.00225491	0.106521
CSDE1	13.7974	3	0.00319436	0.356464
ARHGEF3	17.925	3	0.000455799	0.245597
ATP5MC1	9.83404	3	0.0200309	0.357612
HKDC1	8.45796	3	0.0374371	0.429269
TMCO4	1.96249	3	0.580228	0.242064
HBP1	3.79673	3	0.284267	0.138693
ISG20	65.0585	3	4.87388e-14	0.731093
DNAAF3	80.4682	3	0	0.623669
FAM124A	7.9673	3	0.0466924	0.292103
ISOC1	5.75407	3	0.124208	0.301639
CREBRF	5.41421	3	0.143861	0.176147
SSH1	2.64537	3	0.449591	0.228534
ADAM28	128.91	3	0	0.602434
S100A2	26.5214	3	7.41691e-06	0.952746
ITGB5	17.9786	3	0.00044435	0.363857
REV1	3.49652	3	0.321214	0.177266
CSNK2A1	9.6712	3	0.0215782	0.196024
SLC44A4	17.0543	3	0.000688799	0.295343
RNASET2	11.9287	3	0.00763151	0.28309
ISG20L2	5.34444	3	0.148245	0.361863
HSD17B10	13.4834	3	0.00369971	0.289544
ANAPC4	45.3783	3	7.68872e-10	0.450893
CFAP36	11.7693	3	0.00821655	0.170339
KRT80	6.97836	3	0.0725907	0.251647
RBMS2	7.56374	3	0.0559432	0.195945
TRIM29	48.3992	3	1.75109e-10	0.489154
BAG3	28.7418	3	2.53737e-06	0.515144
LMOD1	79.5838	3	0	0.778998
YBX3	16.6844	3	0.000820609	0.188801
EFEMP1	7.67402	3	0.0532518	0.338389
DRC7	48.3618	3	1.78352e-10	0.704679
RHEX	20.6974	3	0.000121661	0.341129
FN1	0.585786	3	0.899678	0.0342946
SOCS7	6.8283	3	0.0775767	0.259143
DEPRECATED_ENSG00000180817	0.420766	3	0.93592	0.0224826
HNRNPA0	10.9051	3	0.0122503	0.190295
ERICH3	48.5673	3	1.61264e-10	0.892155
TNNT3	41.165	3	6.03303e-09	0.476515
IFI6	22.7777	3	4.49296e-05	0.286863
SQSTM1	4.28447	3	0.23234	0.0702132
RDH13	16.0877	3	0.00108798	0.414795
TMOD3	5.32365	3	0.149575	0.131063
PMVK	24.3736	3	2.08722e-05	0.319745
KRTCAP2	5.96935	3	0.113111	0.229356
SHMT1	23.4591	3	3.23947e-05	0.305547
AC008397.1	28.2015	3	3.29505e-06	0.579917
SPRY2	8.81649	3	0.031833	0.108491
STMP1	28.2779	3	3.17551e-06	0.368402
RRAD	18.4487	3	0.000355397	0.566742
DUSP6	15.2709	3	0.00159918	0.239962
CCDC33	72.5478	3	1.22125e-15	0.775669
DPCD	37.1689	3	4.23795e-08	0.316467
FBXL19	1.70504	3	0.635813	0.125934
ARL6IP4	11.1866	3	0.0107586	0.180972
POLD1	5.81068	3	0.121193	0.263132
ATP2B1	5.31088	3	0.150398	0.154752
SULT1E1	22.4855	3	5.1688e-05	0.265089
EFCAB12	62.9478	3	1.37779e-13	0.767595
MAD2L2	0.0953703	3	0.992387	0.0142431
LRTOMT	36.4098	3	6.13382e-08	0.366019
RALGPS1	5.31014	3	0.150446	0.248672
MMP7	7.41451	3	0.0597961	0.304895
SLC8A1	62.0926	3	2.09943e-13	0.478123
PIAS3	1.39856	3	0.705872	0.0983483
EPHA2	86.6908	3	0	0.474933
STK11	8.49749	3	0.0367747	0.148266
KALRN	3.33949	3	0.342185	0.273296
CMIP	24.502	3	1.9622e-05	0.211357
CTSH	58.9777	3	9.71889e-13	0.393487
DEPRECATED_ENSG00000185201	19.8603	3	0.000181441	0.454412
SLC4A3	4.02557	3	0.258716	0.370577
PLPPR3	54.3448	3	9.47253e-12	0.758821
MLPH	44.3745	3	1.25657e-09	0.273368
NFKBIZ	32.1079	3	4.96643e-07	0.817685
GTF2H2	20.9522	3	0.000107711	0.257229
CFAP52	43.3797	3	2.04405e-09	0.995885
ENO1	6.03652	3	0.109847	0.166294
TMEM120B	20.2082	3	0.000153682	0.203317
TNFRSF10B	10.942	3	0.0120435	0.302555
TBL1XR1	0.51483	3	0.915621	0.0277368
CPE	36.2543	3	6.61636e-08	0.244453
CLK1	7.73421	3	0.0518362	0.163418
C22orf15	30.1034	3	1.31261e-06	0.632733
ANKRD65	6.2814	3	0.098694	0.125015
CCNG2	7.69516	3	0.0527504	0.213318
FKBP15	7.49779	3	0.0576153	0.547916
TMEM106A	4.23842	3	0.236843	0.458319
ATP2C2	54.9086	3	7.18126e-12	0.83084
TMEM167A	13.1119	3	0.00440084	0.717185
NCOA7	51.2363	3	4.35657e-11	0.434481
VCAN	2.55023	3	0.466282	0.0716249
FAM214A	27.3868	3	4.88437e-06	0.232911
BDP1	67.2036	3	1.69864e-14	0.295875
PAN3	0.00202542	3	0.999976	0.00161273
IQGAP3	6.70218	3	0.0820209	0.547149
LPAR3	6.16285	3	0.10395	0.15198
IFT52	11.5627	3	0.00904152	0.530766
HS6ST1	29.5331	3	1.73018e-06	0.268572
RIIAD1	46.1035	3	5.39126e-10	1.28325
CLIC4	18.5878	3	0.000332639	0.222058
DNAH7	51.4778	3	3.86974e-11	0.513193
DEPRECATED_ENSG00000171345	5.99478	3	0.111865	0.0862545
KDM3A	14.5114	3	0.00228555	0.320571
HMGB2	4.92207	3	0.177593	0.182104
C21orf58	19.8629	3	0.000181213	0.243691
FILIP1	14.5015	3	0.00229623	0.127617
ATXN2	10.8032	3	0.012839	0.173484
DDAH1	13.7815	3	0.00321816	0.124292
SCD	3.30371	3	0.347127	0.0796387
MORF4L2	1.78449	3	0.618317	0.065179
SPSB1	7.27399	3	0.063659	0.191502
COPA	2.69473	3	0.441123	0.0725062
ZNF436	7.5937	3	0.0551991	0.186937
IER3	19.2585	3	0.000241735	0.365029
C11orf96	59.3911	3	7.93143e-13	0.523483
TMEM100	14.4666	3	0.00233412	0.804951
PREB	2.43973	3	0.486282	0.178591
TMCO3	2.76573	3	0.429172	0.269482
PCDH18	5.47114	3	0.140375	0.151588
JUP	33.5881	3	2.42023e-07	0.245528
TGM2	43.9063	3	1.57994e-09	0.551377
CACNA1G	6.32156	3	0.0969719	0.211712
ZMYND8	17.0708	3	0.000683449	0.16723
CLMN	31.1413	3	7.93753e-07	0.265509
HOXA6	11.4169	3	0.00967257	0.547679
IVNS1ABP	2.73581	3	0.434176	0.211282
CFAP70	45.9448	3	5.82679e-10	0.476115
ISLR	6.29969	3	0.0979058	0.160977
EIF3M	7.35174	3	0.0614928	0.501291
CTBP2	5.58618	3	0.133574	0.0808638
C11orf95	7.65442	3	0.0537208	0.313443
MYLIP	6.0695	3	0.108277	0.0876219
MLLT3	13.8302	3	0.00314559	0.186481
FAM20C	36.8424	3	4.96856e-08	0.395308
KMT2E	3.51629	3	0.318656	0.0622107
ST3GAL2	14.8047	3	0.00199139	0.381071
NIBAN2	5.52089	3	0.137394	0.185907
IKBKB	11.0104	3	0.0116697	0.194311
THSD4	16.1871	3	0.00103807	0.20413
HNRNPL	1.54136	3	0.672759	0.0348293
CAST	21.6942	3	7.5521e-05	0.176016
DDX3X	19.6166	3	0.000203806	0.175641
NWD1	50.5521	3	6.09416e-11	0.909423
TTC25	58.7177	3	1.10445e-12	0.529851
ADA2	21.0991	3	0.000100404	0.27953
PSENEN	24.4796	3	1.9835e-05	0.326518
TMEM68	17.804	3	0.000482747	0.230238
TCTEX1D4	19.2886	3	0.000238287	0.552167
LRRC23	52.5641	3	2.27073e-11	0.535826
VDAC2	2.8211	3	0.420039	0.0636421
PKDCC	41.2916	3	5.67121e-09	0.315653
TP53INP2	49.8115	3	8.76295e-11	0.568755
UACA	10.1799	3	0.0170971	0.1679
COL16A1	8.75422	3	0.0327436	0.233962
NPEPPS	3.53555	3	0.316181	0.0927808
ZFP36	53.3666	3	1.5314e-11	0.376536
HOMEZ	5.0793	3	0.166081	0.320894
TOM1L1	3.441	3	0.328496	0.0853972
C11orf16	41.6392	3	4.78562e-09	0.838291
ACCS	4.318	3	0.22911	0.195766
RNF183	16.9284	3	0.0007311	0.35693
FXR2	4.50899	3	0.21149	0.231113
TMEM170A	6.3126	3	0.0973534	0.624367
VMAC	7.29262	3	0.0631334	0.214429
COX6A1	3.18273	3	0.3643	0.055086
IL18BP	4.32632	3	0.228315	0.284538
FGF18	27.9131	3	3.78788e-06	0.341793
VPS53	2.04343	3	0.563442	0.144258
RNF7	2.43398	3	0.48734	0.0453587
PRDX5	1.56391	3	0.667599	0.0429474
DNAH11	78.9622	3	0	0.897723
RNASE1	267.392	3	0	0.574377
AEBP2	0.142999	3	0.98622	0.0133251
ZNF503	27.119	3	5.55875e-06	0.32059
NDUFB9	19.8221	3	0.00018478	0.130562
FAM192A	11.0921	3	0.0112381	0.670393
ADGRA2	3.53033	3	0.31685	0.122579
UTP3	16.2033	3	0.00103017	0.42501
BBC3	12.0494	3	0.00721572	0.441503
FAM189A2	25.4684	3	1.23225e-05	0.373782
TMSB4X	6.70745	3	0.0818307	0.101941
PALLD	40.8573	3	7.01108e-09	0.339405
PPP1R10	13.0457	3	0.00453892	0.187697
KLK11	30.193	3	1.25689e-06	0.259958
CDKN1C	30.4427	3	1.11366e-06	0.509359
LAPTM4B	8.60285	3	0.0350649	0.0765426
PPP1R12A	7.2285	3	0.0649604	0.12122
PPP4R3B	6.1155	3	0.106124	0.0838581
TMEM164	3.76606	3	0.287859	0.239892
JADE1	14.4867	3	0.00231226	0.485687
CYB5R1	24.9357	3	1.59261e-05	0.232709
CCDC65	49.5336	3	1.00419e-10	0.757997
IBTK	14.6204	3	0.00217152	0.240831
SLC38A1	21.6683	3	7.6464e-05	0.174655
CDC16	0.0919052	3	0.992791	0.00948933
LRRC10B	48.7026	3	1.50918e-10	0.906388
TMEM106B	10.1262	3	0.0175235	0.163226
DHX36	1.91557	3	0.590115	0.0512762
SENP6	2.78582	3	0.42584	0.0619526
NT5C2	2.80175	3	0.423212	0.0608115
CFAP46	60.8944	3	3.78586e-13	0.524425
GIPC1	7.99938	3	0.0460246	0.225016
DEPRECATED_ENSG00000186591	5.31471	3	0.150151	0.163591
PAFAH1B1	2.91405	3	0.405068	0.0728522
IQGAP1	0.911329	3	0.822693	0.03362
PFKP	12.5166	3	0.00580752	0.186956
IRF1	6.13646	3	0.105157	0.139598
PAFAH1B3	12.3108	3	0.00639088	0.20387
CRIP1	26.2712	3	8.36832e-06	0.304477
NCBP2AS2	6.69039	3	0.0824488	0.367474
REV3L	21.1415	3	9.83888e-05	0.202228
CFAP43	27.4453	3	4.74831e-06	0.322453
GPBP1	5.36691	3	0.146819	0.145904
RAB10	11.7316	3	0.00836149	0.0782054
ELF3	81.0879	3	0	0.438685
CDK18	1.24103	3	0.743182	0.0818839
RASA1	7.13793	3	0.067629	0.321005
TMEM119	3.96589	3	0.265171	0.207246
IFT22	7.18234	3	0.0663075	0.111998
MANF	2.9264	3	0.403113	0.0601987
CAPRIN1	2.20523	3	0.53092	0.0470563
BCORL1	2.59117	3	0.45904	0.358498
IMPG2	98.95	3	0	0.967099
AFAP1L2	154.665	3	0	0.589924
SOD3	69.3725	3	5.77316e-15	0.591398
CAPS	76.3191	3	2.22045e-16	0.429927
THEMIS2	28.1099	3	3.44415e-06	0.36527
IL5RA	55.4867	3	5.40612e-12	1.1475
SNX13	1.01025	3	0.798773	0.0266141
KLF4	19.1331	3	0.000256607	0.37469
CLINT1	7.01669	3	0.0713677	0.141987
DEPRECATED_ENSG00000026297	10.6122	3	0.0140185	0.257405
EPB41L2	49.7006	3	9.25237e-11	0.305481
FOXRED1	2.82178	3	0.419927	0.267877
MYH10	0.650122	3	0.884868	0.0324229
MUC16	12.9395	3	0.00476928	0.150225
VANGL1	14.6472	3	0.00214438	0.436059
ITPRID2	16.8946	3	0.000742892	0.475196
DCTN4	2.89714	3	0.407757	0.0508113
TCTN1	20.689	3	0.000122148	0.213014
JRK	2.70238	3	0.439824	0.287521
CAND1	0.60576	3	0.895112	0.0295643
NAT8L	8.3613	3	0.0391061	0.323494
SSR4	2.04501	3	0.563118	0.0474178
ATRX	19.4972	3	0.000215741	0.376216
BEST4	24.7895	3	1.70872e-05	0.701538
TNIP1	33.9702	3	2.01013e-07	0.276593
SLC45A4	1.37154	3	0.712218	0.0993151
PAM	9.22816	3	0.0264062	0.0827178
FABP3	1.4392	3	0.696372	0.104812
TTC3	0.00747557	3	0.999828	0.00284531
EIF4A2	6.21484	3	0.101613	0.0926458
FAM171A2	14.5782	3	0.00221498	0.235506
FBXL6	2.93793	3	0.401295	0.241876
FGFRL1	3.63606	3	0.30354	0.169259
TSPAN1	7.75044	3	0.0514609	0.188646
MECOM	11.6913	3	0.00851922	0.24882
PUM2	0.614953	3	0.893001	0.0242061
SERINC5	2.47164	3	0.480438	0.046062
C2orf88	14.3431	3	0.00247349	0.236399
DEK	1.55232	3	0.67025	0.0567761
NRIP1	5.01521	3	0.170687	0.124451
KIAA0100	23.7938	3	2.75831e-05	0.365209
USP9X	0.274251	3	0.964796	0.0159055
SEC61G	7.10226	3	0.0687089	0.337944
SLC23A1	64.3888	3	6.77236e-14	1.18162
PSMB6	16.2681	3	0.000999097	0.245331
TAOK1	4.81245	3	0.186057	0.067007
SLC39A7	9.774	3	0.0205883	0.323845
DYNC2H1	21.9946	3	6.54015e-05	0.262789
EDN1	33.1418	3	3.00627e-07	0.316006
KPNB1	10.4868	3	0.0148509	0.581895
EEF1B2	7.88487	3	0.0484519	0.0891414
IFT57	0.43379	3	0.933177	0.0268539
PLXNA3	16.1892	3	0.00103705	0.28493
AFF4	2.82286	3	0.419751	0.0908349
GNS	0.751122	3	0.861119	0.0291078
TAF7	1.05962	3	0.78683	0.0467096
BCR	13.2973	3	0.00403581	0.185863
PALM3	79.1769	3	0	0.627366
CFAP69	35.077	3	1.17347e-07	0.390798
TOP2A	3.48626	3	0.322549	0.0816501
DKC1	2.79968	3	0.423552	0.0719064
HIST1H1D	0.0176929	3	0.999377	0.00520511
ADCY5	110.854	3	0	0.858121
ITPR2	5.39832	3	0.144848	0.260473
TOR1AIP2	8.35155	3	0.0392784	0.202723
HOXA5	4.74534	3	0.191423	0.187251
PLK3	43.1765	3	2.25756e-09	0.399593
ELF1	1.4736	3	0.688376	0.0354572
SAMD12	6.96914	3	0.072888	0.273483
THBS1	30.9961	3	8.51671e-07	0.368704
FOXN4	29.6415	3	1.64173e-06	0.583144
CSNK1G1	9.42927	3	0.0240958	0.170171
TAB2	1.78021	3	0.61925	0.0410179
TEDC1	4.73563	3	0.192211	0.212578
AFF1	30.926	3	8.81094e-07	0.205601
PLCE1	26.4062	3	7.84071e-06	0.303634
SMC5	0.627708	3	0.890061	0.0257031
KLK7	38.9986	3	1.73683e-08	0.786566
SDC4	6.68178	3	0.0827627	0.192155
ASS1	159.166	3	0	0.516844
MORC3	1.1605	3	0.762492	0.0556419
TMEM138	2.43165	3	0.48777	0.195872
LHX1	3.15404	3	0.368479	0.115357
NR1D1	7.57865	3	0.0555717	0.215191
DEPRECATED_ENSG00000183943	14.8476	3	0.00195165	0.238346
IPO5	4.18182	3	0.242488	0.197678
HSDL1	10.1369	3	0.0174372	0.241527
LDLR	51.4274	3	3.96665e-11	0.269665
SRP9	4.99949	3	0.171835	0.0659467
TCF7	65.8018	3	3.37508e-14	0.490141
ARMCX6	2.64862	3	0.449029	0.25803
ZMYM4	0.0535312	3	0.996758	0.00653965
PTK2	1.67572	3	0.642345	0.0587821
KIAA1324	43.5168	3	1.91153e-09	0.637778
SLFN11	11.5825	3	0.00895929	0.136612
CCDC151	48.7553	3	1.4707e-10	0.584338
UBALD1	2.77429	3	0.42775	0.183949
EFCAB10	36.8394	3	4.97593e-08	0.930401
TBC1D15	18.384	3	0.000366497	0.263082
RBP1	22.3786	3	5.44061e-05	0.19378
KCTD15	0.154309	3	0.984605	0.0226567
EHF	6.51974	3	0.0888872	0.117401
ZNF581	9.0359	3	0.0288174	0.236026
RMND5A	0.466977	3	0.926084	0.0184295
ARHGEF7	13.4323	3	0.00378925	0.136733
SPEF1	53.4425	3	1.47534e-11	0.769111
ATP6V0B	6.30264	3	0.0977795	0.294985
RIOK3	10.2245	3	0.0167515	0.231107
GNAI1	5.36982	3	0.146635	0.166528
SLC30A1	32.267	3	4.59732e-07	0.283279
ARRDC2	7.72908	3	0.0519554	0.419184
CD46	6.39239	3	0.0940043	0.110289
CKS1B	0.575286	3	0.902066	0.0245862
TACSTD2	14.1797	3	0.00267048	0.288934
HSD17B4	15.198	3	0.00165501	0.258029
PGM5	26.7779	3	6.55355e-06	0.292399
SCAMP4	6.29631	3	0.0980513	0.159741
UPF2	8.95602	3	0.0298813	0.493141
ZBTB46	6.31963	3	0.097054	0.160898
CD164	0.63071	3	0.889368	0.022975
NR4A3	27.6375	3	4.3274e-06	0.706392
SSC5D	0.0574056	3	0.996404	0.0220552
CD44	28.1035	3	3.45488e-06	0.216126
IAH1	11.7654	3	0.00823163	0.375195
IKBKE	2.17236	3	0.537412	0.273678
SOCS5	9.09779	3	0.0280186	0.268951
CASZ1	12.6974	3	0.00533892	0.301238
RBM15	6.77814	3	0.0793155	0.238784
CCDC60	34.5751	3	1.4979e-07	0.864894
GLUL	16.9927	3	0.000709181	0.190264
EIF5	23.121	3	3.81044e-05	0.290639
ADSS	3.25885	3	0.353411	0.0686865
JMJD1C	15.0502	3	0.00177425	0.217797
H1F0	6.29223	3	0.0982265	0.197333
DRC1	52.5983	3	2.23296e-11	0.670622
SLC5A3	6.69574	3	0.0822547	0.156686
HIST1H1C	2.87614	3	0.411119	0.0557554
ILF2	4.71339	3	0.194028	0.0785303
ISOC2	4.76142	3	0.190125	0.298923
FCGRT	5.82402	3	0.120493	0.197654
NUP153	4.6853	3	0.196346	0.16621
MFAP4	6.34594	3	0.0959405	0.170605
RABGGTB	1.62956	3	0.652706	0.0353439
MAFK	22.8176	3	4.40774e-05	0.423674
IL1RAP	16.3825	3	0.000946531	0.640194
BRWD3	4.05292	3	0.255806	0.0975101
DTHD1	30.0395	3	1.35393e-06	1.10205
EFHC1	17.7617	3	0.000492523	0.227017
TMED7	2.39254	3	0.495025	0.197087
TTC21A	41.4577	3	5.22915e-09	0.43217
EFNA1	14.7235	3	0.0020689	0.148576
MCIDAS	35.2608	3	1.07307e-07	0.890813
IGFBP4	33.738	3	2.25022e-07	0.18829
NONO	3.80772	3	0.282989	0.0598697
ECE1	12.0453	3	0.0072295	0.161261
SULF2	65.558	3	3.80806e-14	0.53588
SH3BGRL2	10.3336	3	0.0159333	0.0907552
HMGN3	41.2996	3	5.64897e-09	0.441114
C1orf158	43.0944	3	2.35003e-09	0.904193
TSPAN7	177.497	3	0	0.574263
NRTN	49.6761	3	9.36441e-11	0.562262
METTL9	2.31324	3	0.509989	0.0847172
THADA	10.6836	3	0.0135657	0.338672
SMIM24	2.59279	3	0.458755	0.102395
STT3B	0.0134029	3	0.999589	0.00486463
FKBP10	11.1897	3	0.0107433	0.242521
ST6GAL1	18.9131	3	0.000284944	0.347368
IGF2	1.28719	3	0.732176	0.0696733
ATP6AP2	22.4378	3	5.28841e-05	0.378719
CYSTM1	21.5655	3	8.03197e-05	0.199746
SBF1	4.97906	3	0.173337	0.130026
ADRA2A	21.0168	3	0.000104432	0.742568
PGRMC2	17.4332	3	0.0005756	0.225279
QDPR	4.98738	3	0.172723	0.210302
SGCB	1.59857	3	0.659715	0.0556182
SV2C	39.8081	3	1.1701e-08	0.803923
ZBTB38	28.0523	3	3.54144e-06	0.217997
TMEM258	5.87237	3	0.117987	0.275698
KLHDC8A	5.75459	3	0.12418	0.223612
PLXNA1	2.12273	3	0.547328	0.0721888
SHMT2	1.84755	3	0.604642	0.0830234
PRPF38B	13.0816	3	0.00446347	0.292791
BUD31	4.40242	3	0.221161	0.0623037
COL5A1	10.7548	3	0.0131282	0.283974
PRICKLE1	12.2456	3	0.00658756	0.253538
BAZ2B	3.66646	3	0.299806	0.0742999
MFSD3	8.45577	3	0.0374741	0.416557
COL1A1	0.183871	3	0.98015	0.0188711
DNAH10	33.9227	3	2.057e-07	0.905853
LGR5	24.2163	3	2.2513e-05	0.346786
KISS1R	2.88063	3	0.410399	0.102668
DDB2	3.098	3	0.376761	0.100562
R3HDM2	8.50065	3	0.0367224	0.182992
URGCP	11.2006	3	0.0106893	0.253485
SRPK2	14.0726	3	0.00280792	0.523685
MBP	57.2075	3	2.3207e-12	0.443499
NPC2	1.20485	3	0.751842	0.0395428
SLITRK2	71.9716	3	1.66533e-15	1.65041
CD164L2	39.0665	3	1.6803e-08	0.695999
SCAMP2	24.6358	3	1.83986e-05	0.299646
JRKL	7.10754	3	0.068548	0.388593
ZBTB10	7.93252	3	0.0474272	0.11768
DEPRECATED_ENSG00000163191	12.5529	3	0.00571046	0.251296
DDTL	2.24551	3	0.523039	0.386758
RFX3	24.2067	3	2.26168e-05	0.205807
C4orf47	33.6614	3	2.33564e-07	0.428618
DST	12.1391	3	0.0069215	0.164825
LAMB1	39.3619	3	1.45479e-08	0.305863
KIF19	45.3683	3	7.72658e-10	1.02939
NR2C2	16.9609	3	0.00071995	0.316391
DAAM1	2.79761	3	0.423893	0.137146
DZIP1	29.9431	3	1.4186e-06	0.359782
PLPPR2	3.78874	3	0.285199	0.235562
AK1	8.64801	3	0.0343561	0.166648
EMP1	7.48479	3	0.0579505	0.120221
KRT18	12.1223	3	0.00697569	0.113067
IFNAR1	10.0363	3	0.0182598	0.208996
TSPAN6	4.92695	3	0.177225	0.122022
MBTD1	1.07647	3	0.782757	0.0410094
ATP2A2	3.72856	3	0.292306	0.0943791
FAM71A	44.2599	3	1.32899e-09	0.917229
PGAM5	3.37587	3	0.337222	0.18109
SDCBP	0.121265	3	0.989169	0.0141545
PPME1	7.57756	3	0.0555988	0.142542
PGP	2.96888	3	0.396449	0.200075
CHGB	10.756	3	0.0131213	0.186735
DIXDC1	19.0841	3	0.000262663	0.230093
ZNF638	2.13686	3	0.544493	0.0532739
CASC4	3.91114	3	0.271221	0.106607
COL14A1	1.88428	3	0.596769	0.0663238
ITSN2	7.0365	3	0.0707434	0.340811
XPO1	2.83327	3	0.418052	0.0903393
CDH5	7.1498	3	0.0672733	0.18079
LAMA4	20.4338	3	0.000137987	0.19456
BCL6	24.0251	3	2.46799e-05	0.254427
SULT1C4	4.83675	3	0.184149	0.135273
DPP10	1.73238	3	0.629759	0.066554
H1FX	5.84912	3	0.119186	0.154253
GALNT4	12.4516	3	0.00598599	0.187559
ZC3H15	0.568538	3	0.903595	0.0319729
SGPL1	1.08875	3	0.77979	0.0418247
DMTF1	2.08337	3	0.555285	0.0448135
MYO1E	26.9455	3	6.04433e-06	0.230218
TNIK	11.1707	3	0.0108378	0.329411
ADAMTSL4	5.77536	3	0.123066	0.158095
ANKRD17	4.52771	3	0.209832	0.0603949
CAMSAP2	2.27525	3	0.517278	0.0562178
LDHB	1.08995	3	0.7795	0.0320652
CFAP54	46.1707	3	5.21665e-10	0.393812
UBTF	2.39483	3	0.494597	0.0676884
DSTN	8.14608	3	0.0430872	0.127362
MINDY1	6.54562	3	0.0878804	0.110489
PTPN3	40.0617	3	1.0339e-08	0.370834
SRRT	6.0883	3	0.107392	0.101819
KIDINS220	4.78029	3	0.188611	0.0947453
SAMD5	36.2589	3	6.6015e-08	0.595728
LTA4H	0.152829	3	0.984819	0.0130832
TUBB4B	9.65689	3	0.0217196	0.153221
NUS1	18.2804	3	0.000384998	0.14007
SPTBN2	2.93561	3	0.40166	0.218155
PDCD6	12.1591	3	0.00685769	0.246634
VPS9D1	1.54038	3	0.672982	0.123552
FBXW5	11.1597	3	0.0108929	0.35682
MGLL	72.3315	3	1.33227e-15	0.546413
EMILIN1	23.2652	3	3.55549e-05	0.299147
LNX1	6.90328	3	0.0750454	0.1719
LDB2	10.7976	3	0.0128723	0.150937
ZNF644	3.87741	3	0.275009	0.0884923
ANXA5	0.730961	3	0.865899	0.023548
SEC63	2.05154	3	0.561779	0.0405245
S100A16	4.77798	3	0.188795	0.0859227
IRS2	5.6632	3	0.129197	0.170309
IFT46	7.04483	3	0.0704825	0.247839
OCIAD1	0.815004	3	0.845875	0.0342639
NUCB2	2.44997	3	0.4844	0.073031
ESRP1	0.0321875	3	0.998479	0.00674297
TCF4	0.0149662	3	0.999515	0.00341023
DNAJA2	2.8312	3	0.418389	0.0604846
ZNF330	1.31068	3	0.726599	0.0493834
MXRA8	17.2215	3	0.000636331	0.225288
LMAN1	0.334359	3	0.953442	0.0159425
LMBRD1	0.89264	3	0.827204	0.0376609
UBE2D2	4.68334	3	0.196508	0.0732402
DGUOK	0.372543	3	0.945854	0.0124331
S100A6	6.3492	3	0.0958031	0.112488
SH2B1	3.38202	3	0.336389	0.11956
COX20	1.15968	3	0.762689	0.049283
PPIL6	29.7142	3	1.58491e-06	0.391202
PALD1	82.0681	3	0	0.449664
HCN3	3.65854	3	0.300775	0.38458
OCIAD2	2.23888	3	0.524331	0.0474874
FNBP1	23.3702	3	3.38079e-05	0.175201
HSCB	13.4999	3	0.00367138	0.51851
FAM210A	10.2647	3	0.0164447	0.20768
DES	65.9822	3	3.09752e-14	0.35875
RNF149	3.67923	3	0.29825	0.0915892
UBE3B	11.4362	3	0.00958656	0.414572
SLC26A7	77.0759	3	1.11022e-16	0.972513
SCGB1D2	1.53573	3	0.67405	0.0914159
ATP6V1G1	0.954786	3	0.81219	0.0399504
VPS13B	6.65646	3	0.0836922	0.153514
TRPS1	12.268	3	0.00651934	0.320082
HECTD4	3.02755	3	0.387398	0.106924
RIMS4	4.89429	3	0.179704	0.152238
POSTN	3.10131	3	0.376268	0.0723482
HECTD3	4.58455	3	0.204871	0.29408
FKRP	0.205622	3	0.976677	0.0334783
DECR1	4.74648	3	0.191331	0.0829876
PECAM1	11.1224	3	0.0110823	0.371606
IFT27	3.51477	3	0.318852	0.133738
CLUAP1	27.8687	3	3.86998e-06	0.192726
TMEM128	14.3905	3	0.00241901	0.546082
PARP4	3.9036	3	0.272064	0.0763042
UFC1	0.794151	3	0.850866	0.0297962
AURKAIP1	3.3454	3	0.341374	0.191535
2025-03-06	2.26221	3	0.519798	0.0705207
SEC62	0.784855	3	0.853086	0.0288671
CXCL16	8.32733	3	0.0397098	0.117811
SPAG9	7.02903	3	0.0709783	0.0921889
MPND	2.56161	3	0.464259	0.16795
COL9A2	27.627	3	4.34929e-06	0.240493
HGS	4.53527	3	0.209166	0.150271
BTG1	4.2827	3	0.232511	0.117337
SRA1	13.0836	3	0.00445932	0.238452
ERLIN2	4.15911	3	0.244788	0.11907
LAMA1	56.3015	3	3.62244e-12	0.377092
DEPRECATED_ENSG00000139318	12.2814	3	0.0064789	0.237401
PARD6B	40.5504	3	8.14447e-09	0.29479
DUSP5	39.4668	3	1.38218e-08	0.577048
BACE2	1.40326	3	0.70477	0.0431058
VEZT	3.87059	3	0.275781	0.0927793
ZFAND5	2.32461	3	0.507823	0.0848495
JPH4	4.75933	3	0.190293	0.117998
RCOR3	17.7073	3	0.000505422	0.380501
ITM2B	16.4817	3	0.000903171	0.140431
SATB1	2.0612	3	0.559802	0.0812162
CD109	117.935	3	0	0.405902
CDK2AP1	6.96813	3	0.0729207	0.131257
RYR3	29.3075	3	1.9298e-06	0.801768
SLC41A3	23.0963	3	3.85583e-05	0.493574
PTBP3	1.33521	3	0.720789	0.0403704
BAIAP2	18.1877	3	0.00040233	0.297752
GPAT3	17.1188	3	0.000668062	0.418607
VPS52	9.78883	3	0.0204492	0.225106
CASK	8.11439	3	0.0437059	0.111843
YJEFN3	8.34716	3	0.0393563	0.301555
SRF	29.0272	3	2.2101e-06	0.251611
FAT1	23.5891	3	3.04327e-05	0.22156
ATP1A1	1.65308	3	0.647416	0.059863
EGR2	67.7886	3	1.26565e-14	0.776921
KLHDC2	16.4626	3	0.000911369	0.521299
SMARCA5	2.84828	3	0.415614	0.0581614
VWA3B	45.08	3	8.89729e-10	1.22528
ARC	72.4081	3	1.33227e-15	0.859314
SPACA9	29.1533	3	2.07932e-06	0.410437
KCNN4	50.3924	3	6.59053e-11	0.454969
ADIPOR1	14.3057	3	0.00251723	0.182464
ACAP3	4.94407	3	0.175939	0.185135
DEPP1	11.2806	3	0.0103012	0.358005
PDGFB	18.7995	3	0.000300769	0.301026
ROCK1	6.47524	3	0.0906442	0.133621
LAMA2	5.0713	3	0.16665	0.130964
EAPP	1.91632	3	0.589956	0.0477831
NFKBIA	5.60863	3	0.132284	0.132748
ACLY	43.2726	3	2.15389e-09	0.347524
IMPA2	7.72897	3	0.0519582	0.228613
RUVBL2	21.3021	3	9.11128e-05	0.196464
ANXA4	17.0756	3	0.000681896	0.470586
CACHD1	11.6267	3	0.00877764	0.124172
C12orf75	19.6308	3	0.000202424	0.246457
PAFAH1B2	2.95728	3	0.398259	0.0402644
KIF1C	4.53212	3	0.209443	0.144787
CROCC	65.8725	3	3.26406e-14	0.381011
PSMD8	16.0383	3	0.00111364	0.398487
HMBS	2.9876	3	0.393541	0.241987
HPGD	18.2791	3	0.000385236	1.24358
RNF114	0.00368533	3	0.999941	0.00191333
SPTSSA	19.867	3	0.000180867	0.433819
CEBPZOS	3.04918	3	0.384105	0.0902378
TNFRSF21	11.0857	3	0.0112716	0.269816
STAT1	3.77354	3	0.286979	0.245996
PRAG1	22.2648	3	5.74563e-05	0.382778
LCOR	0.418024	3	0.936495	0.0185106
PRPF4B	9.39604	3	0.0244634	0.119195
FAM107B	45.4554	3	7.4043e-10	0.281419
IQCK	3.47773	3	0.323661	0.218485
ZNF516	26.4642	3	7.62453e-06	0.212868
CIB1	16.6374	3	0.000839062	0.181935
AMOTL2	47.9242	3	2.21003e-10	0.334575
CEP126	47.1335	3	3.25565e-10	0.611514
MAPK1IP1L	2.3708	3	0.499093	0.06032
GTSE1	3.55483	3	0.31372	0.255911
PHF12	12.4203	3	0.00607373	0.315219
DHX40	6.51456	3	0.0890902	0.100578
SERINC1	1.12992	3	0.769856	0.051471
SEC61A1	26.5497	3	7.31649e-06	0.266376
SPINDOC	1.34811	3	0.717741	0.0748088
TAGLN2	35.6629	3	8.82372e-08	0.294721
YPEL2	2.12842	3	0.546186	0.0588145
SGK1	7.41311	3	0.0598335	0.140563
DHRS3	1.01786	3	0.79693	0.0413202
TYK2	1.28554	3	0.73257	0.138129
SLX4	4.44792	3	0.216983	0.254833
TUSC1	2.97846	3	0.394959	0.154268
AGER	6.24648	3	0.100215	0.252092
SFXN1	2.34227	3	0.504472	0.0645389
TMEM45B	94.9367	3	0	0.475252
ADAM10	51.1104	3	4.63415e-11	0.457876
RCN1	6.9091	3	0.0748523	0.0930623
CDH6	17.6034	3	0.000530949	0.313819
SCAF11	0.625382	3	0.890598	0.0193556
CDKN1B	19.3419	3	0.000232309	0.140692
PARP1	4.81811	3	0.185611	0.183798
TRAM1	0.767561	3	0.857209	0.0279554
PTGIS	2.76708	3	0.428947	0.0697048
MYOF	4.97571	3	0.173584	0.147016
CCDC92	3.04371	3	0.384935	0.0973235
PLA2G6	4.01186	3	0.260187	0.123406
PLCB1	36.2955	3	6.48505e-08	0.214205
BAG5	24.5328	3	1.93336e-05	0.15452
KIF12	15.7604	3	0.00126975	0.160329
SOCS2	2.88316	3	0.409992	0.087289
2025-03-07	0.555129	3	0.906623	0.0271096
ARHGAP29	50.8867	3	5.17164e-11	0.325736
C2CD5	14.2914	3	0.00253419	0.517852
YWHAE	0.264212	3	0.966612	0.0153813
TES	14.0368	3	0.00285554	0.305971
ANP32E	2.86238	3	0.413334	0.0673509
ROR1	26.0053	3	9.51321e-06	0.204813
SEC31A	0.153252	3	0.984758	0.0111228
MPI	6.92621	3	0.0742873	0.113708
PCLO	18.5692	3	0.000335609	0.278015
DDR2	0.142658	3	0.986267	0.0133083
AK7	42.6655	3	2.89821e-09	0.507388
CC2D2A	32.0261	3	5.16772e-07	0.268925
PROSER2	13.2648	3	0.00409755	0.45886
INO80	22.2302	3	5.84194e-05	0.650684
NUCKS1	0.825519	3	0.843354	0.0268628
ID1	16.8291	3	0.000766301	0.351703
ADAM9	18.9923	3	0.000274407	0.138279
TMEM120A	3.69752	3	0.296034	0.352923
ITGBL1	15.6152	3	0.00135968	0.319186
TLE1	3.31862	3	0.34506	0.16161
CCDC47	2.57584	3	0.461741	0.0599412
BBOF1	43.7358	3	1.71732e-09	0.419334
UBE2H	9.80218	3	0.0203247	0.226749
SCRIB	3.45054	3	0.327234	0.103747
CALU	0.119644	3	0.98938	0.00965017
DEPRECATED_ENSG00000124831	5.2857	3	0.152033	0.0890448
TM4SF1	45.189	3	8.43549e-10	0.643655
FOXP4	25.8565	3	1.02203e-05	0.264408
NDUFV2	6.2704	3	0.0991707	0.182258
KDELR2	7.44238	3	0.0590576	0.0984185
STMND1	40.7206	3	7.49507e-09	0.535184
C14orf132	65.7607	3	3.45279e-14	0.552823
POU5F1	5.58071	3	0.13389	0.192855
RIPOR3	9.99857	3	0.0185783	0.419182
PPM1A	8.52354	3	0.0363446	0.107204
ST6GAL2	2.47733	3	0.479402	0.207417
HAPLN3	59.376	3	7.99028e-13	0.372632
N4BP2L1	0.216463	3	0.974889	0.018576
PITPNM1	43.4427	3	1.98199e-09	0.337312
ARNT2	5.30818	3	0.150573	0.337772
GUSB	7.57951	3	0.0555502	0.233342
C1orf56	14.1831	3	0.00266622	0.471154
FIS1	20.9899	3	0.000105784	0.218906
EXOC4	3.56935	3	0.311879	0.0533429
TTC26	33.3242	3	2.75134e-07	0.331802
PRPS2	0.0666842	3	0.995511	0.00821841
BCCIP	6.43957	3	0.0920764	0.127924
CXCR4	80.667	3	0	0.481673
ADAR	0.0114125	3	0.999677	0.002758
DPY19L1	50.7242	3	5.60068e-11	0.370474
EIF3D	2.55471	3	0.465486	0.0562701
PARP16	8.9799	3	0.0295593	0.380981
SNCAIP	3.2067	3	0.360841	0.0822673
C2orf68	6.9111	3	0.0747858	0.197281
CNKSR3	42.3179	3	3.43492e-09	0.403325
TALDO1	0.222969	3	0.973799	0.0130693
KLF16	1.99813	3	0.572795	0.115915
SETD1B	7.97603	3	0.0465097	0.153432
UBL3	0.00500898	3	0.999906	0.00264877
DHRS13	11.9584	3	0.00752697	0.164789
PTGDS	36.8112	3	5.04458e-08	0.23387
RSPH9	38.0438	3	2.76672e-08	0.542505
SDHB	16.5	3	0.000895406	0.185199
SLC1A5	14.7087	3	0.00208333	0.26518
NRP2	0.00417284	3	0.999928	0.00938681
KDM3B	26.7085	3	6.77666e-06	0.468553
TXNIP	9.38133	3	0.0246279	0.193286
CGGBP1	0.00302602	3	0.999956	0.00144335
CHD9	16.4054	3	0.000936353	0.187878
ARPP19	4.00421	3	0.26101	0.0875589
LRP11	57.5403	3	1.97042e-12	0.507296
GNL3	4.70325	3	0.194862	0.0742549
WDR33	1.13631	3	0.768316	0.0275689
APOA1	77.1294	3	1.11022e-16	0.575954
TUSC3	12.3275	3	0.00634135	0.159108
PLPP1	2.01868	3	0.568539	0.0777324
NDUFA1	4.91952	3	0.177786	0.0789625
PDK1	5.40582	3	0.144381	0.287694
CDS1	8.03797	3	0.0452334	0.248584
HYDIN	8.72887	3	0.0331216	0.424309
ING5	9.57812	3	0.0225146	0.193691
SPG7	4.34766	3	0.226288	0.127583
ATRAID	5.24562	3	0.15467	0.0990154
ZRANB1	4.30077	3	0.230765	0.116221
SHROOM3	8.81544	3	0.0318481	0.11773
STOX2	8.07671	3	0.0444527	0.383864
ABRAXAS2	7.45719	3	0.0586687	0.343831
HGH1	1.8901	3	0.595527	0.159056
TIAM1	2.5877	3	0.459651	0.143716
ATP2C1	0.209639	3	0.976018	0.0122492
DYM	2.64173	3	0.45022	0.0535379
FAM166C	51.2554	3	4.31606e-11	0.500222
POC1B	13.0617	3	0.004505	0.228112
FHOD1	8.85671	3	0.0312579	0.442411
KRT7	41.4709	3	5.19568e-09	0.227653
RALGPS2	4.56362	3	0.206685	0.10224
PTN	2.35406	3	0.502243	0.0533739
SPA17	23.5855	3	3.04861e-05	0.327033
KIF9	9.07833	3	0.0282674	0.513372
EFNA2	1.57369	3	0.665369	0.0860726
ESM1	22.6753	3	4.71917e-05	0.556891
FAM181B	62.4816	3	1.73306e-13	0.510708
APEX1	14.8532	3	0.00194652	0.142048
ARHGAP4	4.58587	3	0.204758	0.156435
NSMCE4A	5.81758	3	0.12083	0.301498
SH3RF2	14.9281	3	0.00187912	0.176407
EFNB2	110.902	3	0	0.377639
IGFN1	53.53	3	1.41336e-11	0.769458
RAB25	2.05652	3	0.560759	0.0686258
COL15A1	19.1837	3	0.000250494	0.209998
LSM 6.00	13.2171	3	0.00418984	0.379126
CCNI	0.0559157	3	0.996542	0.00791087
CCNB1IP1	0.0441856	3	0.997562	0.00765609
FBN1	3.05635	3	0.383019	0.125827
INTS1	1.63829	3	0.65074	0.102962
RAB4A	4.49745	3	0.212518	0.0535991
FGFR1	8.39827	3	0.0384593	0.213679
PRELID2	10.5379	3	0.0145061	0.147292
MICOS10	0.036937	3	0.998133	0.0063492
PDE4DIP	37.6414	3	3.36637e-08	0.552275
SLC38A10	7.99872	3	0.0460382	0.209186
EFS	2.35773	3	0.501552	0.0536062
SMIM19	25.0561	3	1.50291e-05	0.254979
AASDHPPT	0.36386	3	0.947603	0.0213171
AVL9	1.57417	3	0.66526	0.0371251
SPATS2L	30.0124	3	1.37181e-06	0.221944
EME2	6.93525	3	0.0739906	0.237954
CEP170B	1.32963	3	0.72211	0.0949124
DENND4C	1.15105	3	0.764766	0.0759851
METAP2	3.2899	3	0.349051	0.0511039
PSMD10	3.51357	3	0.319007	0.0902835
CLDN11	79.9799	3	0	0.704647
FAM83H	3.84152	3	0.279093	0.123487
WDR54	43.1779	3	2.25602e-09	0.305879
SMARCE1	2.01653	3	0.568983	0.0449703
EFCAB1	57.4125	3	2.09821e-12	0.938546
TSC1	5.56319	3	0.134907	0.153662
KLHDC9	4.45416	3	0.216415	0.212421
BAD	2.32531	3	0.50769	0.143426
GALM	17.9513	3	0.000450145	0.247053
CHN1	5.49189	3	0.139125	0.0944615
MRVI1	52.4772	3	2.36976e-11	0.564214
RNASEK	3.94057	3	0.267953	0.0516902
LZTFL1	28.5713	3	2.75545e-06	0.236049
SAP18	0.721022	3	0.868249	0.0222405
PIGN	16.5109	3	0.000890782	0.329593
PRKDC	2.04395	3	0.563334	0.0475906
CDCA7L	10.9554	3	0.0119693	0.140565
VDAC3	1.79176	3	0.616731	0.044082
JDP2	6.8693	3	0.0761823	0.341927
TUFT1	33.5716	3	2.43978e-07	0.421038
MAF	18.0138	3	0.00043697	0.304872
PPP3R1	0.952371	3	0.812775	0.0290904
PMM1	78.445	3	1.11022e-16	0.365037
SRCAP	4.35144	3	0.22593	0.167774
PCSK6	9.08954	3	0.0281238	0.329017
TACC1	42.5111	3	3.12535e-09	0.3392
UBB	6.0016	3	0.111532	0.0856068
SLTM	21.0378	3	0.00010339	0.2481
DCP1A	0.415017	3	0.937123	0.0169555
NCOA3	22.4786	3	5.18585e-05	0.462991
CIR1	28.218	3	3.26879e-06	0.246354
VPS13C	15.7145	3	0.00129752	0.462136
EIF3H	1.2231	3	0.747469	0.0395665
GOLGB1	22.9766	3	4.08397e-05	0.202536
KMT2B	2.12507	3	0.546857	0.0975916
DCN	6.12861	3	0.105518	0.0926424
KIF1B	20.6964	3	0.000121718	0.131555
JADE3	35.7219	3	8.57403e-08	0.423805
PFN2	30.2558	3	1.21924e-06	0.26645
RIBC1	34.6794	3	1.42383e-07	0.407613
TGFBR3	15.3787	3	0.00152001	0.191189
RUNX2	61.6995	3	2.54685e-13	0.503149
SRC	3.34417	3	0.341543	0.148336
TNKS2	3.51887	3	0.318323	0.124685
NARS	1.64098	3	0.650134	0.0541807
KANSL2	14.5104	3	0.00228663	0.413914
HABP4	4.17899	3	0.242774	0.348754
IMPAD1	12.7699	3	0.00516146	0.163335
CAPNS1	2.86511	3	0.412893	0.0674526
UNC119B	10.6478	3	0.0137912	0.255708
IGF2BP3	13.6667	3	0.00339577	0.216932
SP100	11.8092	3	0.00806606	0.111239
CHIC2	6.18489	3	0.102953	0.0989951
SELENOP	2.49029	3	0.477048	0.0697035
TRIP12	12.596	3	0.00559699	0.178394
VEGFA	16.3327	3	0.000969095	0.306843
DCTD	15.3135	3	0.00156746	0.108043
HDHD3	3.10705	3	0.375412	0.217385
MORN5	24.7681	3	1.72642e-05	0.66592
SASH1	16.9165	3	0.000735242	0.198656
MUC5B	38.862	3	1.85656e-08	0.700877
ITGA8	14.4669	3	0.00233383	0.396897
STX2	36.2996	3	6.47211e-08	0.344652
LRRC43	41.3	3	5.64788e-09	0.893047
CLIP4	1.41363	3	0.702343	0.0453644
NOP14	19.6735	3	0.000198353	0.467421
FGF2	22.047	3	6.37786e-05	0.405938
CCDC74A	52.8342	3	1.98884e-11	0.412778
ECHS1	5.77351	3	0.123165	0.0760664
CAVIN2	2.49146	3	0.476836	0.108196
SERPINE1	13.8846	3	0.00306652	0.40573
HNRNPC	21.8722	3	6.93481e-05	0.239507
PALM2-AKAP2	19.4806	3	0.000217457	0.171418
ZGPAT	2.49004	3	0.477094	0.132521
PEG3	29.4459	3	1.80473e-06	0.283389
FYN	4.84286	3	0.183672	0.0906723
EIF3I	9.01979	3	0.0290289	0.297478
PPFIBP1	11.6381	3	0.0087314	0.268424
YPEL3	16.6392	3	0.00083835	0.225607
PSME1	9.23783	3	0.0262904	0.0954472
COL23A1	110.413	3	0	0.361829
IFI44	11.9913	3	0.00741293	0.472479
FBLN1	0.0181262	3	0.999354	0.00437199
PMP22	32.515	3	4.076e-07	0.268741
MAP4K4	6.91282	3	0.0747291	0.113515
TCEAL8	8.8633	3	0.0311647	0.13943
LRP2BP	24.9927	3	1.54946e-05	0.510798
CLDN4	95.5235	3	0	0.452577
CCDC170	6.15907	3	0.104122	0.115567
RAI14	7.81372	3	0.0500225	0.224801
GRIN3B	40.9233	3	6.78882e-09	1.58766
LRRFIP1	6.64256	3	0.0842066	0.100352
MED13L	3.15404	3	0.368479	0.067155
TWSG1	33.6606	3	2.3365e-07	0.307826
MBNL3	22.3408	3	5.54022e-05	0.146974
CDC42EP1	35.2404	3	1.08378e-07	0.221941
CBX3	1.39883	3	0.705809	0.0538984
CD22	6.80075	3	0.0785273	0.203686
SYF2	0.0705623	3	0.995119	0.00728928
DDX5	30.9769	3	8.59607e-07	0.26855
AGRN	21.52	3	8.20901e-05	0.189287
CRTAP	1.05152	3	0.78879	0.0314328
ADCK5	2.7174	3	0.437279	0.150258
ARHGAP35	0.00892936	3	0.999776	0.00319688
S100A1	94.4116	3	0	0.681418
PRKAA2	9.48581	3	0.0234828	0.213336
AZI2	2.07896	3	0.55618	0.0723197
FER	16.7307	3	0.000802849	0.51452
ZC3HAV1	12.866	3	0.00493559	0.216877
SPEG	4.01129	3	0.260248	0.092317
CCSER1	23.6246	3	2.99193e-05	0.193614
PRRC2C	7.66786	3	0.0533988	0.11556
HERPUD2	3.54281	3	0.315252	0.106903
LTBP1	8.24932	3	0.0411305	0.130943
KMT2A	3.64205	3	0.302801	0.102374
SSBP2	14.0672	3	0.00281514	0.306622
FXR1	1.3042	3	0.728137	0.0412119
EGFL7	2.20482	3	0.530999	0.138105
FAM174A	38.7647	3	1.94674e-08	0.343325
HEATR5B	29.6956	3	1.59924e-06	1.68723
RASSF9	3.26506	3	0.352535	0.151296
SPOCK3	56.3504	3	3.53639e-12	0.65712
PATJ	5.4191	3	0.143558	0.176966
RNMT	5.08659	3	0.165565	0.189527
NRP1	6.2686	3	0.0992489	0.0952406
RALBP1	9.89965	3	0.0194387	0.176338
SH3BGRL	2.40473	3	0.492754	0.0420467
ARL4A	6.48918	3	0.09009	0.324788
XRCC3	1.59871	3	0.659682	0.162824
ADORA1	59.8703	3	6.26499e-13	0.719045
CDK4	16.3291	3	0.000970726	0.205756
CLEC2D	1.77083	3	0.621303	0.0647963
TMEM59	14.7239	3	0.00206842	0.804798
MYH9	6.51693	3	0.0889973	0.15974
ASAP3	8.99394	3	0.0293715	0.319218
FMN1	87.6629	3	0	0.60641
LRRTM1	37.8295	3	3.0715e-08	0.310994
TK2	17.3655	3	0.000594354	0.269552
DPM1	0.185685	3	0.979866	0.00949795
PKM	0.932026	3	0.817693	0.0335316
TNFSF4	3.83506	3	0.279834	0.31028
MASP1	76.2937	3	2.22045e-16	0.62433
PPHLN1	34.68	3	1.4234e-07	0.43902
CNOT8	0.12346	3	0.988881	0.0106239
ETS1	13.4597	3	0.003741	0.303404
C1orf21	2.51461	3	0.472656	0.104708
POLR2H	37.6539	3	3.3459e-08	0.384893
UCK1	8.01596	3	0.045683	0.18367
METTL17	8.99883	3	0.0293064	0.272011
SPG21	0.144814	3	0.985964	0.0110794
NMD3	2.51463	3	0.472653	0.121057
DIPK1B	3.79404	3	0.28458	0.0678924
MOAP1	31.5871	3	6.39416e-07	0.176465
BTBD3	36.1783	3	6.86581e-08	0.237319
IFT81	7.21357	3	0.0653934	0.185805
IFITM2	0.244421	3	0.970118	0.0156242
SNCA	8.1258	3	0.0434821	0.32195
CCDC30	5.90642	3	0.116253	0.417247
ITCH	12.2972	3	0.00643145	0.357536
FAM110C	32.3974	3	4.31541e-07	0.321802
LRRC75B	26.742	3	6.66815e-06	0.270149
CCDC125	6.20167	3	0.1022	0.084493
TLCD3A	1.57491	3	0.665092	0.149627
MBD3	2.27425	3	0.517472	0.114631
GCC2	24.2178	3	2.24964e-05	0.251104
SLC25A25	13.8671	3	0.00309178	0.183676
PKNOX2	47.8151	3	2.33142e-10	0.399156
UCP2	14.7517	3	0.00204159	0.166224
RRAS	0.972837	3	0.807824	0.0418275
SAXO2	18.5468	3	0.0003392	0.439783
CCDC189	34.7647	3	1.36599e-07	0.436317
CHD7	3.16889	3	0.366311	0.109047
CLDN12	7.81341	3	0.0500295	0.0981789
TNFAIP8L1	40.9374	3	6.74236e-09	0.361288
SLC25A35	66.3944	3	2.52021e-14	0.989692
ATF4	18.1769	3	0.000404392	0.157363
TRAF3IP1	26.0802	3	9.17564e-06	0.267328
RSRP1	7.47773	3	0.0581333	0.136507
DEPRECATED_ENSG00000176788	9.20223	3	0.0267196	0.24377
IFI16	24.3923	3	2.06853e-05	0.475096
NOTUM	32.6088	3	3.8944e-07	0.783309
BAG6	1.04221	3	0.791039	0.060811
MKRN1	1.73804	3	0.628509	0.0547394
WSB1	12.3017	3	0.00641792	0.245619
MCL1	99.3292	3	0	0.313776
TMPRSS3	42.4303	3	3.25128e-09	0.351485
ROS1	42.2355	3	3.57591e-09	1.15087
CKAP5	0.563872	3	0.904651	0.0263966
RAB1A	20.5741	3	0.000129042	0.487113
CPNE3	3.58544e-05	3	1	0.000195388
CBX6	10.9615	3	0.011936	0.218468
FBXO7	28.6415	3	2.66353e-06	0.341282
CFAP57	36.5902	3	5.61803e-08	0.696581
ABTB1	26.1714	3	8.78075e-06	0.192502
PTAR1	9.74324	3	0.0208797	0.105227
RORC	9.94376	3	0.0190503	0.157007
C9orf135	41.2348	3	5.83059e-09	1.04709
LMF1	3.67637	3	0.298598	0.196402
DCDC2B	15.3455	3	0.00154397	0.836076
AMFR	17.2448	3	0.000629356	0.378601
TM9SF3	19.3807	3	0.00022806	0.20566
IL1R1	27.442	3	4.75594e-06	0.323036
PNRC2	5.42389	3	0.143262	0.0637323
ALAS2	16.6729	3	0.000825091	0.453102
SNCB	84.1644	3	0	1.21517
FLAD1	5.19062	3	0.158359	0.213841
LCA5	12.7291	3	0.00526074	0.217805
AP2S1	27.5646	3	4.48241e-06	0.271326
THY1	3.80897	3	0.282845	0.0907265
ZNF711	4.91709	3	0.17797	0.0522198
FDFT1	7.72082	3	0.0521479	0.0988673
TJP2	5.27162	3	0.152955	0.143808
GNB3	5.16542	3	0.160077	0.350917
IGFBP7	111.04	3	0	0.30823
CEP135	4.47561	3	0.214477	0.0897813
NPTXR	7.67005	3	0.0533465	0.417092
ZNF652	9.53782	3	0.0229324	0.215737
C2CD4C	1.23944	3	0.743562	0.0829989
ARL6IP5	11.1611	3	0.0108858	0.314089
YAP1	0.00887958	3	0.999778	0.00229821
TINAGL1	2.42863	3	0.488327	0.156261
KTN1	3.1137	3	0.374425	0.080278
AIF1L	170.334	3	0	0.399827
SLC38A2	1.2623	3	0.738103	0.0479098
IFI44L	15.7549	3	0.00127305	0.600828
SALL1	37.796	3	3.12195e-08	0.248193
HECTD1	12.5534	3	0.00570901	0.222551
LRRC6	31.5236	3	6.59437e-07	0.441165
CDK14	4.94326	3	0.175999	0.122855
PDCD4	11.1234	3	0.0110771	0.119147
ABCC5	11.6917	3	0.00851732	0.170828
PRPF4	25.1716	3	1.42162e-05	0.366905
ALDH3A2	6.58	3	0.0865602	0.119697
ZBTB21	8.49671	3	0.0367877	0.236902
SLC17A9	10.4329	3	0.0152231	0.462422
PIK3C2B	1.66287	3	0.645219	0.118967
RAB14	0.049633	3	0.997103	0.00667127
PTPRG	6.83443	3	0.0773664	0.0581796
GASK1B	26.4176	3	7.79783e-06	0.35231
DNAJB9	15.9068	3	0.00118496	0.202479
ANXA6	1.39207	3	0.707394	0.0336599
EZR	15.2173	3	0.00164008	0.273093
CHD2	3.54483	3	0.314994	0.0784273
HNRNPH2	22.1903	3	5.95468e-05	0.45433
OSR2	5.57025	3	0.134497	0.126303
C1orf216	33.3317	3	2.74138e-07	0.536005
PAPSS1	21.3208	3	9.03011e-05	0.26535
DEPRECATED_ENSG00000265241	6.26155	3	0.099556	0.0598257
LHFPL6	7.61824	3	0.0545971	0.265318
ADD3	1.98002	3	0.576563	0.0460512
IST1	3.47888	3	0.323512	0.119058
HIST1H2BG	12.1903	3	0.00675905	0.278101
SCCPDH	0.00341645	3	0.999947	0.0019794
LONP2	1.75448	3	0.62489	0.04297
CWC15	0.177063	3	0.981204	0.0128834
CDK1	5.06453	3	0.167133	0.115183
STRA6	2.14656	3	0.54255	0.0885081
RLF	4.04385	3	0.256768	0.150713
BCS1L	9.08355	3	0.0282004	0.296284
FKBP2	6.6658	3	0.0833483	0.0914959
SETDB1	1.50578	3	0.680937	0.0366688
PLBD2	4.33993	3	0.22702	0.290272
C5AR1	37.9694	3	2.86898e-08	0.619202
LRRFIP2	20.6935	3	0.000121886	0.229922
HSDL2	13.0967	3	0.00443201	0.30391
UTRN	12.3295	3	0.00633558	0.115206
CCT8	1.40296	3	0.704842	0.0487719
SPTLC3	7.3396	3	0.0618263	0.490222
GABRB2	21.2914	3	9.15789e-05	0.545406
SYT5	47.4864	3	2.73872e-10	1.04109
TCEAL4	3.12967	3	0.372062	0.0861516
SMIM12	10.3513	3	0.015804	0.254586
NSA2	6.55089	3	0.087677	0.125761
NNAT	44.208	3	1.3632e-09	0.665106
ZNF91	0.4197	3	0.936144	0.0167374
DEPRECATED_ENSG00000238083	5.51478	3	0.137757	0.30285
TCTEX1D2	17.9489	3	0.000450662	0.176183
BICC1	50.7469	3	5.53889e-11	0.302663
CLIC5	25.5263	3	1.19834e-05	0.333159
COL5A2	2.15309	3	0.541247	0.0831421
PRCP	3.52571	3	0.317444	0.131187
SP3	0.259308	3	0.967491	0.0145779
SPSB2	5.82884	3	0.120241	0.331904
ADM5	4.28179	3	0.2326	0.179548
CEBPG	11.8114	3	0.00805814	0.218915
RSL1D1	22.1062	3	6.19961e-05	0.344604
HDHD2	10.7534	3	0.013137	0.205875
LIME1	5.96963	3	0.113097	0.289874
SLC16A14	6.42136	3	0.0928161	0.123102
RSBN1L	18.7558	3	0.000307101	0.513474
CLDN9	20.554	3	0.000130287	0.384249
AXL	5.1938	3	0.158144	0.100849
AIFM1	45.9377	3	5.84727e-10	0.363646
NF1	2.0747	3	0.557048	0.0554261
UBXN11	10.5167	3	0.014648	0.140147
FASN	0.814099	3	0.846092	0.0578113
SCAF4	27.9036	3	3.80534e-06	0.453329
TPD52	5.50039	3	0.138615	0.120648
CENPV	0.459561	3	0.927682	0.0188622
LMBR1L	5.01178	3	0.170937	0.10636
MKLN1	5.98199	3	0.11249	0.0789957
RBFOX2	0.194793	3	0.978426	0.0136276
ZGLP1	3.44743	3	0.327644	0.128303
EIF1B	4.94769	3	0.175668	0.0710919
NTN4	76.7889	3	1.11022e-16	0.498367
EFHC2	43.6703	3	1.77328e-09	0.56576
LRPPRC	0.0101563	3	0.999729	0.00342365
GPD2	15.6186	3	0.00135751	0.18499
PACRG	14.3151	3	0.00250612	0.292181
FBXL18	5.51327	3	0.137847	0.490472
FAM111A	11.9522	3	0.0075486	0.232603
SNAPC3	8.14504	3	0.0431074	0.154686
ST7	9.6446	3	0.0218418	0.342721
FKBP9	21.1422	3	9.83527e-05	0.145862
WSB2	1.00362	3	0.800376	0.0429554
CHST10	17.5393	3	0.000547351	0.293941
CCL21	9.60788	3	0.022211	0.720475
CFAP97	3.39793	3	0.334243	0.0853007
VSTM2B	43.6631	3	1.77951e-09	1.414
GPR162	6.56594	3	0.0870979	0.119341
LIMA1	22.3703	3	5.46243e-05	0.187479
CD59	0.18732	3	0.97961	0.0118196
PPARGC1B	18.6665	3	0.000320431	0.219744
CDH11	2.39172	3	0.495178	0.0649744
ITPKC	57.4781	3	2.03171e-12	0.265611
ADARB2	12.5379	3	0.00575038	0.375258
ICMT	4.91826	3	0.177881	0.18054
ZHX2	10.5719	3	0.0142809	0.10337
RNPC3	1.63737	3	0.650945	0.0312952
NCALD	8.42303	3	0.038032	0.345136
XKR4	14.3983	3	0.00241026	0.523473
PIM3	32.5152	3	4.07552e-07	0.517626
PRPF40A	1.72197	3	0.632061	0.0685117
LAMP2	29.3821	3	1.86134e-06	0.196188
SPTBN1	7.48575	3	0.0579256	0.127707
MBNL1	0.633944	3	0.88862	0.0281358
COL6A3	3.83261	3	0.280116	0.071382
PNISR	25.536	3	1.19278e-05	0.214584
CEP83	2.95269	3	0.398977	0.0762692
MEA1	12.0982	3	0.00705428	0.155185
DENND2A	6.26314	3	0.0994866	0.116338
RBMX	9.78554	3	0.0204799	0.104879
TIMM8B	7.46613	3	0.0584352	0.395003
IFNGR1	9.18251	3	0.0269602	0.212159
HLCS	6.16753	3	0.103738	0.409389
STRBP	5.03613	3	0.169171	0.0807428
PPL	15.1399	3	0.0017009	0.170677
WNT10A	144.455	3	0	0.735095
APH1A	11.5892	3	0.00893124	0.110237
KANSL1	18.1215	3	0.000415193	0.198233
HDLBP	3.09548	3	0.377137	0.0619887
CD200	2.90505	3	0.406498	0.0523177
ATP5MC2	33.8064	3	2.17668e-07	0.386467
ZNF639	0.675288	3	0.879001	0.0377379
PGF	17.0989	3	0.000674386	0.37506
UBAP1L	7.52362	3	0.0569546	0.331641
MAP3K20	10.6244	3	0.0139404	0.130883
PDE8B	18.419	3	0.000360446	0.236753
CCDC69	43.1475	3	2.28983e-09	1.22037
ADCY6	4.90313	3	0.179029	0.139136
KANK2	3.34488	3	0.341445	0.221177
RMND1	0.12031	3	0.989293	0.0127667
NCAM1	83.5812	3	0	0.461897
FAM53C	12.5631	3	0.00568329	0.205899
PRPF39	0.765798	3	0.857629	0.031201
IGFBP3	12.0256	3	0.00729583	0.194172
LPP	15.0228	3	0.00179723	0.133304
RORA	7.21368	3	0.0653901	0.316662
SPCS1	4.48793	3	0.21337	0.0697664
ARFGEF1	4.38858	3	0.222446	0.108361
TCEAL9	8.69007	3	0.0337084	0.197391
PLCD3	16.0079	3	0.00112979	0.489301
EZH1	5.8212	3	0.120641	0.155844
FGF7	8.10821	3	0.0438275	0.437566
PARK7	7.109	3	0.0685034	0.203732
UPK3B	143.47	3	0	0.619524
ABCD1	6.71154	3	0.0816831	0.339463
KCNN1	3.91891	3	0.270354	0.326115
EFNA5	12.4625	3	0.00595556	0.112827
MET	0.27695	3	0.964304	0.0249161
BACH1	6.75249	3	0.0802195	0.122588
OLFML2B	13.6458	3	0.00342908	0.159739
SERPINB1	1.51632	3	0.678509	0.0726051
RIPK1	14.0051	3	0.00289827	0.285532
NID2	16.0568	3	0.001104	0.231166
EIF2A	0.000447278	3	0.999997	0.000608797
MACC1	18.4181	3	0.000360602	0.307122
SNAI2	2.60148	3	0.45723	0.10193
KIF27	34.3344	3	1.68393e-07	0.332654
WDR26	3.17683	3	0.365156	0.0926695
RTN3	0.00273783	3	0.999962	0.00129071
DBN1	3.74571	3	0.290264	0.101746
CADPS2	21.1585	3	9.75888e-05	0.286203
CLDND1	0.00440025	3	0.999922	0.00263646
CCNK	0.0313355	3	0.998539	0.00579908
EIF4A3	19.4768	3	0.000217852	0.123312
SLC39A3	1.69649	3	0.637714	0.1336
FAM81B	51.5303	3	3.77146e-11	0.834916
IRS1	18.1529	3	0.000409039	0.206324
IRGQ	0.737051	3	0.864457	0.045209
FJX1	11.4556	3	0.00950091	0.25158
WT1	170.579	3	0	0.404934
DOCK6	5.53478	3	0.136573	0.129398
FAIM	16.7218	3	0.000806231	0.534511
YTHDF2	0.600267	3	0.896371	0.0200159
RAP2B	14.0152	3	0.00288453	0.131916
FREM1	20.2311	3	0.000152012	0.276594
CFAP53	38.6979	3	2.01117e-08	0.755785
TNFRSF10D	4.76888	3	0.189524	0.223434
ATP6V0D1	1.71422	3	0.633777	0.0339124
ALDH3B1	33.3831	3	2.67378e-07	0.338409
SF3B3	2.2674	3	0.518796	0.0583415
NPR 1.00	68.2106	3	1.03251e-14	0.357264
DENND6A	0.337264	3	0.952874	0.021685
GRSF1	2.25946	3	0.520332	0.042557
ALKBH7	30.9422	3	8.74226e-07	0.293768
SYPL1	16.4444	3	0.000919248	0.534899
CFAP20	0.610152	3	0.894104	0.0242239
SNX3	2.24041	3	0.524032	0.0724519
PRKCG	17.6352	3	0.000523008	0.357029
GPX4	1.83295	3	0.607792	0.0291177
FOXN3	19.07	3	0.000264437	0.276054
FOXRED2	14.0617	3	0.00282241	0.232128
HSD17B14	20.9415	3	0.000108263	0.421517
CEL	24.2771	3	2.18643e-05	0.32072
PRRT2	3.80168	3	0.283691	0.0939337
GJA1	12.9235	3	0.00480506	0.165191
RBMS1	2.61484	3	0.454894	0.0858516
IFIH1	5.66654	3	0.12901	0.191212
ZBBX	45.4379	3	7.46792e-10	1.14566
ASRGL1	22.4642	3	5.22199e-05	0.209383
TPRKB	9.65529	3	0.0217354	0.112701
CNOT9	1.86056	3	0.601846	0.0435627
FXYD2	2.4996	3	0.475363	0.229062
OXR1	6.22318	3	0.101243	0.135888
EXOSC6	6.29251	3	0.0982147	0.22271
SMARCC1	1.35504	3	0.716106	0.0195559
HRC	2.97652	3	0.395259	0.284855
CRABP1	14.0328	3	0.00286083	0.220455
RUVBL1	5.91231	3	0.115956	0.230319
AGPAT2	4.98742	3	0.172721	0.087432
PHIP	0.314858	3	0.95721	0.0420366
BORCS7	0.109459	3	0.990679	0.0133772
GOLPH3L	11.509	3	0.00926908	0.183762
SLC6A8	4.14136	3	0.246599	0.127216
TIMM23	16.5019	3	0.000894591	0.329509
FEM1C	2.41867	3	0.49017	0.103167
SELENOF	7.0486	3	0.0703648	0.102731
SAMD4A	1.32767	3	0.722574	0.206955
HDAC8	3.71334	3	0.294128	0.272754
FAM83E	69.0703	3	6.77236e-15	0.653423
KEAP1	15.797	3	0.00124801	0.215686
FBN2	10.9007	3	0.0122753	0.43181
SWI5	17.5858	3	0.000535404	0.224601
TUT4	13.1122	3	0.00440008	0.240318
GNPAT	6.90279	3	0.0750615	0.0976721
RNF38	2.60075	3	0.457359	0.0497758
EYA4	82.846	3	0	0.52146
NGEF	7.82123	3	0.0498546	0.400517
GADD45B	9.20365	3	0.0267023	0.275072
DOC2B	10.1621	3	0.0172371	0.377552
STIM1	3.88	3	0.274717	0.224368
ZFYVE16	4.41112	3	0.220356	0.0941445
TMEM108	2.879	3	0.410659	0.197779
BCL10	0.0655965	3	0.995619	0.0109201
SMARCA1	1.87206	3	0.59938	0.0396832
MYRF	27.231	3	5.26609e-06	0.594308
IDH3G	3.17295	3	0.365721	0.137686
DTNB	31.5123	3	6.63041e-07	0.447152
LBH	0.69027	3	0.87549	0.0302539
DEPRECATED_ENSG00000166532	11.2559	3	0.0104198	0.135171
BCL2L11	25.3708	3	1.29153e-05	0.552208
B4GALT5	3.14345	3	0.370032	0.063889
TTC1	3.4295	3	0.330021	0.07784
CD93	12.4793	3	0.00590938	0.249
TSNAXIP1	29.7444	3	1.5619e-06	0.458411
KLF2	17.6509	3	0.000519122	0.27588
MYSM1	5.93495	3	0.114818	0.11521
SART1	8.3714	3	0.0389283	0.110257
HOMER2	52.2658	3	2.62875e-11	0.238859
OGT	26.2049	3	8.64027e-06	0.237246
LOXL4	11.436	3	0.00958765	0.233468
GCNT1	30.6977	3	9.84186e-07	0.387323
HIC1	1.94585	3	0.583722	0.095843
MAMDC2	43.5748	3	1.85803e-09	0.911999
PPP1R3C	37.7864	3	3.13658e-08	0.395531
SLC2A4RG	1.91752	3	0.5897	0.0783031
SOX3	34.6638	3	1.43468e-07	2.70404
SLC39A13	0.851861	3	0.837027	0.0848399
ZNF22	5.26802	3	0.153191	0.0961966
HHAT	2.22632	3	0.526783	0.127896
VPS4B	10.9848	3	0.0118083	0.139674
CNTRL	15.7887	3	0.00125289	0.151881
IQANK1	18.3256	3	0.00037681	0.258363
ZNF146	0.592605	3	0.898123	0.0244306
EGLN1	11.8506	3	0.00791302	0.171874
ESR1	13.9314	3	0.0030001	0.126598
CFDP1	8.00188	3	0.0459729	0.107742
CDK16	13.4677	3	0.00372695	0.0869878
INTS10	24.2715	3	2.19231e-05	0.462542
TRIM45	11.7017	3	0.00847808	0.391447
DERL3	29.2352	3	1.99851e-06	0.521624
FHL3	0.991456	3	0.803319	0.0972134
SLC4A7	6.22888	3	0.10099	0.194928
RAC3	4.32513	3	0.228429	0.184428
CDK20	31.6664	3	6.15307e-07	0.237037
ENKUR	42.0375	3	3.9393e-09	0.866732
BRICD5	4.00618	3	0.260798	0.131176
TCF12	6.22531	3	0.101148	0.0794568
ATG9B	21.9916	3	6.54951e-05	0.440748
PARD3	0.039283	3	0.997953	0.00543778
CUL4B	0.0656322	3	0.995615	0.0078187
TCHP	7.53572	3	0.0566478	0.168512
PKHD1	34.6449	3	1.44794e-07	0.568978
SMYD2	17.6165	3	0.000527675	0.255106
APP	0.000342063	3	0.999998	0.000250641
MEGF6	1.74474	3	0.627032	0.113146
ETS2	21.5431	3	8.11869e-05	0.273786
KAT2A	8.1798	3	0.0424383	0.212159
B3GALT6	5.557	3	0.135269	0.279717
NEK11	8.58435	3	0.0353595	0.299089
IDH1	9.37889	3	0.0246553	0.439433
MCAM	18.0722	3	0.00042502	0.321317
LAG3	1.15974	3	0.762675	0.145045
FAM171B	1.13246	3	0.769245	0.0536722
SEMA3C	32.1895	3	4.77371e-07	0.344569
NOB1	4.67711	3	0.197027	0.0596538
LARGE2	2.07848	3	0.556279	0.171899
DEPRECATED_ENSG00000170421	40.5174	3	8.27691e-09	0.192478
SFRP1	0.00231012	3	0.99997	0.00185372
CFAP298	36.8096	3	5.04848e-08	0.256707
FAM13A	12.0808	3	0.00711135	0.142244
BCL2L12	3.27046	3	0.351776	0.316624
PSAP	10.899	3	0.0122847	0.077664
LRWD1	42.2895	3	3.48278e-09	0.405004
SSPO	0.55599	3	0.906429	0.0487082
TNFRSF14	47.4055	3	2.84947e-10	0.356647
DEPRECATED_ENSG00000101220	3.2796	3	0.350492	0.193556
MAPK1	3.54018	3	0.315588	0.0617522
PHLDA3	32.656	3	3.80629e-07	0.279561
PTGS2	23.5696	3	3.07198e-05	0.605439
CALM2	8.66694	3	0.034063	0.25497
CYHR1	4.81752	3	0.185658	0.176893
HNRNPH3	20.7267	3	0.000119969	0.183129
FBXL3	1.57791	3	0.664409	0.0422626
FGFR3	45.3161	3	7.92647e-10	0.460558
FANK1	52.1645	3	2.76282e-11	0.443842
CD248	1.71102	3	0.634487	0.0597363
AMN1	3.53508	3	0.31624	0.0784068
PLCD1	0.395866	3	0.941095	0.0366998
CCNF	6.28231	3	0.0986545	0.224127
ATXN10	0.23179	3	0.972301	0.0166499
ATG101	23.9466	3	2.56299e-05	0.40134
PKMYT1	7.88833	3	0.0483768	0.346387
MSH6	1.79521	3	0.615978	0.0369042
MAML2	1.23882	3	0.743709	0.0526796
TNFRSF19	11.965	3	0.00750404	0.185479
GSTCD	9.93333	3	0.0191415	0.449394
TPM2	43.276	3	2.15031e-09	0.271615
EMD	4.23348	3	0.237331	0.0737701
EIF4B	5.335	3	0.148847	0.0611496
TUBB	17.4162	3	0.000580244	0.147484
PDIA6	11.8421	3	0.007944	0.223423
IMPACT	17.1687	3	0.000652478	0.421312
ATP6V0E1	1.3657	3	0.713594	0.0361375
MACF1	1.27639	3	0.734746	0.0252182
CYP4B1	17.7269	3	0.000500742	0.171289
PTPN12	10.3576	3	0.0157584	0.123415
LCP1	1.46762	3	0.689764	0.0658348
ADAM33	21.2887	3	9.16968e-05	0.54364
TP53BP2	23.8708	3	2.65809e-05	0.150153
KCNH2	3.48723	3	0.322422	0.270707
PDLIM7	31.5208	3	6.60312e-07	0.220837
AQP3	20.4281	3	0.000138366	0.543836
ATP6AP1L	16.3764	3	0.000949271	0.759905
CCND1	11.717	3	0.00841811	0.271064
ANKRD36B	3.01327	3	0.389584	0.113772
TPPP	23.7457	3	2.82271e-05	0.631735
B3GNT9	4.6363	3	0.20045	0.220389
EMG1	4.80232	3	0.186858	0.0856236
CFAP221	37.5251	3	3.56264e-08	0.549081
PAICS	0.736088	3	0.864685	0.0446824
RBPMS	10.7603	3	0.0130953	0.108568
PPP2R5C	6.53998	3	0.0880991	0.161636
DCAF12L1	5.3936	3	0.145143	0.162434
CAB39	2.66789	3	0.445711	0.0753996
ZMYM2	0.972956	3	0.807795	0.0294707
HIRIP3	17.4437	3	0.000572739	0.249326
LAMC2	44.1213	3	1.42222e-09	0.563225
FBXO32	37.8298	3	3.07091e-08	0.302531
IGF1R	19.0125	3	0.000271773	0.340309
DHRSX	4.15821	3	0.24488	0.0790773
LMNB1	16.9423	3	0.000726309	0.25527
CEBPD	20.6799	3	0.000122686	0.319676
WASL	3.04467	3	0.384789	0.0420202
INSYN1	80.6362	3	0	0.360581
B2M	12.9132	3	0.00482802	0.228245
TMEM250	6.06456	3	0.108511	0.181852
ELN	32.6882	3	3.74729e-07	0.243623
SMO	5.01234	3	0.170896	0.151427
SERTAD1	53.7368	3	1.27688e-11	0.385432
ARFGAP3	16.1504	3	0.00105623	0.118132
RBMS3	1.95308	3	0.582203	0.0985098
G3BP2	1.76325	3	0.622964	0.0378135
MAPK3	6.8006	3	0.0785325	0.0952936
COX5B	2.77498	3	0.427635	0.0725862
GAS1	46.5223	3	4.3916e-10	0.33165
TCEAL2	9.22169	3	0.0264841	0.267485
AGR3	27.4117	3	4.82598e-06	0.467332
ABCG1	23.4681	3	3.2254e-05	0.338
TMEM64	0.685269	3	0.876663	0.0305828
FAIM2	14.4922	3	0.00230629	0.519835
MORF4L1	4.04474	3	0.256673	0.0723263
ILVBL	9.39939	3	0.0244262	0.251123
SH3GLB1	0.0483381	3	0.997214	0.00798945
PPIG	0.83712	3	0.840569	0.0293687
CAPZA2	7.41583	3	0.0597611	0.191847
MGAT3	16.5811	3	0.000861725	0.189469
MAPK15	68.6906	3	8.10463e-15	0.332348
LARS	1.86887	3	0.600065	0.0489053
YBX1	2.74856	3	0.432037	0.0438751
NYAP1	5.11681	3	0.163441	0.197674
SPTY2D1	1.88241	3	0.597169	0.0484824
PPID	2.13692	3	0.544479	0.0692797
WASF3	3.56788	3	0.312065	0.211168
TBC1D5	0.00157161	3	0.999983	0.0013456
DENND3	7.01912	3	0.0712909	0.135017
HTRA2	17.6013	3	0.000531488	0.714773
STON2	19.7887	3	0.000187746	0.152214
CBWD2	0.894565	3	0.826739	0.0337547
TRNP1	5.40043	3	0.144717	0.463736
C9orf64	16.6871	3	0.000819556	0.223099
GNAQ	0.946867	3	0.814105	0.0404835
CTSL	6.14825	3	0.104616	0.0768414
NRXN2	0.137708	3	0.986957	0.0179883
PDE4D	29.882	3	1.46121e-06	0.193917
ANKRD13A	10.2515	3	0.0165452	0.256557
PSMB2	0.213523	3	0.975377	0.0129594
PEAR1	0.0175061	3	0.999387	0.0110706
LPAR2	1.8474	3	0.604674	0.0907443
DAAM2	8.68226	3	0.0338277	0.278633
MED6	1.16602	3	0.761165	0.0581261
BAMBI	20.4174	3	0.000139072	0.525377
CCNG1	0.00637046	3	0.999865	0.00391407
ANKRD28	1.30681	3	0.727516	0.0325233
ACP1	7.65889	3	0.0536134	0.0829764
PARVB	20.8632	3	0.000112392	0.26296
GPX8	3.2392	3	0.356194	0.0864147
SP9	9.68984	3	0.0213952	0.358693
CFAP206	20.1747	3	0.000156165	0.370881
PGS1	5.30299	3	0.150908	0.179456
GPC2	0.929111	3	0.818398	0.0573682
ZNF664	7.12382	3	0.0680542	0.154164
TYSND1	6.60653	3	0.0855544	0.308196
RAB5A	0.287641	3	0.962336	0.0137986
ATP11A	19.4908	3	0.000216399	0.256422
SRRM2	1.94696	3	0.583488	0.0808088
KIF26B	6.57159	3	0.0868817	0.17734
CCDC40	30.1627	3	1.27547e-06	0.285198
JAG1	9.21392	3	0.0265779	0.195554
PAX2	34.6604	3	1.43709e-07	0.295749
IER5L	18.8931	3	0.000287678	0.283455
MXRA5	60.0524	3	5.72875e-13	0.626654
CNGA4	41.177	3	5.99771e-09	1.25941
PRSS33	38.0881	3	2.70766e-08	0.783506
[truncated: 5,105 more rows]

## Sheet: EpididymalAxis_Epi_Cytassist
gene	waldStat	df	pvalue	meanLogFC
KRT17	209.351	3	0	1.82781
DEPRECATED_ENSG00000128422	209.914	3	0	1.71077
PDK4	453.113	3	0	1.79724
MUC6	436.83	3	0	0.957064
EPHA7	383.048	3	0	1.8648
TPPP3	419.644	3	0	1.1033
CLDN2	408.966	3	0	1.31825
CFAP157	299.728	3	0	1.61532
C20orf85	170.533	3	0	3.44201
CXCL14	229.996	3	0	0.777206
CDC20B	152.974	3	0	2.81039
ODF3B	284.038	3	0	1.75966
C9orf24	248.181	3	0	1.92137
SLC3A1	256.772	3	0	1.28841
GATA3	293.208	3	0	1.00878
DNAAF1	318.167	3	0	1.3523
POMC	274.261	3	0	1.41253
TFAP2A	224.954	3	0	1.41882
SPOCK2	133.774	3	0	1.11907
CPM	285.673	3	0	1.60029
LRRC46	292.455	3	0	1.84848
HOXA9	383.199	3	0	1.06367
PIK3C2G	109.258	3	0	2.26899
CPXM2	243.254	3	0	1.09165
USH1C	201.939	3	0	2.18777
SALL1	89.2084	3	0	9.33612
MGAM	232.181	3	0	1.43255
ZMYND10	409.566	3	0	1.13844
WNT6	209.598	3	0	1.57344
MAL	250.981	3	0	0.753889
ACSL5	310.95	3	0	0.899214
TEKT1	239.697	3	0	2.02966
VWA3A	229.103	3	0	1.25386
CDH6	252.173	3	0	0.922854
HOXC10	121.286	3	0	2.29772
ROPN1L	260.82	3	0	1.53794
TBC1D9	312.053	3	0	0.732622
HOXC9	349.342	3	0	1.44077
HOXA10	132.665	3	0	1.46714
PCP4	263.431	3	0	0.98086
FAM183A	217.809	3	0	1.90478
FOXJ1	265.446	3	0	0.907266
DNAH9	292.375	3	0	0.886375
RSPH1	277.407	3	0	0.938319
VIL1	120.249	3	0	2.96237
SPATA18	257.566	3	0	1.61682
CA2	210.421	3	0	0.972103
SLITRK2	149.218	3	0	1.00583
FAM118A	4.75244	3	0.190848	0.166143
ANXA1	181.641	3	0	1.07699
PTGDS	133.737	3	0	1.41103
CCNO	243.161	3	0	1.26144
CDKN1A	255.72	3	0	0.960892
SPAG11A	134.273	3	0	2.53818
NR4A1	26.9657	3	5.98558e-06	0.383389
SLC38A11	243.593	3	0	1.01258
NTRK2	449.517	3	0	0.761542
PLXNA4	234.94	3	0	0.668036
KLHDC8A	513.246	3	0	0.646298
HHIP	298.263	3	0	0.942416
SULT1E1	575.579	3	0	0.724612
CAPS	314.508	3	0	0.735151
LEFTY1	18.4733	3	0.000351256	0.277768
DPEP1	237.926	3	0	0.71045
CBLN4	244.429	3	0	0.688694
CAPSL	225.476	3	0	1.09306
NSG1	210.156	3	0	1.39072
RASD1	169.795	3	0	0.934995
MME	179.636	3	0	1.01592
HNF4A	206.017	3	0	1.77142
ATF3	58.4851	3	1.23834e-12	0.508871
CFAP45	204.235	3	0	1.13691
PDZK1IP1	201.1	3	0	0.995067
CDHR3	248.22	3	0	1.29966
PIFO	212.994	3	0	0.705469
HMOX1	173.163	3	0	0.965843
CFAP126	234.739	3	0	1.08189
SPAG8	267.36	3	0	1.01601
ZNF385B	190.053	3	0	1.94425
CFAP43	185.435	3	0	0.642807
TOGARAM2	143.067	3	0	2.83471
TYMP	187.129	3	0	1.12628
SLC47A2	103.05	3	0	2.69916
SYTL2	219.508	3	0	0.628658
SPP1	145.076	3	0	0.909484
SMIM6	232.227	3	0	0.867682
IRX1	96.8764	3	0	1.25412
SCGB2A1	224.599	3	0	0.831798
RDH10	308.92	3	0	0.602809
C9orf116	214.755	3	0	0.700735
ITGB6	115.327	3	0	0.800854
MFSD2A	242.491	3	0	1.73938
TNMD	73.1922	3	8.88178e-16	2.65809
TUBB2B	156.14	3	0	0.428395
ARSE	19.5551	3	0.000209871	0.414308
TACSTD2	85.3941	3	0	0.771343
CLDN6	149.72	3	0	0.86758
SLC47A1	192.539	3	0	1.06959
HOXC8	66.9408	3	1.93179e-14	0.476877
CCDC78	210.923	3	0	1.67813
BLNK	211.417	3	0	0.692733
SNTN	99.2872	3	0	4.6844
APCDD1	697.336	3	0	0.595939
GLYAT	69.9188	3	4.44089e-15	3.20294
GRHL2	165.506	3	0	0.764927
DLK1	207.431	3	0	0.738429
ANXA13	131.606	3	0	2.0814
OTULINL	273.286	3	0	0.696862
TNNT3	147.667	3	0	0.567609
C1orf194	144.462	3	0	2.06364
UGT2A3	90.4444	3	0	0.658569
TEKT2	215.557	3	0	0.702003
MAL2	174.929	3	0	0.612393
CFAP73	180.889	3	0	1.4469
BHMT	211.397	3	0	0.693474
CDH3	316.222	3	0	0.49317
MOXD1	189.421	3	0	0.429786
GATA6	60.4033	3	4.82059e-13	0.686017
NPTX2	46.2059	3	5.12763e-10	0.260276
AC007906.2	177.045	3	0	0.951399
MT2A	208.561	3	0	0.947853
MSLN	108.132	3	0	0.76014
FOSB	40.9653	3	6.65101e-09	0.635736
DNAJB13	197.812	3	0	0.725242
CDH2	124.982	3	0	0.655591
CPLX2	126.107	3	0	0.834919
MMP7	18.291	3	0.00038305	0.299717
LRRC71	207.941	3	0	1.17536
WIF1	53.0527	3	1.78658e-11	0.712336
FAM92B	60.8707	3	3.83027e-13	5.58134
HGD	162.111	3	0	2.33493
CDHR4	146.108	3	0	2.60883
RNF128	158.101	3	0	0.938574
HOXB9	53.9464	3	1.15198e-11	0.631668
S100A14	89.342	3	0	0.486498
BVES	98.4889	3	0	0.972134
EDN2	77.8981	3	1.11022e-16	0.690485
TSPAN12	229.552	3	0	0.589942
CA12	144.469	3	0	1.03058
ENPP2	481.688	3	0	0.524498
DRC1	144.992	3	0	0.913663
NTN1	275.069	3	0	0.841188
WDR72	173.383	3	0	0.480382
PRDM16	130.11	3	0	0.991999
SMIM24	159.847	3	0	0.62332
FBXO32	34.4756	3	1.57217e-07	0.293071
BICDL1	109.169	3	0	0.700983
NNAT	279.72	3	0	0.477118
NAPSA	214.432	3	0	1.24221
CCDC146	147.294	3	0	0.577673
IL5RA	52.683	3	2.14205e-11	10.3152
TMEM200C	121.713	3	0	0.724667
CFAP100	156.877	3	0	1.48066
EGR1	6.40361	3	0.0935424	0.262446
ID3	214.213	3	0	0.436449
LMO2	129.159	3	0	0.619257
PRR29	208.311	3	0	0.792116
SLC39A5	128.6	3	0	1.52789
ACTG2	76.682	3	1.11022e-16	0.6091
ADGRG2	120.475	3	0	0.425553
ARMC3	123.544	3	0	0.791751
NPR 3.00	102.227	3	0	0.429538
SLC2A9	179.024	3	0	0.519083
MORN5	172.302	3	0	0.938028
GMNC	96.4183	3	0	2.69094
GABRP	69.5368	3	5.32907e-15	1.09547
AK7	168.338	3	0	0.889074
GSTM1	11.4019	3	0.00974001	0.215139
FAM216B	48.7916	3	1.44477e-10	9.36628
ARX	157.674	3	0	1.43336
OR51E2	66.5648	3	2.32037e-14	3.20315
SFRP2	68.1354	3	1.06581e-14	0.826583
IRF8	118.008	3	0	0.57575
FXYD2	279.566	3	0	0.524656
BEST4	81.145	3	0	2.11137
SAMD5	130.746	3	0	0.410955
SPACA9	173.238	3	0	0.604236
KREMEN2	99.8062	3	0	0.517788
PROM2	201.159	3	0	0.655378
C22orf15	162.999	3	0	0.999613
LYPD1	96.6413	3	0	0.845231
SOX9	18.4509	3	0.000355015	0.202721
P2RX2	160.88	3	0	0.625517
CDH13	34.2498	3	1.7546e-07	0.402772
RSPH4A	149.037	3	0	1.00959
DACH2	207.475	3	0	0.641538
PTPRZ1	148.319	3	0	0.980373
FRMPD2	70.064	3	4.10783e-15	3.2144
RHOU	156.038	3	0	0.540249
CLDN5	36.3635	3	6.27366e-08	0.337597
EDNRB	138.919	3	0	0.357013
TRPC6	140.13	3	0	0.558141
RHEX	145.986	3	0	1.33329
DUSP1	22.0289	3	6.43343e-05	0.305313
SERPINI1	138.093	3	0	0.475551
ADAMTSL1	236.616	3	0	0.440445
MAPK15	201.149	3	0	0.436969
RAP1GAP2	122.845	3	0	0.42025
SLC16A12	112.802	3	0	0.640625
HYDIN	127.619	3	0	0.501595
COL25A1	240.533	3	0	0.390129
DNAH11	171.048	3	0	0.87669
RASA4	1.87777	3	0.598159	0.0462995
C11orf88	66.3493	3	2.57572e-14	4.16899
LRRC74B	126.095	3	0	1.43454
GPC6	422.5	3	0	0.412818
TNC	79.2551	3	0	0.971419
GNAO1	122.242	3	0	0.997225
WDR38	123.963	3	0	1.80667
C5orf49	133.381	3	0	0.601599
COL26A1	104.636	3	0	0.518141
GREB1	246.127	3	0	0.456926
PCSK1N	13.1279	3	0.004368	0.216769
SYT10	191.427	3	0	0.353067
SULF1	87.8727	3	0	0.532556
ZNF232	7.94594	3	0.0471424	0.137337
RAMP1	125.722	3	0	0.946784
DEPRECATED_ENSG00000243910	51.001	3	4.88979e-11	10.196
GATA2	100.041	3	0	0.331018
GATM	135.213	3	0	0.40654
WFDC2	91.4719	3	0	0.293621
RARRES1	133.99	3	0	0.503212
GALNT14	144.332	3	0	0.485168
FAM166B	151.01	3	0	1.85898
COL4A4	78.7823	3	1.11022e-16	0.586608
CFAP70	200.594	3	0	0.734561
ESR1	128.219	3	0	0.981726
TAGLN	42.8267	3	2.67859e-09	0.330441
CCN1	41.9574	3	4.09659e-09	0.186148
ASRGL1	129.753	3	0	0.518615
MLXIPL	114.738	3	0	0.615659
GABRA2	103.495	3	0	0.673326
MEOX2	86.9112	3	0	1.37814
ACTA2	128.757	3	0	0.373538
VEGFC	148.892	3	0	0.654869
FHL2	160.309	3	0	0.543195
LHFPL6	135.799	3	0	0.509
HOXD10	104.184	3	0	1.88474
EFCAB12	143.149	3	0	0.875648
DRC3	175.415	3	0	0.488298
DNAH7	174.063	3	0	0.496248
TMEM132B	4.56469	3	0.206592	0.21368
HNF1A	128.616	3	0	1.08989
WNT10A	90.8213	3	0	0.986433
CCL21	43.8785	3	1.60156e-09	1.47711
ZFP36	38.4887	3	2.22725e-08	0.261882
CFAP52	106.161	3	0	2.197
SLC44A4	186.097	3	0	0.507163
PRSS12	141.79	3	0	0.827596
SSC4D	80.257	3	0	0.708857
DNAJA4	206.701	3	0	0.46851
WDR66	105.517	3	0	0.498559
DEPRECATED_ENSG00000115738	156.403	3	0	0.514902
JUNB	21.7234	3	7.4473e-05	0.281299
SLC35F1	103.003	3	0	0.494589
LHX1	121.52	3	0	0.378992
MSRB1	162.047	3	0	0.553861
KIF9	197.493	3	0	0.496661
FGF10	63.6269	3	9.85878e-14	0.408299
DOCK4	238.123	3	0	0.442133
NFKBIZ	6.9381	3	0.0738972	0.229482
CCBE1	171.257	3	0	0.446765
LYPD6B	104.828	3	0	1.21784
CROCC2	118.628	3	0	2.2636
CLDN10	100.971	3	0	0.758236
AK8	163.718	3	0	0.676266
CRYAB	102.748	3	0	0.49392
DOC2A	104.651	3	0	0.521141
PRKCG	43.673	3	1.7709e-09	0.442762
CFAP57	141.659	3	0	0.863398
CXCL6	67.4823	3	1.4766e-14	0.987568
FOXF1	109.979	3	0	2.1666
COL9A2	40.5794	3	8.03012e-09	0.475001
CCDC114	132.213	3	0	0.62415
ANPEP	86.5911	3	0	0.686267
IQCN	0.727547	3	0.866706	0.0314639
EHF	61.7915	3	2.43472e-13	0.379052
ABCC3	95.6262	3	0	0.511208
PCSK6	129.774	3	0	0.559277
CFAP46	134.919	3	0	0.509144
AMN	111.302	3	0	1.17316
F2RL1	112.791	3	0	0.522089
VWA2	31.8211	3	5.70808e-07	0.348596
DCX	81.5599	3	0	0.398622
SPA17	139.153	3	0	0.835125
ANOS1	47.5937	3	2.59852e-10	0.329936
TM4SF18	140.071	3	0	1.04793
FLT4	57.0505	3	2.50688e-12	0.650317
WT1	75.8024	3	2.22045e-16	0.311694
MYH14	48.8665	3	1.39269e-10	0.271694
CCDC187	157.62	3	0	1.00884
FAP	56.1052	3	3.98925e-12	0.372962
RGN	75.4242	3	3.33067e-16	0.451157
CFAP54	68.9577	3	7.10543e-15	0.510097
MSX1	39.4227	3	1.41226e-08	0.878389
PLCG2	131.547	3	0	0.566784
ITPR3	134.612	3	0	0.382051
PLS3	209.406	3	0	0.527033
NCMAP	147.86	3	0	1.08415
ACSL4	140.281	3	0	0.528743
KIF19	41.9854	3	4.04086e-09	9.04882
L1CAM	89.1997	3	0	0.97438
MT1F	119.828	3	0	0.895869
TMEM231	121.997	3	0	0.395595
SPINK2	127.899	3	0	2.3871
LRP2BP	121.552	3	0	0.832328
FOXC1	144.299	3	0	0.797926
TP73	121.488	3	0	0.715183
DAB2	176.456	3	0	0.542708
CUBN	0.105521	3	0.991167	0.0151674
KRT7	31.8836	3	5.53754e-07	0.278924
TPD52L1	133.278	3	0	0.353918
FAT3	79.1261	3	0	0.240436
DEPRECATED_ENSG00000244734	21.9049	3	6.82731e-05	0.378091
DEPRECATED_ENSG00000107796	48.6889	3	1.51932e-10	0.348912
IQCG	124.546	3	0	0.45384
KCNJ16	9.3004	3	0.0255524	0.119051
POSTN	158.93	3	0	0.336683
ANKRD66	68.6002	3	8.54872e-15	2.76649
ALX1	111.977	3	0	0.314075
CCN2	12.0625	3	0.00717195	0.146584
PRELP	41.1811	3	5.98556e-09	0.40437
SCUBE3	86.0725	3	0	0.555942
GRIN3A	12.6028	3	0.00557919	0.295634
PRND	11.1058	3	0.0111674	0.295067
LRP2	117.57	3	0	0.880157
TCIM	83.5879	3	0	0.369116
HPGD	35.6936	3	8.69297e-08	0.421129
RSPH9	79.7295	3	0	0.460784
EPHA4	136.936	3	0	0.532547
SLC9A4	57.2236	3	2.30249e-12	1.83518
DNAAF3	121.665	3	0	0.583648
ROS1	40.557	3	8.11857e-09	1.64946
RHPN2	120.699	3	0	0.364048
PEMT	214.529	3	0	0.419875
WNT9B	86.0195	3	0	0.334905
PDZK1	116.39	3	0	0.559676
TUBB4B	233.369	3	0	0.370039
RBFOX3	26.3338	3	8.11933e-06	0.234613
IER3	5.66286	3	0.129216	0.174129
RIBC2	142.31	3	0	0.43758
EFNA5	460.174	3	0	0.456658
SPAG17	92.3411	3	0	0.786193
EYA2	67.7489	3	1.29896e-14	0.25522
COL4A3	76.4847	3	2.22045e-16	0.57194
GIPC2	120.067	3	0	1.37803
DNALI1	192.545	3	0	0.434613
SERPINA1	85.6388	3	0	1.06921
NPY	87.3399	3	0	1.76301
ADAMTSL3	44.4491	3	1.21155e-09	0.411537
DNER	52.9704	3	1.86021e-11	0.536366
SLC16A11	80.1171	3	0	0.596855
A4GALT	116.359	3	0	0.511319
ITGB8	120.901	3	0	0.433274
ECM2	188.439	3	0	0.75128
NWD1	121.748	3	0	2.10134
NUAK2	2.60987	3	0.455761	0.159346
KCND3	168.395	3	0	0.429384
HES1	6.08124	3	0.107724	0.0770913
CYP26B1	81.3056	3	0	0.715034
FRK	90.6562	3	0	0.550306
RBM24	12.3856	3	0.00617244	0.133949
SLC12A2	134.306	3	0	0.405138
TBX1	33.9087	3	2.07106e-07	0.980373
CCDC17	147.048	3	0	0.772736
DLEC1	144.924	3	0	1.42768
OLFML2B	31.4491	3	6.83682e-07	0.296826
HOXB8	30.7729	3	9.48994e-07	0.304322
CXCL1	74.6751	3	4.44089e-16	0.763931
KCNMB2	129.129	3	0	0.461071
TRABD2B	212.011	3	0	0.469222
SPSB1	140.513	3	0	0.55013
DEPRECATED_ENSG00000185201	29.2925	3	1.94384e-06	0.340783
TLL1	89.8761	3	0	0.466072
SGK1	158.101	3	0	0.440076
ZBBX	107.923	3	0	1.63284
CMTM7	118.659	3	0	0.40893
ELF3	27.1405	3	5.5012e-06	0.224832
RASL11A	58.4296	3	1.27254e-12	0.344191
HOXA7	126.461	3	0	0.689664
CCDC13	110.612	3	0	1.08212
STAB1	7.7544	3	0.0513699	0.13156
LRRC10B	134.336	3	0	1.44254
DNAI1	138.49	3	0	1.11168
CADPS	7.30621	3	0.0627525	0.136422
ALDH1A3	151.066	3	0	1.03556
WDR49	94.9132	3	0	1.38322
LRTOMT	185.019	3	0	0.44436
TCTEX1D4	99.6449	3	0	1.87636
APOD	64.5094	3	6.38378e-14	0.323
NAALADL2	92.3073	3	0	0.373963
PAGE4	57.2145	3	2.31271e-12	0.411393
BHLHE40	49.9965	3	8.00283e-11	0.383453
USP6	7.59966	3	0.0550523	0.31322
CKAP2	17.5392	3	0.000547376	0.20763
IL1R1	79.5717	3	0	0.45966
PTPRU	112.867	3	0	0.415497
TRPM5	104.941	3	0	1.04987
EBF1	137.23	3	0	0.328198
CCDC113	114.263	3	0	0.592932
CAPN6	76.1587	3	2.22045e-16	0.191947
APOE	132.908	3	0	0.341725
THSD4	115.986	3	0	0.418437
ALDH1A2	79.918	3	0	0.295557
LIX1	85.781	3	0	0.314512
ENKUR	133.75	3	0	1.12507
LAMA2	110.587	3	0	0.400759
DNAI2	102.286	3	0	2.13929
CLDN11	121.043	3	0	0.332219
TGFBI	109.533	3	0	0.342808
GPX3	74.6938	3	4.44089e-16	0.601248
SYNDIG1	108.786	3	0	0.777843
SH3GL2	6.48522	3	0.0902473	0.0660452
TFPI2	3.93397	3	0.268683	0.138053
IGFBP3	10.4402	3	0.015172	0.214716
SERPINE2	178.175	3	0	0.307951
BMPR1B	98.0579	3	0	0.391
PAX2	17.2119	3	0.000639233	0.129965
PECAM1	8.08371	3	0.0443129	0.111753
FRMD3	151.386	3	0	0.748159
CXCL12	170.863	3	0	0.298152
GRM8	91.8737	3	0	0.700468
LACTB2	185.453	3	0	0.485293
ID2	74.4114	3	4.44089e-16	0.465735
SHISA2	80.6249	3	0	0.431276
PABPC1L	20.7359	3	0.000119444	0.140299
SPAG6	72.0276	3	1.55431e-15	1.702
RGL3	86.9411	3	0	0.320737
KLK6	78.1853	3	1.11022e-16	0.623325
CFAP221	90.7457	3	0	0.413325
ABCB1	38.1772	3	2.59262e-08	0.187821
MYO16	88.8313	3	0	0.59031
RGS6	129.222	3	0	0.880576
HOXB5	45.8669	3	6.05344e-10	0.216793
NEDD9	155.62	3	0	0.363064
C11orf97	106.222	3	0	1.95862
FLRT3	111.221	3	0	0.380067
RFX2	133.386	3	0	0.569212
TENT5A	127.229	3	0	0.329313
POU3F3	75.8379	3	2.22045e-16	0.346332
FAM81B	101.81	3	0	0.917706
CCDC81	132.919	3	0	0.700509
IGF1	69.3079	3	5.9952e-15	0.42203
DNAH12	115.252	3	0	2.13259
DPP10	99.7874	3	0	0.801264
IGSF9	99.6262	3	0	0.424752
CDRT15L2	70.8602	3	2.77556e-15	1.38896
RBM20	109.722	3	0	1.93252
CFAP47	109.025	3	0	0.84022
COL12A1	53.9075	3	1.17419e-11	0.599226
PRSS22	72.1797	3	1.44329e-15	1.43446
TMTC2	102.338	3	0	0.40902
CAB39L	70.612	3	3.10862e-15	0.378327
AGTR2	42.6112	3	2.97612e-09	0.308516
MAMDC2	30.7	3	9.83132e-07	0.522902
C1QTNF8	126.437	3	0	1.13804
AMH	1.43463	3	0.697437	0.0779783
PTGS1	24.1018	3	2.37864e-05	0.958356
STK26	86.6529	3	0	0.377926
AFF2	115.131	3	0	0.563021
TMEM100	69.1528	3	6.43929e-15	0.300697
ABCA9	147.195	3	0	0.727545
FKBP5	125.226	3	0	0.413612
MYO6	128.643	3	0	0.334655
CRIP1	79.6921	3	0	0.280099
CTHRC1	133.84	3	0	0.340212
CD22	118.265	3	0	0.484553
AGR3	108.457	3	0	2.11212
LRATD2	7.08733	3	0.0691658	0.156853
BTG2	12.5791	3	0.00564118	0.106516
LRRC23	75.7735	3	2.22045e-16	0.444697
NAT8L	45.5467	3	7.08067e-10	0.468313
FANK1	66.8749	3	1.9873e-14	0.46357
CSRNP1	6.82424	3	0.077716	0.104701
GPNMB	34.2228	3	1.77778e-07	0.527417
ARHGAP26	76.805	3	1.11022e-16	0.461062
CLDN4	2.27592	3	0.517149	0.129678
RGS5	7.54495	3	0.0564147	0.190579
CLCN5	382.663	3	0	0.525996
MXRA5	85.7265	3	0	0.585212
NEK10	143.189	3	0	0.755805
PLAC1	21.813	3	7.13429e-05	0.352907
CFAP206	114.538	3	0	0.530379
PLK2	46.35	3	4.77835e-10	0.219506
RNASE1	12.6803	3	0.00538154	0.116917
LCN12	54.7027	3	7.94587e-12	0.396344
HOXD9	113.415	3	0	0.599923
ADGRG1	48.6623	3	1.53931e-10	0.223776
GSTM4	23.3296	3	3.44733e-05	0.232182
TESC	75.5321	3	3.33067e-16	0.528915
SPEF1	114.018	3	0	0.824988
DNAH10	123.579	3	0	0.983202
SOCS3	21.7524	3	7.34456e-05	0.156087
VWA5B2	87.8666	3	0	1.55875
HOXC5	60.6527	3	4.26326e-13	0.369766
CD24	24.8603	3	1.65145e-05	0.117264
MDH1B	150.888	3	0	0.758559
TM4SF1	11.2063	3	0.010661	0.223952
WDR63	101.853	3	0	1.15865
TUNAR	95.8194	3	0	0.704914
UPK3BL1	16.3543	3	0.000959238	0.101863
GLS	138.473	3	0	0.386792
KCNA4	53.0961	3	1.74891e-11	0.347715
PPARG	82.4355	3	0	0.397057
ALKAL2	104.47	3	0	2.41459
AGBL2	90.0894	3	0	0.652873
LRRN1	60.7983	3	3.96905e-13	0.379936
PI15	60.4014	3	4.82503e-13	0.266203
EFCAB1	119.56	3	0	0.753084
RHOB	3.44813	3	0.327551	0.0920591
RGS2	167.521	3	0	0.309721
USP2	92.6609	3	0	0.721219
PLPPR1	92.8215	3	0	1.24723
PCDH9	10.3663	3	0.0156958	0.124532
GLUL	265.306	3	0	0.332312
PTGER3	26.1813	3	8.73911e-06	0.527063
TMEM130	141.728	3	0	0.437721
EFCAB10	108.565	3	0	1.57414
PROM1	79.0826	3	0	0.358133
EFNB2	194.551	3	0	0.293307
KCTD8	97.2664	3	0	0.757616
KLF2	80.6433	3	0	0.343634
GALNT9	15.0619	3	0.00176453	0.280139
TIPARP	82.4332	3	0	0.234555
SLC38A1	79.3887	3	0	0.553791
PCDH7	82.1132	3	0	0.326046
GATA4	15.8639	3	0.00120921	2.80377
CFAP77	117.978	3	0	1.15477
CCDC80	107.608	3	0	0.449653
PRKCB	48.2895	3	1.84786e-10	0.639093
IFITM3	215.167	3	0	0.338959
SLC40A1	51.8843	3	3.17008e-11	0.263284
SLCO4C1	80.5721	3	0	0.648322
PRSS35	5.34678	3	0.148096	0.0938249
RASSF2	300.569	3	0	0.311186
TSPAN2	37.8072	3	3.10494e-08	0.353509
MPPED2	110.191	3	0	0.399971
C3	46.1723	3	5.21262e-10	1.17222
PDLIM3	28.99	3	2.25031e-06	0.589188
C6orf118	117.283	3	0	0.570377
CLIC6	107.494	3	0	0.768647
TTC25	129.715	3	0	0.611138
FREM2	178.951	3	0	0.269986
RIIAD1	93.2896	3	0	2.49121
SLC14A2	37.1729	3	4.22961e-08	2.05289
UBXN10	87.3598	3	0	0.402596
CDH7	42.8682	3	2.62479e-09	0.62195
DACH1	425.068	3	0	0.329414
ATP8A2	80.3541	3	0	0.485999
HES4	11.0503	3	0.0114571	0.114887
DEPRECATED_ENSG00000184058	19.7081	3	0.000195107	0.773574
SBSPON	59.7373	3	6.68909e-13	0.323692
ENTPD2	149.807	3	0	0.378914
MEIS2	26.2512	3	8.44959e-06	0.253726
METTL27	86.9785	3	0	0.331575
FOS	15.7741	3	0.00126155	0.247086
GSTM3	103.355	3	0	0.28375
FAM169A	97.9637	3	0	0.296183
COBL	113.127	3	0	0.712973
COL14A1	241.102	3	0	0.346786
TTLL9	82.5676	3	0	0.426663
LCP1	32.8886	3	3.39965e-07	0.41111
TNFRSF12A	2.04825	3	0.562453	0.118696
CAMSAP3	53.9248	3	1.16429e-11	0.36497
EPAS1	34.4264	3	1.61022e-07	0.190301
RERG	117.955	3	0	0.349399
SLITRK6	136.198	3	0	0.650193
FGFR4	104.346	3	0	0.439457
CCL14	72.9013	3	9.99201e-16	0.995137
PRDM8	34.5144	3	1.54284e-07	0.296353
PID1	66.1962	3	2.78666e-14	0.389201
DLGAP1	40.9421	3	6.72669e-09	0.226763
FZD8	100.64	3	0	0.639384
CSNK1A1	13.827	3	0.00315039	0.0911035
CCDC65	128.645	3	0	0.636007
MYB	94.8952	3	0	0.691414
RIBC1	104.744	3	0	0.64196
DUSP23	68.3303	3	9.76996e-15	0.438778
MADCAM1	20.8146	3	0.000115034	0.242432
WNT11	59.0017	3	9.60454e-13	0.471453
STAR	72.5477	3	1.22125e-15	1.0937
APLNR	6.96922	3	0.0728852	0.264594
FREM1	130.006	3	0	0.302309
MAF	19.5075	3	0.000214689	0.158948
SLCO2A1	9.24482	3	0.0262069	0.347704
VAMP8	38.5664	3	2.14437e-08	0.232224
HOXB2	1.67891	3	0.641632	0.0447842
HS6ST2	81.156	3	0	0.214809
DRC7	102.615	3	0	0.689823
COL11A1	54.6743	3	8.05733e-12	0.484326
ABCC4	73.5564	3	7.77156e-16	0.274286
LRRN4	65.5537	3	3.81917e-14	0.381298
NOTUM	12.4091	3	0.00610541	0.121532
RASL11B	40.0735	3	1.02794e-08	0.373703
PAMR1	33.9295	3	2.0503e-07	0.180185
BAIAP3	61.8558	3	2.35922e-13	0.303549
TNFRSF19	116.669	3	0	0.30922
ACY3	98.6153	3	0	0.965619
STAT1	157.782	3	0	0.296843
PODXL	12.5234	3	0.00578935	0.130096
TMEM37	2.67773	3	0.444025	0.106752
SULF2	42.8006	3	2.713e-09	0.325629
IER2	3.198	3	0.362093	0.0622173
CEP85L	42.2049	3	3.62982e-09	0.289448
ZNF474	118.226	3	0	1.33792
REEP1	72.213	3	1.44329e-15	0.929459
PCDH10	64.0447	3	8.02691e-14	0.458932
ASS1	131.749	3	0	0.414497
SORCS1	91.394	3	0	0.896082
RUNX1	0.375982	3	0.945158	0.0315975
LAPTM5	15.7594	3	0.00127032	0.177725
HOPX	28.2806	3	3.17131e-06	0.336299
CHGB	125.114	3	0	0.582282
ITGA8	79.2684	3	0	0.207743
ATP1A2	63.5237	3	1.03806e-13	0.672065
GNA14	4.04466	3	0.256682	0.084815
VWF	5.44039	3	0.142248	0.107638
CSF1R	3.78296	3	0.285875	0.110873
CENPF	15.4577	3	0.0014645	0.114223
NKD2	143.262	3	0	0.271803
DYDC2	110.65	3	0	1.24216
TMEM190	79.5753	3	0	1.7829
CCDC189	72.261	3	1.44329e-15	0.395473
MCIDAS	36.1028	3	7.12275e-08	7.33246
MMP16	68.1663	3	1.05471e-14	0.180464
HRH1	102.023	3	0	0.964702
WNT2	64.5094	3	6.38378e-14	1.27121
C4orf47	51.5348	3	3.76305e-11	0.527915
XRRA1	1.39714	3	0.706204	0.0377498
LUM	75.8539	3	2.22045e-16	0.477896
SEMA3D	3.92751	3	0.269399	0.162314
CNTNAP2	50.8422	3	5.28588e-11	0.253252
NTNG1	85.7027	3	0	0.458158
NR4A2	25.3021	3	1.33501e-05	0.368767
SOCS1	138.304	3	0	0.302796
GHR	59.0307	3	9.46909e-13	0.318207
MMP11	65.4507	3	4.01901e-14	0.363021
ZNF141	0.998247	3	0.801676	0.0282695
PSENEN	141.155	3	0	0.345249
AGT	59.3846	3	7.95697e-13	0.498125
TENM1	122.918	3	0	0.532212
SGIP1	50.3536	3	6.71728e-11	0.418488
DCDC2	29.7354	3	1.56874e-06	0.22823
GAS2L2	113.979	3	0	1.44509
MBOAT1	174.624	3	0	0.386864
LGR5	36.0776	3	7.21084e-08	0.397088
NECTIN1	79.3289	3	0	0.332893
SFRP1	119.275	3	0	0.360317
SLC5A9	56.1767	3	3.85159e-12	2.15798
GRAMD2A	77.2844	3	1.11022e-16	1.06049
PLIN5	73.1277	3	8.88178e-16	0.671151
C1orf87	30.6205	3	1.02172e-06	6.79578
SERPINF2	2.17556	3	0.536779	0.0628589
EPHB1	68.646	3	8.32667e-15	0.436627
TMEM184A	59.7405	3	6.6791e-13	0.378811
SESN3	111.704	3	0	0.268672
ZC2HC1C	99.4321	3	0	0.698801
METTL7B	91.7568	3	0	0.984042
PPIL6	87.8186	3	0	0.363529
CCSER1	37.7233	3	3.23456e-08	0.187855
DEPRECATED_ENSG00000167797	53.2223	3	1.64383e-11	0.260823
ADAMTSL2	43.9291	3	1.56243e-09	0.461784
FCGBP	79.2813	3	0	0.275779
ARHGAP21	12.1766	3	0.006802	0.129951
IFI6	95.0678	3	0	0.322586
NAIP	1.81274	3	0.612167	0.0546261
BAMBI	50.0745	3	7.70258e-11	0.32952
ADAMTS16	10.1541	3	0.0173009	0.126738
C7	94.0868	3	0	0.185433
SLC22A11	71.0093	3	2.55351e-15	1.16659
NR5A2	51.1889	3	4.45913e-11	0.934145
CYGB	14.165	3	0.0026889	0.228109
ASPN	20.0576	3	0.000165144	0.395648
MUC1	43.5395	3	1.89039e-09	0.244161
HABP2	47.9933	3	2.13646e-10	0.365042
GTF2H2	3.12968	3	0.372061	0.040855
MUC20	63.0099	3	1.33671e-13	0.297582
CDH16	19.5301	3	0.000212389	0.185964
ZBTB7C	83.9591	3	0	0.400811
ANXA3	62.5704	3	1.65978e-13	0.473013
S100A10	89.8685	3	0	0.300398
TCEA3	69.624	3	5.10703e-15	0.358483
COL23A1	31.6954	3	6.06715e-07	0.3125
ECRG4	26.4683	3	7.60929e-06	0.210502
KLF4	40.3827	3	8.8393e-09	0.283331
DEPRECATED_ENSG00000154529	32.2769	3	4.57528e-07	0.412571
DACT2	40.3098	3	9.15957e-09	0.392277
APOL4	73.8964	3	6.66134e-16	0.323154
FUOM	44.5461	3	1.1554e-09	0.324326
AP1S2	41.5501	3	4.99855e-09	0.335726
ECM1	11.8634	3	0.00786607	0.233068
KCTD12	306.102	3	0	0.349269
TTLL10	101.773	3	0	1.27122
THSD7A	53.221	3	1.6449e-11	0.420783
ITGA3	2.20733	3	0.530507	0.0569056
USP27X	100.921	3	0	0.509394
GADD45A	96.8412	3	0	0.407353
SAMD11	13.1204	3	0.00438332	0.183232
RRAD	89.6162	3	0	0.766904
HOXB3	26.7693	3	6.58063e-06	0.175921
KANK4	134.879	3	0	0.353697
FAT2	67.6593	3	1.35447e-14	1.01623
MGP	58.9574	3	9.81659e-13	0.216755
BMP6	67.4236	3	1.52101e-14	0.500279
CACNA1D	76.0888	3	2.22045e-16	0.217436
GFRA1	102.042	3	0	0.909891
DEPRECATED_ENSG00000057294	40.8946	3	6.88465e-09	0.254482
PRSS8	15.7598	3	0.00127008	0.17323
KCNJ15	51.9215	3	3.11277e-11	0.224582
FRY	6.7066	3	0.0818613	0.0993243
OGN	14.2744	3	0.00255445	0.17906
LARGE2	10.6889	3	0.013533	0.187785
GADD45G	22.6226	3	4.83998e-05	0.271558
DHRS3	200.376	3	0	0.272808
INHBA	176.81	3	0	0.307663
IVNS1ABP	137.542	3	0	0.345013
RNF165	85.3987	3	0	0.28467
PRR36	44.2978	3	1.3046e-09	0.295105
LTBP2	29.2111	3	2.02192e-06	0.616576
PITPNM1	153.056	3	0	0.367776
PERP	35.7307	3	8.53726e-08	0.25997
MAP3K19	25.0322	3	1.52027e-05	14.7458
PGF	41.9439	3	4.12364e-09	0.409873
IQANK1	76.9345	3	1.11022e-16	0.517288
NIN	90.6829	3	0	0.484406
NTF3	114.99	3	0	0.796563
C10orf95	102.821	3	0	2.02247
COLEC12	2.20844	3	0.530288	0.0413705
EFEMP1	19.3383	3	0.000232712	0.111663
CHST1	25.4721	3	1.23002e-05	0.377793
CARD10	107.855	3	0	0.368252
POLR2J2	3.74922	3	0.289848	0.0459904
DYNLRB2	67.659	3	1.35447e-14	0.775723
ZBTB16	50.9394	3	5.03969e-11	0.45776
IGFN1	39.0695	3	1.67777e-08	0.36809
HSD11B2	28.5	3	2.85212e-06	0.23865
MORN2	79.0772	3	0	0.278048
APBB2	94.1051	3	0	0.3103
BEX1	26.4792	3	7.56944e-06	0.189638
SERPINE1	34.6349	3	1.455e-07	0.363443
CGN	42.1492	3	3.73008e-09	0.306764
COL9A1	44.8897	3	9.76598e-10	0.477489
TMEM64	112.025	3	0	0.253626
CEP290	15.2804	3	0.00159207	0.219688
CRABP2	134.91	3	0	0.298997
PTEN	62.9636	3	1.36668e-13	0.183153
ELMOD1	94.9736	3	0	0.611085
STC1	7.45631	3	0.0586918	0.120767
CDH23	3.14428	3	0.36991	0.127757
PITX2	87.4658	3	0	1.34427
JUN	4.86754	3	0.181757	0.0942351
MAFB	96.0572	3	0	0.286371
KRT18	53.1034	3	1.74259e-11	0.254168
SCIN	3.27383	3	0.351302	0.0460324
PLAU	10.6268	3	0.0139252	0.234315
LRRC7	27.8266	3	3.94948e-06	0.491379
FAT4	19.8576	3	0.00018168	0.108974
TMPRSS2	70.0197	3	4.21885e-15	0.493652
STAC2	1.33245	3	0.721443	0.0384378
C8orf34	78.4155	3	1.11022e-16	0.874959
KIRREL3	154.952	3	0	0.902257
MZT2A	12.0227	3	0.00730587	0.18077
NCAPG	13.8472	3	0.00312076	0.11313
TGFB2	34.6477	3	1.44595e-07	0.153598
TSPAN33	62.4567	3	1.75526e-13	0.260197
RSPO3	73.4062	3	7.77156e-16	0.198753
KCNC3	45.3747	3	7.70258e-10	0.183834
DSP	58.3051	3	1.35292e-12	0.276247
ARHGEF16	35.9161	3	7.80069e-08	0.176277
MT1E	74.6751	3	4.44089e-16	1.12842
CDH5	27.3354	3	5.00725e-06	0.312966
CLDN7	9.59259	3	0.0223665	0.129777
DEPDC7	58.5351	3	1.20826e-12	0.332363
LRATD1	37.3338	3	3.91082e-08	0.201919
GCHFR	117.533	3	0	0.407378
COL7A1	77.4998	3	1.11022e-16	0.275212
MATN2	304.626	3	0	0.254297
ITGA2	8.81285	3	0.0318855	0.0980082
ENDOG	51.0728	3	4.72041e-11	0.244075
TNIK	99.0461	3	0	0.249741
EPS8L1	58.3652	3	1.3135e-12	0.262692
PRUNE2	66.6081	3	2.27596e-14	0.387856
DOCK11	71.4455	3	2.10942e-15	0.507821
ANKRD37	29.3111	3	1.92648e-06	0.227766
PIEZO2	41.0435	3	6.40187e-09	0.210019
HOXD1	81.7226	3	0	0.469345
CCL2	3.4277	3	0.330261	0.285281
CDON	13.9547	3	0.00296742	0.154808
CFAP53	70.8201	3	2.88658e-15	0.72406
CDH1	29.652	3	1.63336e-06	0.136467
PDGFRL	48.1	3	2.02768e-10	0.264588
STPG1	81.9591	3	0	0.35409
PLPP4	84.4557	3	0	0.348033
CFAP74	77.5919	3	1.11022e-16	0.65948
GJB1	49.9247	3	8.28979e-11	0.306256
ANKRD36B	2.27958	3	0.516445	0.0355224
IGFL2	8.91108	3	0.0304967	1.1938
DSG2	8.54008	3	0.036074	0.111395
LAMP5	10.1614	3	0.0172426	0.16047
SEPHS1	18.2782	3	0.000385394	0.103402
CCDC153	88.798	3	0	0.651383
LRRC43	70.667	3	3.10862e-15	0.675102
STAB2	33.0138	3	3.19908e-07	1.80457
PGM5	17.8731	3	0.000467169	0.209483
RESF1	19.3943	3	0.00022659	0.150803
CPT1A	60.427	3	4.76397e-13	0.256944
AFAP1L1	31.0283	3	8.38465e-07	0.304733
PTN	23.9409	3	2.57e-05	0.152103
CD93	7.87095	3	0.0487554	0.134707
SMIM32	29.983	3	1.3915e-06	4.53205
WDR54	95.9577	3	0	0.254236
FOXD1	59.7397	3	6.68132e-13	0.809688
GPRC5A	67.1283	3	1.75415e-14	0.656317
APCDD1L	25.2046	3	1.3992e-05	2.2953
ZFP92	36.6702	3	5.4033e-08	0.28631
ZNF185	149.348	3	0	0.288546
ARMC4	80.2881	3	0	0.580802
THBS2	126.71	3	0	0.269672
DEPRECATED_ENSG00000174827	91.3891	3	0	0.890846
CHN1	74.3239	3	5.55112e-16	0.287684
FGD3	86.8278	3	0	0.690883
CFAP61	95.4966	3	0	0.844369
KLHL13	34.1621	3	1.83108e-07	0.133072
TES	47.9664	3	2.16482e-10	0.2235
TAGLN2	69.6981	3	4.996e-15	0.317146
SCX	4.24287	3	0.236405	0.060917
LIN7A	5.87311	3	0.11795	0.137415
TMTC1	59.2037	3	8.69638e-13	0.483283
NTN4	51.6486	3	3.55869e-11	0.206357
RIPOR2	75.4491	3	3.33067e-16	0.728529
BCAT1	82.9602	3	0	0.277598
ALDH3B1	79.666	3	0	0.997947
DTHD1	32.8314	3	3.49548e-07	5.99973
ASPA	20.2005	3	0.000154253	0.129321
POU5F1	73.0249	3	9.99201e-16	0.450697
LRRTM1	21.4304	3	8.56841e-05	0.283808
C16orf71	82.2988	3	0	1.05049
RNF207	42.5766	3	3.02687e-09	0.381802
FABP6	22.2075	3	5.9057e-05	4.24781
FOXN4	88.4622	3	0	1.97058
NR2F1	109.684	3	0	0.191257
SNAP25	12.2717	3	0.00650821	0.162353
HNF1B	0.136543	3	0.987117	0.00933817
IL32	22.1269	3	6.13815e-05	0.230956
KPNA2	5.3735	3	0.146404	0.0705209
SLC16A3	20.0323	3	0.000167145	0.143416
RNASE4	67.2324	3	1.66533e-14	0.242105
ARL4C	2.88754	3	0.409292	0.0769411
GCLC	90.9643	3	0	0.277974
HIST1H1E	2.92778	3	0.402894	0.0772285
PLVAP	25.888	3	1.00664e-05	0.575944
SLC15A2	28.5672	3	2.76092e-06	0.190266
ECT2L	105.443	3	0	1.60009
ULK4	56.9865	3	2.58693e-12	0.356471
PNLDC1	3.41161	3	0.332408	0.0991949
TBC1D8B	69.3089	3	5.9952e-15	0.316389
ARHGAP8	7.92018	3	0.0476905	0.0769284
A2M	7.05946	3	0.0700266	0.147405
NT5DC1	42.5974	3	2.99624e-09	0.32381
NRCAM	20.9081	3	0.000110005	0.275683
PCDH1	16.4649	3	0.000910397	0.182375
LRRN2	54.3152	3	9.61164e-12	0.289486
HK2	5.71822	3	0.126154	0.0710911
SQOR	76.0775	3	2.22045e-16	0.598458
PDK1	4.29194	3	0.231616	0.0565575
FIBIN	15.6753	3	0.00132173	0.132021
SFT2D1	2.90568	3	0.406397	0.0676064
TET2	0.0216564	3	0.999158	0.00235335
RIMS4	39.5861	3	1.30403e-08	0.303305
FZD10	46.2246	3	5.08078e-10	0.332477
HOXA6	67.396	3	1.54321e-14	0.292831
TCP11L1	112.027	3	0	0.317692
GLYATL1	85.24	3	0	0.910998
DEPRECATED_ENSG00000170421	11.6008	3	0.00888377	0.159327
GLI3	134.182	3	0	0.222163
KIAA1210	51.3748	3	4.07051e-11	0.23833
SIAH3	89.0125	3	0	0.44207
CYBA	70.9152	3	2.66454e-15	0.303398
COBLL1	113.874	3	0	0.309504
STAP2	25.0798	3	1.48582e-05	0.200072
TTC29	84.2444	3	0	1.09816
EFNA1	27.6064	3	4.39294e-06	0.147452
ARHGEF38	36.2787	3	6.53815e-08	0.400086
GOLGA7B	14.8838	3	0.00191865	0.136378
TSPYL4	64.7497	3	5.67324e-14	0.232506
SP5	12.0436	3	0.00723539	0.100221
FMO1	50.6846	3	5.71055e-11	2.13025
ST14	13.1293	3	0.00436524	0.0967517
MYO10	75.7202	3	2.22045e-16	0.273779
RIF1	0.662628	3	0.881957	0.024562
PDE5A	26.1904	3	8.70074e-06	0.192656
TTC21A	58.1341	3	1.4716e-12	0.284407
ATP2C2	66.67	3	2.19824e-14	0.621367
SPINT1	29.4062	3	1.83979e-06	0.197524
GRIP1	51.3291	3	4.16277e-11	0.308203
MROH7	5.92563	3	0.115285	0.138455
GRM7	14.58	3	0.00221316	0.304704
SPX	49.7237	3	9.1483e-11	0.25169
ADRA2C	91.648	3	0	0.87758
GREB1L	3.87428	3	0.275364	0.050875
RND3	81.9881	3	0	0.206641
SYNE1	152.188	3	0	0.480563
FAM192A	5.46009	3	0.141045	0.0695009
GLB1L	53.681	3	1.31234e-11	0.282373
LDLRAD1	53.3779	3	1.52295e-11	1.87705
EMP1	53.5392	3	1.40693e-11	0.195269
SLC9A3	55.8994	3	4.4138e-12	1.46216
PHACTR1	37.067	3	4.4537e-08	0.152277
COL8A1	23.0022	3	4.03409e-05	0.220915
CCDC40	110.925	3	0	0.290595
ATAD3B	6.66549	3	0.0833597	0.0904888
CDK2AP2	55.6576	3	4.97058e-12	0.237871
RAB17	19.2463	3	0.000243143	0.177279
ANK2	103.357	3	0	0.224488
RIDA	68.4072	3	9.32587e-15	0.536993
FZD4	27.8606	3	3.88515e-06	0.17376
IQCD	49.6811	3	9.34141e-11	0.305922
HES6	49.5374	3	1.00234e-10	0.650388
TRPM3	8.09716	3	0.0440458	0.0812922
C11orf96	85.6324	3	0	0.335936
KIF20A	7.89008	3	0.0483388	0.0817264
ADCY2	53.2383	3	1.63092e-11	0.733891
LAMB1	17.4886	3	0.000560677	0.0899362
PDGFA	11.3009	3	0.0102053	0.106359
GADD45B	27.4069	3	4.83711e-06	0.216356
ADGB	74.6346	3	4.44089e-16	1.39175
CHST2	57.1445	3	2.39364e-12	0.144786
PKP3	0.894752	3	0.826694	0.0387264
LMNTD1	77.3324	3	1.11022e-16	1.46467
OSBPL3	39.1194	3	1.63742e-08	0.391605
KIAA1324	29.6255	3	1.65443e-06	0.333479
FAIM2	48.7772	3	1.45501e-10	0.420497
TNXB	6.93027	3	0.0741539	0.141957
TRIB1	6.60617	3	0.0855681	0.123072
CFAP44	55.5717	3	5.18474e-12	0.310365
CGNL1	34.1806	3	1.81467e-07	0.316856
RNF144B	21.5565	3	8.06678e-05	0.42227
TPPP	88.9899	3	0	0.895418
SPATA17	44.6327	3	1.10744e-09	0.318492
CFAP99	66.362	3	2.56462e-14	2.02725
ERRFI1	100.234	3	0	0.247219
GABRQ	4.65501	3	0.198873	0.125652
ARHGEF19	46.2799	3	4.94517e-10	0.307322
GRIN3B	96.6037	3	0	1.37028
EYA4	76.4833	3	2.22045e-16	0.871603
RASSF4	39.4607	3	1.38627e-08	0.173024
C11orf16	74.1672	3	5.55112e-16	2.41529
GAS6	13.708	3	0.00333087	0.228138
DAW1	78.3663	3	1.11022e-16	0.825471
HHLA3	1.45179	3	0.693441	0.0539379
KIF12	0.0350447	3	0.998273	0.0042643
ZNF559	11.9964	3	0.00739565	0.0934244
DST	60.8039	3	3.95795e-13	0.181117
COX7C	11.2747	3	0.0103297	0.104339
DEPRECATED_ENSG00000180817	49.9556	3	8.1649e-11	0.222975
CCDC7	18.6338	3	0.000325449	0.165292
MAP3K21	2.06854	3	0.558304	0.0569427
KLHL3	44.5961	3	1.12744e-09	0.318713
ALAS2	14.5791	3	0.00221405	0.387162
CYYR1	55.9035	3	4.40481e-12	0.229789
NAALAD2	26.4417	3	7.70774e-06	0.171802
ADRB3	32.0725	3	5.05259e-07	0.265107
CDHR5	43.3694	3	2.05432e-09	2.09775
CALY	11.2173	3	0.0106073	2.49045
CFAP69	41.0282	3	6.44971e-09	0.249833
AIF1L	2.48469	3	0.478064	0.0404708
IRS4	85.8766	3	0	0.323875
TMEM119	102.547	3	0	0.271103
CAMK2N1	187.866	3	0	0.277656
EGFL7	39.9227	3	1.10648e-08	0.339922
CCDC39	76.2503	3	2.22045e-16	0.966883
HPSE2	24.9902	3	1.55132e-05	0.384417
CLDN19	5.2911	3	0.151681	0.0916373
DMTN	0.0140998	3	0.999557	0.00342696
EPS8L2	22.3299	3	5.56922e-05	0.164537
INSIG2	92.5524	3	0	0.326122
P4HA1	25.5196	3	1.20224e-05	0.107678
PIGF	0.00684165	3	0.99985	0.00173664
LSR	3.55819	3	0.313293	0.051616
CAV1	178.831	3	0	0.278252
TFCP2L1	3.92784	3	0.269363	0.0703373
ID1	11.1134	3	0.0111282	0.176979
ZNF334	9.65749	3	0.0217136	0.115512
CPED1	4.84376	3	0.183602	0.0790563
PTPRD	135.008	3	0	0.286027
2025-03-11	59.5618	3	7.29194e-13	1.25038
WDR78	26.2487	3	8.45958e-06	0.213803
AIF1	18.7494	3	0.000308035	0.310949
PFKFB2	71.0085	3	2.55351e-15	0.29261
ZNF44	7.38499	3	0.0605883	0.0787214
IGBP1	3.47792	3	0.323638	0.0748307
ABI3BP	24.6419	3	1.83445e-05	0.150553
PPP1R9A	42.2606	3	3.53248e-09	0.16601
POLR2J3	4.72209	3	0.193315	0.0487486
IGFBP5	10.9416	3	0.0120456	0.131915
IRF6	33.4839	3	2.54593e-07	0.22187
ACE	21.889	3	6.87952e-05	0.263019
RNF157	73.9479	3	5.55112e-16	0.283916
RASSF10	47.4673	3	2.76459e-10	0.188083
PDS5B	34.0716	3	1.91345e-07	0.191207
FXYD5	90.613	3	0	0.281265
MEOX1	23.4688	3	3.22439e-05	0.241588
SLC12A8	34.5902	3	1.48694e-07	0.361533
HOOK1	15.6737	3	0.00132274	0.120194
SMPD2	58.5403	3	1.20515e-12	0.271813
LYST	12.7198	3	0.00528341	0.158847
CYP4X1	38.4901	3	2.2257e-08	0.312355
SLC7A8	95.9579	3	0	0.329611
CYSTM1	64.817	3	5.4845e-14	0.294458
MYOM3	52.2826	3	2.60721e-11	0.577534
C1orf158	77.8081	3	1.11022e-16	1.65718
MRVI1	20.853	3	0.000112943	0.114116
BMP4	21.0415	3	0.000103209	0.289277
AMIGO2	72.9862	3	9.99201e-16	0.380993
TMEM232	24.3135	3	2.14847e-05	0.318778
KCNA5	47.0946	3	3.31832e-10	0.418658
CD14	0.0182854	3	0.999346	0.00726326
EMID1	29.277	3	1.95853e-06	0.140583
MICAL2	102.471	3	0	0.47275
SEL1L3	42.1052	3	3.81115e-09	0.198409
TNFAIP3	33.4413	3	2.59918e-07	0.140718
CATIP	94.6694	3	0	1.2992
OSCP1	66.4343	3	2.4758e-14	0.322279
LEFTY2	47.2902	3	3.01509e-10	0.644688
SAP25	15.0012	3	0.00181564	0.117993
CRISPLD2	119.94	3	0	0.207013
KIAA1211	42.3472	3	3.38608e-09	0.352603
IMPA2	60.6112	3	4.35207e-13	0.170946
SDK1	20.2728	3	0.000149021	0.0978267
C1QL1	1.95464	3	0.581874	0.0383444
THBS1	0.616419	3	0.892664	0.0467262
SYNGR2	1.16891	3	0.760471	0.0377327
EMX2	0.584162	3	0.900048	0.0163827
CCDC198	6.28887	3	0.0983712	0.070641
LRCH2	13.7775	3	0.00322426	0.206012
MAP3K1	57.5912	3	1.9218e-12	0.171174
DCBLD1	61.2307	3	3.20854e-13	0.352914
ITM2A	45.9808	3	5.72504e-10	0.329194
NLGN3	44.6269	3	1.11057e-09	0.3013
EYA1	55.0217	3	6.79345e-12	0.301081
PRKCQ	3.43612	3	0.329143	0.121672
CLDN8	68.5096	3	8.88178e-15	0.975951
C12orf75	35.2662	3	1.07025e-07	0.208604
TMEM132C	8.30834	3	0.0400511	0.0484605
PPP1R14A	44.804	3	1.01839e-09	0.168455
FGFR2	154.817	3	0	0.235666
CCNA2	17.0887	3	0.000677677	0.121413
CLDN1	1.23305	3	0.745088	0.0292847
MYL9	94.2152	3	0	0.219712
TUT4	33.8303	3	2.15154e-07	0.159112
IGFBP2	140.14	3	0	0.20526
SEMA3F	93.6639	3	0	0.289952
OSBPL10	130.969	3	0	0.64359
WDR86	82.6704	3	0	0.231785
SFRP5	19.7224	3	0.000193775	0.202228
HOXB6	15.7667	3	0.00126593	0.115731
EYA3	60.5051	3	4.58522e-13	0.20076
NPW	45.5442	3	7.08918e-10	0.400387
LHX9	12.2673	3	0.00652126	0.915958
PARM1	48.9551	3	1.33351e-10	0.373173
GNAI1	0.829459	3	0.842409	0.0267094
FAM83H	17.1579	3	0.000655818	0.126024
VWA3B	45.5143	3	7.19384e-10	2.9144
FGFR3	4.12049	3	0.248743	0.0837174
SCD	72.8016	3	1.11022e-15	0.266931
WFDC1	21.2828	3	9.19581e-05	0.277176
ASTN1	32.9312	3	3.33012e-07	0.19798
PLEKHG4B	47.0682	3	3.36135e-10	0.281252
PGGHG	3.8056	3	0.283236	0.0679246
MNS1	21.88	3	6.90913e-05	0.164074
SPOCK1	22.212	3	5.89302e-05	0.341241
DPCD	60.3874	3	4.85834e-13	0.183681
CLEC2D	23.7152	3	2.86444e-05	0.123113
DNAJC22	56.467	3	3.33944e-12	0.393745
FBXO21	103.984	3	0	0.242414
PFKP	1.2976	3	0.729703	0.0310979
PPP1R32	122.621	3	0	0.514794
MGAT3	17.8699	3	0.000467887	0.16689
IGHM	19.2238	3	0.000245755	1.04864
STK38	0.135486	3	0.987263	0.00725801
ABCA8	73.3129	3	8.88178e-16	1.60754
RELN	14.6076	3	0.00218462	0.320327
MMP28	12.5765	3	0.00564786	0.732073
CYP1B1	0.692771	3	0.874903	0.0208073
GPR20	51.8037	3	3.29791e-11	0.423181
PAQR4	84.7779	3	0	0.664324
ST7L	2.26383	3	0.519486	0.0440564
PDZD4	4.88322	3	0.180551	0.06453
TGFBR3	88.0124	3	0	0.208146
EFHC2	89.2059	3	0	0.685634
TMEM30B	14.1124	3	0.00275613	0.218905
NTNG2	73.5457	3	7.77156e-16	0.556396
PYGM	28.3545	3	3.06001e-06	0.25982
ABCA1	5.21484	3	0.156725	0.0626662
CSMD2	55.5743	3	5.1783e-12	0.52934
CALCRL	36.0259	3	7.39471e-08	0.377234
RIPK4	12.416	3	0.00608579	0.105291
DLL4	14.7921	3	0.00200325	0.407437
NEK2	0.789225	3	0.852042	0.0324653
ABLIM1	156.758	3	0	0.258801
EDN1	7.77757	3	0.0508394	0.185921
ZNF782	5.83441	3	0.11995	0.0866334
ARTN	19.8924	3	0.000178682	0.242988
STXBP6	31.3179	3	7.28631e-07	0.153841
IL6R	75.9396	3	2.22045e-16	0.746478
TSPO	1.70518	3	0.635783	0.0378409
ENPP6	50.4676	3	6.3519e-11	0.389484
ATRNL1	13.7876	3	0.00320898	0.106208
SLC15A3	8.13561	3	0.0432906	0.164954
SCARA5	9.65676	3	0.0217208	0.137631
WHRN	71.4758	3	2.10942e-15	0.318354
KCNE5	54.7808	3	7.64666e-12	0.291387
LYVE1	2.47237	3	0.480305	0.0777362
SLC7A1	6.97578	3	0.0726736	0.12185
KCNK3	6.61732	3	0.0851488	0.373328
RAB11FIP2	88.8792	3	0	0.253486
MYO5B	19.9736	3	0.00017189	0.119423
CDCA3	1.22076	3	0.748029	0.0351943
CAMK1D	2.0782	3	0.556335	0.0423332
SOX18	12.3739	3	0.00620608	0.213545
OLFML2A	13.8628	3	0.00309802	0.304442
EGR3	11.8085	3	0.00806883	0.251215
SLC7A10	47.7496	3	2.40745e-10	0.280524
ZNF436	1.44838	3	0.694235	0.0288329
CRYBG1	4.45507	3	0.216334	0.0645375
COL9A3	36.766	3	5.15706e-08	0.173781
CREB5	89.4065	3	0	0.359921
STX3	42.3858	3	3.32281e-09	0.272686
CACNG7	16.7727	3	0.000787049	0.279088
PHIP	18.6961	3	0.000315939	0.150875
PPP1R1B	17.6842	3	0.000510981	0.401503
PREX2	6.40801	3	0.0933616	0.155078
CYB5R2	85.3115	3	0	0.400582
SORBS2	17.3924	3	0.000586845	0.0865024
SLC30A2	82.0765	3	0	1.69373
DACT1	36.7558	3	5.18258e-08	0.112097
DEGS2	35.2094	3	1.10026e-07	0.266394
TAB3	62.8077	3	1.4766e-13	0.2285
FBN2	120.423	3	0	0.247629
CREB3L2	5.26571	3	0.153343	0.055177
CRB2	2.58476	3	0.460167	0.309322
ATOH8	42.9794	3	2.48591e-09	0.29087
F11R	11.0635	3	0.0113872	0.104994
NAPEPLD	10.3484	3	0.0158257	0.189726
C6	35.8043	3	8.23668e-08	3.37704
NT5DC3	12.1435	3	0.0069074	0.276527
PLAAT3	88.7866	3	0	0.754814
NUDT4	78.3959	3	1.11022e-16	0.188824
LGALS3	8.05523	3	0.0448839	0.159128
NFAT5	36.3217	3	6.4026e-08	0.146464
RBFOX1	11.9276	3	0.0076355	1.23566
AMOTL2	32.3114	3	4.49933e-07	0.146426
CDH4	49.0737	3	1.25815e-10	0.757997
TBC1D8	60.7021	3	4.16112e-13	0.343486
SPEF2	42.9872	3	2.4764e-09	0.250916
SRPX2	30.8178	3	9.28529e-07	0.171806
ADAMTS6	31.3291	3	7.24653e-07	0.356093
CSRP1	13.8055	3	0.00318216	0.111554
COL21A1	4.84189	3	0.183748	0.0721695
ADAMTS1	14.5095	3	0.0022876	0.154723
PTPN3	0.876217	3	0.831163	0.0239351
COL10A1	28.3415	3	3.07933e-06	1.47213
SMOC1	34.7443	3	1.37962e-07	0.826591
HOXB7	10.4599	3	0.0150357	0.118477
APPBP2	5.32563	3	0.149448	0.0636585
FOXC2	14.883	3	0.00191946	0.202172
DLGAP5	1.74097	3	0.627863	0.0453717
CASP4	52.3633	3	2.50603e-11	0.504196
STON2	37.2068	3	4.16043e-08	0.210571
LRRC36	87.3642	3	0	0.570888
PACRG	72.6754	3	1.11022e-15	0.374384
C9orf16	27.1896	3	5.3725e-06	0.137397
SIM2	30.0712	3	1.33326e-06	1.01244
TINAGL1	110.749	3	0	0.191426
ST6GAL1	68.1542	3	1.06581e-14	0.286529
SRPX	49.9169	3	8.3215e-11	0.175238
TNFAIP8L1	52.0664	3	2.89905e-11	0.207811
TBX3	98.716	3	0	0.257754
PSAT1	62.89	3	1.41775e-13	0.226439
NPL	46.1345	3	5.31017e-10	0.32179
TLN2	84.79	3	0	0.260907
CKAP2L	1.25991	3	0.738674	0.036652
BCL11B	3.4407	3	0.328535	0.135026
GLIPR1	9.62233	3	0.0220649	0.352805
TTC4	2.87287	3	0.411645	0.0580527
CLDN3	24.7096	3	1.7757e-05	0.283453
BBOF1	78.0082	3	1.11022e-16	0.207077
NUP58	2.8143	3	0.421151	0.0358026
GAD1	22.7136	3	4.63318e-05	0.201267
UST	79.8115	3	0	0.25276
PTBP3	68.5873	3	8.54872e-15	0.198759
SIAE	42.3704	3	3.34777e-09	0.325802
ADH1C	56.5417	3	3.21909e-12	0.958744
CRYL1	103.349	3	0	0.357632
VPS54	0.725765	3	0.867128	0.0208808
PIK3CA	7.37209	3	0.0609377	0.0814789
SLIT3	55.1873	3	6.26255e-12	0.332208
ITGA11	25.5265	3	1.19824e-05	0.202915
GRIA2	4.56241	3	0.206791	0.217993
GLIPR2	49.6204	3	9.62357e-11	0.189146
GRID2	7.85944	3	0.0490077	0.0916097
BMF	75.0285	3	3.33067e-16	0.25884
ZNF625	1.72032	3	0.632426	0.0348783
ABCA12	37.8138	3	3.09498e-08	1.1158
SPNS2	4.56406	3	0.206647	0.0487715
PLOD2	38.4911	3	2.22463e-08	0.330634
CACNG4	37.9936	3	2.83526e-08	0.325976
ANTXR2	21.368	3	8.82846e-05	0.116464
HOXA4	19.617	3	0.000203766	0.19444
UCP2	71.1056	3	2.44249e-15	0.193129
FNDC5	58.3235	3	1.34071e-12	0.257432
ADGRL3	19.1493	3	0.000254636	0.120262
SERPINB9	63.0086	3	1.33782e-13	0.316165
WNT9A	27.1923	3	5.36538e-06	0.289229
DCLK1	4.67958	3	0.196821	0.062204
INTS13	2.30027	3	0.512469	0.0345516
EFHC1	63.6875	3	9.57012e-14	0.285026
HOXA11	37.2053	3	4.16338e-08	3.06463
IRX3	66.9755	3	1.89848e-14	0.829595
B3GNT3	64.0965	3	7.82707e-14	0.96842
PIH1D2	74.8924	3	3.33067e-16	0.587272
KDR	13.8545	3	0.00311009	0.412579
NAAA	39.3414	3	1.46935e-08	0.320828
PPP4R3A	0.898197	3	0.825863	0.0245725
FBXL17	123.619	3	0	0.292934
HSD17B12	7.30776	3	0.0627092	0.0626256
HIST1H2BB	23.6314	3	2.98213e-05	0.208288
PGAP1	19.6545	3	0.000200159	0.134385
RCOR2	45.3887	3	7.64992e-10	0.287231
C3orf70	2.50703	3	0.474023	0.0665778
SLC7A3	29.1444	3	2.08826e-06	0.265062
DCDC1	31.8596	3	5.6023e-07	0.392653
CXXC5	16.5821	3	0.000861278	0.115066
PPL	18.5651	3	0.000336255	0.107869
FLT1	0.0446048	3	0.997528	0.010971
FAM111B	3.74858	3	0.289924	0.0679703
ANKRA2	5.12912	3	0.162583	0.0796347
SUSD4	10.0634	3	0.0180348	0.565276
BRINP3	24.0518	3	2.43654e-05	0.609624
CCDC173	96.2612	3	0	0.743623
TFPI	27.2881	3	5.12292e-06	0.197407
LOXL2	75.468	3	3.33067e-16	0.32332
DEPRECATED_ENSG00000176788	48.5164	3	1.65341e-10	0.173316
PCOLCE	199.735	3	0	0.21904
STEAP4	63.4091	3	1.09801e-13	1.97329
CHDH	55.1133	3	6.49447e-12	0.216259
IGSF3	26.1653	3	8.80675e-06	0.139743
CAVIN2	15.7968	3	0.0012481	0.636027
NELL2	53.7686	3	1.25708e-11	0.723374
ST6GALNAC5	30.439	3	1.11565e-06	0.456851
BMP8A	27.6063	3	4.39299e-06	0.481676
TCF21	83.4839	3	0	0.187634
SMPDL3B	12.3698	3	0.00621788	0.224842
FGD6	12.1528	3	0.00687757	0.120523
ANGPTL6	34.2847	3	1.72508e-07	0.160471
CCDC30	50.5821	3	6.00503e-11	0.351103
TRIP11	15.8246	3	0.00123182	0.119094
DCAF12L1	46.4187	3	4.62017e-10	0.376316
HOXB4	16.4439	3	0.000919481	0.133391
HNRNPK	1.00322	3	0.800472	0.0324611
SENP1	8.40969	3	0.0382617	0.0871224
JCAD	5.1562	3	0.16071	0.10172
LAMC3	14.2266	3	0.00261242	0.230883
CD9	13.2303	3	0.00416407	0.111887
UEVLD	0.0815047	3	0.993961	0.007342
IGFBP7	24.2739	3	2.1898e-05	0.128855
EMILIN2	16.3408	3	0.000965388	0.382526
RIPOR3	14.3062	3	0.0025167	0.276799
ST6GALNAC3	50.5344	3	6.14709e-11	0.23728
HAGHL	31.3235	3	7.26626e-07	0.174431
TFEB	73.9019	3	6.66134e-16	0.591489
AGL	9.71472	3	0.0211534	0.154773
PLCB1	115.098	3	0	0.227287
CX3CL1	5.66161	3	0.129286	0.120125
ITPR2	57.6044	3	1.90936e-12	0.212236
CTXN1	0.589908	3	0.898739	0.0175619
DPYS	47.759	3	2.39636e-10	2.50569
FHOD3	8.97627	3	0.0296081	0.0785105
SLC9A9	11.5506	3	0.00909225	0.149482
NCAM1	4.67908	3	0.196863	0.0586521
SRR	4.85126	3	0.183018	0.0741524
GJA4	3.67944	3	0.298224	0.242803
SECTM1	54.5795	3	8.44136e-12	0.264343
OSR1	33.8503	3	2.1307e-07	1.12574
LGR4	48.7961	3	1.4416e-10	0.303922
NME5	29.8107	3	1.51258e-06	0.241423
DEPRECATED_ENSG00000107438	32.5562	3	3.99528e-07	0.284391
CD164L2	60.9529	3	3.67817e-13	1.43837
CXCR4	3.95685	3	0.266162	0.0942828
RSPH10B2	81.2188	3	0	0.974068
NRP2	8.44588	3	0.0376417	0.158846
B9D1	89.7647	3	0	0.227111
PRDX4	33.2852	3	2.80397e-07	0.130628
KRT80	0.0705533	3	0.99512	0.00805617
DES	20.0449	3	0.000166146	0.113957
MLC1	4.70281	3	0.194898	1.20158
TNPO1	7.73552	3	0.051806	0.0861443
SSTR5	26.3478	3	8.06473e-06	0.560683
ORAI2	51.1255	3	4.6e-11	0.22008
FHAD1	61.2707	3	3.14526e-13	0.41859
MAGI2	44.7901	3	1.02535e-09	0.163539
LRRK2	14.0388	3	0.00285282	0.114624
AKAP14	50.1404	3	7.45753e-11	1.7669
DEPRECATED_ENSG00000102934	15.1238	3	0.00171384	0.435428
UQCRQ	7.53946	3	0.0565533	0.0957214
CALML4	76.0735	3	2.22045e-16	0.207842
TMEM176B	84.6822	3	0	0.225129
B3GLCT	46.6317	3	4.16264e-10	0.308288
COMMD6	7.10462	3	0.0686368	0.156404
HEBP2	5.22194	3	0.156249	0.121763
PROX1	21.4462	3	8.50402e-05	0.170219
LGI2	91.0857	3	0	0.195661
TM4SF4	57.009	3	2.55851e-12	1.2575
SDC1	27.4644	3	4.7048e-06	0.154338
FBP1	26.8886	3	6.21255e-06	0.17095
EGFR	52.606	3	2.22455e-11	0.147753
DCN	58.6731	3	1.12899e-12	0.196638
NEGR1	15.8898	3	0.00119455	0.238708
MAFK	0.20172	3	0.977311	0.0145346
SCPEP1	24.1394	3	2.33604e-05	0.170467
HTRA3	205.45	3	0	0.206005
MFAP3L	0.0539327	3	0.996722	0.00661171
ANKRD42	54.2419	3	9.96359e-12	0.174862
TESMIN	7.90094	3	0.048104	0.121239
SORT1	21.2481	3	9.3494e-05	0.119346
JAZF1	1.07462	3	0.783204	0.0237412
PRICKLE2	40.6783	3	7.6515e-09	0.102489
BRINP1	11.9779	3	0.00745912	0.242908
SLC6A13	41.5714	3	4.94673e-09	0.618989
HIP1R	4.84749	3	0.183311	0.0564676
SMOC2	0.952163	3	0.812825	0.020567
SLC8A1	37.7411	3	3.20674e-08	0.310366
DLL1	17.3345	3	0.00060315	0.22366
LAMA5	43.664	3	1.77876e-09	0.141092
PLAC9	2.33845	3	0.505195	0.118623
NDP	31.1126	3	8.04892e-07	0.426416
FOSL2	4.62766	3	0.201182	0.106473
CDK13	10.0731	3	0.0179548	0.075693
BHLHE41	34.7799	3	1.35589e-07	0.85848
HOXC6	22.9859	3	4.06577e-05	0.204395
HPN	24.7491	3	1.74227e-05	0.124458
PGRMC1	188.936	3	0	0.255453
CYFIP2	10.5828	3	0.0142098	0.0977306
LRRC56	46.551	3	4.33037e-10	0.23064
RUFY3	7.52581	3	0.0568989	0.078058
AKAP5	21.2074	3	9.53364e-05	0.298465
CSNK1G3	1.09045	3	0.77938	0.0302716
RAPGEF5	36.5762	3	5.65649e-08	0.406195
NDC80	8.45301	3	0.0375208	0.0919306
C1orf141	56.1427	3	3.91642e-12	1.09958
YPEL2	43.3226	3	2.10191e-09	0.227497
HOXA2	10.5184	3	0.0146368	0.151132
CSMD1	0.253655	3	0.968495	0.0216276
BCAM	40.0802	3	1.02462e-08	0.142673
METRN	28.2964	3	3.1472e-06	0.385473
UBXN2A	0.176575	3	0.981279	0.0125583
SYT7	103.045	3	0	0.711429
C17orf97	60.2714	3	5.14366e-13	0.224162
FAM227A	32.0394	3	5.13441e-07	0.228672
CCDC148	25.7326	3	1.08493e-05	0.229961
CTXND1	76.2864	3	2.22045e-16	0.876444
RNF43	9.79799	3	0.0203637	0.136279
NHSL1	34.8624	3	1.3026e-07	0.194827
RHPN1	4.37941	3	0.223302	0.0529893
MYH11	9.09485	3	0.028056	0.208997
FGF13	74.6869	3	4.44089e-16	0.51897
AC013470.2	45.4983	3	7.25014e-10	1.94378
LDB2	10.2537	3	0.0165286	0.0534219
BPGM	59.6625	3	6.94e-13	0.220186
RUNX2	0.0151551	3	0.999506	0.00434123
WWC1	10.6523	3	0.0137625	0.128913
GFRA2	113.316	3	0	0.218181
FRAT2	10.6039	3	0.0140723	0.206405
KLF6	31.524	3	6.59293e-07	0.209374
SMYD2	110.299	3	0	0.303541
FLRT2	51.4141	3	3.99271e-11	0.242814
FOXL2	25.8285	3	1.03594e-05	0.429547
PRTG	22.3511	3	5.51285e-05	0.147801
PDE7B	16.0693	3	0.00109749	0.237113
WDR93	47.2718	3	3.04233e-10	0.576086
CASC1	58.1894	3	1.43208e-12	0.513037
ANKRD44	76.8162	3	1.11022e-16	0.333513
APH1B	10.4019	3	0.0154417	0.0914595
TRMT1L	7.87618	3	0.0486412	0.100639
LGALS2	49.2041	3	1.18026e-10	1.3421
PAX8	2.2344	3	0.525205	0.0327582
MALT1	39.152	3	1.61163e-08	0.179264
RBMS3	128.149	3	0	0.23055
PLEKHH1	20.151	3	0.000157944	0.1663
RFTN1	33.2487	3	2.85416e-07	0.259846
INSYN2A	37.2569	3	4.06e-08	0.398056
MAP3K20	83.4556	3	0	0.231338
NEURL1B	66.6066	3	2.27596e-14	0.255532
TTC3	19.5995	3	0.000205475	0.0736273
SLCO2B1	54.3973	3	9.23184e-12	0.522155
SAMD15	51.8072	3	3.29237e-11	0.63486
CD36	36.7214	3	5.27028e-08	0.298499
HS6ST3	27.8853	3	3.83906e-06	0.308513
ZFPM2	0.25454	3	0.968339	0.0185944
IGFBP6	4.74436	3	0.191503	0.0803266
UFM1	27.2177	3	5.29995e-06	0.141067
PREX1	5.86634	3	0.118297	0.197459
IFITM1	61.2828	3	3.1275e-13	1.12514
PKP4	71.512	3	1.9984e-15	0.290814
PLEKHH2	56.9045	3	2.6934e-12	0.171497
SENP7	0.326139	3	0.95504	0.0126568
DMD	155.642	3	0	0.247361
RTKN2	3.54317	3	0.315206	0.0731998
TMEM212	16.6532	3	0.000832824	9.17553
PIBF1	0.150712	3	0.985124	0.0126077
LURAP1L	37.1595	3	4.2573e-08	0.229748
PLEKHA7	18.6969	3	0.000315824	0.227214
ENO4	50.749	3	5.53309e-11	0.374267
ERP44	3.80638	3	0.283145	0.0437606
DEPRECATED_ENSG00000163017	44.9228	3	9.60874e-10	0.310039
CYB561	55.4753	3	5.43632e-12	0.233584
ZNF667	0.0248552	3	0.998966	0.00532466
DNAAF4	8.75747	3	0.0326954	0.108278
DTNA	35.0636	3	1.18113e-07	0.277363
TSPAN7	3.41216	3	0.332335	0.143286
ARSI	4.53753	3	0.208967	0.0672685
TLE2	23.1292	3	3.79556e-05	0.129813
ANO1	20.0638	3	0.000164653	0.130428
SCO2	101.895	3	0	0.482586
SPINT2	0.337052	3	0.952916	0.0114939
TCTEX1D1	47.2757	3	3.0366e-10	0.514508
PDE4D	70.1473	3	3.9968e-15	0.192405
CETN2	73.5294	3	7.77156e-16	0.178517
RIMBP2	28.212	3	3.27831e-06	0.367649
APC2	18.7593	3	0.000306579	0.237642
FBLIM1	13.2576	3	0.00411138	0.0833142
EPDR1	0.645519	3	0.885937	0.0320081
THRB	41.5098	3	5.09772e-09	0.474901
EPCAM	12.7056	3	0.0053185	0.0844754
TAX1BP1	17.6008	3	0.000531604	0.0910651
IFI16	17.4285	3	0.000576876	0.208492
SHMT1	85.4015	3	0	0.216193
GNG4	20.277	3	0.000148719	0.255574
CLMN	155.898	3	0	0.264615
PRKAR2B	134.069	3	0	0.407051
GABRG3	24.3083	3	2.15386e-05	0.192981
HSBP1	84.3965	3	0	0.213507
GJA5	7.45092	3	0.0588331	0.426236
DTX1	59.0139	3	9.54681e-13	0.179593
DEPRECATED_ENSG00000153443	6.24002	3	0.100499	0.124309
RBMS1	41.3001	3	5.64764e-09	0.170797
CCDC180	48.2229	3	1.90919e-10	0.271185
KNL1	0.402439	3	0.939738	0.0216643
CAPN12	66.4558	3	2.45359e-14	0.572646
RNF180	23.4405	3	3.26849e-05	0.150135
NDUFB1	1.19387	3	0.754474	0.0283277
PGA3	4.31032	3	0.229847	0.425244
C11orf54	46.3826	3	4.7026e-10	0.164339
UPK3B	3.91409	3	0.270892	0.723793
GOT1L1	19.6306	3	0.00020245	0.332315
PTPN13	42.5072	3	3.13127e-09	0.18747
FABP3	35.5583	3	9.28458e-08	0.348296
PDE4C	49.8514	3	8.59306e-11	0.410629
AGBL4	39.1311	3	1.62814e-08	0.329956
MCTP2	31.4723	3	6.76052e-07	0.158824
SHTN1	6.29336	3	0.0981781	0.12666
SNX27	6.77489	3	0.0794295	0.0609817
FKBP7	16.9009	3	0.00074068	0.118205
ADM2	83.4471	3	0	0.819087
DEPRECATED_ENSG00000164164	0.00160021	3	0.999983	0.00123744
IFI27	64.4691	3	6.51701e-14	0.741096
FMN1	0.0974021	3	0.992147	0.00986548
TGM2	96.3906	3	0	0.329788
DSCAML1	36.864	3	4.91663e-08	0.242924
CCDC3	11.6969	3	0.008497	0.267918
SLC7A5	0.264968	3	0.966477	0.0184034
BMP3	46.9634	3	3.53841e-10	0.235579
RASL10B	43.2855	3	2.14036e-09	0.351287
CHD1	5.00333	3	0.171553	0.0529717
TYRO3	9.15066	3	0.0273534	0.0751351
RAB25	0.279002	3	0.963928	0.0147379
PTPRF	38.6779	3	2.03088e-08	0.118476
STARD8	56.9926	3	2.57927e-12	0.244877
ATP6AP1L	4.12057	3	0.248736	0.0644985
GASK1B	1.37569	3	0.711243	0.021924
SVIL	72.5507	3	1.22125e-15	0.16383
PEAR1	65.7901	3	3.39728e-14	0.193729
DEPRECATED_ENSG00000183943	2.97651	3	0.395261	0.0497858
NRARP	6.45846	3	0.0913151	0.1682
TRHDE	19.1365	3	0.00025619	0.184823
SHROOM3	21.2194	3	9.47875e-05	0.132506
HOXA5	31.0134	3	8.44561e-07	0.213904
SENP6	3.46474	3	0.325364	0.0364017
NR5A1	11.1267	3	0.01106	1.32615
CDC20	0.336114	3	0.953099	0.0133891
CABLES1	33.9811	3	1.99948e-07	0.253583
MED6	10.5538	3	0.0144005	0.0723998
STMND1	70.7323	3	2.9976e-15	1.25489
TOP2B	3.30498	3	0.34695	0.0532564
MKI67	4.17706	3	0.242969	0.039148
CHST11	23.4225	3	3.29688e-05	0.139068
CNTN1	19.762	3	0.000190156	0.169166
STOML3	51.8853	3	3.16851e-11	1.84032
CENPI	8.01693	3	0.045663	0.0983473
NET1	62.6917	3	1.56319e-13	0.183955
GPRC5B	75.3613	3	3.33067e-16	0.303882
DNMBP	32.0691	3	5.06085e-07	0.16212
ANG	43.0306	3	2.42447e-09	0.335909
RBM47	25.4514	3	1.24234e-05	0.193482
HIC1	6.20619	3	0.101999	0.109347
EFHD1	12.6359	3	0.00549394	0.252395
GAMT	74.2304	3	5.55112e-16	0.195598
WIPF3	2.65719	3	0.447552	0.268452
C1QC	6.14942	3	0.104563	0.179203
PDE8A	14.7324	3	0.00206017	0.178144
GON7	97.1663	3	0	0.482807
CD200	4.06804	3	0.25421	0.0508306
HIST1H2BG	4.65121	3	0.199193	0.0745204
CADM1	16.2841	3	0.000991594	0.0933906
NEK11	59.414	3	7.84262e-13	0.264611
ZNF177	13.3073	3	0.00401704	0.096861
USP8	2.85224	3	0.414972	0.0412392
CRIP2	8.76546	3	0.0325773	0.0659014
CYS1	19.6829	3	0.00019746	0.102226
PRAP1	34.4284	3	1.60873e-07	0.33556
STRBP	30.0614	3	1.33961e-06	0.151949
PCYT2	26.5749	3	7.22809e-06	0.224791
JAG2	21.7478	3	7.36079e-05	0.278936
PPM1H	0.41686	3	0.936738	0.0220147
GLB1L2	19.2963	3	0.000237411	0.16122
CENPA	2.21955	3	0.528107	0.0511348
C9orf135	62.9236	3	1.39444e-13	1.53612
GNG11	103.258	3	0	0.21334
ASPM	5.58528	3	0.133626	0.134139
ZNF830	2.81006	3	0.421846	0.0454392
TOB1	85.4302	3	0	0.258585
ICA1	31.7207	3	5.99308e-07	0.267157
RAB36	52.5753	3	2.25836e-11	0.268958
GPC4	23.0253	3	3.98953e-05	0.30765
TACC2	32.8249	3	3.50662e-07	0.207022
ATG12	4.17692	3	0.242983	0.0608546
KRT8	7.12799	3	0.0679283	0.0686899
2025-03-10	88.4748	3	0	1.18573
NPNT	11.8099	3	0.00806368	0.14682
EMC6	0.856572	3	0.835893	0.0442964
ZNF260	13.4527	3	0.00375327	0.159646
HOXC4	44.3627	3	1.26386e-09	0.133157
MAP7	0.592413	3	0.898167	0.0216194
LAMTOR5	18.8519	3	0.00029337	0.147778
MYO1E	94.408	3	0	0.200078
BRIP1	20.945	3	0.00010808	0.219854
KANSL1L	3.01443	3	0.389405	0.0407661
ZNF354B	0.24253	3	0.970448	0.0160796
TMED2	2.43019	3	0.488039	0.0324868
DEPP1	10.7472	3	0.0131743	0.207094
GPR183	7.2117	3	0.0654477	0.612107
FOXQ1	17.3462	3	0.000599824	0.301483
DPYSL4	4.95283	3	0.175284	0.0721929
PCDH18	0.880108	3	0.830225	0.0182436
NOS1AP	31.309	3	7.31758e-07	0.272265
VLDLR	38.657	3	2.05173e-08	0.188232
NIPAL2	27.0259	3	5.8142e-06	0.168498
LBH	1.66853	3	0.643952	0.0246859
OCIAD2	3.24226	3	0.35576	0.0254675
NBEAL2	74.7567	3	4.44089e-16	0.212602
SUSD1	28.8881	3	2.36398e-06	0.136966
UNC5C	21.8411	3	7.03895e-05	0.327095
SPON2	2.83592	3	0.417621	0.0664281
KLK5	38.0181	3	2.80165e-08	1.31411
C4orf19	46.053	3	5.52627e-10	0.325439
TNFRSF21	150.846	3	0	0.195603
PLXND1	7.07898	3	0.0694224	0.0632127
CSPP1	15.8468	3	0.00121903	0.0943348
BLOC1S4	0.0720362	3	0.994968	0.00658986
PHTF1	19.9917	3	0.000170419	0.122199
BCO2	25.377	3	1.28769e-05	0.189296
ATP11A	75.9677	3	2.22045e-16	0.289816
TMEM158	89.2317	3	0	0.588798
PLK5	6.05158	3	0.109127	0.0993433
GTF2H2C	7.7995	3	0.0503423	0.060092
EML6	52.1055	3	2.84391e-11	0.290352
C14orf132	10.8717	3	0.0124401	0.0978567
ICA1L	10.6799	3	0.0135891	0.117527
RNF212	11.1654	3	0.0108642	0.111502
CCDC186	13.2533	3	0.00411968	0.111239
WNT5A	188.947	3	0	0.191701
RBP1	202.525	3	0	0.229493
PDGFRB	82.5215	3	0	0.17378
SMAGP	40.0261	3	1.05202e-08	0.308106
ZNF554	14.9356	3	0.00187252	0.0850576
SNRPD2	1.28541	3	0.7326	0.0328806
ABCA10	46.3496	3	4.77919e-10	0.499954
RBAK	3.14036	3	0.370487	0.138643
DCDC2C	56.6089	3	3.11451e-12	1.25768
S1PR5	45.3265	3	7.88623e-10	1.21021
C1QTNF7	7.43907	3	0.0591449	0.121944
RNF152	32.9463	3	3.30585e-07	0.224588
PRLR	27.5992	3	4.40818e-06	0.747533
SATB1	20.9289	3	0.000108918	0.105894
TBC1D7	14.1706	3	0.00268185	0.153555
FAM13C	53.5345	3	1.41021e-11	0.428862
GPR27	28.8873	3	2.36494e-06	0.283206
CD55	50.4679	3	6.35105e-11	0.175789
SARS	0.0187416	3	0.999321	0.00304403
VSTM2L	36.2741	3	6.55291e-08	0.132515
EPHA2	8.785	3	0.0322903	0.0832053
S1PR3	0.0579091	3	0.996357	0.00563992
COL22A1	33.1601	3	2.97968e-07	0.298144
VGLL3	38.8737	3	1.84595e-08	0.258217
RASL12	6.35845	3	0.0954153	0.0875356
GMPR	51.845	3	3.23185e-11	0.342657
KIAA1586	10.8441	3	0.0125995	0.164431
XPR1	14.0882	3	0.00278754	0.163954
SF3B1	18.2576	3	0.000389189	0.10932
PLA1A	17.7274	3	0.000500622	0.300459
PTPRT	48.6144	3	1.57583e-10	0.333773
DSC3	5.85002	3	0.11914	0.28838
ZNF300	6.56911	3	0.0869765	0.0620047
LRRC6	30.3435	3	1.16851e-06	0.214576
MACC1	4.96385	3	0.174463	0.131961
AQP1	3.11925	3	0.373602	0.0576502
TTC37	3.13869	3	0.370733	0.0435163
NOL10	3.56101	3	0.312936	0.0583362
SLITRK5	11.3173	3	0.0101281	0.0985601
LMOD1	11.1395	3	0.0109952	0.136032
FAT1	45.1565	3	8.57046e-10	0.118668
GORAB	2.86789	3	0.412445	0.0529494
DNAH6	56.9399	3	2.64699e-12	0.593136
VWA1	70.4231	3	3.44169e-15	0.194062
YTHDF3	11.5228	3	0.00921024	0.0816567
DIPK2A	3.80851	3	0.282898	0.111501
SVEP1	10.7227	3	0.0133239	0.0722516
MAPRE3	55.8426	3	4.5387e-12	0.211822
BEND7	58.4856	3	1.23801e-12	0.203125
KLHL2	3.90674	3	0.271712	0.0568604
UCHL1	45.5394	3	7.10582e-10	0.149491
PLAAT4	31.9548	3	5.34963e-07	0.204384
OGFOD1	4.03205	3	0.258024	0.0449299
RAB3IP	0.511115	3	0.916443	0.0154137
LIMCH1	28.84	3	2.41969e-06	0.126195
MAST4	126.188	3	0	0.19358
MTF2	12.7329	3	0.00525143	0.091969
SDK2	1.60272	3	0.658773	0.0762935
GP1BB	26.847	3	6.33852e-06	0.164267
HELZ	1.28567	3	0.732538	0.0268225
CADPS2	3.90567	3	0.271832	0.0466848
PLSCR4	21.1423	3	9.8348e-05	0.16913
CRYZ	15.1188	3	0.00171791	0.0961489
EFHB	72.5478	3	1.22125e-15	1.09763
THY1	144.217	3	0	0.2068
FN1	1.82593	3	0.609309	0.0359124
FEZ2	14.6974	3	0.00209436	0.0928006
HECTD2	13.6339	3	0.00344825	0.0831075
STOM	25.2384	3	1.37657e-05	0.236796
HIST1H4C	1.6268	3	0.653328	0.021906
ITGA9	29.3494	3	1.89103e-06	0.164738
NSD3	26.387	3	7.91363e-06	0.159143
LCN8	44.7792	3	1.03085e-09	1.11806
SLC1A1	0.866813	3	0.833428	0.0248492
GRK5	22.0672	3	6.3163e-05	0.18778
SOSTDC1	13.3433	3	0.0039501	0.115046
MSMO1	14.717	3	0.00207519	0.105897
MSANTD2	6.78616	3	0.079035	0.0557878
VAV3	2.79689	3	0.424013	0.111473
PTCH2	34.0184	3	1.96355e-07	0.162783
TSNAXIP1	74.9495	3	3.33067e-16	0.326794
MYCN	9.74681	3	0.0208456	0.111971
ANAPC4	19.1805	3	0.000250887	0.10416
MYRF	13.2916	3	0.00404662	0.132851
DTWD1	0.509274	3	0.916849	0.0291643
CTNNA2	38.9713	3	1.76014e-08	1.45528
LCN10	58.1296	3	1.47482e-12	0.699623
DPT	85.0946	3	0	0.736551
BHMT2	71.5303	3	1.9984e-15	0.224537
ALCAM	61.0203	3	3.55826e-13	0.229724
DNAJC18	6.52468	3	0.0886944	0.0635771
CEP295	6.40847	3	0.0933431	0.167996
FBLN7	12.8314	3	0.00501585	0.074877
NCOA7	2.13482	3	0.5449	0.0411934
CACNA1I	25.2202	3	1.38874e-05	0.875068
KBTBD11	38.1097	3	2.67923e-08	0.369263
ANKRD54	69.7639	3	4.77396e-15	0.370752
IHH	27.9551	3	3.71177e-06	2.72029
ARHGEF28	10.4682	3	0.0149785	0.157864
CABP1	22.9748	3	4.0875e-05	0.415032
FDFT1	77.8326	3	1.11022e-16	0.20621
CAPG	21.0118	3	0.000104686	0.193548
EPSTI1	39.7127	3	1.22588e-08	0.282162
AURKB	15.4156	3	0.0014938	0.0759912
CNTNAP3B	12.9703	3	0.00470129	0.27721
PMP22	19.2655	3	0.000240922	0.138725
CCDC117	2.67989	3	0.443655	0.0416131
ILRUN	4.29287	3	0.231527	0.0417034
OGDHL	10.3192	3	0.016039	0.162201
RBM7	2.20227	3	0.531502	0.047367
CCDC74A	73.7106	3	6.66134e-16	0.248894
KIAA1522	2.32184	3	0.50835	0.0298858
CCT8	1.66093	3	0.645655	0.0328484
FOXO4	100.3	3	0	0.346391
RAB11FIP1	42.4986	3	3.14457e-09	0.16193
SYNPO2	13.1911	3	0.00424111	0.063338
PRAG1	31.031	3	8.37356e-07	0.218992
LY6H	37.8485	3	3.04306e-08	0.240951
SPRY4	7.67279	3	0.0532811	0.133099
PKP2	17.8322	3	0.000476324	0.140127
SH2D3C	10.3577	3	0.015758	0.125769
ITGB4	1.37101	3	0.712344	0.0427645
NBEAL1	0.914018	3	0.822044	0.0313265
CSRNP3	44.6689	3	1.08799e-09	0.125051
EML4	19.903	3	0.000177785	0.111676
SLC25A4	53.8263	3	1.22199e-11	0.213395
CCDC170	37.9634	3	2.87737e-08	0.430907
SAMD12	29.4306	3	1.81819e-06	0.256611
FZD7	35.9813	3	7.55677e-08	0.142815
SPATS1	41.7545	3	4.5234e-09	2.21887
DMKN	9.89589	3	0.0194721	0.0731438
UGCG	6.98987	3	0.0722213	0.108916
GAS2L3	1.19149	3	0.755045	0.0318251
AK1	88.5263	3	0	0.147629
LRFN4	1.764	3	0.6228	0.05068
FRAS1	40.3503	3	8.98037e-09	0.223588
HINT2	15.4353	3	0.00148005	0.130754
JAM3	9.43289	3	0.0240561	0.139687
PSPH	44.9661	3	9.4076e-10	0.184359
RFLNB	0.169823	3	0.982307	0.0137721
SEC61A2	10.2886	3	0.0162654	0.25045
P4HA2	21.5663	3	8.02912e-05	0.232369
CNIH2	4.88434	3	0.180465	0.0703669
MRAS	43.1912	3	2.24138e-09	0.198153
LDLR	32.2137	3	4.71784e-07	0.134777
PITPNC1	21.2809	3	9.20413e-05	0.102607
MCAM	45.3585	3	7.76384e-10	0.203886
GRIA4	22.433	3	5.30068e-05	0.920475
CNN1	32.3919	3	4.32694e-07	0.145676
PDZD2	37.6061	3	3.42477e-08	0.207543
ESRP1	2.36529	3	0.500129	0.0478197
LIMS2	38.6953	3	2.01372e-08	0.567345
CITED2	13.8148	3	0.00316832	0.160799
LTBR	7.78092	3	0.0507633	0.0631597
THAP5	4.38962	3	0.22235	0.0810157
SNW1	5.01246	3	0.170887	0.115258
FZD6	1.65593	3	0.646776	0.0637304
SLC35B3	10.5843	3	0.0142	0.0906595
NBPF1	1.74036	3	0.627999	0.0440408
RNF183	42.2381	3	3.57139e-09	0.432686
SAR1A	13.784	3	0.00321438	0.146809
NCAM2	46.4107	3	4.63846e-10	0.356358
CD74	11.9461	3	0.00757021	0.146662
SLC34A2	28.8459	3	2.41271e-06	0.535252
FGD4	42.624	3	2.9576e-09	0.241057
CHRD	4.84216	3	0.183726	0.0858457
FGFR1OP2	3.71305	3	0.294163	0.0477218
LRP1B	60.8092	3	3.94795e-13	0.438345
RNASET2	55.4245	3	5.57376e-12	0.177122
ARHGAP18	11.0993	3	0.0112009	0.205103
OPTN	17.8598	3	0.000470115	0.186788
FAM47E	17.384	3	0.000589173	0.243962
ANXA4	39.328	3	1.47898e-08	0.142893
SSPO	16.9564	3	0.000721483	0.156561
SYNPO	49.54	3	1.00105e-10	0.278671
STX1A	29.9255	3	1.43079e-06	0.207998
ADAMTS9	14.7231	3	0.00206927	0.0828776
DLX5	22.8875	3	4.26234e-05	1.22274
HKDC1	66.9667	3	1.89848e-14	1.12563
AJAP1	0.892953	3	0.827128	0.0247345
ASAP1	46.9699	3	3.5273e-10	0.213822
GPC3	34.1249	3	1.86445e-07	0.213713
NTM	33.759	3	2.22735e-07	0.513424
ITPRIP	0.99395	3	0.802716	0.0417333
HGF	54.7149	3	7.89846e-12	0.415168
DOCK7	24.1303	3	2.34629e-05	0.101549
TEX9	0.50976	3	0.916742	0.0247603
DHRS13	3.19275	3	0.362851	0.0629363
ZFX	27.7517	3	4.09503e-06	0.203702
TRIM55	31.6601	3	6.17186e-07	3.91259
SLC9A3R1	91.9482	3	0	0.180879
FAM20A	3.93261	3	0.268833	0.106769
IRF7	32.2981	3	4.52852e-07	0.316043
NRGN	0.645449	3	0.885954	0.0251853
SERPINF1	65.1743	3	4.60743e-14	0.131285
LDHB	1.76023	3	0.623627	0.0387472
ME2	4.24034	3	0.236654	0.0929055
CYB5A	39.7955	3	1.17736e-08	0.201245
SEZ6L2	31.1106	3	8.05668e-07	0.23341
PPP1R14C	43.3456	3	2.07836e-09	0.65036
CACNA2D2	80.5768	3	0	0.285003
DCP2	11.5341	3	0.00916226	0.118674
STRA6	42.8111	3	2.69911e-09	0.186944
PAM	0.354258	3	0.949521	0.0112851
ITGB3	13.8134	3	0.00317045	0.160418
FAM110B	137.038	3	0	0.175724
TPM1	119.172	3	0	0.174112
ZNF518A	11.4673	3	0.00944954	0.259165
GAS8	120.236	3	0	0.243494
SCNN1A	0.775834	3	0.855238	0.0345845
SEMA5B	11.5973	3	0.00889791	0.190395
AMHR2	10.9146	3	0.0121969	0.382057
PCLAF	6.63852	3	0.0843569	0.0689626
CNTNAP1	41.4814	3	5.16907e-09	0.180596
ITGA1	43.4941	3	1.93278e-09	0.241471
MYSM1	1.45476	3	0.692751	0.030444
PPP1R3C	56.5759	3	3.16547e-12	0.176612
NFASC	17.9983	3	0.000440194	0.195151
THADA	0.00107205	3	0.999991	0.000604136
FAM107B	22.073	3	6.29893e-05	0.206479
CSMD3	18.5735	3	0.000334923	0.302514
CRYM	83.2748	3	0	0.890155
MID2	9.74434	3	0.0208692	0.194509
NAA50	13.5846	3	0.00352879	0.0836989
ZNF81	22.8173	3	4.40842e-05	0.126627
TTC39A	6.81576	3	0.0780078	0.11521
AKAP12	12.1376	3	0.00692646	0.105245
SH2B3	6.83174	3	0.0774585	0.107306
ACSM2A	19.1455	3	0.000255093	4.74716
PLA2G4F	45.4143	3	7.55467e-10	1.11437
VGLL1	58.3823	3	1.30251e-12	1.13413
ARSD	5.91561	3	0.115789	0.0901402
SRD5A2	56.8983	3	2.70162e-12	2.01764
TNFAIP2	1.07749	3	0.782512	0.0617778
ADAMTS12	59.6558	3	6.96332e-13	0.164882
SLC29A2	22.9394	3	4.15748e-05	0.157353
FAM171B	27.5558	3	4.50145e-06	0.121423
ANKRD6	22.2418	3	5.80948e-05	0.24815
ZNRF3	4.53274	3	0.209388	0.0413732
KIFC3	9.97591	3	0.018772	0.0909627
SLC16A14	39.3577	3	1.45776e-08	0.232161
C1orf226	9.49641	3	0.0233696	0.127451
COL6A6	15.1059	3	0.00172837	0.351933
KLF9	52.343	3	2.53101e-11	0.357777
CITED4	10.3494	3	0.0158182	0.116254
BAZ2B	0.0128887	3	0.999612	0.00217037
CLMP	4.70416	3	0.194787	0.0813049
SFMBT2	13.2076	3	0.00420852	0.16746
RSPO1	45.8537	3	6.09258e-10	0.692825
SLC22A5	59.0114	3	9.55902e-13	0.243728
GIT2	2.85392	3	0.4147	0.0560941
TVP23A	9.296	3	0.0256036	0.142882
ESF1	7.12554	3	0.0680023	0.107349
CRB3	0.621033	3	0.891601	0.035375
CHCHD3	0.856889	3	0.835817	0.0205181
FAIM	24.069	3	2.41654e-05	0.117719
EPS8	37.0442	3	4.50326e-08	0.139634
CEBPD	27.3672	3	4.93077e-06	0.179743
FOLR1	7.35691	3	0.0613514	0.0808202
GPD1L	14.4037	3	0.00240409	0.151896
CELSR1	3.00463	3	0.390911	0.0351131
FARSB	25.6513	3	1.12829e-05	0.1599
COL15A1	7.92609	3	0.0475642	0.0716866
ENC1	53.6583	3	1.32703e-11	0.185937
C6orf89	2.74359	3	0.432871	0.0338807
NGFR	33.6865	3	2.30732e-07	0.239824
TRMO	24.8026	3	1.69797e-05	0.209785
RANBP17	4.29428	3	0.23139	0.0979344
NDRG1	14.8058	3	0.00199032	0.120286
SLC37A4	62.1156	3	2.07501e-13	0.197995
GTF2H1	3.83056	3	0.280352	0.0471607
EMILIN3	45.8816	3	6.00986e-10	0.227341
VWA5A	2.05	3	0.562094	0.0868717
DCAF6	0.302987	3	0.959466	0.0136271
STOX1	49.4004	3	1.07196e-10	0.424204
N6AMT1	7.71041	3	0.0523917	0.0778823
SSPN	24.7115	3	1.77406e-05	0.181132
CCL15	18.7779	3	0.00030389	4.20908
NHLRC4	37.7202	3	3.23952e-08	0.491242
SLC17A1	57.3158	3	2.20035e-12	2.36291
ZNF251	11.9604	3	0.00752002	0.0958107
MLLT3	58.3134	3	1.34737e-12	0.177199
RGCC	11.627	3	0.00877638	0.426452
PLXDC1	55.9401	3	4.32632e-12	0.327877
DENND6B	20.1869	3	0.000155257	0.124059
DCDC2B	29.6031	3	1.67254e-06	2.5988
DEGS1	0.00354323	3	0.999944	0.00115038
SNAI2	11.264	3	0.0103808	0.153325
BCL7B	18.7369	3	0.00030987	0.0884681
IFITM2	44.939	3	9.53309e-10	0.183828
SALL3	35.0979	3	1.16161e-07	1.02954
TSPEAR	63.6869	3	9.58122e-14	0.795127
C21orf58	95.4148	3	0	0.33038
NXNL2	31.5935	3	6.3746e-07	0.329739
PDGFB	7.74803	3	0.0515166	0.167135
WSCD1	30.9285	3	8.80047e-07	0.446022
COPRS	40.3833	3	8.8367e-09	0.123414
CCNB1	4.39033	3	0.222284	0.0471281
NAPRT	4.83627	3	0.184186	0.0578308
MFAP4	187.249	3	0	0.223094
PTP4A3	27.9429	3	3.73359e-06	0.114627
KDM3A	19.0327	3	0.000269176	0.1339
BTBD11	0.408133	3	0.938557	0.0339696
PLXNB1	2.99833	3	0.391883	0.0526398
PGA5	3.53076	3	0.316794	0.572767
PTPN4	15.558	3	0.00139685	0.145449
CXXC4	21.4606	3	8.44565e-05	0.196714
DNAH1	61.5899	3	2.68896e-13	0.251173
TACC1	51.014	3	4.85855e-11	0.153293
AGTR1	6.46453	3	0.091072	0.115786
ARMCX6	4.16925	3	0.243758	0.0562358
MT1X	56.8944	3	2.70683e-12	0.552103
RAD9A	0.254836	3	0.968286	0.0135575
UGDH	14.4515	3	0.00235075	0.0710212
TMEM125	3.13105	3	0.371858	0.0660346
ATP2B1	30.0939	3	1.31871e-06	0.209951
SETD6	8.23183	3	0.0414558	0.0730813
BROX	3.52319	3	0.317767	0.050009
ARHGAP29	31.4701	3	6.76757e-07	0.122523
SHISA6	5.2603	3	0.153699	0.0901285
GTSE1	4.86342	3	0.182076	0.0562958
IFNLR1	16.5419	3	0.000877818	0.295346
DNM3	26.5656	3	7.26033e-06	0.200173
LYPLAL1	28.8898	3	2.36203e-06	0.181058
SPTBN2	36.1398	3	6.99559e-08	0.399378
IDNK	0.760366	3	0.858921	0.041225
MSRB3	45.6757	3	6.64719e-10	0.258789
CXorf38	2.50173	3	0.474979	0.0513939
GALNT10	67.9858	3	1.15463e-14	0.176338
C1QTNF1	15.144	3	0.00169766	0.123007
PCDH17	63.7616	3	9.22595e-14	0.474037
C22orf23	47.4043	3	2.85118e-10	0.8263
DDAH1	7.78471	3	0.0506771	0.045683
ITGB5	13.2853	3	0.00405856	0.109522
KCNQ1	73.311	3	8.88178e-16	0.322098
TSC22D1	19.5176	3	0.000213652	0.153518
DEPRECATED_ENSG00000106538	55.3308	3	5.83644e-12	0.306858
SYT5	38.9056	3	1.81749e-08	0.762186
KNTC1	4.88572	3	0.180359	0.12198
NDUFA4	4.15947	3	0.244751	0.0642137
DHCR24	75.0364	3	3.33067e-16	0.187984
IRAK3	3.92204	3	0.270006	0.0697247
CFTR	37.0186	3	4.5598e-08	0.50118
TGFA	8.92472	3	0.0303087	0.308631
DEPRECATED_ENSG00000059804	14.5518	3	0.00224262	0.167816
ESRP2	4.4492	3	0.216867	0.132433
SLC2A1	50.5958	3	5.96475e-11	0.268162
CSTB	3.1641	3	0.367009	0.0406126
PPP1R15A	1.75099	3	0.625657	0.0334908
CLIP4	61.4578	3	2.86882e-13	0.279288
BCL3	3.37638	3	0.337153	0.0698526
LRRC17	0.259743	3	0.967413	0.011196
JAG1	44.9827	3	9.33156e-10	0.211468
GPRC5C	2.14233	3	0.543397	0.0393202
KIAA1211L	45.4434	3	7.44763e-10	0.912053
ZCCHC12	31.9039	3	5.48333e-07	0.380945
EPHA1	4.96223	3	0.174584	0.175552
CCT4	2.208	3	0.530374	0.0415146
NCKAP5	16.9859	3	0.000711463	0.223663
PEG3	0.0190699	3	0.999304	0.00238407
GLCCI1	45.2093	3	8.35208e-10	0.170821
ABCC9	35.1728	3	1.12004e-07	0.623388
RAI2	15.2569	3	0.0016098	0.213329
ZSCAN21	0.174388	3	0.981614	0.0108164
CACNA1E	59.4029	3	7.8848e-13	1.02833
CTTNBP2	26.8817	3	6.23329e-06	0.139055
FGD5	23.6299	3	2.98427e-05	0.381624
CARHSP1	66.4488	3	2.45359e-14	0.178479
SOX7	4.90847	3	0.178623	0.151865
PLAT	53.6834	3	1.31078e-11	0.159826
SIRPA	19.4802	3	0.000217495	0.176846
PADI2	76.6978	3	1.11022e-16	0.670251
BCL11A	48.8981	3	1.3713e-10	0.220452
CDHR1	59.9386	3	6.05849e-13	0.609729
TMEM47	92.886	3	0	0.249043
SLC16A10	28.7242	3	2.55908e-06	0.30743
PPA2	1.50656	3	0.680756	0.0582403
PDE4DIP	2.18155	3	0.535592	0.0593188
ADAMTSL4	11.8856	3	0.00778566	0.0705819
FSTL3	4.39897	3	0.221481	0.0517049
ZDHHC17	8.6885	3	0.0337324	0.0993981
KLHDC9	28.4893	3	2.86688e-06	0.163055
KLF15	29.0002	3	2.23925e-06	0.419629
ACACA	54.2719	3	9.81792e-12	0.18038
ECSCR	8.22132	3	0.0416525	0.183378
PPP2R5C	3.10092	3	0.376325	0.0360005
PHTF2	2.93275	3	0.402111	0.0564743
SLC25A40	13.4776	3	0.00370974	0.100966
PRPF4B	2.14188	3	0.543486	0.0461858
PLA2G5	10.3601	3	0.0157403	0.702549
GEM	10.2798	3	0.0163312	0.191321
HEYL	30.7944	3	9.39155e-07	0.11905
RAB31	16.131	3	0.00106596	0.17476
MPO	14.1311	3	0.00273203	1.27773
MLF 1.00	28.3752	3	3.02951e-06	0.176723
F3	0.047972	3	0.997245	0.00476501
MIF4GD	7.0804	3	0.0693789	0.0755729
CC2D2A	65.0619	3	4.86278e-14	0.22532
RASSF7	0.0521696	3	0.99688	0.00565877
LATS2	5.72339	3	0.125871	0.115642
SOX6	25.8687	3	1.01606e-05	0.159588
DYDC1	65.6082	3	3.71925e-14	1.02676
EXOC5	1.97226	3	0.578185	0.0294149
ATP10D	68.2949	3	9.88098e-15	0.153602
PRTN3	5.43945	3	0.142306	1.19828
BST2	27.6664	3	4.26738e-06	0.120607
TENT2	22.7866	3	4.47367e-05	0.106203
SORBS1	36.0324	3	7.37133e-08	0.164913
APOL1	19.9885	3	0.000170679	0.516593
PYCR3	8.84297	3	0.0314533	0.184745
SGCE	27.5079	3	4.60689e-06	0.116902
YWHAB	20.0112	3	0.00016884	0.286192
FSTL5	70.448	3	3.44169e-15	0.843498
CD320	10.1316	3	0.0174799	0.0851297
PELI1	27.6332	3	4.33634e-06	0.252024
EML1	9.0159	3	0.0290802	0.0909425
SCG5	26.7253	3	6.72203e-06	0.133665
RCN1	84.3147	3	0	0.173013
DEPRECATED_ENSG00000071894	4.24025	3	0.236663	0.0930394
[truncated: 6,115 more rows]
