# Supplementary material for: Spatiotemporal cellular map of the developing human reproductive tract
Source: Nature. 2025 Dec 17;650(8101):428–37. doi: 10.1038/s41586-025-09875-2 (PMC12893920; doi:10.1038/s41586-025-09875-2)
Supplement: Supplementary file 6 — Supplementary Tables 1–10. [file 41586_2025_9875_MOESM6_ESM.zip › 2024-08-16755D-s6/SupplementaryTable9_revision.xlsx]

## Sheet: CorpusSpongiosum_UrethralEpi_si
interacting_pair	partner_a	partner_b	gene_a	gene_b	interacting_cells	significant_mean
FN1_integrin_a5b1_complex	simple:P02751	complex:integrin_a5b1_complex	FN1		Corpus Spongiosum (early)_male|Corpus Spongiosum (early)_male	1.706
FBN1_integrin_a5b1_complex	simple:P35555	complex:integrin_a5b1_complex	FBN1		Corpus Spongiosum (early)_male|Corpus Spongiosum (early)_male	0.971
WNT2_FZD10_LRP5	simple:P09544	complex:FZD10_LRP5	WNT2		Corpus Spongiosum (early)_male|Corpus Spongiosum (early)_male	0.549
FN1_integrin_a8b1_complex	simple:P02751	complex:integrin_a8b1_complex	FN1		Corpus Spongiosum (early)_male|Corpus Spongiosum (early)_male	1.886
TNC_integrin_a8b1_complex	simple:P24821	complex:integrin_a8b1_complex	TNC		Corpus Spongiosum (early)_male|Corpus Spongiosum (early)_male	0.594
BMP7_ACVR_1A2A_receptor	simple:P18075	complex:ACVR_1A2A_receptor	BMP7		Corpus Spongiosum (early)_male|Corpus Spongiosum (early)_male	0.643
WNT2_FRZB	simple:P09544	simple:Q92765	WNT2	FRZB	Corpus Spongiosum (early)_male|Corpus Spongiosum (early)_male	0.554
WNT2_WIF1	simple:P09544	simple:Q9Y5W5	WNT2	WIF1	Corpus Spongiosum (early)_male|Corpus Spongiosum (early)_male	0.765
BMP7_ACVR1_BMPR2	simple:P18075	complex:ACVR1_BMPR2	BMP7		Corpus Spongiosum (early)_male|Corpus Spongiosum (early)_male	0.673
FN1_integrin_a4b1_complex	simple:P02751	complex:integrin_a4b1_complex	FN1		Corpus Spongiosum (early)_male|Corpus Spongiosum (early)_male	1.773
JAM2_integrin_a4b1_complex	simple:P57087	complex:integrin_a4b1_complex	JAM2		Corpus Spongiosum (early)_male|Corpus Spongiosum (early)_male	0.357
TNC_integrin_a4b1_complex	simple:P24821	complex:integrin_a4b1_complex	TNC		Corpus Spongiosum (early)_male|Corpus Spongiosum (early)_male	0.481
BMP7_ACVR_1A2B_receptor	simple:P18075	complex:ACVR_1A2B_receptor	BMP7		Corpus Spongiosum (early)_male|Corpus Spongiosum (early)_male	0.667
VCAM1_integrin_a4b1_complex	simple:P19320	complex:integrin_a4b1_complex	VCAM1		Corpus Spongiosum (early)_male|Corpus Spongiosum (early)_male	0.292
NCAM1_FGFR1	simple:P13591	simple:P11362	NCAM1	FGFR1	Corpus Spongiosum (early)_male|Corpus Spongiosum (early)_male	1.461
VCAM1_integrin_a9b1_complex	simple:P19320	complex:integrin_a9b1_complex	VCAM1		Corpus Spongiosum (early)_male|Corpus Spongiosum (early)_male	0.4
PDGFD_PDGFRB	simple:Q9GZP0	simple:P09619	PDGFD	PDGFRB	Corpus Spongiosum (early)_male|Corpus Spongiosum (early)_male	1.017
PDGFD_PDGFR_complex	simple:Q9GZP0	complex:PDGFR_complex	PDGFD		Corpus Spongiosum (early)_male|Corpus Spongiosum (early)_male	1.017
VEGFA_NRP2	simple:P15692	simple:O60462	VEGFA	NRP2	Corpus Spongiosum (early)_male|Corpus Spongiosum (early)_male	0.579
TNC_integrin_a9b1_complex	simple:P24821	complex:integrin_a9b1_complex	TNC		Corpus Spongiosum (early)_male|Corpus Spongiosum (early)_male	0.589
WNT16_SFRP1	simple:Q9UBV4	simple:Q8N474	WNT16	SFRP1	Corpus Spongiosum (early)_male|Corpus Spongiosum (early)_male	1.776
FN1_integrin_aVb1_complex	simple:P02751	complex:integrin_aVb1_complex	FN1		Corpus Spongiosum (early)_male|Corpus Spongiosum (early)_male	1.868
WNT2_SFRP2	simple:P09544	simple:Q96HF1	WNT2	SFRP2	Corpus Spongiosum (early)_male|Corpus Spongiosum (early)_male	3.242
WNT2_FZD10_LRP6	simple:P09544	complex:FZD10_LRP6	WNT2		Corpus Spongiosum (early)_male|Corpus Spongiosum (early)_male	0.549
WNT2_FZD2_LRP5	simple:P09544	complex:FZD2_LRP5	WNT2		Corpus Spongiosum (early)_male|Corpus Spongiosum (early)_male	0.56
WNT2_FZD2_LRP6	simple:P09544	complex:FZD2_LRP6	WNT2		Corpus Spongiosum (early)_male|Corpus Spongiosum (early)_male	0.764
WNT2_SFRP1	simple:P09544	simple:Q8N474	WNT2	SFRP1	Corpus Spongiosum (early)_male|Corpus Spongiosum (early)_male	1.923
WNT11_SFRP1	simple:O96014	simple:Q8N474	WNT11	SFRP1	Corpus Spongiosum (early)_male|Corpus Spongiosum (early)_male	2.064
NTN1_DCC	simple:O95631	simple:P43146	NTN1	DCC	Corpus Spongiosum (early)_male|Corpus Spongiosum (early)_male	0.58
TGFB2_TGFBR3	simple:P61812	simple:Q03167	TGFB2	TGFBR3	Corpus Spongiosum (early)_male|Corpus Spongiosum (early)_male	0.886
EFNB3_EPHB4	simple:Q15768	simple:P54760	EFNB3	EPHB4	Corpus Spongiosum (early)_male|Corpus Spongiosum (early)_male	0.407
EFNB3_EPHB3	simple:Q15768	simple:P54753	EFNB3	EPHB3	Corpus Spongiosum (early)_male|Corpus Spongiosum (early)_male	0.506
JAG1_CD46	simple:P78504	simple:P15529	JAG1	CD46	Corpus Spongiosum (early)_male|Corpus Spongiosum (early)_male	0.71
PTPRS_NTRK3	simple:Q13332	simple:Q16288	PTPRS	NTRK3	Corpus Spongiosum (early)_male|Corpus Spongiosum (early)_male	0.626
JAG1_NOTCH3	simple:P78504	simple:Q9UM47	JAG1	NOTCH3	Corpus Spongiosum (early)_male|Corpus Spongiosum (early)_male	0.498
GJC1_GJA1	simple:P36383	simple:P17302	GJC1	GJA1	Corpus Spongiosum (early)_male|Corpus Spongiosum (early)_male	0.981
PDGFC_PDGFRA	simple:Q9NRA1	simple:P16234	PDGFC	PDGFRA	Corpus Spongiosum (early)_male|Corpus Spongiosum (early)_male	2.025
NLGN4Y_NRXN1	simple:Q8NFZ3	simple:Q9ULB1	NLGN4Y	NRXN1	Corpus Spongiosum (early)_male|Corpus Spongiosum (early)_male	0.271
FGF2_FGFR2	simple:P09038	simple:P21802	FGF2	FGFR2	Corpus Spongiosum (early)_male|Corpus Spongiosum (early)_male	0.82
WNT2_FZD3_LRP6	simple:P09544	complex:FZD3_LRP6	WNT2		Corpus Spongiosum (early)_male|Corpus Spongiosum (early)_male	0.568
WNT2_FZD1_LRP5	simple:P09544	complex:FZD1_LRP5	WNT2		Corpus Spongiosum (early)_male|Corpus Spongiosum (early)_male	0.56
LRRC4B_PTPRS	simple:Q9NT99	simple:Q13332	LRRC4B	PTPRS	Corpus Spongiosum (early)_male|Corpus Spongiosum (early)_male	0.524
LRFN5_PTPRS	simple:Q96NI6	simple:Q13332	LRFN5	PTPRS	Corpus Spongiosum (early)_male|Corpus Spongiosum (early)_male	0.486
WNT2_FZD3_LRP5	simple:P09544	complex:FZD3_LRP5	WNT2		Corpus Spongiosum (early)_male|Corpus Spongiosum (early)_male	0.56
Dihydrotestosterone_bySRD5A1_AR	complex:Dihydrotestosterone_bySRD5A1	simple:P10275		AR	Corpus Spongiosum (early)_male|Corpus Spongiosum (early)_male	1.294
Dihydrotestosterone_bySRD5A2_AR	complex:Dihydrotestosterone_bySRD5A2	simple:P10275		AR	Corpus Spongiosum (early)_male|Corpus Spongiosum (early)_male	1.763
WNT2_FZD1_LRP6	simple:P09544	complex:FZD1_LRP6	WNT2		Corpus Spongiosum (early)_male|Corpus Spongiosum (early)_male	0.627
BMP7_BMR1A_AVR2B	simple:P18075	complex:BMR1A_AVR2B	BMP7		Corpus Spongiosum (early)_male|Corpus Spongiosum (early)_male	0.667
WNT2_FZD7_LRP6	simple:P09544	complex:FZD7_LRP6	WNT2		Corpus Spongiosum (early)_male|Corpus Spongiosum (early)_male	0.647
WNT4_SFRP1	simple:P56705	simple:Q8N474	WNT4	SFRP1	Corpus Spongiosum (early)_male|Corpus Spongiosum (early)_male	1.582
WNT5A_SFRP1	simple:P41221	simple:Q8N474	WNT5A	SFRP1	Corpus Spongiosum (early)_male|Corpus Spongiosum (early)_male	2.331
IGF1_IGF1R_enhancerComGPC3	simple:P05019	complex:IGF1R_enhancerComGPC3	IGF1		Corpus Spongiosum (early)_male|Corpus Spongiosum (early)_male	0.814
LRFN5_PTPRD	simple:Q96NI6	simple:P23468	LRFN5	PTPRD	Corpus Spongiosum (early)_male|Corpus Spongiosum (early)_male	0.571
LRRC4B_PTPRD	simple:Q9NT99	simple:P23468	LRRC4B	PTPRD	Corpus Spongiosum (early)_male|Corpus Spongiosum (early)_male	0.609
NLGN3_PTPRD	simple:Q9NZ94	simple:P23468	NLGN3	PTPRD	Corpus Spongiosum (early)_male|Corpus Spongiosum (early)_male	0.553
WNT2_FZD7_LRP5	simple:P09544	complex:FZD7_LRP5	WNT2		Corpus Spongiosum (early)_male|Corpus Spongiosum (early)_male	0.56
EFNB2_EPHB4	simple:P52799	simple:P54760	EFNB2	EPHB4	Corpus Spongiosum (early)_male|Corpus Spongiosum (early)_male	1.241
JAG1_VASN	simple:P78504	simple:Q6EMK4	JAG1	VASN	Corpus Spongiosum (early)_male|Corpus Spongiosum (early)_male	0.901
EFNB1_EPHB2	simple:P98172	simple:P29323	EFNB1	EPHB2	Corpus Spongiosum (early)_male|Corpus Spongiosum (early)_male	0.528
BMP7_BMPR1A_BMPR2	simple:P18075	complex:BMPR1A_BMPR2	BMP7		Corpus Spongiosum (early)_male|Corpus Spongiosum (early)_male	0.868
integrin_aVb1_complex_ADGRE5	complex:integrin_aVb1_complex	simple:P48960		ADGRE5	Corpus Spongiosum (early)_male|Corpus Spongiosum (early)_male	0.398
BMP7_BMR1A_ACR2A	simple:P18075	complex:BMR1A_ACR2A	BMP7		Corpus Spongiosum (early)_male|Corpus Spongiosum (early)_male	0.643
EFNB2_EPHB3	simple:P52799	simple:P54753	EFNB2	EPHB3	Corpus Spongiosum (early)_male|Corpus Spongiosum (early)_male	1.34
EFNB1_EPHB3	simple:P98172	simple:P54753	EFNB1	EPHB3	Corpus Spongiosum (early)_male|Corpus Spongiosum (early)_male	0.702
WNT5A_ROR2	simple:P41221	simple:Q01974	WNT5A	ROR2	Corpus Spongiosum (early)_male|Corpus Spongiosum (early)_male	1.409
TGFB1_TGFBR3	simple:P01137	simple:Q03167	TGFB1	TGFBR3	Corpus Spongiosum (early)_male|Corpus Spongiosum (early)_male	0.959
EFNB1_EPHB6	simple:P98172	simple:O15197	EFNB1	EPHB6	Corpus Spongiosum (early)_male|Corpus Spongiosum (early)_male	0.414
atRetinoicAcid_byALDH1A1_RAreceptor_RXRB	complex:atRetinoicAcid_byALDH1A1	complex:RAreceptor_RXRB			Corpus Spongiosum (early)_male|Corpus Spongiosum (early)_male	0.318
atRetinoicAcid_byALDH1A1_RAreceptor_RARB	complex:atRetinoicAcid_byALDH1A1	complex:RAreceptor_RARB			Corpus Spongiosum (early)_male|Corpus Spongiosum (early)_male	0.246
atRetinoicAcid_byALDH1A1_RAreceptor_RXRA	complex:atRetinoicAcid_byALDH1A1	complex:RAreceptor_RXRA			Corpus Spongiosum (early)_male|Corpus Spongiosum (early)_male	0.309
atRetinoicAcid_byALDH1A1_RAreceptor_RARB_RXRB	complex:atRetinoicAcid_byALDH1A1	complex:RAreceptor_RARB_RXRB			Corpus Spongiosum (early)_male|Corpus Spongiosum (early)_male	0.246
Dihydrotestosterone_bySRD5A3_AR	complex:Dihydrotestosterone_bySRD5A3	simple:P10275		AR	Corpus Spongiosum (early)_male|Corpus Spongiosum (early)_male	1.292
atRetinoicAcid_byALDH1A1_RAreceptor_RARG	complex:atRetinoicAcid_byALDH1A1	complex:RAreceptor_RARG			Corpus Spongiosum (early)_male|Corpus Spongiosum (early)_male	1.234
Testosterone_byHSD17B12_AR	complex:Testosterone_byHSD17B12	simple:P10275		AR	Corpus Spongiosum (early)_male|Corpus Spongiosum (early)_male	1.426
atRetinoicAcid_byALDH1A1_RAreceptor_RARA_RXRA	complex:atRetinoicAcid_byALDH1A1	complex:RAreceptor_RARA_RXRA			Corpus Spongiosum (early)_male|Corpus Spongiosum (early)_male	0.309
APP_TNFRSF21	simple:P05067	simple:O75509	APP	TNFRSF21	Corpus Spongiosum (early)_male|Corpus Spongiosum (early)_male	1.419
VEGFA_NRP1	simple:P15692	simple:O14786	VEGFA	NRP1	Corpus Spongiosum (early)_male|Corpus Spongiosum (early)_male	0.556
atRetinoicAcid_byALDH1A1_RAreceptor_RARA	complex:atRetinoicAcid_byALDH1A1	complex:RAreceptor_RARA			Corpus Spongiosum (early)_male|Corpus Spongiosum (early)_male	0.397
EFNB1_EPHA4	simple:P98172	simple:P54764	EFNB1	EPHA4	Corpus Spongiosum (early)_male|Corpus Spongiosum (early)_male	0.472
IGF1_IGF1R	simple:P05019	simple:P08069	IGF1	IGF1R	Corpus Spongiosum (early)_male|Corpus Spongiosum (early)_male	0.814
IGF2_IGF1R	simple:P01344	simple:P08069	IGF2	IGF1R	Corpus Spongiosum (early)_male|Corpus Spongiosum (early)_male	2.215
IGF2_IGF2R	simple:P01344	simple:P11717	IGF2	IGF2R	Corpus Spongiosum (early)_male|Corpus Spongiosum (early)_male	2.198
DLK1_NOTCH2	simple:P80370	simple:Q04721	DLK1	NOTCH2	Corpus Spongiosum (early)_male|Corpus Spongiosum (early)_male	2.624
JAG1_NOTCH2	simple:P78504	simple:Q04721	JAG1	NOTCH2	Corpus Spongiosum (early)_male|Corpus Spongiosum (early)_male	0.806
atRetinoicAcid_byALDH1A3_RAreceptor_RARB_RXRB	complex:atRetinoicAcid_byALDH1A3	complex:RAreceptor_RARB_RXRB			Corpus Spongiosum (early)_male|Corpus Spongiosum (early)_male	0.211
atRetinoicAcid_byALDH1A3_RAreceptor_RARB	complex:atRetinoicAcid_byALDH1A3	complex:RAreceptor_RARB			Corpus Spongiosum (early)_male|Corpus Spongiosum (early)_male	0.211
EFNB1_EPHB4	simple:P98172	simple:P54760	EFNB1	EPHB4	Corpus Spongiosum (early)_male|Corpus Spongiosum (early)_male	0.604
atRetinoicAcid_byALDH1A3_RAreceptor_RXRB	complex:atRetinoicAcid_byALDH1A3	complex:RAreceptor_RXRB			Corpus Spongiosum (early)_male|Corpus Spongiosum (early)_male	0.283
atRetinoicAcid_byALDH1A3_RAreceptor_RARA_RXRA	complex:atRetinoicAcid_byALDH1A3	complex:RAreceptor_RARA_RXRA			Corpus Spongiosum (early)_male|Corpus Spongiosum (early)_male	0.274
GJA1_GJA1	simple:P17302	simple:P17302	GJA1	GJA1	Corpus Spongiosum (early)_male|Corpus Spongiosum (early)_male	1.775
atRetinoicAcid_byALDH1A3_RAreceptor_RXRA	complex:atRetinoicAcid_byALDH1A3	complex:RAreceptor_RXRA			Corpus Spongiosum (early)_male|Corpus Spongiosum (early)_male	0.274
atRetinoicAcid_byALDH1A3_RAreceptor_RARG	complex:atRetinoicAcid_byALDH1A3	complex:RAreceptor_RARG			Corpus Spongiosum (early)_male|Corpus Spongiosum (early)_male	1.199
atRetinoicAcid_byALDH1A3_RAreceptor_RARA	complex:atRetinoicAcid_byALDH1A3	complex:RAreceptor_RARA			Corpus Spongiosum (early)_male|Corpus Spongiosum (early)_male	0.362
SLITRK6_PTPRS	simple:Q9H5Y7	simple:Q13332	SLITRK6	PTPRS	Corpus Spongiosum (early)_male|Corpus Spongiosum (early)_male	1.139
BMP5_BMPR1A_BMPR2	simple:P22003	complex:BMPR1A_BMPR2	BMP5		Corpus Spongiosum (early)_male|Urethral Umbrella Epi_male	0.765
WNT2_FZD6_LRP5	simple:P09544	complex:FZD6_LRP5	WNT2		Corpus Spongiosum (early)_male|Urethral Umbrella Epi_male	0.57
THY1_ADGRE5	simple:P04216	simple:P48960	THY1	ADGRE5	Corpus Spongiosum (early)_male|Urethral Umbrella Epi_male	0.694
BMP5_BMR1A_ACR2A	simple:P22003	complex:BMR1A_ACR2A	BMP5		Corpus Spongiosum (early)_male|Urethral Umbrella Epi_male	0.765
NCAM1_AGRN	simple:P13591	simple:O00468	NCAM1	AGRN	Corpus Spongiosum (early)_male|Urethral Umbrella Epi_male	0.781
GDF11_ACVR_1B2A_receptor	simple:O95390	complex:ACVR_1B2A_receptor	GDF11		Corpus Spongiosum (early)_male|Urethral Umbrella Epi_male	0.222
GDF11_TGFR_AVR2A	simple:O95390	complex:TGFR_AVR2A	GDF11		Corpus Spongiosum (early)_male|Urethral Umbrella Epi_male	0.173
LPAR1_ADGRE5	simple:Q92633	simple:P48960	LPAR1	ADGRE5	Corpus Spongiosum (early)_male|Urethral Umbrella Epi_male	1.029
APP_SORL1	simple:P05067	simple:Q92673	APP	SORL1	Corpus Spongiosum (early)_male|Urethral Umbrella Epi_male	1.746
APP_CD74	simple:P05067	simple:P04233	APP	CD74	Corpus Spongiosum (early)_male|Urethral Umbrella Epi_male	1.443
LRRC4B_PTPRF	simple:Q9NT99	simple:P10586	LRRC4B	PTPRF	Corpus Spongiosum (early)_male|Urethral Umbrella Epi_male	0.834
LRRC4C_PTPRF	simple:Q9HCJ2	simple:P10586	LRRC4C	PTPRF	Corpus Spongiosum (early)_male|Urethral Umbrella Epi_male	0.841
LRFN5_PTPRF	simple:Q96NI6	simple:P10586	LRFN5	PTPRF	Corpus Spongiosum (early)_male|Urethral Umbrella Epi_male	0.796
SEMA3A_NRP1	simple:Q14563	simple:O14786	SEMA3A	NRP1	Corpus Spongiosum (early)_male|Urethral Umbrella Epi_male	0.872
JAG1_NOTCH1	simple:P78504	simple:P46531	JAG1	NOTCH1	Corpus Spongiosum (early)_male|Urethral Umbrella Epi_male	0.388
TNFSF12_TNFRSF12A	simple:O43508	simple:Q9NP84	TNFSF12	TNFRSF12A	Corpus Spongiosum (early)_male|Urethral Umbrella Epi_male	0.914
EFNA2_EPHA7	simple:O43921	simple:Q15375	EFNA2	EPHA7	Corpus Spongiosum (early)_male|Urethral Umbrella Epi_male	0.162
LRRTM1_NRXN3	simple:Q86UE6	simple:Q9HDB5	LRRTM1	NRXN3	Corpus Spongiosum (early)_male|Urethral Umbrella Epi_male	0.588
WNT2_FZD6_LRP6	simple:P09544	complex:FZD6_LRP6	WNT2		Corpus Spongiosum (early)_male|Urethral Umbrella Epi_male	0.56
NLGN2_NRXN3	simple:Q8NFZ4	simple:Q9HDB5	NLGN2	NRXN3	Corpus Spongiosum (early)_male|Urethral Umbrella Epi_male	0.665
NRG2_ERBB4	simple:O14511	simple:Q15303	NRG2	ERBB4	Corpus Spongiosum (early)_male|Urethral Umbrella Epi_male	0.312
NLGN3_NRXN3	simple:Q9NZ94	simple:Q9HDB5	NLGN3	NRXN3	Corpus Spongiosum (early)_male|Urethral Umbrella Epi_male	0.589
NLGN4X_NRXN3	simple:Q8N0W4	simple:Q9HDB5	NLGN4X	NRXN3	Corpus Spongiosum (early)_male|Urethral Umbrella Epi_male	0.727
TGM2_ADGRG1	simple:P21980	simple:Q9Y653	TGM2	ADGRG1	Corpus Spongiosum (early)_male|Urethral Umbrella Epi_male	0.453
integrin_aVb1_complex_ADGRE2	complex:integrin_aVb1_complex	simple:Q9UHX3		ADGRE2	Corpus Spongiosum (early)_male|Urethral Umbrella Epi_male	0.376
SEMA3A_PlexinA3_complex1	simple:Q14563	complex:PlexinA3_complex1	SEMA3A		Corpus Spongiosum (early)_male|Urethral Umbrella Epi_male	0.795
SEMA6A_PlexinA2_complex1	simple:Q9H2E6	complex:PlexinA2_complex1	SEMA6A		Corpus Spongiosum (early)_male|Urethral Umbrella Epi_male	0.257
SEMA3A_PlexinA2_complex1	simple:Q14563	complex:PlexinA2_complex1	SEMA3A		Corpus Spongiosum (early)_male|Urethral Umbrella Epi_male	0.859
SEMA3A_PlexinA1_complex3	simple:Q14563	complex:PlexinA1_complex3	SEMA3A		Corpus Spongiosum (early)_male|Urethral Umbrella Epi_male	0.798
COL4A2_ADGRG6	simple:P08572	simple:Q86SQ4	COL4A2	ADGRG6	Corpus Spongiosum (early)_male|Urethral Umbrella Epi_male	1.17
NLGN4Y_NRXN3	simple:Q8NFZ3	simple:Q9HDB5	NLGN4Y	NRXN3	Corpus Spongiosum (early)_male|Urethral Umbrella Epi_male	0.653
NLGN1_NRXN3	simple:Q8N2Q7	simple:Q9HDB5	NLGN1	NRXN3	Corpus Spongiosum (early)_male|Urethral Umbrella Epi_male	0.865
JAG1_CD46	simple:P78504	simple:P15529	JAG1	CD46	Corpus Spongiosum (early)_male|Urethral Umbrella Epi_male	1.892
JAG1_NOTCH3	simple:P78504	simple:Q9UM47	JAG1	NOTCH3	Corpus Spongiosum (early)_male|Urethral Umbrella Epi_male	0.63
PGF_NRP1	simple:P49763	simple:O14786	PGF	NRP1	Corpus Spongiosum (early)_male|Urethral Umbrella Epi_male	0.373
CLSTN1_NRXN3	simple:O94985	simple:Q9HDB5	CLSTN1	NRXN3	Corpus Spongiosum (early)_male|Urethral Umbrella Epi_male	0.756
FGF2_FGFR2	simple:P09038	simple:P21802	FGF2	FGFR2	Corpus Spongiosum (early)_male|Urethral Umbrella Epi_male	0.415
Cholesterol_byLIPA_RORA	complex:Cholesterol_byLIPA	simple:P35398		RORA	Corpus Spongiosum (early)_male|Urethral Umbrella Epi_male	0.398
EFNA4_EPHA7	simple:P52798	simple:Q15375	EFNA4	EPHA7	Corpus Spongiosum (early)_male|Urethral Umbrella Epi_male	0.179
EFNB1_EPHA2	simple:P98172	simple:P29317	EFNB1	EPHA2	Corpus Spongiosum (early)_male|Urethral Umbrella Epi_male	0.81
WNT2_FZD3_LRP6	simple:P09544	complex:FZD3_LRP6	WNT2		Corpus Spongiosum (early)_male|Urethral Umbrella Epi_male	0.544
WNT2_FZD1_LRP5	simple:P09544	complex:FZD1_LRP5	WNT2		Corpus Spongiosum (early)_male|Urethral Umbrella Epi_male	0.553
LRRC4B_PTPRS	simple:Q9NT99	simple:Q13332	LRRC4B	PTPRS	Corpus Spongiosum (early)_male|Urethral Umbrella Epi_male	0.314
LRFN5_PTPRS	simple:Q96NI6	simple:Q13332	LRFN5	PTPRS	Corpus Spongiosum (early)_male|Urethral Umbrella Epi_male	0.276
WNT2_FZD3_LRP5	simple:P09544	complex:FZD3_LRP5	WNT2		Corpus Spongiosum (early)_male|Urethral Umbrella Epi_male	0.544
APLP2_PIGR	simple:Q06481	simple:P01833	APLP2	PIGR	Corpus Spongiosum (early)_male|Urethral Umbrella Epi_male	0.887
Dihydrotestosterone_bySRD5A1_AR	complex:Dihydrotestosterone_bySRD5A1	simple:P10275		AR	Corpus Spongiosum (early)_male|Urethral Umbrella Epi_male	0.289
Dihydrotestosterone_bySRD5A2_AR	complex:Dihydrotestosterone_bySRD5A2	simple:P10275		AR	Corpus Spongiosum (early)_male|Urethral Umbrella Epi_male	0.758
BMP4_BMR1A_ACR2A	simple:P12644	complex:BMR1A_ACR2A	BMP4		Corpus Spongiosum (early)_male|Urethral Umbrella Epi_male	0.629
WNT2_FZD1_LRP6	simple:P09544	complex:FZD1_LRP6	WNT2		Corpus Spongiosum (early)_male|Urethral Umbrella Epi_male	0.553
BMP7_BMR1A_AVR2B	simple:P18075	complex:BMR1A_AVR2B	BMP7		Corpus Spongiosum (early)_male|Urethral Umbrella Epi_male	0.642
BMP4_BMPR1A_BMPR2	simple:P12644	complex:BMPR1A_BMPR2	BMP4		Corpus Spongiosum (early)_male|Urethral Umbrella Epi_male	0.629
DAG1_NRXN3	simple:Q14118	simple:Q9HDB5	DAG1	NRXN3	Corpus Spongiosum (early)_male|Urethral Umbrella Epi_male	0.592
WNT2_FZD7_LRP6	simple:P09544	complex:FZD7_LRP6	WNT2		Corpus Spongiosum (early)_male|Urethral Umbrella Epi_male	0.56
COL26A1_integrin_a2b1_complex	simple:Q96A83	complex:integrin_a2b1_complex	COL26A1		Corpus Spongiosum (early)_male|Urethral Umbrella Epi_male	0.776
CD55_ADGRE5	simple:P08174	simple:P48960	CD55	ADGRE5	Corpus Spongiosum (early)_male|Urethral Umbrella Epi_male	0.538
HLA-E_VSIR	simple:P13747	simple:Q9H7M9	HLA-E	VSIR	Corpus Spongiosum (early)_male|Urethral Umbrella Epi_male	0.804
COL4A2_integrin_a2b1_complex	simple:P08572	complex:integrin_a2b1_complex	COL4A2		Corpus Spongiosum (early)_male|Urethral Umbrella Epi_male	0.644
LPAR3_ADGRE5	simple:Q9UBY5	simple:P48960	LPAR3	ADGRE5	Corpus Spongiosum (early)_male|Urethral Umbrella Epi_male	0.334
LPAR2_ADGRE5	simple:Q9HBW0	simple:P48960	LPAR2	ADGRE5	Corpus Spongiosum (early)_male|Urethral Umbrella Epi_male	0.515
COL5A1_integrin_a2b1_complex	simple:P20908	complex:integrin_a2b1_complex	COL5A1		Corpus Spongiosum (early)_male|Urethral Umbrella Epi_male	1.779
COL5A2_integrin_a2b1_complex	simple:P05997	complex:integrin_a2b1_complex	COL5A2		Corpus Spongiosum (early)_male|Urethral Umbrella Epi_male	3.682
COL6A3_integrin_a2b1_complex	simple:P12111	complex:integrin_a2b1_complex	COL6A3		Corpus Spongiosum (early)_male|Urethral Umbrella Epi_male	1.519
LRFN5_PTPRD	simple:Q96NI6	simple:P23468	LRFN5	PTPRD	Corpus Spongiosum (early)_male|Urethral Umbrella Epi_male	0.94
COL13A1_integrin_a2b1_complex	simple:Q5TAT6	complex:integrin_a2b1_complex	COL13A1		Corpus Spongiosum (early)_male|Urethral Umbrella Epi_male	0.718
COL3A1_ADGRG1	simple:P02461	simple:Q9Y653	COL3A1	ADGRG1	Corpus Spongiosum (early)_male|Urethral Umbrella Epi_male	38.024
LRRC4B_PTPRD	simple:Q9NT99	simple:P23468	LRRC4B	PTPRD	Corpus Spongiosum (early)_male|Urethral Umbrella Epi_male	0.978
NLGN3_PTPRD	simple:Q9NZ94	simple:P23468	NLGN3	PTPRD	Corpus Spongiosum (early)_male|Urethral Umbrella Epi_male	0.921
WNT2_FZD7_LRP5	simple:P09544	complex:FZD7_LRP5	WNT2		Corpus Spongiosum (early)_male|Urethral Umbrella Epi_male	0.57
SLIT2_ROBO1	simple:O94813	simple:Q9Y6N7	SLIT2	ROBO1	Corpus Spongiosum (early)_male|Urethral Umbrella Epi_male	1.007
JAG1_VASN	simple:P78504	simple:Q6EMK4	JAG1	VASN	Corpus Spongiosum (early)_male|Urethral Umbrella Epi_male	0.403
EFNB1_EPHB2	simple:P98172	simple:P29323	EFNB1	EPHB2	Corpus Spongiosum (early)_male|Urethral Umbrella Epi_male	0.35
BMP7_BMPR1A_BMPR2	simple:P18075	complex:BMPR1A_BMPR2	BMP7		Corpus Spongiosum (early)_male|Urethral Umbrella Epi_male	0.726
EFNA5_EPHA7	simple:P52803	simple:Q15375	EFNA5	EPHA7	Corpus Spongiosum (early)_male|Urethral Umbrella Epi_male	0.228
IGF1_integrin_a6b4_complex	simple:P05019	complex:integrin_a6b4_complex	IGF1		Corpus Spongiosum (early)_male|Urethral Umbrella Epi_male	0.693
integrin_aVb1_complex_ADGRE5	complex:integrin_aVb1_complex	simple:P48960		ADGRE5	Corpus Spongiosum (early)_male|Urethral Umbrella Epi_male	0.563
COL3A1_integrin_a2b1_complex	simple:P02461	complex:integrin_a2b1_complex	COL3A1		Corpus Spongiosum (early)_male|Urethral Umbrella Epi_male	37.918
COL6A2_integrin_a2b1_complex	simple:P12110	complex:integrin_a2b1_complex	COL6A2		Corpus Spongiosum (early)_male|Urethral Umbrella Epi_male	3.74
BMP7_BMR1A_ACR2A	simple:P18075	complex:BMR1A_ACR2A	BMP7		Corpus Spongiosum (early)_male|Urethral Umbrella Epi_male	0.726
VEGFB_NRP1	simple:P49765	simple:O14786	VEGFB	NRP1	Corpus Spongiosum (early)_male|Urethral Umbrella Epi_male	0.715
EFNB1_EPHB3	simple:P98172	simple:P54753	EFNB1	EPHB3	Corpus Spongiosum (early)_male|Urethral Umbrella Epi_male	0.372
WNT5A_ROR2	simple:P41221	simple:Q01974	WNT5A	ROR2	Corpus Spongiosum (early)_male|Urethral Umbrella Epi_male	1.005
EFNB1_EPHB6	simple:P98172	simple:O15197	EFNB1	EPHB6	Corpus Spongiosum (early)_male|Urethral Umbrella Epi_male	0.367
atRetinoicAcid_byALDH1A1_RAreceptor_RXRB	complex:atRetinoicAcid_byALDH1A1	complex:RAreceptor_RXRB			Corpus Spongiosum (early)_male|Urethral Umbrella Epi_male	0.256
atRetinoicAcid_byALDH1A1_RAreceptor_RARB	complex:atRetinoicAcid_byALDH1A1	complex:RAreceptor_RARB			Corpus Spongiosum (early)_male|Urethral Umbrella Epi_male	0.296
atRetinoicAcid_byALDH1A1_RAreceptor_RXRA	complex:atRetinoicAcid_byALDH1A1	complex:RAreceptor_RXRA			Corpus Spongiosum (early)_male|Urethral Umbrella Epi_male	0.568
atRetinoicAcid_byALDH1A1_RAreceptor_RARB_RXRB	complex:atRetinoicAcid_byALDH1A1	complex:RAreceptor_RARB_RXRB			Corpus Spongiosum (early)_male|Urethral Umbrella Epi_male	0.256
Dihydrotestosterone_bySRD5A3_AR	complex:Dihydrotestosterone_bySRD5A3	simple:P10275		AR	Corpus Spongiosum (early)_male|Urethral Umbrella Epi_male	0.287
atRetinoicAcid_byALDH1A1_RAreceptor_RARG	complex:atRetinoicAcid_byALDH1A1	complex:RAreceptor_RARG			Corpus Spongiosum (early)_male|Urethral Umbrella Epi_male	0.491
Testosterone_byHSD17B12_AR	complex:Testosterone_byHSD17B12	simple:P10275		AR	Corpus Spongiosum (early)_male|Urethral Umbrella Epi_male	0.421
atRetinoicAcid_byALDH1A1_RAreceptor_RARA_RXRA	complex:atRetinoicAcid_byALDH1A1	complex:RAreceptor_RARA_RXRA			Corpus Spongiosum (early)_male|Urethral Umbrella Epi_male	0.228
APP_TNFRSF21	simple:P05067	simple:O75509	APP	TNFRSF21	Corpus Spongiosum (early)_male|Urethral Umbrella Epi_male	1.88
VEGFA_NRP1	simple:P15692	simple:O14786	VEGFA	NRP1	Corpus Spongiosum (early)_male|Urethral Umbrella Epi_male	0.596
atRetinoicAcid_byALDH1A1_RAreceptor_RARA	complex:atRetinoicAcid_byALDH1A1	complex:RAreceptor_RARA			Corpus Spongiosum (early)_male|Urethral Umbrella Epi_male	0.228
EFNB1_EPHA4	simple:P98172	simple:P54764	EFNB1	EPHA4	Corpus Spongiosum (early)_male|Urethral Umbrella Epi_male	0.405
IGF1_IGF1R	simple:P05019	simple:P08069	IGF1	IGF1R	Corpus Spongiosum (early)_male|Urethral Umbrella Epi_male	0.83
BMP2_BMPR1A_BMPR2	simple:P12643	complex:BMPR1A_BMPR2	BMP2		Corpus Spongiosum (early)_male|Urethral Umbrella Epi_male	0.437
IGF2_IGF1R	simple:P01344	simple:P08069	IGF2	IGF1R	Corpus Spongiosum (early)_male|Urethral Umbrella Epi_male	2.231
COL6A1_integrin_a2b1_complex	simple:P12109	complex:integrin_a2b1_complex	COL6A1		Corpus Spongiosum (early)_male|Urethral Umbrella Epi_male	1.903
BMP2_BMR1A_ACR2A	simple:P12643	complex:BMR1A_ACR2A	BMP2		Corpus Spongiosum (early)_male|Urethral Umbrella Epi_male	0.437
IGF2_IGF2R	simple:P01344	simple:P11717	IGF2	IGF2R	Corpus Spongiosum (early)_male|Urethral Umbrella Epi_male	2.118
DLK1_NOTCH2	simple:P80370	simple:Q04721	DLK1	NOTCH2	Corpus Spongiosum (early)_male|Urethral Umbrella Epi_male	2.549
JAG1_NOTCH2	simple:P78504	simple:Q04721	JAG1	NOTCH2	Corpus Spongiosum (early)_male|Urethral Umbrella Epi_male	0.731
atRetinoicAcid_byALDH1A3_RAreceptor_RARB_RXRB	complex:atRetinoicAcid_byALDH1A3	complex:RAreceptor_RARB_RXRB			Corpus Spongiosum (early)_male|Urethral Umbrella Epi_male	0.221
atRetinoicAcid_byALDH1A3_RAreceptor_RARB	complex:atRetinoicAcid_byALDH1A3	complex:RAreceptor_RARB			Corpus Spongiosum (early)_male|Urethral Umbrella Epi_male	0.261
EFNB1_EPHB4	simple:P98172	simple:P54760	EFNB1	EPHB4	Corpus Spongiosum (early)_male|Urethral Umbrella Epi_male	0.378
IGFBP3_TMEM219	simple:P17936	simple:Q86XT9	IGFBP3	TMEM219	Corpus Spongiosum (early)_male|Urethral Umbrella Epi_male	1.829
atRetinoicAcid_byALDH1A3_RAreceptor_RXRB	complex:atRetinoicAcid_byALDH1A3	complex:RAreceptor_RXRB			Corpus Spongiosum (early)_male|Urethral Umbrella Epi_male	0.221
atRetinoicAcid_byALDH1A3_RAreceptor_RARA_RXRA	complex:atRetinoicAcid_byALDH1A3	complex:RAreceptor_RARA_RXRA			Corpus Spongiosum (early)_male|Urethral Umbrella Epi_male	0.193
GJA1_GJA1	simple:P17302	simple:P17302	GJA1	GJA1	Corpus Spongiosum (early)_male|Urethral Umbrella Epi_male	0.99
atRetinoicAcid_byALDH1A3_RAreceptor_RXRA	complex:atRetinoicAcid_byALDH1A3	complex:RAreceptor_RXRA			Corpus Spongiosum (early)_male|Urethral Umbrella Epi_male	0.533
atRetinoicAcid_byALDH1A3_RAreceptor_RARG	complex:atRetinoicAcid_byALDH1A3	complex:RAreceptor_RARG			Corpus Spongiosum (early)_male|Urethral Umbrella Epi_male	0.457
atRetinoicAcid_byALDH1A3_RAreceptor_RARA	complex:atRetinoicAcid_byALDH1A3	complex:RAreceptor_RARA			Corpus Spongiosum (early)_male|Urethral Umbrella Epi_male	0.193
SLITRK6_PTPRS	simple:Q9H5Y7	simple:Q13332	SLITRK6	PTPRS	Corpus Spongiosum (early)_male|Urethral Umbrella Epi_male	0.929
WNT5A_FRZB	simple:P41221	simple:Q92765	WNT5A	FRZB	Urethral Umbrella Epi_male|Corpus Spongiosum (early)_male	0.42
WNT5B_FRZB	simple:Q9H1J7	simple:Q92765	WNT5B	FRZB	Urethral Umbrella Epi_male|Corpus Spongiosum (early)_male	0.428
WNT5A_FZD10_LRP5	simple:P41221	complex:FZD10_LRP5	WNT5A		Urethral Umbrella Epi_male|Corpus Spongiosum (early)_male	0.415
WNT5B_FZD10_LRP5	simple:Q9H1J7	complex:FZD10_LRP5	WNT5B		Urethral Umbrella Epi_male|Corpus Spongiosum (early)_male	0.423
PLAUR_integrin_a4b1_complex	simple:Q03405	complex:integrin_a4b1_complex	PLAUR		Urethral Umbrella Epi_male|Corpus Spongiosum (early)_male	0.364
WNT5B_SFRP2	simple:Q9H1J7	simple:Q96HF1	WNT5B	SFRP2	Urethral Umbrella Epi_male|Corpus Spongiosum (early)_male	3.115
WNT5B_WIF1	simple:Q9H1J7	simple:Q9Y5W5	WNT5B	WIF1	Urethral Umbrella Epi_male|Corpus Spongiosum (early)_male	0.638
WNT5A_WIF1	simple:P41221	simple:Q9Y5W5	WNT5A	WIF1	Urethral Umbrella Epi_male|Corpus Spongiosum (early)_male	0.631
PDGFA_PDGFRA	simple:P04085	simple:P16234	PDGFA	PDGFRA	Urethral Umbrella Epi_male|Corpus Spongiosum (early)_male	1.903
NTN4_NTRK2	simple:Q9HB63	simple:Q16620	NTN4	NTRK2	Urethral Umbrella Epi_male|Corpus Spongiosum (early)_male	0.491
WNT5A_SFRP2	simple:P41221	simple:Q96HF1	WNT5A	SFRP2	Urethral Umbrella Epi_male|Corpus Spongiosum (early)_male	3.108
WNT5B_FZD2_LRP6	simple:Q9H1J7	complex:FZD2_LRP6	WNT5B		Urethral Umbrella Epi_male|Corpus Spongiosum (early)_male	0.638
EFNA5_EPHA3	simple:P52803	simple:P29320	EFNA5	EPHA3	Urethral Umbrella Epi_male|Corpus Spongiosum (early)_male	0.401
WNT5A_FZD2_LRP6	simple:P41221	complex:FZD2_LRP6	WNT5A		Urethral Umbrella Epi_male|Corpus Spongiosum (early)_male	0.63
WNT5A_FZD10_LRP6	simple:P41221	complex:FZD10_LRP6	WNT5A		Urethral Umbrella Epi_male|Corpus Spongiosum (early)_male	0.415
WNT5B_FZD10_LRP6	simple:Q9H1J7	complex:FZD10_LRP6	WNT5B		Urethral Umbrella Epi_male|Corpus Spongiosum (early)_male	0.423
WNT7B_SFRP1	simple:P56706	simple:Q8N474	WNT7B	SFRP1	Urethral Umbrella Epi_male|Corpus Spongiosum (early)_male	1.682
WNT5B_SFRP1	simple:Q9H1J7	simple:Q8N474	WNT5B	SFRP1	Urethral Umbrella Epi_male|Corpus Spongiosum (early)_male	1.796
ProstaglandinF2a_byPRXL2B_PTGFR	complex:ProstaglandinF2a_byPRXL2B	simple:P43088		PTGFR	Urethral Umbrella Epi_male|Corpus Spongiosum (early)_male	0.31
WNT5A_FZD2_LRP5	simple:P41221	complex:FZD2_LRP5	WNT5A		Urethral Umbrella Epi_male|Corpus Spongiosum (early)_male	0.426
WNT5B_FZD2_LRP5	simple:Q9H1J7	complex:FZD2_LRP5	WNT5B		Urethral Umbrella Epi_male|Corpus Spongiosum (early)_male	0.434
NLGN1_NRXN1	simple:Q8N2Q7	simple:Q9ULB1	NLGN1	NRXN1	Urethral Umbrella Epi_male|Corpus Spongiosum (early)_male	0.223
WNT5A_ROR1	simple:P41221	simple:Q01973	WNT5A	ROR1	Urethral Umbrella Epi_male|Corpus Spongiosum (early)_male	0.702
SLIT2_ROBO2	simple:O94813	simple:Q9HCK4	SLIT2	ROBO2	Urethral Umbrella Epi_male|Corpus Spongiosum (early)_male	0.688
atRetinoicAcid_byALDH1A2_RORB	complex:atRetinoicAcid_byALDH1A2	simple:Q92753		RORB	Urethral Umbrella Epi_male|Corpus Spongiosum (early)_male	0.646
EDN2_EDNRA	simple:P20800	simple:P25101	EDN2	EDNRA	Urethral Umbrella Epi_male|Corpus Spongiosum (early)_male	0.62
EDN1_EDNRA	simple:P05305	simple:P25101	EDN1	EDNRA	Urethral Umbrella Epi_male|Corpus Spongiosum (early)_male	1.097
GAS6_AXL	simple:Q14393	simple:P30530	GAS6	AXL	Urethral Umbrella Epi_male|Corpus Spongiosum (early)_male	0.658
TAX1BP3_ADGRB2	simple:O14907	simple:O60241	TAX1BP3	ADGRB2	Urethral Umbrella Epi_male|Corpus Spongiosum (early)_male	0.567
SDC2_ADGRA2	simple:P34741	simple:Q96PE1	SDC2	ADGRA2	Urethral Umbrella Epi_male|Corpus Spongiosum (early)_male	0.66
WNT5B_FZD3_LRP6	simple:Q9H1J7	complex:FZD3_LRP6	WNT5B		Urethral Umbrella Epi_male|Corpus Spongiosum (early)_male	0.441
WNT5A_FZD3_LRP6	simple:P41221	complex:FZD3_LRP6	WNT5A		Urethral Umbrella Epi_male|Corpus Spongiosum (early)_male	0.434
PTPRS_NTRK3	simple:Q13332	simple:Q16288	PTPRS	NTRK3	Urethral Umbrella Epi_male|Corpus Spongiosum (early)_male	0.417
PDGFC_PDGFRA	simple:Q9NRA1	simple:P16234	PDGFC	PDGFRA	Urethral Umbrella Epi_male|Corpus Spongiosum (early)_male	1.859
atRetinoicAcid_byALDH1A2_RAreceptor_RARB	complex:atRetinoicAcid_byALDH1A2	complex:RAreceptor_RARB			Urethral Umbrella Epi_male|Corpus Spongiosum (early)_male	0.322
NRXN3_ADGRL1	simple:Q9HDB5	simple:O94910	NRXN3	ADGRL1	Urethral Umbrella Epi_male|Corpus Spongiosum (early)_male	0.645
atRetinoicAcid_byALDH1A2_RAreceptor_RARB_RXRB	complex:atRetinoicAcid_byALDH1A2	complex:RAreceptor_RARB_RXRB			Urethral Umbrella Epi_male|Corpus Spongiosum (early)_male	0.322
atRetinoicAcid_byALDH1A2_RAreceptor_RARG	complex:atRetinoicAcid_byALDH1A2	complex:RAreceptor_RARG			Urethral Umbrella Epi_male|Corpus Spongiosum (early)_male	1.311
atRetinoicAcid_byALDH1A2_RAreceptor_RXRA	complex:atRetinoicAcid_byALDH1A2	complex:RAreceptor_RXRA			Urethral Umbrella Epi_male|Corpus Spongiosum (early)_male	0.385
atRetinoicAcid_byALDH1A2_RAreceptor_RXRB	complex:atRetinoicAcid_byALDH1A2	complex:RAreceptor_RXRB			Urethral Umbrella Epi_male|Corpus Spongiosum (early)_male	0.394
TNFSF10_TNFRSF10D	simple:P50591	simple:Q9UBN6	TNFSF10	TNFRSF10D	Urethral Umbrella Epi_male|Corpus Spongiosum (early)_male	1.136
NLGN4Y_NRXN1	simple:Q8NFZ3	simple:Q9ULB1	NLGN4Y	NRXN1	Urethral Umbrella Epi_male|Corpus Spongiosum (early)_male	0.307
EFNB2_EPHB6	simple:P52799	simple:O15197	EFNB2	EPHB6	Urethral Umbrella Epi_male|Corpus Spongiosum (early)_male	0.894
Cholesterol_byDHCR24_RORA	complex:Cholesterol_byDHCR24	simple:P35398		RORA	Urethral Umbrella Epi_male|Corpus Spongiosum (early)_male	0.438
EFNB2_EPHB2	simple:P52799	simple:P29323	EFNB2	EPHB2	Urethral Umbrella Epi_male|Corpus Spongiosum (early)_male	1.008
EFNA5_EPHB2	simple:P52803	simple:P29323	EFNA5	EPHB2	Urethral Umbrella Epi_male|Corpus Spongiosum (early)_male	0.385
EFNB2_EPHA4	simple:P52799	simple:P54764	EFNB2	EPHA4	Urethral Umbrella Epi_male|Corpus Spongiosum (early)_male	0.952
EFNA5_EPHA4	simple:P52803	simple:P54764	EFNA5	EPHA4	Urethral Umbrella Epi_male|Corpus Spongiosum (early)_male	0.329
atRetinoicAcid_byALDH1A2_RAreceptor_RARA_RXRA	complex:atRetinoicAcid_byALDH1A2	complex:RAreceptor_RARA_RXRA			Urethral Umbrella Epi_male|Corpus Spongiosum (early)_male	0.385
atRetinoicAcid_byALDH1A2_RAreceptor_RARA	complex:atRetinoicAcid_byALDH1A2	complex:RAreceptor_RARA			Urethral Umbrella Epi_male|Corpus Spongiosum (early)_male	0.473
WNT5B_FZD3_LRP5	simple:Q9H1J7	complex:FZD3_LRP5	WNT5B		Urethral Umbrella Epi_male|Corpus Spongiosum (early)_male	0.434
WNT5A_FZD3_LRP5	simple:P41221	complex:FZD3_LRP5	WNT5A		Urethral Umbrella Epi_male|Corpus Spongiosum (early)_male	0.426
AGRN_PTPRS	simple:O00468	simple:Q13332	AGRN	PTPRS	Urethral Umbrella Epi_male|Corpus Spongiosum (early)_male	0.696
LGALS9_P4HB	simple:O00182	simple:P07237	LGALS9	P4HB	Urethral Umbrella Epi_male|Corpus Spongiosum (early)_male	1.364
GAS6_MERTK	simple:Q14393	simple:Q12866	GAS6	MERTK	Urethral Umbrella Epi_male|Corpus Spongiosum (early)_male	0.502
LGALS3_MERTK	simple:P17931	simple:Q12866	LGALS3	MERTK	Urethral Umbrella Epi_male|Corpus Spongiosum (early)_male	9.352
WNT5B_FZD1_LRP6	simple:Q9H1J7	complex:FZD1_LRP6	WNT5B		Urethral Umbrella Epi_male|Corpus Spongiosum (early)_male	0.5
WNT5B_FZD1_LRP5	simple:Q9H1J7	complex:FZD1_LRP5	WNT5B		Urethral Umbrella Epi_male|Corpus Spongiosum (early)_male	0.434
WNT5A_FZD7_LRP6	simple:P41221	complex:FZD7_LRP6	WNT5A		Urethral Umbrella Epi_male|Corpus Spongiosum (early)_male	0.513
WNT5B_FZD7_LRP6	simple:Q9H1J7	complex:FZD7_LRP6	WNT5B		Urethral Umbrella Epi_male|Corpus Spongiosum (early)_male	0.52
WNT4_SFRP1	simple:P56705	simple:Q8N474	WNT4	SFRP1	Urethral Umbrella Epi_male|Corpus Spongiosum (early)_male	1.557
WNT5A_SFRP1	simple:P41221	simple:Q8N474	WNT5A	SFRP1	Urethral Umbrella Epi_male|Corpus Spongiosum (early)_male	1.789
LCN2_SLC22A17	simple:P80188	simple:Q8WUG5	LCN2	SLC22A17	Urethral Umbrella Epi_male|Corpus Spongiosum (early)_male	2.775
NECTIN2_NECTIN3	simple:Q92692	simple:Q9NQS3	NECTIN2	NECTIN3	Urethral Umbrella Epi_male|Corpus Spongiosum (early)_male	0.901
IGF1_IGF1R_enhancerComGPC3	simple:P05019	complex:IGF1R_enhancerComGPC3	IGF1		Urethral Umbrella Epi_male|Corpus Spongiosum (early)_male	0.311
WNT5A_FZD7_LRP5	simple:P41221	complex:FZD7_LRP5	WNT5A		Urethral Umbrella Epi_male|Corpus Spongiosum (early)_male	0.426
NTN4_UNC5B	simple:Q9HB63	simple:Q8IZJ1	NTN4	UNC5B	Urethral Umbrella Epi_male|Corpus Spongiosum (early)_male	0.484
GAS6_TYRO3	simple:Q14393	simple:Q06418	GAS6	TYRO3	Urethral Umbrella Epi_male|Corpus Spongiosum (early)_male	0.508
WNT5B_FZD7_LRP5	simple:Q9H1J7	complex:FZD7_LRP5	WNT5B		Urethral Umbrella Epi_male|Corpus Spongiosum (early)_male	0.434
EFNB2_EPHB4	simple:P52799	simple:P54760	EFNB2	EPHB4	Urethral Umbrella Epi_male|Corpus Spongiosum (early)_male	1.084
SLIT2_ROBO1	simple:O94813	simple:Q9Y6N7	SLIT2	ROBO1	Urethral Umbrella Epi_male|Corpus Spongiosum (early)_male	0.501
JAG1_VASN	simple:P78504	simple:Q6EMK4	JAG1	VASN	Urethral Umbrella Epi_male|Corpus Spongiosum (early)_male	0.785
EFNA5_EPHA7	simple:P52803	simple:Q15375	EFNA5	EPHA7	Urethral Umbrella Epi_male|Corpus Spongiosum (early)_male	0.719
EFNB2_EPHB3	simple:P52799	simple:P54753	EFNB2	EPHB3	Urethral Umbrella Epi_male|Corpus Spongiosum (early)_male	1.182
EFNB1_EPHB3	simple:P98172	simple:P54753	EFNB1	EPHB3	Urethral Umbrella Epi_male|Corpus Spongiosum (early)_male	0.424
WNT5A_ROR2	simple:P41221	simple:Q01974	WNT5A	ROR2	Urethral Umbrella Epi_male|Corpus Spongiosum (early)_male	0.867
TGFB1_TGFBR3	simple:P01137	simple:Q03167	TGFB1	TGFBR3	Urethral Umbrella Epi_male|Corpus Spongiosum (early)_male	0.819
atRetinoicAcid_byALDH1A1_RAreceptor_RXRB	complex:atRetinoicAcid_byALDH1A1	complex:RAreceptor_RXRB			Urethral Umbrella Epi_male|Corpus Spongiosum (early)_male	0.264
atRetinoicAcid_byALDH1A1_RAreceptor_RARB	complex:atRetinoicAcid_byALDH1A1	complex:RAreceptor_RARB			Urethral Umbrella Epi_male|Corpus Spongiosum (early)_male	0.192
atRetinoicAcid_byALDH1A1_RAreceptor_RXRA	complex:atRetinoicAcid_byALDH1A1	complex:RAreceptor_RXRA			Urethral Umbrella Epi_male|Corpus Spongiosum (early)_male	0.255
atRetinoicAcid_byALDH1A1_RAreceptor_RARB_RXRB	complex:atRetinoicAcid_byALDH1A1	complex:RAreceptor_RARB_RXRB			Urethral Umbrella Epi_male|Corpus Spongiosum (early)_male	0.192
Dihydrotestosterone_bySRD5A3_AR	complex:Dihydrotestosterone_bySRD5A3	simple:P10275		AR	Urethral Umbrella Epi_male|Corpus Spongiosum (early)_male	1.306
atRetinoicAcid_byALDH1A1_RAreceptor_RARG	complex:atRetinoicAcid_byALDH1A1	complex:RAreceptor_RARG			Urethral Umbrella Epi_male|Corpus Spongiosum (early)_male	1.18
Testosterone_byHSD17B12_AR	complex:Testosterone_byHSD17B12	simple:P10275		AR	Urethral Umbrella Epi_male|Corpus Spongiosum (early)_male	1.471
atRetinoicAcid_byALDH1A1_RAreceptor_RARA_RXRA	complex:atRetinoicAcid_byALDH1A1	complex:RAreceptor_RARA_RXRA			Urethral Umbrella Epi_male|Corpus Spongiosum (early)_male	0.255
atRetinoicAcid_byALDH1A1_RAreceptor_RARA	complex:atRetinoicAcid_byALDH1A1	complex:RAreceptor_RARA			Urethral Umbrella Epi_male|Corpus Spongiosum (early)_male	0.342
IGF1_IGF1R	simple:P05019	simple:P08069	IGF1	IGF1R	Urethral Umbrella Epi_male|Corpus Spongiosum (early)_male	0.311
IGF2_IGF1R	simple:P01344	simple:P08069	IGF2	IGF1R	Urethral Umbrella Epi_male|Corpus Spongiosum (early)_male	13.833
IGF2_IGF2R	simple:P01344	simple:P11717	IGF2	IGF2R	Urethral Umbrella Epi_male|Corpus Spongiosum (early)_male	13.816
DLK1_NOTCH2	simple:P80370	simple:Q04721	DLK1	NOTCH2	Urethral Umbrella Epi_male|Corpus Spongiosum (early)_male	0.559
JAG1_NOTCH2	simple:P78504	simple:Q04721	JAG1	NOTCH2	Urethral Umbrella Epi_male|Corpus Spongiosum (early)_male	0.69
atRetinoicAcid_byALDH1A3_RAreceptor_RARB_RXRB	complex:atRetinoicAcid_byALDH1A3	complex:RAreceptor_RARB_RXRB			Urethral Umbrella Epi_male|Corpus Spongiosum (early)_male	0.344
atRetinoicAcid_byALDH1A3_RAreceptor_RARB	complex:atRetinoicAcid_byALDH1A3	complex:RAreceptor_RARB			Urethral Umbrella Epi_male|Corpus Spongiosum (early)_male	0.344
EFNB1_EPHB4	simple:P98172	simple:P54760	EFNB1	EPHB4	Urethral Umbrella Epi_male|Corpus Spongiosum (early)_male	0.325
IGFBP3_TMEM219	simple:P17936	simple:Q86XT9	IGFBP3	TMEM219	Urethral Umbrella Epi_male|Corpus Spongiosum (early)_male	4.645
atRetinoicAcid_byALDH1A3_RAreceptor_RXRB	complex:atRetinoicAcid_byALDH1A3	complex:RAreceptor_RXRB			Urethral Umbrella Epi_male|Corpus Spongiosum (early)_male	0.416
atRetinoicAcid_byALDH1A3_RAreceptor_RARA_RXRA	complex:atRetinoicAcid_byALDH1A3	complex:RAreceptor_RARA_RXRA			Urethral Umbrella Epi_male|Corpus Spongiosum (early)_male	0.407
GJA1_GJA1	simple:P17302	simple:P17302	GJA1	GJA1	Urethral Umbrella Epi_male|Corpus Spongiosum (early)_male	0.99
atRetinoicAcid_byALDH1A3_RAreceptor_RXRA	complex:atRetinoicAcid_byALDH1A3	complex:RAreceptor_RXRA			Urethral Umbrella Epi_male|Corpus Spongiosum (early)_male	0.407
atRetinoicAcid_byALDH1A3_RAreceptor_RARG	complex:atRetinoicAcid_byALDH1A3	complex:RAreceptor_RARG			Urethral Umbrella Epi_male|Corpus Spongiosum (early)_male	1.333
atRetinoicAcid_byALDH1A3_RAreceptor_RARA	complex:atRetinoicAcid_byALDH1A3	complex:RAreceptor_RARA			Urethral Umbrella Epi_male|Corpus Spongiosum (early)_male	0.495
SLITRK6_PTPRS	simple:Q9H5Y7	simple:Q13332	SLITRK6	PTPRS	Urethral Umbrella Epi_male|Corpus Spongiosum (early)_male	0.532
