# Supplementary material for: Spatiotemporal cellular map of the developing human reproductive tract
Source: Nature. 2025 Dec 17;650(8101):428–37. doi: 10.1038/s41586-025-09875-2 (PMC12893920; doi:10.1038/s41586-025-09875-2)
Supplement: Supplementary file 7 — Source Data Fig. 4 [file 41586_2025_9875_MOESM7_ESM.xlsx]

## Sheet: panel_c
	baseMean	log2FoldChange	lfcSE	stat	pvalue	padj
A1BG	92.3453	-0.502924	0.295112	-1.70418	0.0883471	0.471419
AAAS	52.5301	0.0749816	0.16706	0.448829	0.653555	0.901037
AAK1	25.3359	0.0941923	0.184613	0.510215	0.609901	0.885208
AAMDC	104.377	-0.219639	0.146314	-1.50115	0.133316	0.550366
AAMP	78.6343	0.0925294	0.0881284	1.04994	0.293747	0.719143
AAR2	29.5205	-0.274295	0.144804	-1.89425	0.0581919	0.401054
AARS	31.0342	0.143316	0.181129	0.791233	0.428808	0.79919
AARSD1	60.4812	0.0126803	0.108378	0.117002	0.906859	0.977137
AASDH	29.5422	-0.328339	0.106678	-3.07785	0.00208499	0.0834647
AASDHPPT	116.437	0.0777943	0.134646	0.577771	0.563419	0.866454
AASS	47.3025	-0.114054	0.245406	-0.464757	0.642105	0.896545
AATF	30.0788	0.275714	0.12463	2.21226	0.0269486	0.287386
ABCA1	21.4706	-0.315772	0.313294	-1.00791	0.313498	0.732927
ABCB7	26.2024	0.24397	0.17135	1.42381	0.154503	0.586669
ABCB8	18.3359	0.416171	0.211398	1.96866	0.0489918	0.369516
ABCC1	23.3718	0.568612	0.166401	3.41712	0.00063287	0.0420839
ABCC5	20.4978	0.115459	0.235574	0.490118	0.62405	0.891867
ABCD3	22.4816	0.210259	0.168798	1.24562	0.212902	0.650943
ABCD4	34.4922	0.0403388	0.190652	0.211583	0.832433	0.955991
ABCE1	64.1557	-0.0090348	0.147403	-0.0612934	0.951126	0.989202
ABCF1	51.1365	-0.049318	0.150717	-0.327224	0.743499	0.927208
ABCF2	23.2559	0.0728017	0.216863	0.335704	0.737094	0.925153
ABCF3	25.156	-0.0393175	0.1464	-0.268562	0.788266	0.941296
ABCG2	25.997	0.00771649	0.169203	0.0456048	0.963625	0.991338
ABHD10	41.7357	0.20317	0.228442	0.889375	0.373801	0.774899
ABHD12	35.3935	0.195802	0.138774	1.41094	0.158263	0.592584
ABHD14A	35.8668	-0.67866	0.14878	-4.5615	5.07904e-06	0.00187137
ABHD14B	38.0008	-0.386633	0.183159	-2.11092	0.0347795	0.324348
ABHD16A	51.6499	0.2241	0.122072	1.83581	0.0663859	0.424651
ABHD17A	94.4961	-0.322396	0.165263	-1.9508	0.0510807	0.377168
ABHD4	31.2958	0.357396	0.249672	1.43146	0.152299	0.583917
ABHD8	27.658	0.0461996	0.159042	0.290487	0.771444	0.937967
ABI1	58.819	0.261516	0.165719	1.57807	0.11455	0.517988
ABI2	73.8317	0.0195953	0.146103	0.13412	0.893308	0.973225
ABI3BP	129.992	-0.241544	0.579578	-0.416759	0.676855	0.905716
ABITRAM	33.3181	-0.0873381	0.201114	-0.434272	0.664091	0.90315
ABL1	63.0895	0.462539	0.128069	3.61165	0.00030426	0.029501
ABLIM1	46.7204	0.628617	0.228233	2.75428	0.00588206	0.141982
ABRAXAS1	36.1746	-0.300804	0.220251	-1.36573	0.172023	0.607828
ABRAXAS2	24.1779	0.112598	0.142089	0.792444	0.428102	0.79919
ABT1	28.728	-0.145891	0.210101	-0.694386	0.48744	0.830892
ABTB1	33.6206	-0.0751406	0.200384	-0.374983	0.707673	0.91452
AC002398.2	25.2293	-1.50592	0.565983	-2.66072	0.00779736	0.1637
AC005332.4	21.4394	-0.152835	0.212722	-0.718471	0.472467	0.824087
AC005670.3	28.3408	-0.0093135	0.181671	-0.0512659	0.959114	0.990438
AC007405.3	25.0524	-0.271879	0.207976	-1.30727	0.191123	0.627901
AC007952.4	64.1912	-0.463716	0.611111	-0.758808	0.447967	0.811074
AC008124.1	25.371	0.0185664	0.180847	0.102663	0.91823	0.980383
AC009041.2	38.8918	-0.191655	0.274238	-0.698861	0.484639	0.828801
AC010478.1	33.0467	-0.295149	0.192484	-1.53337	0.125185	0.537451
AC010642.2	75.5735	-0.105584	0.141258	-0.747452	0.45479	0.814695
AC011043.1	26.2816	0.272608	0.455354	0.598673	0.549391	0.862409
AC011603.2	20.9371	0.360153	0.357284	1.00803	0.313441	0.732927
AC015871.1	27.9532	0.438172	0.232935	1.88109	0.0599592	0.406072
AC016876.1	22.942	0.350841	0.211679	1.65741	0.0974357	0.488388
AC020916.1	65.0064	-0.847323	0.632092	-1.34051	0.180081	0.615435
AC025159.1	21.7925	-0.53178	0.24849	-2.14005	0.0323511	0.311628
AC055839.2	282.509	-0.186919	0.161956	-1.15414	0.248444	0.680667
AC068888.1	20.5094	-0.0273	0.144943	-0.18835	0.850602	0.961805
AC079601.1	40.8071	0.653067	0.281444	2.32042	0.0203183	0.257437
AC090152.1	38.8003	-0.0466657	0.213034	-0.219053	0.826609	0.954596
AC090517.5	19.4797	0.222379	0.197345	1.12685	0.259804	0.691407
AC092691.1	102.074	1.34794	0.342661	3.93374	8.36346e-05	0.011852
AC092821.3	35.2447	-0.135616	0.591089	-0.229434	0.818531	0.952212
AC093323.1	34.4191	-0.40544	0.137331	-2.95228	0.00315436	0.101076
AC097376.3	25.0551	-0.210327	0.240858	-0.873241	0.382532	0.77848
AC100810.1	56.9808	-0.0919985	0.141562	-0.649882	0.515769	0.843475
AC118549.1	37.1403	0.0371325	0.122617	0.302834	0.762016	0.934479
AC145124.1	33.2919	-0.603195	0.25465	-2.36872	0.0178497	0.243072
AC245297.3	38.3953	-0.0267142	0.291204	-0.0917372	0.926907	0.982395
ACAA1	40.9316	-0.126661	0.152066	-0.832931	0.404883	0.790563
ACAA2	100.206	0.0420756	0.147625	0.285017	0.775631	0.938408
ACACA	24.6031	-0.0655908	0.164742	-0.398143	0.690525	0.910239
ACAD9	20.8439	0.206904	0.203747	1.01549	0.30987	0.729719
ACADM	61.288	-0.201461	0.15215	-1.3241	0.18547	0.622633
ACADS	22.5804	0.0995114	0.168841	0.589378	0.555608	0.865597
ACADVL	96.8192	-0.0015947	0.117498	-0.0135719	0.989172	0.99734
ACAP2	125.36	-0.152544	0.108865	-1.40122	0.161147	0.597029
ACAP3	19.0404	-0.0752757	0.220437	-0.341483	0.73274	0.924455
ACAT1	49.0679	-0.50083	0.194159	-2.57948	0.0098949	0.186485
ACAT2	34.7599	0.14745	0.178415	0.826442	0.408553	0.792703
ACBD3	110.399	-0.0367349	0.144469	-0.254275	0.799283	0.945109
ACBD5	20.561	0.390931	0.200875	1.94614	0.0516376	0.379758
ACBD6	95.5757	-0.0565125	0.128569	-0.439549	0.660264	0.902899
ACD	36.8604	-0.0073448	0.104859	-0.070044	0.944159	0.987721
ACER3	25.1836	-0.273621	0.21197	-1.29085	0.196757	0.636578
ACIN1	90.764	-0.0355272	0.0900281	-0.394624	0.693121	0.91091
ACKR3	274.473	0.268865	0.234885	1.14467	0.252347	0.684662
ACLY	31.0952	0.18293	0.162814	1.12355	0.261205	0.692702
ACO1	21.8538	0.349128	0.117804	2.96363	0.0030403	0.100018
ACO2	40.0601	0.276381	0.131943	2.0947	0.036198	0.329203
ACOT13	54.4806	0.0695089	0.181637	0.38268	0.701957	0.911917
ACOT2	42.5749	0.324412	0.1659	1.95546	0.0505288	0.376196
ACOT8	23.6494	-0.130564	0.149253	-0.874779	0.381694	0.778065
ACOT9	37.8465	0.570584	0.223156	2.55689	0.0105613	0.19169
ACOX2	18.8933	0.0354978	0.301905	0.11758	0.906401	0.977072
ACP1	141.07	-0.10955	0.0979257	-1.11871	0.263264	0.694382
ACP2	25.6447	0.0334295	0.192231	0.173902	0.861942	0.965011
ACSF2	22.3091	0.218049	0.218567	0.997633	0.318458	0.738192
ACSL3	58.1866	0.135897	0.183663	0.739927	0.459344	0.816706
ACTB	4313.65	0.572408	0.195085	2.93414	0.00334472	0.104882
ACTG1	4812.2	0.453474	0.247485	1.83233	0.0669025	0.42571
ACTL6A	43.7381	-0.0368525	0.142544	-0.258534	0.795995	0.945109
ACTN1	50.5118	0.420641	0.173249	2.42796	0.0151842	0.226085
ACTN4	80.9077	0.148032	0.13203	1.12119	0.262205	0.693769
ACTR10	95.4576	0.0306877	0.127553	0.240588	0.809875	0.947662
ACTR1A	63.3909	0.404721	0.16857	2.4009	0.0163546	0.232608
ACTR1B	25.2635	0.320403	0.230364	1.39086	0.164269	0.601906
ACTR2	114.747	0.0123476	0.102378	0.120608	0.904002	0.97635
ACTR3	76.6142	0.161104	0.116744	1.37998	0.167593	0.602956
ACTR6	34.3045	-0.20096	0.188251	-1.06751	0.285742	0.713438
ACTR8	22.5837	0.243084	0.158608	1.53261	0.125372	0.537451
ACVR1	24.5096	0.21153	0.267029	0.792161	0.428267	0.79919
ACVR2A	19.6559	-0.72601	0.235422	-3.08386	0.00204332	0.0827318
ACVRL1	39.9089	0.363379	0.359984	1.00943	0.312768	0.732608
ACY1	29.0074	0.0597971	0.131224	0.455687	0.648615	0.898654
ACYP1	77.3353	-0.0480693	0.189233	-0.254022	0.799478	0.945113
ACYP2	27.2371	-0.277622	0.184422	-1.50536	0.132231	0.549581
ADAM10	68.1714	0.106326	0.137179	0.775088	0.438288	0.803618
ADAM22	63.2649	-0.165409	0.294233	-0.56217	0.574	0.871586
ADAM33	173.739	-0.272008	0.203897	-1.33405	0.182188	0.617318
ADAM9	28.0025	0.107673	0.208247	0.517043	0.605126	0.884227
ADAMTS1	185.61	0.403055	0.268347	1.50199	0.133099	0.550366
ADAMTS10	29.6958	0.0936624	0.198721	0.471325	0.637408	0.894807
ADAMTS2	62.7384	0.237942	0.258186	0.921589	0.356743	0.765087
ADAMTS5	58.2723	-0.310326	0.553475	-0.560687	0.575011	0.871841
ADAMTS6	33.8445	0.0293683	0.356154	0.0824596	0.934281	0.985238
ADAMTS7	32.9161	0.862212	0.19694	4.37805	1.19744e-05	0.00326813
ADAMTS9	32.3465	0.23366	0.181481	1.28751	0.197915	0.636969
ADAMTS9-AS2	31.9327	-0.225754	0.329995	-0.684112	0.493904	0.834766
ADAMTSL1	33.2083	-1.12262	0.365827	-3.06873	0.00214971	0.0841948
ADAR	89.9267	0.299346	0.151561	1.97508	0.0482587	0.366617
ADCK2	38.6225	-0.420319	0.238421	-1.76293	0.0779123	0.454168
ADD1	144.164	0.204319	0.143973	1.41915	0.155856	0.588674
ADD3	167.168	-0.128144	0.222753	-0.575275	0.565105	0.866832
ADGRA2	134.12	-0.0623332	0.247035	-0.252326	0.800789	0.945113
ADGRA3	36.0637	0.354733	0.170469	2.08093	0.0374406	0.333102
ADGRB2	20.6643	-0.228789	0.29545	-0.774376	0.438708	0.803793
ADGRB3	24.1588	0.101496	0.620571	0.163553	0.870083	0.96679
ADGRD1	73.1561	0.329911	0.252825	1.3049	0.191928	0.629181
ADGRL1	36.5284	-0.402223	0.185751	-2.16539	0.0303575	0.299092
ADGRL2	99.3128	-0.136986	0.234415	-0.584373	0.558969	0.866454
ADGRL3	48.0187	0.2842	0.516627	0.550108	0.582245	0.874848
ADH5	203.979	0.0464747	0.136472	0.340544	0.733447	0.924658
ADI1	94.5973	-0.0358582	0.189898	-0.188829	0.850227	0.96156
ADIPOR1	52.542	0.205698	0.120845	1.70216	0.0887248	0.472659
ADIPOR2	22.6212	0.229645	0.213287	1.07669	0.281617	0.710576
ADK	31.6076	-0.457694	0.230482	-1.98582	0.0470538	0.362156
ADNP	87.9545	0.321768	0.168151	1.91356	0.0556759	0.394799
ADO	19.4386	0.254046	0.218474	1.16282	0.244901	0.678193
ADPGK	40.1914	-0.151966	0.153237	-0.9917	0.321344	0.741152
ADPRHL2	35.5331	-0.243192	0.140241	-1.7341	0.082901	0.465945
ADRM1	57.11	-0.0163678	0.205994	-0.0794578	0.936668	0.98602
ADSL	84.3047	-0.0008977	0.193382	-0.0046419	0.996296	0.999298
ADSS	43.6391	0.0170768	0.129145	0.13223	0.894802	0.973254
AEBP1	96.4403	-0.0469323	0.175963	-0.266717	0.789687	0.942686
AEBP2	62.0809	-0.262546	0.143193	-1.83352	0.0667259	0.42571
AF117829.1	30.8792	-0.196947	0.16996	-1.15878	0.246545	0.679157
AFAP1	50.8556	0.711684	0.135576	5.24935	1.52634e-07	0.00014059
AFDN	65.0908	0.19724	0.271696	0.725957	0.467865	0.82049
AFF1	19.5249	0.180789	0.234395	0.771301	0.440528	0.804923
AFF2	23.773	0.639162	0.284145	2.24942	0.0244857	0.276741
AFF3	80.3474	0.323139	0.505483	0.639267	0.522649	0.846462
AFF4	172.739	0.0506455	0.142593	0.355176	0.722458	0.920829
AFG3L2	42.0893	0.0845545	0.134967	0.626483	0.530998	0.850242
AFMID	26.2295	-0.321118	0.208891	-1.53725	0.124231	0.537451
AFTPH	27.8667	0.00369962	0.184092	0.0200966	0.983966	0.996417
AGAP1	33.838	-0.0171344	0.284064	-0.0603188	0.951902	0.9893
AGAP3	23.6699	0.348919	0.122915	2.83871	0.00452968	0.122874
AGFG1	47.6758	-0.0590483	0.125175	-0.471728	0.637121	0.894807
AGGF1	48.7736	-0.161727	0.196313	-0.823822	0.410041	0.793041
AGO2	43.3633	0.333672	0.141538	2.35748	0.0183995	0.246968
AGO3	50.128	0.191575	0.133791	1.4319	0.152171	0.583732
AGO4	20.6315	0.123257	0.262644	0.469295	0.638859	0.895158
AGPAT1	56.7094	0.107723	0.145652	0.739589	0.459549	0.816706
AGPAT2	42.219	-0.231851	0.252324	-0.918866	0.358166	0.766498
AGPAT3	25.7275	-0.0455825	0.200581	-0.227252	0.820228	0.952428
AGPAT4	25.0697	-0.0660454	0.259606	-0.254406	0.799182	0.945109
AGPS	24.2306	0.0568285	0.183027	0.310493	0.756186	0.93214
AGTRAP	26.8982	-0.370901	0.212743	-1.74342	0.0812596	0.461252
AHCTF1	28.7538	-0.113759	0.148475	-0.766181	0.443569	0.806631
AHCY	145.972	0.128973	0.100208	1.28705	0.198077	0.636969
AHCYL1	77.8513	0.133598	0.0835307	1.59938	0.109735	0.509403
AHCYL2	21.7417	-0.0619523	0.285632	-0.216895	0.82829	0.954742
AHDC1	32.0509	0.0494404	0.203848	0.242536	0.808365	0.947662
AHI1	65.1433	-0.199054	0.160774	-1.2381	0.21568	0.653782
AHNAK	324.812	-0.0006123	0.287229	-0.0021317	0.998299	0.999589
AHR	133.135	-0.619602	0.373748	-1.65781	0.0973562	0.488388
AHSA1	97.001	-0.29716	0.195336	-1.52127	0.128192	0.54257
AIDA	35.783	-0.205846	0.16854	-1.22135	0.221954	0.65763
AIF1	52.861	-0.913405	0.417627	-2.18713	0.0287329	0.29412
AIG1	77.7522	-0.550369	0.212782	-2.58654	0.00969458	0.185145
AIMP1	90.4973	-0.0769972	0.143645	-0.536024	0.591942	0.879141
AIMP2	26.9782	-0.288876	0.199727	-1.44635	0.148079	0.580113
AIP	104.983	-0.0526544	0.129782	-0.405715	0.684952	0.909014
AJUBA	21.5392	-0.0468229	0.223825	-0.209194	0.834297	0.956177
AK1	59.4833	-0.192224	0.17898	-1.074	0.282825	0.710824
AK2	87.3831	0.168669	0.127645	1.32139	0.186372	0.623059
AK3	62.6569	-0.208477	0.175761	-1.18614	0.235568	0.671987
AK6	42.4232	-0.208547	0.179872	-1.15942	0.246286	0.678713
AKAP10	23.2255	-0.0632019	0.212438	-0.297508	0.766079	0.935446
AKAP11	35.871	0.187966	0.206865	0.908642	0.363539	0.769362
AKAP12	290.604	0.148992	0.319853	0.465815	0.641348	0.896545
AKAP13	77.8606	0.365371	0.151129	2.41762	0.0156225	0.229508
AKAP7	34.7995	-0.189457	0.164919	-1.14879	0.250643	0.682301
AKAP8L	68.4693	0.26673	0.133054	2.00467	0.0449982	0.355023
AKAP9	137.808	-0.0143489	0.150058	-0.0956226	0.92382	0.982395
AKIP1	27.3197	0.0683385	0.199462	0.342615	0.731888	0.924455
AKIRIN1	56.5356	-0.206778	0.219139	-0.943594	0.345377	0.758535
AKIRIN2	83.2077	-0.197584	0.142423	-1.3873	0.165349	0.602665
AKR1A1	162.101	-0.217817	0.125632	-1.73377	0.0829584	0.465945
AKR1B1	207.53	-0.318123	0.215558	-1.47581	0.139995	0.564037
AKR7A2	157.973	-0.195678	0.231611	-0.844858	0.39819	0.78527
AKT1	68.1487	0.317334	0.167046	1.89968	0.057475	0.400073
AKT1S1	40.5974	-0.36256	0.124784	-2.90549	0.00366674	0.108424
AKT2	76.497	-0.210629	0.198312	-1.06211	0.288184	0.714487
AKT3	52.7074	-0.0311576	0.270639	-0.115126	0.908345	0.977859
AL050341.2	21.9479	-0.263499	0.195761	-1.34603	0.178294	0.612652
AL118516.1	34.8375	-0.523752	0.208669	-2.50997	0.0120742	0.202441
AL133346.1	35.3876	0.686973	0.388324	1.76907	0.0768817	0.45201
AL133415.1	363.578	-0.0638402	0.218111	-0.292696	0.769754	0.937419
AL135905.2	41.6129	0.392121	0.197304	1.98739	0.0468786	0.362156
AL135925.1	46.9083	-0.102326	0.0954358	-1.0722	0.283631	0.71091
AL138963.4	163.898	-0.394157	0.363416	-1.08459	0.278104	0.708138
AL139393.3	31.3362	-1.22855	0.371629	-3.30584	0.00094693	0.0534763
AL450998.2	50.0374	-0.305553	0.183501	-1.66513	0.0958862	0.485626
AL627171.2	45.6357	-0.133069	0.233494	-0.569904	0.568743	0.868795
AL691432.2	34.5736	0.309519	0.205073	1.50931	0.131218	0.548779
ALAS1	20.4846	-0.357057	0.201265	-1.77407	0.0760521	0.450904
ALCAM	28.9676	-0.0060527	0.302052	-0.0200386	0.984013	0.996417
ALDH18A1	55.0809	0.187552	0.161667	1.16012	0.246002	0.678623
ALDH1A1	40.4575	0.0397007	0.573418	0.0692352	0.944802	0.98784
ALDH2	79.0947	0.156291	0.0879471	1.7771	0.0755512	0.450287
ALDH3A2	55.9525	0.016594	0.1478	0.112273	0.910607	0.978106
ALDH6A1	47.4583	0.174737	0.115942	1.50711	0.131782	0.549521
ALDH7A1	93.9058	-0.0727885	0.0795495	-0.91501	0.360187	0.767274
ALDH9A1	61.4414	-0.138095	0.18783	-0.73521	0.462211	0.818354
ALDOA	169.268	0.224059	0.13933	1.60812	0.107809	0.507602
ALG11	21.026	0.144789	0.121183	1.19479	0.23217	0.668487
ALG12	31.2401	-0.227778	0.209762	-1.08589	0.277528	0.707649
ALG13	31.2747	-0.134486	0.126423	-1.06377	0.287431	0.714329
ALG14	22.005	-0.259843	0.264481	-0.982463	0.325872	0.742682
ALG2	30.0453	-0.377516	0.232358	-1.62472	0.104223	0.498811
ALG3	30.3756	-0.431627	0.176654	-2.44335	0.0145516	0.221095
ALG5	48.4993	-0.144318	0.116338	-1.24051	0.214788	0.653159
ALKAL2	22.9286	0.869331	0.505473	1.71983	0.0854625	0.468883
ALKBH2	40.0444	-0.152588	0.229616	-0.664537	0.506347	0.840249
ALKBH3	19.8992	-0.307446	0.20455	-1.50304	0.13283	0.550366
ALKBH4	27.9547	-0.119959	0.151719	-0.790664	0.42914	0.79919
ALKBH5	34.8908	0.0299068	0.173281	0.172592	0.862972	0.965277
ALKBH7	246.879	-0.179085	0.115409	-1.55175	0.120723	0.531742
ALMS1	27.7358	0.0232829	0.119808	0.194335	0.845914	0.960389
ALPL	59.1462	0.152973	0.589716	0.259401	0.795326	0.945109
ALX3	77.0157	-0.171309	0.171102	-1.00121	0.316725	0.736169
ALYREF	113.612	-0.130423	0.123093	-1.05955	0.28935	0.715227
AMD1	80.0827	-0.21327	0.141883	-1.50315	0.132801	0.550366
AMFR	32.6609	0.258315	0.146545	1.76271	0.0779501	0.454168
AMMECR1	26.2457	0.125633	0.196963	0.637849	0.523572	0.846654
AMOTL1	47.122	0.439656	0.171863	2.55818	0.0105223	0.191454
AMOTL2	53.0864	0.469507	0.226229	2.07536	0.0379529	0.334944
AMPD2	73.3273	0.0922524	0.221276	0.416912	0.676743	0.905716
AMZ2	63.0274	0.168162	0.0904938	1.85827	0.0631309	0.41723
ANAPC10	42.108	-0.302319	0.16965	-1.78202	0.0747458	0.447219
ANAPC11	288.078	-0.0013897	0.156147	-0.0089	0.992899	0.998727
ANAPC13	119.711	-0.106289	0.100857	-1.05386	0.291945	0.718116
ANAPC15	27.5472	0.119326	0.282672	0.422138	0.672924	0.904492
ANAPC16	137.098	-0.17695	0.103584	-1.70828	0.0875839	0.46996
ANAPC4	24.8881	-0.197684	0.165401	-1.19518	0.232017	0.668487
ANAPC5	141.934	-0.086101	0.0780657	-1.10293	0.270057	0.700559
ANAPC7	29.6887	-0.201262	0.174973	-1.15025	0.250041	0.681477
ANG	26.5283	0.125409	0.2155	0.581945	0.560604	0.866454
ANGEL2	23.2919	-0.135139	0.147412	-0.916745	0.359276	0.767135
ANGPT1	48.4054	1.38764	0.529388	2.62122	0.00876161	0.175446
ANGPTL2	27.2173	0.593326	0.201066	2.9509	0.00316848	0.101076
ANK2	59.1076	-0.237704	0.263026	-0.903731	0.366138	0.770198
ANKFY1	25.5161	0.139794	0.170558	0.819628	0.412428	0.79435
ANKHD1	69.9359	-0.020647	0.136533	-0.151224	0.879799	0.969164
ANKIB1	38.5646	-0.0602568	0.226806	-0.265675	0.790489	0.943256
ANKLE2	36.4422	0.164213	0.11084	1.48154	0.138463	0.560288
ANKMY2	28.272	0.114061	0.181116	0.629768	0.528846	0.849906
ANKRA2	29.775	0.135067	0.199945	0.675518	0.499347	0.83714
ANKRD10	95.648	-0.1203	0.155935	-0.771477	0.440424	0.804923
ANKRD11	165.077	0.0835233	0.0925535	0.902432	0.366827	0.770198
ANKRD12	105.942	-0.339402	0.12006	-2.82693	0.00469966	0.124575
ANKRD13C	27.0429	-0.027615	0.123845	-0.22298	0.823551	0.953156
ANKRD13D	38.6318	-0.0160603	0.174346	-0.0921178	0.926604	0.982395
ANKRD17	79.2407	0.155868	0.140293	1.11102	0.266559	0.696799
ANKRD26	40.5167	0.0475973	0.165941	0.286832	0.774241	0.938408
ANKRD28	28.5751	0.176297	0.299565	0.58851	0.55619	0.865618
ANKRD29	54.3838	-0.137553	0.342427	-0.4017	0.687905	0.909656
ANKRD35	34.4879	-0.312382	0.215917	-1.44677	0.147962	0.580113
ANKRD36	70.3139	0.146222	0.183293	0.797747	0.425017	0.79919
ANKRD36B	21.3525	-0.145225	0.270665	-0.536548	0.59158	0.879141
ANKRD36C	34.5335	-0.033936	0.181752	-0.186716	0.851883	0.962221
ANKRD37	28.9475	0.14643	0.323356	0.452843	0.650662	0.898654
ANKRD39	22.2423	-0.127478	0.156044	-0.816936	0.413965	0.794466
ANKRD40	19.9278	0.122347	0.153697	0.796024	0.426018	0.79919
ANKRD46	27.2776	0.0851624	0.166415	0.511747	0.608828	0.884764
ANKRD50	149.417	-0.499992	0.305776	-1.63516	0.102016	0.495957
ANKRD54	27.8811	0.122098	0.125799	0.97058	0.331757	0.747767
ANO10	27.2514	0.0198424	0.250463	0.0792229	0.936855	0.98602
ANO6	63.9751	0.119821	0.128905	0.929528	0.352616	0.763034
ANP32A	165.398	-0.0693137	0.151454	-0.457655	0.6472	0.898462
ANP32B	310.263	-0.218773	0.143828	-1.52107	0.128243	0.54257
ANP32E	57.8295	0.163276	0.160664	1.01626	0.309506	0.729373
ANTKMT	43.3988	-0.0894761	0.18688	-0.47879	0.632088	0.894313
ANTXR1	127.155	0.774781	0.224851	3.44576	0.00056946	0.041141
ANXA1	53.7638	-0.917248	0.79862	-1.14854	0.250745	0.682327
ANXA11	50.1587	0.069524	0.326078	0.213213	0.831161	0.955871
ANXA2	1054.5	0.537525	0.212538	2.52907	0.0114365	0.198513
ANXA4	50.9037	0.352611	0.258251	1.36538	0.172133	0.607828
ANXA5	670.037	0.125282	0.181592	0.689912	0.49025	0.832216
ANXA6	199.517	0.187994	0.11364	1.6543	0.0980667	0.489041
ANXA7	57.8573	0.164015	0.220156	0.744995	0.456275	0.814949
AOPEP	242.114	0.288721	0.275537	1.04785	0.294709	0.720116
AP1AR	22.3016	-0.485547	0.179175	-2.7099	0.00673037	0.154961
AP1G1	32.3006	0.0643285	0.171822	0.37439	0.708114	0.91452
AP1G2	20.4682	-0.119796	0.252745	-0.473982	0.635513	0.894807
AP1M1	60.8505	0.22962	0.12793	1.79489	0.0726719	0.443403
AP1S1	74.6354	0.111942	0.149102	0.750776	0.452788	0.813604
AP1S2	45.4208	-0.134985	0.220839	-0.611237	0.541043	0.857223
AP2A1	56.8324	0.291103	0.163688	1.77841	0.0753372	0.449522
AP2A2	38.396	0.0487676	0.173718	0.280729	0.778918	0.938408
AP2B1	50.4996	0.166337	0.154672	1.07542	0.282188	0.710673
AP2M1	171.371	-0.0132862	0.142135	-0.0934763	0.925525	0.982395
AP2S1	177.178	0.0241429	0.131851	0.183107	0.854714	0.963296
AP3B1	60.6189	-0.024756	0.107135	-0.231074	0.817258	0.951603
AP3D1	56.1972	0.326892	0.155726	2.09914	0.0358042	0.328862
AP3M1	41.8781	0.0349957	0.134258	0.26066	0.794355	0.944768
AP3S1	160.418	-0.112491	0.133218	-0.844413	0.398439	0.78527
AP3S2	25.0413	0.0195414	0.163203	0.119736	0.904692	0.97635
AP4M1	23.6527	0.211705	0.174783	1.21124	0.225802	0.660392
AP5M1	23.5324	0.0285046	0.196225	0.145265	0.884502	0.970285
APAF1	22.3931	0.281173	0.148353	1.8953	0.0580521	0.401054
APBA2	27.6338	0.281654	0.231384	1.21726	0.223507	0.658809
APBB1	41.7349	0.165206	0.168	0.983371	0.325425	0.742682
APBB2	97.1679	0.0333196	0.208473	0.159827	0.873017	0.967117
APC	44.4949	0.0484819	0.146377	0.331213	0.740484	0.926056
APCDD1	678.049	-0.688065	0.346412	-1.98626	0.0470045	0.362156
APEH	38.1061	0.311054	0.0959539	3.2417	0.00118819	0.0603845
APEX1	266.335	-0.112305	0.187844	-0.597861	0.549933	0.862426
APH1A	155.775	0.0529307	0.121933	0.434096	0.664219	0.90315
APH1B	23.5848	-0.260459	0.237696	-1.09576	0.273182	0.702276
API5	57.3763	-0.0763027	0.142372	-0.535937	0.592002	0.879141
APIP	61.0265	-0.119096	0.157428	-0.756517	0.44934	0.812361
APLP2	141.287	-0.0388795	0.223756	-0.173759	0.862055	0.965011
APMAP	51.4575	0.156096	0.155881	1.00138	0.316644	0.736169
APOE	82.8416	-0.223142	0.408818	-0.545821	0.585189	0.87523
APOO	30.1893	-0.0052495	0.210969	-0.0248829	0.980148	0.996182
APOOL	19.3856	-0.418917	0.145675	-2.87569	0.00403141	0.116045
APP	274.814	0.0180204	0.136074	0.132431	0.894643	0.973225
APPBP2	69.1929	0.0148358	0.0920828	0.161114	0.872004	0.966867
APPL1	110.176	-0.158439	0.117445	-1.34904	0.177323	0.6123
APPL2	41.0956	0.496726	0.215184	2.30838	0.0209781	0.261773
APRT	124.032	-0.0374459	0.133799	-0.279866	0.77958	0.938408
APTR	23.3414	-0.3722	0.366957	-1.01429	0.310445	0.730417
APTX	35.0022	-0.0309947	0.233345	-0.132827	0.89433	0.973225
AQP1	44.7463	-1.44203	0.515552	-2.79705	0.00515716	0.132547
AQR	29.0718	-0.0647803	0.110484	-0.58633	0.557654	0.866189
AR	268.643	-0.0778407	0.171518	-0.453833	0.649949	0.898654
ARAF	29.3037	0.154932	0.136218	1.13738	0.255379	0.688832
ARAP1	34.1239	-0.275021	0.297628	-0.924044	0.355463	0.763591
ARAP3	21.6738	0.700306	0.25946	2.69909	0.00695298	0.156815
ARCN1	111.288	0.169416	0.198991	0.851373	0.394562	0.782052
ARF1	487.448	0.0526363	0.144779	0.363562	0.716185	0.917349
ARF3	44.544	0.097598	0.118501	0.823608	0.410162	0.793041
ARF4	468.264	-0.0538047	0.0937257	-0.574065	0.565924	0.867676
ARF5	329.265	0.0464158	0.153856	0.301684	0.762893	0.934715
ARF6	73.4998	-0.199407	0.1472	-1.35467	0.175523	0.612167
ARFGAP1	35.2285	0.0553314	0.188828	0.293025	0.769503	0.937267
ARFGAP2	47.6442	0.284136	0.14959	1.89942	0.0575087	0.400073
ARFGAP3	85.3057	0.108576	0.107606	1.00901	0.312968	0.732844
ARFGEF1	38.3247	0.144293	0.19046	0.757601	0.44869	0.811847
ARFIP1	48.0117	0.03202	0.108916	0.293988	0.768767	0.93699
ARFIP2	47.0043	-0.149286	0.135852	-1.09888	0.271819	0.701463
ARFRP1	41.3944	-0.0056227	0.194189	-0.0289546	0.976901	0.995318
ARGLU1	338.176	-0.206999	0.0934433	-2.21523	0.0267441	0.286034
ARHGAP1	39.2452	0.227239	0.129632	1.75296	0.0796088	0.45699
ARHGAP10	102.38	0.517179	0.19355	2.67208	0.00753837	0.161015
ARHGAP12	38.2079	-0.0727702	0.188796	-0.385444	0.699908	0.911917
ARHGAP17	25.6675	0.184889	0.109682	1.68568	0.0918574	0.477494
ARHGAP20	42.2686	-0.293279	0.232916	-1.25916	0.207972	0.645826
ARHGAP21	52.4929	0.0021121	0.0754536	0.027992	0.977669	0.995363
ARHGAP24	47.4383	0.0763796	0.264715	0.288536	0.772937	0.938408
ARHGAP28	97.5759	0.329349	0.201876	1.63145	0.102796	0.497123
ARHGAP29	77.4631	-0.384904	0.186064	-2.06866	0.0385779	0.338429
ARHGAP31	27.1286	0.0919808	0.202896	0.453339	0.650304	0.898654
ARHGAP35	33.6877	0.0975116	0.187224	0.52083	0.602485	0.883874
ARHGAP5	86.9791	0.206759	0.151609	1.36377	0.17264	0.608701
ARHGAP6	72.4282	0.805407	0.235492	3.4201	0.00062599	0.0420839
ARHGDIA	147.855	0.111514	0.119905	0.930019	0.352361	0.763034
ARHGEF1	26.4672	0.143399	0.211085	0.679341	0.496922	0.836679
ARHGEF10	30.4968	-0.0506081	0.181301	-0.279139	0.780138	0.938737
ARHGEF12	51.822	0.293043	0.153822	1.90507	0.0567706	0.397227
ARHGEF17	24.3432	0.420437	0.134895	3.11678	0.0018284	0.0774339
ARHGEF2	23.7777	-0.0244847	0.238441	-0.102686	0.918212	0.980383
ARHGEF25	30.5015	0.0916997	0.158341	0.579127	0.562504	0.866454
ARHGEF26	41.1791	0.183236	0.222064	0.825148	0.409287	0.793041
ARHGEF40	66.9409	0.318088	0.223751	1.42161	0.155139	0.587684
ARHGEF7	61.2104	-0.281403	0.157418	-1.78761	0.0738383	0.44537
ARHGEF9	31.3196	0.11287	0.142039	0.794644	0.426821	0.79919
ARID1A	60.2846	0.0938997	0.142582	0.658568	0.510173	0.84048
ARID1B	73.675	0.176761	0.244048	0.724286	0.46889	0.821115
ARID2	47.6919	0.13074	0.232246	0.562938	0.573477	0.871151
ARID4A	61.165	0.179855	0.170942	1.05214	0.292737	0.71834
ARID4B	145.507	-0.0985456	0.126575	-0.778556	0.436241	0.802815
ARID5A	38.3992	-0.523561	0.329097	-1.5909	0.111632	0.512164
ARID5B	270.266	-0.350019	0.208451	-1.67915	0.0931238	0.479467
ARIH1	128.503	0.0268894	0.227398	0.118248	0.905871	0.97693
ARIH2	42.8558	-0.419973	0.140321	-2.99295	0.00276294	0.0947266
ARL1	126.161	-0.296611	0.159145	-1.86379	0.0623518	0.413565
ARL10	21.2407	-0.151135	0.204009	-0.740824	0.4588	0.816706
ARL13B	39.7107	-0.570956	0.231286	-2.46862	0.0135637	0.214945
ARL14EP	61.8972	-0.366328	0.156075	-2.34714	0.0189183	0.252096
ARL15	40.2535	-0.489984	0.528399	-0.927299	0.353771	0.763045
ARL16	89.4878	-0.115427	0.138234	-0.83501	0.403712	0.788916
ARL2	77.9611	0.202232	0.157126	1.28707	0.198071	0.636969
ARL2BP	98.2022	-0.191716	0.135716	-1.41262	0.157768	0.592251
ARL3	115.572	0.135735	0.159082	0.85324	0.393526	0.781877
ARL4A	61.0931	0.0623034	0.300143	0.207579	0.835558	0.95645
ARL4C	111.142	-0.285322	0.334804	-0.852206	0.3941	0.781877
ARL4D	34.8621	-0.0238606	0.331729	-0.071928	0.942659	0.987402
ARL5A	77.1526	-0.105359	0.113359	-0.929431	0.352666	0.763034
ARL5B	61.7841	0.0138142	0.13835	0.0998495	0.920464	0.981164
ARL6IP1	156.995	-0.0540377	0.140695	-0.384078	0.700921	0.911917
ARL6IP4	230.84	-0.061939	0.111562	-0.555197	0.57876	0.874361
ARL6IP5	172.082	-0.247568	0.160948	-1.53818	0.124004	0.537203
ARL6IP6	49.2489	0.0527363	0.132213	0.398874	0.689986	0.910239
ARL8A	69.0677	0.065692	0.110002	0.597191	0.55038	0.862558
ARL8B	53.3497	-0.275851	0.120592	-2.28747	0.0221685	0.265626
ARMC1	44.2394	-0.0550137	0.146167	-0.376376	0.706637	0.91452
ARMC10	67.4405	-0.161383	0.145841	-1.10657	0.268481	0.69959
ARMC6	26.6537	-0.171437	0.164571	-1.04172	0.297541	0.72148
ARMC8	35.8728	-0.0112712	0.0986409	-0.114265	0.909027	0.977859
ARMCX1	82.0555	0.0420555	0.114619	0.366914	0.713683	0.916225
ARMCX2	67.4213	-0.0638784	0.106116	-0.601968	0.547195	0.860609
ARMCX3	156.305	0.0827477	0.0957244	0.864436	0.387348	0.779891
ARMCX6	79.2278	-0.167644	0.0934507	-1.79393	0.0728251	0.443511
ARMH4	62.0959	0.245125	0.165606	1.48017	0.138827	0.560863
ARMT1	43.1566	-0.350163	0.271455	-1.28995	0.197069	0.636652
ARNT	39.1131	0.0720221	0.192156	0.37481	0.707802	0.91452
ARPC1A	69.8332	-0.319099	0.194542	-1.64026	0.100952	0.494622
ARPC1B	30.4192	-0.0284167	0.267321	-0.106302	0.915343	0.978484
ARPC2	204.794	-0.0636869	0.130025	-0.489807	0.624271	0.891867
ARPC3	301.794	-0.152746	0.0759526	-2.01107	0.0443184	0.353853
ARPC4	98.2842	0.178145	0.113218	1.57348	0.115609	0.520415
ARPC5	137.339	0.0450026	0.170609	0.263776	0.791953	0.943816
ARPC5L	41.5477	-0.183265	0.20534	-0.892494	0.372128	0.774899
ARPIN	25.3959	0.337234	0.12718	2.65162	0.00801069	0.167226
ARPP19	71.8398	0.210623	0.110854	1.90001	0.0574322	0.400073
ARRB1	38.0388	0.0747854	0.195031	0.383455	0.701383	0.911917
ARRDC3	84.5472	0.323459	0.309732	1.04432	0.296338	0.72046
ARSB	21.0573	0.106602	0.242902	0.438869	0.660756	0.902899
ARSK	33.4158	0.213877	0.170041	1.25779	0.208467	0.64664
ASAH1	99.7929	0.176761	0.206355	0.856586	0.391674	0.78111
ASAP1	53.9306	0.497395	0.234269	2.12318	0.0337387	0.319154
ASAP2	30.2423	0.0115877	0.148976	0.0777826	0.938001	0.98641
ASAP3	37.7814	0.170961	0.209544	0.81587	0.414574	0.794466
ASB1	28.5776	0.206294	0.170993	1.20645	0.227645	0.663336
ASB3	50.8288	-0.0371749	0.180873	-0.20553	0.837158	0.95703
ASB8	39.8584	-0.051681	0.137826	-0.374974	0.70768	0.91452
ASCC1	37.0489	0.0798453	0.147639	0.540814	0.588636	0.877253
ASCC2	27.577	0.120705	0.18866	0.639801	0.522302	0.846322
ASCC3	39.6281	0.337429	0.151223	2.23134	0.0256586	0.282559
ASF1A	55.3987	-0.16757	0.102224	-1.63923	0.101165	0.494679
ASGR1	32.804	0.311467	0.305674	1.01895	0.308225	0.727985
ASH1L	109.902	0.0134553	0.101482	0.132588	0.894519	0.973225
ASH2L	29.0344	0.248062	0.11837	2.09565	0.0361135	0.329203
ASL	28.0996	-0.305754	0.156952	-1.94808	0.0514056	0.378807
ASPH	97.4684	0.0995525	0.0808682	1.23105	0.218305	0.656056
ASPSCR1	45.5271	-0.0808687	0.122908	-0.65796	0.510564	0.840584
ASTN2	81.0829	0.935131	0.278478	3.358	0.00078508	0.0478119
ASXL1	119.36	-0.051252	0.226677	-0.226101	0.821123	0.952687
ASXL2	24.49	-0.0135853	0.186367	-0.0728954	0.941889	0.987309
ASXL3	37.7123	0.249271	0.176387	1.41321	0.157595	0.591911
ATAD1	59.7977	0.254821	0.124826	2.04142	0.0412093	0.342316
ATAD2B	37.0938	0.337992	0.22333	1.51342	0.130173	0.547419
ATAT1	36.0394	-0.0228273	0.185775	-0.122876	0.902205	0.975547
ATE1	46.9443	-0.493697	0.169512	-2.91245	0.003586	0.10742
ATF1	37.4119	0.049739	0.151506	0.328298	0.742687	0.926504
ATF2	62.575	0.0377389	0.11173	0.337769	0.735537	0.924658
ATF3	186.393	-0.66022	0.763671	-0.864534	0.387294	0.779891
ATF4	150.27	-0.224149	0.128861	-1.73946	0.081954	0.462065
ATF5	23.2469	-0.498769	0.289729	-1.7215	0.0851598	0.468883
ATF6	26.1629	-0.137444	0.183771	-0.74791	0.454514	0.814523
ATF6B	63.3536	0.233658	0.151101	1.54637	0.122015	0.534242
ATF7	44.5486	0.177787	0.17137	1.03745	0.299529	0.721787
ATF7IP	56.3563	0.16485	0.205802	0.80101	0.423126	0.798467
ATG10	29.9616	0.0161168	0.268169	0.0600993	0.952077	0.9893
ATG101	42.4988	-0.270255	0.212715	-1.27051	0.203904	0.643053
ATG12	74.7279	-0.182617	0.137183	-1.3312	0.183124	0.618286
ATG13	22.4341	0.398961	0.190229	2.09727	0.0359699	0.328862
ATG14	36.4544	-0.347491	0.144495	-2.40487	0.0161782	0.231761
ATG2B	20.4374	0.108703	0.169118	0.642766	0.520376	0.846128
ATG3	52.0395	-0.0756977	0.160928	-0.470382	0.638082	0.894807
ATG4B	40.547	-0.210597	0.152955	-1.37685	0.168557	0.604133
ATG5	43.9463	-0.143231	0.150211	-0.953532	0.340321	0.755141
ATIC	48.0908	0.342483	0.141249	2.42468	0.015322	0.226722
ATL3	25.401	-0.314232	0.255737	-1.22873	0.219172	0.657072
ATM	51.34	0.0217199	0.201372	0.107859	0.914107	0.978484
ATMIN	25.4717	0.027894	0.290248	0.096104	0.923438	0.982395
ATN1	79.3567	-0.027532	0.15492	-0.177718	0.858945	0.964429
ATOX1	205.546	0.137344	0.189591	0.724424	0.468805	0.821115
ATP10D	27.4444	-0.105916	0.166778	-0.635074	0.52538	0.848007
ATP11B	41.117	0.171528	0.193218	0.887743	0.374679	0.775819
ATP13A1	23.6286	0.174926	0.239118	0.731547	0.464445	0.819171
ATP13A3	25.2719	0.20454	0.164456	1.24374	0.213597	0.651218
ATP1A1	53.9418	0.216527	0.168039	1.28856	0.197552	0.636755
ATP1B1	58.9013	-1.00212	0.31098	-3.22247	0.00127091	0.0632795
ATP1B2	56.685	-0.369106	0.240865	-1.53242	0.125419	0.537451
ATP1B3	60.8703	-0.240882	0.17387	-1.38541	0.165928	0.602665
ATP2A2	61.4716	0.0123395	0.189704	0.0650463	0.948137	0.987982
ATP2B1	58.0423	-0.200076	0.185337	-1.07953	0.280352	0.70942
ATP2B1-AS1	27.4237	0.341801	0.178787	1.91177	0.0559052	0.394947
ATP2B4	41.9836	0.148229	0.159547	0.929061	0.352857	0.763034
ATP2C1	36.0078	0.193127	0.147672	1.30781	0.190939	0.627859
ATP5F1A	403.698	-0.0044873	0.0914211	-0.049084	0.960852	0.990587
ATP5F1B	444.662	0.196632	0.0636319	3.09015	0.00200056	0.0822051
ATP5F1C	219.864	-0.153689	0.117049	-1.31304	0.18917	0.626419
ATP5F1D	318.676	-0.143807	0.0998558	-1.44015	0.149825	0.582043
ATP5F1E	886.586	0.109258	0.126543	0.863403	0.387916	0.77996
ATP5IF1	225.503	-0.314673	0.132841	-2.3688	0.0178461	0.243072
ATP5MC1	130.223	-0.271779	0.153586	-1.76955	0.0768016	0.45201
ATP5MC2	838.728	-0.0826353	0.151284	-0.546226	0.58491	0.875169
ATP5MC3	490.388	-0.0677054	0.11158	-0.606785	0.543993	0.859138
ATP5MD	321.929	-0.0507433	0.104436	-0.485877	0.627054	0.893189
ATP5ME	263.961	0.0190527	0.116925	0.162948	0.870559	0.96679
ATP5MF	284.254	0.0211447	0.127634	0.165667	0.868419	0.966528
ATP5MG	672.376	0.040674	0.095924	0.424023	0.671549	0.903746
ATP5MPL	295.341	-0.0475788	0.11845	-0.401677	0.687921	0.909656
ATP5PB	224.027	-0.107014	0.104957	-1.0196	0.307919	0.727845
ATP5PD	201.06	-0.282743	0.10832	-2.61026	0.00904727	0.179702
ATP5PF	382.31	-0.0415211	0.103181	-0.40241	0.687382	0.909656
ATP5PO	425.31	-0.0213515	0.097083	-0.21993	0.825926	0.954215
ATP6AP1	103.566	0.0185919	0.100381	0.185212	0.853063	0.96311
ATP6AP2	140.46	-0.131811	0.165504	-0.796423	0.425786	0.79919
ATP6V0B	107.657	0.106598	0.152226	0.700263	0.483763	0.82873
ATP6V0C	288.046	-0.095449	0.160794	-0.593611	0.552772	0.864789
ATP6V0D1	59.5572	0.1147	0.172567	0.664665	0.506265	0.840249
ATP6V0E1	193.255	0.0400243	0.206962	0.193389	0.846654	0.960675
ATP6V1A	28.1047	0.266464	0.159028	1.67558	0.0938215	0.480673
ATP6V1B2	27.4437	0.0824977	0.161373	0.511222	0.609196	0.885087
ATP6V1C1	25.2405	-0.142829	0.245598	-0.581557	0.560865	0.866454
ATP6V1D	50.3036	-0.0127132	0.159192	-0.0798607	0.936348	0.98602
ATP6V1E1	45.8183	-0.105941	0.156658	-0.676258	0.498877	0.83714
ATP6V1F	178.122	0.0564825	0.0849264	0.665076	0.506002	0.840249
ATP6V1G1	357.832	-0.102555	0.0964477	-1.06332	0.287635	0.714329
ATP6V1H	32.7199	0.0265755	0.238055	0.111636	0.911112	0.978106
ATP9B	31.2996	-0.0310418	0.199001	-0.155989	0.876042	0.967704
ATPAF1	33.6829	-0.232477	0.129537	-1.79468	0.0727048	0.443403
ATRAID	194.579	-0.0108803	0.126515	-0.0860001	0.931466	0.983941
ATRN	24.6889	0.327366	0.194609	1.68217	0.0925355	0.478372
ATRNL1	51.0034	-0.343957	0.342388	-1.00458	0.315097	0.734794
ATRX	196.966	-0.126607	0.0837784	-1.51121	0.130736	0.548124
ATXN1	61.4538	0.272842	0.566938	0.481255	0.630336	0.893813
ATXN10	87.1182	0.413689	0.184465	2.24264	0.0249198	0.27975
ATXN2	97.4647	0.0668189	0.13576	0.492183	0.62259	0.890975
ATXN2L	60.1738	-0.213619	0.167896	-1.27233	0.203256	0.642506
ATXN3	29.0355	-0.157727	0.196486	-0.80274	0.422125	0.798116
ATXN7L3B	106.679	-0.0718768	0.150696	-0.476965	0.633387	0.894313
AUH	36.0422	0.037908	0.251073	0.150984	0.879989	0.969164
AUP1	114.513	0.0734115	0.113819	0.644984	0.518938	0.845219
AURKAIP1	122.38	-0.174761	0.141888	-1.23168	0.218067	0.656056
AUTS2	101.304	0.087714	0.553114	0.158582	0.873998	0.967468
AUXG01000058.1	29.4054	0.0395221	0.274941	0.143748	0.8857	0.97043
AVEN	25.3915	-0.0141326	0.211199	-0.066916	0.946649	0.98784
AVL9	19.5988	0.190132	0.226498	0.839444	0.40122	0.787794
AXIN2	50.3657	-0.244184	0.217662	-1.12185	0.261927	0.693769
AXL	54.6928	-0.106917	0.213651	-0.500429	0.616773	0.887869
AZI2	68.97	-0.073086	0.0959145	-0.761991	0.446065	0.809022
AZIN1	64.7987	-0.0782185	0.168123	-0.465244	0.641757	0.896545
AZIN1-AS1	22.428	0.227507	0.274024	0.830245	0.4064	0.791637
B2M	765.608	-0.336994	0.251431	-1.34031	0.180146	0.615435
B3GALNT1	40.6963	0.0991254	0.0838748	1.18183	0.237275	0.672016
B3GALNT2	21.9503	0.106593	0.150634	0.70763	0.479175	0.825008
B3GALT6	27.6555	0.252242	0.222729	1.13251	0.257422	0.689792
B3GAT3	45.2182	0.110394	0.209282	0.527489	0.597854	0.882176
B3GNT5	22.3318	0.222096	0.245727	0.903832	0.366084	0.770198
B3GNT9	44.3076	0.217543	0.321425	0.676808	0.498528	0.836953
B4GALNT4	42.4528	0.226022	0.236643	0.955119	0.339517	0.754495
B4GALT1	28.167	0.0159765	0.24225	0.0659506	0.947417	0.987925
B4GALT2	64.9133	-0.0117551	0.216596	-0.0542722	0.956718	0.989899
B4GALT3	32.281	0.123771	0.174276	0.7102	0.47758	0.824573
B4GALT4	23.9388	0.139458	0.184896	0.754248	0.4507	0.812499
B4GALT7	35.6451	0.195429	0.157814	1.23835	0.215586	0.653768
B4GAT1	55.293	0.0272834	0.128059	0.213054	0.831285	0.955871
B9D1	35.2259	-0.347336	0.146953	-2.36359	0.0180986	0.244265
BABAM1	79.2202	0.0223748	0.11748	0.190456	0.848952	0.96149
BABAM2	44.9307	0.31815	0.260185	1.22278	0.221412	0.65763
BACE1	32.8371	0.164843	0.153553	1.07353	0.283035	0.71091
BACE2	73.6419	0.154225	0.159727	0.965558	0.334265	0.75029
BACH1	34.9813	-0.207671	0.233801	-0.888237	0.374413	0.775668
BACH2	46.2376	-0.194006	0.406689	-0.477037	0.633335	0.894313
BAD	115.729	-0.264678	0.11086	-2.3875	0.0169632	0.238099
BAG1	47.6655	-0.0827943	0.165348	-0.500729	0.616562	0.887869
BAG2	41.9812	0.0536829	0.216091	0.248427	0.803804	0.946505
BAG3	74.1223	0.492882	0.326915	1.50768	0.131637	0.549285
BAG4	31.3643	0.00673007	0.143979	0.0467433	0.962718	0.991096
BAG5	31.0745	-0.0617729	0.185475	-0.333053	0.739094	0.925469
BAG6	66.4131	0.439464	0.161021	2.72923	0.00634826	0.148574
BAIAP2	21.0275	0.23719	0.17265	1.37382	0.169498	0.605443
BANF1	390.132	-0.0277893	0.132662	-0.209475	0.834077	0.956177
BANP	26.1502	0.284559	0.178652	1.59281	0.111203	0.511584
BARD1	24.0176	-0.367891	0.24346	-1.51109	0.130764	0.548124
BASP1	159.434	0.0303676	0.255752	0.118738	0.905483	0.976654
BAX	81.5078	0.00642014	0.150384	0.0426915	0.965947	0.992203
BAZ1A	31.0218	-0.147986	0.296924	-0.498399	0.618203	0.888299
BAZ1B	81.3276	0.175754	0.109901	1.5992	0.109775	0.509403
BAZ2A	41.9273	0.1109	0.191016	0.580578	0.561525	0.866454
BAZ2B	88.1437	-0.0488421	0.203248	-0.240308	0.810092	0.947662
BBIP1	34.1194	-0.106144	0.119311	-0.889636	0.373662	0.774899
BBS1	30.2937	0.0508039	0.156593	0.324432	0.745611	0.927639
BBS2	25.6664	0.191074	0.170392	1.12138	0.262127	0.693769
BBS4	27.7246	0.0871873	0.175584	0.496556	0.619502	0.889019
BBS5	26.7828	-0.104707	0.175947	-0.59511	0.55177	0.864186
BBS7	26.2325	-0.0658655	0.192211	-0.342672	0.731845	0.924455
BBS9	35.928	0.242531	0.31838	0.761765	0.4462	0.809068
BBX	102.585	0.120461	0.183756	0.655549	0.512114	0.841537
BCAM	29.023	0.491287	0.312459	1.57232	0.115876	0.520985
BCAP29	64.2785	-0.0691382	0.150895	-0.458189	0.646817	0.898227
BCAP31	101.364	0.117283	0.184579	0.635406	0.525164	0.848007
BCAR1	40.1115	0.0770046	0.18242	0.422129	0.672931	0.904492
BCAR3	23.5231	0.290772	0.28107	1.03452	0.300895	0.722585
BCAS2	53.5039	-0.276978	0.221251	-1.25188	0.210615	0.649111
BCAS3	21.841	0.176768	0.404642	0.436851	0.662219	0.902899
BCAS4	57.166	0.380764	0.213519	1.78328	0.0745409	0.447219
BCAT1	24.6632	0.0904114	0.208887	0.432825	0.665142	0.90315
BCAT2	30.6494	-0.449805	0.202286	-2.22361	0.0261745	0.284174
BCCIP	82.5791	-0.100958	0.104091	-0.969899	0.332097	0.747767
BCKDHA	49.9412	0.104385	0.1387	0.752594	0.451694	0.812943
BCKDHB	35.5937	0.221204	0.25482	0.868079	0.385351	0.779164
BCKDK	45.5097	0.0249258	0.123509	0.201813	0.840063	0.957899
BCL10	39.7514	0.111054	0.121673	0.91273	0.361385	0.76803
BCL11A	42.2334	-0.115193	0.261066	-0.441242	0.659038	0.902453
BCL11B	22.1869	-0.355452	0.377238	-0.942249	0.346065	0.759348
BCL2	65.7369	-0.764888	0.351819	-2.1741	0.0296978	0.29726
BCL2L1	28.9933	0.147944	0.142	1.04186	0.297476	0.72148
BCL2L12	22.6696	-0.212808	0.203587	-1.0453	0.295887	0.720371
BCL7A	18.4734	0.172913	0.335452	0.515464	0.606229	0.884227
BCL7B	21.4645	-0.369582	0.270422	-1.36668	0.171724	0.607828
BCL7C	200.679	0.00646952	0.145115	0.0445821	0.96444	0.991346
BCL9	19.6424	-0.0391001	0.185141	-0.211191	0.832738	0.955991
BCL9L	23.2007	-0.0032981	0.189305	-0.0174224	0.9861	0.996904
BCLAF1	212.732	-0.0229682	0.11298	-0.203294	0.838905	0.957418
BCOR	18.5614	0.703378	0.256368	2.74362	0.00607658	0.144446
BCS1L	32.5096	0.0775701	0.124716	0.621972	0.53396	0.852971
BDH2	115.783	0.176773	0.179953	0.982329	0.325938	0.742682
BDNF	49.6712	-0.165572	0.23508	-0.704321	0.481233	0.826913
BDP1	104.752	-0.0843567	0.0663986	-1.27046	0.203921	0.643053
BECN1	25.1993	-0.184532	0.1619	-1.13979	0.254373	0.687376
BEND5	188.52	-0.608774	0.263448	-2.31079	0.0208442	0.261226
BEND6	23.0312	-0.164045	0.209849	-0.781731	0.434373	0.801919
BET1	63.968	-0.186417	0.156735	-1.18938	0.234289	0.670737
BET1L	43.3688	0.194929	0.156714	1.24385	0.213553	0.651218
BEX2	44.2332	0.0946838	0.214635	0.441138	0.659113	0.902453
BEX3	745.751	0.0415421	0.119353	0.348062	0.727794	0.922766
BEX4	167.842	-0.0001592	0.133982	-0.0011883	0.999052	0.99973
BFAR	55.836	-0.231535	0.150147	-1.54206	0.123059	0.535945
BGN	187.507	-0.268199	0.387961	-0.691305	0.489374	0.831687
BICC1	93.8232	-0.350459	0.286209	-1.22449	0.220769	0.65763
BICD2	24.9321	0.0211639	0.191396	0.110577	0.911952	0.978117
BIN1	144.233	0.202783	0.171369	1.18331	0.236685	0.671987
BIRC2	64.3697	0.0537152	0.0971253	0.55305	0.580229	0.874605
BIRC6	59.9979	0.148522	0.160102	0.927673	0.353577	0.763045
BIVM	23.1868	-0.279944	0.174877	-1.60081	0.10942	0.509077
BLCAP	76.345	-0.0110546	0.137931	-0.0801458	0.936121	0.98602
BLMH	53.4094	-0.0466271	0.122174	-0.381644	0.702725	0.911917
BLOC1S1	158.56	-0.261682	0.0925073	-2.82877	0.00467273	0.124575
BLOC1S2	29.4033	-0.267719	0.163734	-1.63508	0.102032	0.495957
BLOC1S4	50.0494	-0.263964	0.188633	-1.39935	0.161707	0.598204
BLOC1S5	23.9131	-0.0890196	0.181706	-0.48991	0.624197	0.891867
BLOC1S6	71.3128	-0.323132	0.120754	-2.67594	0.00745191	0.160565
BLVRA	56.1881	0.154365	0.172715	0.893753	0.371454	0.774899
BLVRB	75.1174	-0.202529	0.140403	-1.44248	0.149166	0.582043
BLZF1	26.0235	-0.170058	0.182999	-0.929285	0.352741	0.763034
BMERB1	81.6654	-0.0351785	0.152109	-0.231271	0.817104	0.951603
BMI1	41.1511	0.435869	0.109642	3.97539	7.02642e-05	0.011256
BMP1	70.4133	0.0927137	0.143156	0.647639	0.517218	0.843973
BMP2	71.5135	-0.538048	0.244417	-2.20135	0.0277112	0.290062
BMP2K	25.0033	0.1191	0.17901	0.665328	0.505841	0.840249
BMP4	108.408	-0.0070011	0.185761	-0.0376889	0.969936	0.993668
BMP5	129.196	-0.216368	0.382446	-0.565749	0.571564	0.870923
BMP7	99.1107	0.57019	0.219678	2.59558	0.00944323	0.183607
BMPR1A	71.7233	-0.0935831	0.110885	-0.843969	0.398687	0.78554
BMPR2	86.4245	0.146226	0.125209	1.16786	0.242864	0.677321
BMS1	30.3451	0.264966	0.201232	1.31672	0.187932	0.62466
BMT2	49.7143	0.037604	0.202482	0.185715	0.852668	0.962812
BNC2	65.0787	0.460467	0.534412	0.861634	0.388889	0.780086
BNIP2	45.5732	-0.138465	0.165827	-0.834998	0.403719	0.788916
BNIP3	74.8998	0.362168	0.154841	2.33897	0.0193371	0.253576
BNIP3L	187.513	0.0759845	0.079623	0.954302	0.339931	0.75473
BOC	28.8049	0.26025	0.20504	1.26926	0.204347	0.643071
BOD1	100.545	0.105728	0.122899	0.860279	0.389636	0.780106
BOD1L1	138.773	-0.0406487	0.105278	-0.386107	0.699417	0.911917
BOLA3	40.204	-0.345186	0.250667	-1.37707	0.168491	0.604133
BORCS7	77.2042	-0.405872	0.181085	-2.24134	0.0250042	0.280025
BORCS8	24.449	-0.266639	0.203622	-1.30948	0.190371	0.627358
BPGM	25.8893	0.0705113	0.181117	0.389313	0.697044	0.911917
BPHL	54.5183	0.0215009	0.139084	0.154589	0.877145	0.968026
BPTF	189.221	0.0430506	0.145938	0.294992	0.768	0.936675
BRAF	44.657	0.327643	0.227063	1.44296	0.149031	0.582043
BRAP	23.5124	-0.143188	0.15406	-0.929433	0.352665	0.763034
BRAT1	40.8536	0.0744346	0.172302	0.432001	0.665741	0.90315
BRCC3	20.7885	-0.0884998	0.123507	-0.716556	0.473648	0.824354
BRD2	164.103	0.0657056	0.181175	0.362664	0.716856	0.917349
BRD3	70.3231	0.0301533	0.164348	0.183473	0.854427	0.963296
BRD3OS	29.1168	-0.164749	0.23105	-0.713045	0.475818	0.824573
BRD4	138.686	0.0990642	0.148877	0.665408	0.505789	0.840249
BRD7	85.3691	-0.129388	0.10677	-1.21184	0.225574	0.660392
BRD8	62.1978	-0.0200964	0.122873	-0.163554	0.870083	0.96679
BRD9	35.5185	0.0111169	0.172888	0.0643012	0.94873	0.987982
BRF1	22.3157	0.404702	0.158786	2.54872	0.010812	0.195278
BRF2	21.852	0.106745	0.170249	0.626994	0.530663	0.850196
BRI3	226.538	0.0645537	0.098827	0.653199	0.513628	0.842217
BRIX1	47.8775	-0.040315	0.145166	-0.277716	0.78123	0.938968
BRK1	360.715	-0.0217847	0.103525	-0.210429	0.833333	0.956177
BROX	25.5412	-0.297433	0.192234	-1.54724	0.121805	0.534242
BRPF3	22.9527	0.430139	0.251536	1.71005	0.0872571	0.46996
BRWD1	78.3451	0.0699985	0.160366	0.436493	0.662479	0.902899
BRWD3	23.8352	0.138366	0.18578	0.744785	0.456402	0.814949
BSCL2	64.0437	-0.0080368	0.139719	-0.0575209	0.95413	0.989499
BSDC1	46.7862	0.0265801	0.141632	0.187671	0.851135	0.961965
BSG	338.493	0.120656	0.145426	0.829673	0.406724	0.791762
BTAF1	39.7579	0.0656406	0.168441	0.389696	0.696762	0.911917
BTBD1	36.1579	0.176091	0.184103	0.956482	0.338829	0.754371
BTBD10	33.6767	-0.130744	0.132567	-0.986248	0.324011	0.742122
BTBD2	54.5292	0.319299	0.155079	2.05895	0.0394989	0.341228
BTBD3	178.805	0.451559	0.183511	2.46066	0.0138681	0.214945
BTBD6	34.4167	0.0466808	0.181634	0.257005	0.797175	0.945109
BTBD7	54.2294	-0.142583	0.140985	-1.01133	0.311857	0.731404
BTF3	1389.51	-0.127743	0.0996832	-1.28149	0.200021	0.64113
BTF3L4	93.7645	-0.0790855	0.111526	-0.70912	0.47825	0.824573
BTG1	351.787	0.00530066	0.149981	0.0353422	0.971807	0.994267
BTG2	281.674	-1.25841	0.659149	-1.90915	0.056243	0.39585
BTG3	136.577	-0.249433	0.149145	-1.67242	0.0944414	0.481952
BTN2A1	30.9582	0.275048	0.202425	1.35877	0.174221	0.612065
BTRC	23.4308	0.0724594	0.214921	0.337144	0.736009	0.924658
BUB3	74.6422	-0.224917	0.139529	-1.61198	0.106966	0.506252
BUD13	25.4246	0.0272165	0.168683	0.161347	0.87182	0.966809
BUD23	44.4037	-0.265372	0.141227	-1.87904	0.0602385	0.4065
BUD31	112.895	-0.250532	0.11357	-2.20596	0.0273867	0.289232
BX284668.5	42.8817	-0.0055303	0.24899	-0.0222108	0.98228	0.996182
BX890604.2	40.0346	-0.439861	0.251611	-1.74818	0.0804324	0.459106
BZW1	152.916	-0.0057073	0.124356	-0.0458948	0.963394	0.991239
BZW2	111.43	-0.221658	0.119055	-1.86182	0.062629	0.414953
C11orf1	24.3267	-0.184484	0.167168	-1.10358	0.269775	0.700462
C11orf24	40.2157	-0.130796	0.275084	-0.475476	0.634448	0.894807
C11orf49	77.0466	0.215249	0.10971	1.96199	0.0497641	0.372674
C11orf54	49.4165	-0.231119	0.233388	-0.990277	0.322039	0.741596
C11orf58	328.122	-0.0745361	0.0525214	-1.41916	0.155853	0.588674
C11orf68	88.1531	-0.0044223	0.167794	-0.0263558	0.978974	0.995758
C11orf74	69.6665	-0.156475	0.166577	-0.939358	0.347547	0.760413
C11orf95	38.2809	-0.123976	0.225258	-0.550371	0.582065	0.874848
C11orf96	134.794	-0.773764	0.484698	-1.59638	0.110403	0.511074
C12orf10	83.1249	-0.143222	0.148101	-0.967057	0.333516	0.749749
C12orf29	20.0944	-0.260562	0.144327	-1.80535	0.0710192	0.439413
C12orf43	22.2148	0.126274	0.201391	0.62701	0.530652	0.850196
C12orf45	30.0951	-0.0247998	0.205957	-0.120412	0.904157	0.97635
C12orf57	956.973	-0.0449493	0.0863231	-0.52071	0.602569	0.883874
C12orf65	40.1144	-0.0696921	0.165304	-0.421599	0.673318	0.904585
C12orf73	30.0907	-0.0088225	0.162309	-0.0543561	0.956651	0.989899
C12orf75	69.6805	0.488532	0.317252	1.53988	0.123588	0.53632
C12orf76	48.8	-0.0714245	0.123864	-0.576637	0.564185	0.866454
C14orf119	55.8277	-0.231807	0.199049	-1.16458	0.244191	0.677362
C14orf132	38.5285	0.443176	0.215201	2.05936	0.0394599	0.341228
C15orf40	35.2507	-0.426503	0.128447	-3.32046	0.00089868	0.0518796
C15orf41	27.7058	-0.273485	0.224167	-1.22	0.222463	0.65763
C15orf61	37.1667	-0.345234	0.241672	-1.42852	0.153142	0.585322
C16orf58	51.3608	0.206045	0.151335	1.36152	0.173351	0.609458
C16orf72	39.4708	-0.0095479	0.206378	-0.046264	0.9631	0.991213
C16orf87	39.6454	0.152482	0.172825	0.882293	0.377618	0.776586
C16orf91	33.0586	-0.201427	0.17105	-1.17759	0.238959	0.674667
C17orf49	169.03	0.0257872	0.11094	0.232443	0.816194	0.951289
C17orf58	59.6575	-0.973722	0.346246	-2.81223	0.00492	0.129948
C17orf75	21.966	0.103368	0.163275	0.633089	0.526676	0.848786
C18orf21	25.9876	-0.269014	0.215662	-1.24739	0.212256	0.649871
C18orf32	116.574	-0.0992468	0.207871	-0.477444	0.633046	0.894313
C19orf12	33.384	-0.283409	0.243623	-1.16331	0.244703	0.678093
C19orf25	42.4728	-0.0653795	0.138705	-0.471357	0.637386	0.894807
C19orf38	19.9961	-0.403096	0.297849	-1.35336	0.175942	0.612167
C19orf48	56.7948	-0.184452	0.180808	-1.02015	0.307656	0.727845
C19orf53	216.371	-0.132721	0.0883514	-1.50219	0.133047	0.550366
C1D	87.4367	-0.0209458	0.166303	-0.12595	0.899772	0.974071
C1GALT1C1	25.5355	-0.488999	0.210701	-2.32082	0.0202964	0.257437
C1QBP	132.923	0.0110518	0.111075	0.0994985	0.920742	0.981164
C1QL1	21.1813	-0.164574	0.370593	-0.444081	0.656984	0.901969
C1QTNF2	86.2357	-0.718317	0.413311	-1.73796	0.0822183	0.462847
C1QTNF4	111.376	0.161195	0.135045	1.19363	0.232621	0.668819
C1QTNF6	24.6489	0.229247	0.247283	0.927061	0.353895	0.763045
C1QTNF7	119.909	-0.273309	0.168408	-1.6229	0.10461	0.499134
C1RL	22.9462	0.159161	0.206099	0.772255	0.439964	0.804889
C1S	98.3379	0.709676	0.360563	1.96824	0.0490399	0.369516
C1orf122	192.184	0.257641	0.176786	1.45736	0.145017	0.574842
C1orf174	30.1428	-0.323212	0.187419	-1.72455	0.0846093	0.468434
C1orf198	51.584	-0.349357	0.216426	-1.61421	0.106482	0.50516
C1orf21	69.64	0.113767	0.193593	0.587662	0.556759	0.866109
C1orf35	58.9609	-0.3031	0.147533	-2.05445	0.0399317	0.341656
C1orf43	109.634	-0.0162573	0.0996712	-0.163109	0.870433	0.96679
C1orf50	36.4035	-0.183928	0.118553	-1.55145	0.120795	0.531742
C1orf52	76.1023	-0.34795	0.139845	-2.48811	0.0128425	0.210297
C1orf54	41.0697	-0.1824	0.215609	-0.845976	0.397566	0.784801
C20orf194	28.9158	0.0505051	0.262632	0.192304	0.847504	0.96073
C20orf27	51.0075	-0.235542	0.189483	-1.24308	0.213839	0.651419
C20orf96	36.2437	-0.29924	0.142674	-2.09737	0.035961	0.328862
C21orf91	22.8962	-0.291038	0.210823	-1.38048	0.167438	0.602761
C22orf39	46.2436	-0.13645	0.0917902	-1.48654	0.137136	0.557135
C2CD5	35.2616	0.1323	0.181467	0.729058	0.465966	0.819667
C2orf49	25.1842	0.0703558	0.200445	0.350998	0.72559	0.921715
C2orf68	23.7756	-0.0481447	0.196092	-0.245521	0.806053	0.947054
C2orf76	24.2629	-0.104028	0.197133	-0.527706	0.597704	0.882176
C3orf18	18.6672	0.0665117	0.207016	0.321288	0.747992	0.929073
C3orf38	35.557	-0.190281	0.142337	-1.33684	0.181275	0.61583
C3orf70	24.8404	-0.0271776	0.256276	-0.106048	0.915544	0.978484
C4orf3	255.394	-0.129591	0.126905	-1.02116	0.307178	0.727845
C4orf46	25.2283	-0.116153	0.205873	-0.564199	0.572619	0.870923
C4orf48	149.955	0.527259	0.230084	2.2916	0.021929	0.264043
C5orf15	72.1869	-0.103116	0.113926	-0.905114	0.365405	0.770198
C5orf24	114.256	-0.0460058	0.0959093	-0.47968	0.631455	0.893813
C5orf51	58.2227	0.0210287	0.170164	0.123579	0.901649	0.975231
C5orf56	32.2503	-0.244597	0.29204	-0.837548	0.402284	0.788387
C6orf120	26.9499	-0.248699	0.22238	-1.11835	0.263418	0.694382
C6orf226	21.1442	-0.366986	0.203186	-1.80615	0.0708943	0.439009
C6orf89	55.5562	0.0803354	0.150871	0.532477	0.594396	0.879892
C7orf26	29.378	-0.169862	0.115508	-1.47056	0.14141	0.566664
C7orf50	134.717	0.130341	0.151201	0.862042	0.388664	0.780086
C8orf33	44.2353	0.00176199	0.159493	0.0110474	0.991186	0.998366
C8orf76	36.4444	-0.0120015	0.145818	-0.0823046	0.934404	0.985238
C8orf82	45.017	0.201502	0.161448	1.24809	0.211998	0.649871
C8orf88	37.0135	-0.0237658	0.177972	-0.133537	0.893769	0.973225
C9orf16	161.274	0.127209	0.172109	0.73912	0.459834	0.816904
C9orf64	19.4391	0.191435	0.188221	1.01708	0.309117	0.729373
C9orf78	71.2383	-0.245815	0.115632	-2.12583	0.033517	0.318829
C9orf85	35.5854	-0.0645951	0.151877	-0.425313	0.670609	0.903746
CA5B	20.3516	-0.691527	0.127995	-5.40277	6.56184e-08	8.05904e-05
CAAP1	24.5285	-0.41513	0.15475	-2.68259	0.00730551	0.158629
CAB39	31.3899	0.144553	0.182982	0.789988	0.429535	0.79919
CABIN1	24.5451	0.271069	0.174653	1.55204	0.120652	0.531742
CACHD1	47.5093	0.113779	0.280033	0.406307	0.684517	0.909012
CACNA1A	26.1562	-0.0353225	0.227361	-0.155359	0.876539	0.967962
CACNA1G	37.1527	0.0715972	0.212551	0.336847	0.736232	0.924658
CACNA2D1	44.285	0.281508	0.193117	1.45771	0.144921	0.574772
CACNA2D3	35.6381	1.45177	0.576899	2.5165	0.0118526	0.20218
CACNB3	24.7381	0.198566	0.218419	0.909105	0.363295	0.769287
CACUL1	52.5425	0.0702077	0.18762	0.374201	0.708255	0.91452
CACYBP	160.394	-0.116321	0.388684	-0.299269	0.764735	0.935125
CADM2	28.5851	-0.560529	0.351962	-1.59258	0.111254	0.511584
CALCOCO1	50.6276	0.00354906	0.187816	0.0188964	0.984924	0.996417
CALCOCO2	57.6403	-0.186568	0.174612	-1.06847	0.285307	0.712929
CALD1	848.845	0.403228	0.112159	3.59514	0.00032422	0.029619
CALHM2	29.188	-0.201587	0.232714	-0.866243	0.386357	0.779852
CALM1	280.387	-0.419263	0.253507	-1.65385	0.0981576	0.489041
CALM2	497.967	-0.158528	0.0799104	-1.98382	0.047276	0.362893
CALM3	162.617	0.0972899	0.121957	0.797739	0.425022	0.79919
CALR	611.491	0.0860889	0.177286	0.485592	0.627256	0.893189
CALU	354.551	0.00253707	0.128929	0.0196781	0.9843	0.996417
CAMK1	23.3911	-0.556541	0.291471	-1.90942	0.0562078	0.39585
CAMK1D	47.4723	-0.0057833	0.204367	-0.0282986	0.977424	0.995318
CAMK2D	72.0311	-0.0747467	0.212093	-0.352425	0.72452	0.921348
CAMK2G	24.0148	0.234036	0.149167	1.56895	0.116659	0.522273
CAMK2N1	90.5439	0.0838224	0.138602	0.604772	0.54533	0.860116
CAMK4	20.0396	0.335667	0.328352	1.02228	0.306649	0.727845
CAMKK2	26.8471	0.0983296	0.18849	0.52167	0.6019	0.883686
CAMLG	151.708	-0.26962	0.122946	-2.19299	0.0283084	0.292573
CAMSAP2	34.0778	0.00605081	0.171935	0.0351923	0.971926	0.994267
CAMTA1	104.599	0.104587	0.180046	0.580892	0.561313	0.866454
CAND1	77.2514	0.245571	0.117167	2.09591	0.0360902	0.329203
CANT1	27.762	-0.0246096	0.192706	-0.127705	0.898382	0.973933
CANX	188.919	-0.0564995	0.182686	-0.309271	0.757115	0.932541
CAP1	89.2169	-0.0023786	0.112091	-0.0212204	0.98307	0.996183
CAPG	85.5824	0.117662	0.220726	0.533071	0.593985	0.879499
CAPN1	71.7958	0.0542614	0.196438	0.276227	0.782374	0.939388
CAPN2	86.7963	0.0199873	0.14537	0.137492	0.890642	0.972893
CAPN6	36.377	0.229295	0.331423	0.69185	0.489031	0.831297
CAPN7	77.1641	0.00530873	0.106143	0.0500147	0.960111	0.990488
CAPNS1	168.693	0.0976419	0.147816	0.660564	0.508892	0.84048
CAPRIN1	154.487	0.241689	0.11701	2.06553	0.0388725	0.339564
CAPRIN2	20.3581	0.0411545	0.19206	0.214279	0.83033	0.955797
CAPZA1	73.0637	-0.268999	0.0994565	-2.70469	0.0068368	0.155976
CAPZA2	120.688	-0.0078485	0.0715207	-0.109738	0.912617	0.978163
CAPZB	324.635	0.380313	0.250708	1.51696	0.129277	0.54468
CARD19	32.9293	-0.269293	0.190939	-1.41036	0.158433	0.592584
CARHSP1	94.0758	-0.0160306	0.109833	-0.145955	0.883957	0.970049
CARM1	56.2719	0.510521	0.135255	3.7745	0.00016033	0.019056
CARS	17.614	-0.0034934	0.195997	-0.0178237	0.985779	0.996872
CARS2	42.2645	0.0106662	0.16724	0.0637777	0.949147	0.98817
CASC15	71.5511	0.352037	0.375568	0.937348	0.34858	0.761216
CASC3	65.509	0.241455	0.12363	1.95305	0.0508134	0.377084
CASC4	88.1211	-0.22535	0.171852	-1.31131	0.189754	0.626727
CASD1	56.0867	-0.0806765	0.12272	-0.657401	0.510923	0.840776
CASK	78.4151	-0.225747	0.186116	-1.21293	0.225155	0.659777
CASP6	26.6251	-0.110938	0.252742	-0.438939	0.660706	0.902899
CASP7	26.6825	-0.441561	0.305668	-1.44458	0.148577	0.581755
CASP8AP2	32.7483	-0.0231032	0.156165	-0.147941	0.882389	0.969773
CAST	175.286	-0.269365	0.151973	-1.77245	0.0763195	0.451726
CASTOR2	50.3757	0.191757	0.141591	1.3543	0.17564	0.612167
CAT	110.944	-0.0347949	0.115233	-0.301953	0.762687	0.934682
CAV1	155.859	0.61769	0.623756	0.990276	0.322039	0.741596
CAV2	41.8669	1.64377	0.535887	3.06738	0.00215943	0.0841948
CAVIN1	157.279	-0.0336108	0.313152	-0.107331	0.914527	0.978484
CAVIN3	162.156	-0.180143	0.412583	-0.436622	0.662386	0.902899
CBFA2T2	34.1766	0.136269	0.150514	0.905355	0.365278	0.770198
CBFB	28.1902	0.060619	0.127756	0.474489	0.635151	0.894807
CBLB	93.2374	-0.484957	0.281955	-1.71998	0.0854358	0.468883
CBLL1	19.1525	0.160147	0.20803	0.769828	0.441402	0.805167
CBLN2	31.115	-1.76513	0.560467	-3.14939	0.00163609	0.0739653
CBR1	73.0322	0.00422476	0.132616	0.031857	0.974586	0.994267
CBWD2	20.385	-0.161634	0.204463	-0.790532	0.429217	0.79919
CBX1	170.262	0.0126356	0.090247	0.140011	0.888651	0.972181
CBX3	247.952	0.0255631	0.0942933	0.271102	0.786313	0.940182
CBX4	33.6449	0.157422	0.215729	0.729724	0.465559	0.819667
CBX5	132.668	-0.0825259	0.0936226	-0.881474	0.378061	0.776586
CBX6	57.8672	-0.615309	0.378771	-1.62449	0.104272	0.498811
CBY1	67.9025	-0.0729382	0.17517	-0.416386	0.677128	0.905746
CC2D1A	20.4219	0.549324	0.233981	2.34773	0.0188881	0.252096
CC2D2A	42.4784	0.0369326	0.123065	0.300106	0.764096	0.935009
CCAR1	81.3824	0.00166455	0.178883	0.00930529	0.992576	0.998686
CCAR2	24.8724	0.32052	0.234576	1.36638	0.171819	0.607828
CCBE1	133.976	-0.741139	0.216635	-3.42114	0.0006236	0.0420839
CCDC102A	35.6455	0.0723971	0.16792	0.43114	0.666367	0.90315
CCDC106	31.5695	0.0430869	0.144378	0.298432	0.765373	0.935429
CCDC107	50.0893	-0.303359	0.231135	-1.31247	0.18936	0.626419
CCDC112	34.5322	-0.316657	0.09268	-3.41667	0.00063391	0.0420839
CCDC115	47.805	-0.0699832	0.113432	-0.616963	0.537259	0.854794
CCDC117	21.6572	0.142878	0.224846	0.635449	0.525136	0.848007
CCDC12	81.271	-0.300782	0.106368	-2.82774	0.00468778	0.124575
CCDC122	27.3122	-0.135512	0.359751	-0.376684	0.706408	0.91452
CCDC124	117.028	0.0242157	0.102328	0.236648	0.81293	0.948912
CCDC127	34.7954	-0.113211	0.0955727	-1.18456	0.236193	0.671987
CCDC130	50.2551	0.0195784	0.155288	0.126078	0.89967	0.974071
CCDC137	22.161	-0.127784	0.216428	-0.590424	0.554906	0.865527
CCDC14	44.4125	0.0721994	0.197493	0.36558	0.714679	0.916623
CCDC149	20.2709	0.0277806	0.215348	0.129003	0.897355	0.973933
CCDC167	54.2646	-0.0300843	0.156426	-0.192322	0.84749	0.96073
CCDC171	25.6923	-0.0766668	0.244088	-0.314094	0.753449	0.931259
CCDC174	52.2497	-0.20323	0.083878	-2.42292	0.0153961	0.227363
CCDC18-AS1	51.9979	-0.255081	0.211222	-1.20764	0.227185	0.663284
CCDC184	18.9304	0.086702	0.286069	0.303081	0.761828	0.934479
CCDC186	43.0184	-0.182478	0.187643	-0.972475	0.330814	0.746409
CCDC25	68.893	-0.248237	0.140095	-1.77191	0.0764088	0.451732
CCDC28A	25.3024	-0.0489777	0.294569	-0.166269	0.867945	0.96646
CCDC28B	75.2241	-0.0467077	0.166104	-0.281195	0.778561	0.938408
CCDC3	96.6745	0.255891	0.320443	0.798556	0.424548	0.79919
CCDC32	35.8735	0.0664437	0.120151	0.553003	0.580261	0.874605
CCDC34	48.8763	-0.193806	0.185078	-1.04716	0.295026	0.720116
CCDC43	30.7164	-0.0016759	0.146576	-0.011434	0.990877	0.998192
CCDC47	56.8696	-0.10464	0.227353	-0.460255	0.645333	0.898183
CCDC50	60.2081	-0.0846592	0.123249	-0.686898	0.492147	0.833325
CCDC58	26.4296	-0.29714	0.170811	-1.73958	0.0819326	0.462065
CCDC59	91.083	-0.232181	0.122527	-1.89493	0.0581012	0.401054
CCDC6	39.4589	0.218763	0.155782	1.40429	0.160232	0.595629
CCDC66	33	0.0943589	0.218438	0.431972	0.665762	0.90315
CCDC68	19.2548	-0.0687698	0.348056	-0.197583	0.843372	0.959075
CCDC71	21.4545	0.194259	0.202221	0.960627	0.33674	0.752863
CCDC71L	28.251	-0.307314	0.304237	-1.01011	0.312441	0.73231
CCDC8	50.1184	-0.0498224	0.181789	-0.274068	0.784033	0.93959
CCDC80	91.2847	-0.0893688	0.205998	-0.433834	0.664409	0.90315
CCDC82	57.05	-0.186283	0.164893	-1.12972	0.258594	0.690362
CCDC85A	25.3745	0.733816	0.533764	1.37479	0.169195	0.605243
CCDC85B	77.8341	-0.463653	0.209412	-2.21408	0.0268236	0.286468
CCDC88A	111.225	0.0430107	0.151773	0.283389	0.776879	0.938408
CCDC90B	82.902	-0.169398	0.134679	-1.25779	0.208468	0.64664
CCDC91	31.8581	0.00072313	0.205642	0.00351645	0.997194	0.999589
CCDC92	36.6737	0.0463396	0.176983	0.261831	0.793452	0.94469
CCDC93	28.5793	0.138735	0.120502	1.15131	0.249605	0.681477
CCER2	20.2395	-2.7647	0.668484	-4.13578	3.53755e-05	0.00668415
CCL2	72.0042	-1.34308	0.575398	-2.33418	0.0195861	0.254754
CCM2	33.8457	-0.405716	0.221883	-1.82852	0.0674723	0.426784
CCN1	593.595	0.220836	0.340471	0.648618	0.516585	0.843922
CCN2	302.32	0.571903	0.318957	1.79304	0.0729666	0.443735
CCN3	68.894	-1.11024	0.364968	-3.04201	0.00235003	0.0884366
CCNB1IP1	141.871	-0.0804502	0.143964	-0.558821	0.576284	0.872357
CCNC	36.8143	-0.31286	0.152808	-2.0474	0.0406187	0.342316
CCND1	242.065	0.0757267	0.179687	0.421437	0.673436	0.904585
CCND2	305.968	-0.122135	0.122992	-0.993039	0.320691	0.740574
CCND3	56.3086	-0.841792	0.342277	-2.45938	0.0139176	0.215007
CCNDBP1	42.6951	-0.427619	0.159164	-2.68665	0.0072173	0.158629
CCNG1	76.9219	0.127312	0.143451	0.887495	0.374812	0.775819
CCNG2	68.607	-0.0427078	0.150673	-0.283448	0.776834	0.938408
CCNH	64.8639	0.0262874	0.182914	0.143715	0.885726	0.97043
CCNI	607.399	-0.0158702	0.108293	-0.146549	0.883488	0.96987
CCNK	43.5714	-0.363928	0.194717	-1.86902	0.0616205	0.411625
CCNL1	233.955	-0.310681	0.283158	-1.0972	0.272554	0.702102
CCNL2	86.9786	-0.12873	0.137347	-0.937264	0.348623	0.761216
CCNQ	29.6047	0.0505834	0.175525	0.288183	0.773207	0.938408
CCNT1	39.2865	0.00229478	0.152876	0.0150107	0.988024	0.996953
CCNT2	51.5484	0.0351888	0.136521	0.257753	0.796597	0.945109
CCNY	72.6355	-0.0186838	0.136924	-0.136454	0.891462	0.973069
CCP110	21.6319	-0.0847278	0.172136	-0.492215	0.622568	0.890975
CCPG1	34.6692	0.123381	0.278951	0.442303	0.65827	0.901969
CCS	105.485	-0.0301635	0.148213	-0.203514	0.838733	0.957418
CCSER2	34.5692	-0.0043591	0.136139	-0.0320195	0.974457	0.994267
CCT2	216.718	0.00953551	0.120654	0.0790318	0.937007	0.98602
CCT3	165.646	-0.129988	0.112455	-1.15591	0.247717	0.679862
CCT4	239.342	0.0747913	0.144534	0.517464	0.604832	0.884227
CCT5	106.099	0.0334446	0.0922736	0.36245	0.717016	0.917349
CCT6A	158.195	-5.96e-05	0.127075	-0.0004693	0.999626	0.999897
CCT7	173.196	0.16686	0.0911088	1.83144	0.0670353	0.42571
CCT8	164.568	0.0865473	0.12781	0.677157	0.498307	0.836953
CD109	35.2732	-1.44659	0.410345	-3.52531	0.00042298	0.0349768
CD151	141.638	-0.0109171	0.237605	-0.0459466	0.963353	0.991239
CD164	164.153	-0.223707	0.105806	-2.1143	0.0344894	0.323127
CD200	45.1939	0.190569	0.24379	0.781695	0.434394	0.801919
CD24	320.46	-0.207069	0.260338	-0.795384	0.42639	0.79919
CD248	383.555	0.398033	0.197494	2.01542	0.0438609	0.35285
CD27-AS1	60.2222	-0.180797	0.150147	-1.20413	0.228538	0.664075
CD276	81.3281	0.549475	0.152782	3.59646	0.00032257	0.029619
CD2AP	23.52	-0.162144	0.189434	-0.855939	0.392031	0.781201
CD2BP2	36.8366	0.0261183	0.18486	0.141287	0.887643	0.971634
CD302	41.9397	0.394813	0.384961	1.02559	0.305085	0.726697
CD320	22.686	0.0427306	0.214056	0.199624	0.841775	0.95794
CD44	72.2488	-0.152172	0.190803	-0.797531	0.425143	0.79919
CD46	78.0063	-0.0377007	0.146072	-0.258097	0.796332	0.945109
CD47	28.0691	-0.395629	0.214978	-1.84032	0.0657206	0.424562
CD55	53.8726	-0.0887059	0.352082	-0.251947	0.801082	0.945113
CD59	76.1778	-0.185037	0.108316	-1.70832	0.0875773	0.46996
CD63	848.872	-0.293592	0.221916	-1.32299	0.18584	0.622763
CD81	1453.76	-0.123898	0.119162	-1.03975	0.298458	0.72169
CD83	40.8429	0.364777	0.435599	0.837416	0.402359	0.788387
CDADC1	26.7114	-0.259911	0.119886	-2.16798	0.03016	0.299032
CDC123	59.7072	-0.0871277	0.120513	-0.722973	0.469696	0.821745
CDC14B	20.2523	-0.34359	0.297895	-1.15339	0.24875	0.680667
CDC16	52.959	-0.107263	0.121576	-0.882276	0.377628	0.776586
CDC23	28.824	-0.159803	0.136671	-1.16925	0.242302	0.676846
CDC25B	19.9082	-0.253672	0.272203	-0.931923	0.351376	0.762901
CDC26	111.818	0.0309283	0.126451	0.244587	0.806777	0.94713
CDC27	47.9998	-0.0711565	0.159959	-0.444842	0.656434	0.901969
CDC34	124.093	-0.126687	0.127377	-0.994579	0.319941	0.739158
CDC37	179.045	0.021231	0.0707602	0.300042	0.764145	0.935009
CDC37L1	28.3417	0.0468	0.161318	0.29011	0.771732	0.937967
CDC40	70.5656	-0.211011	0.176599	-1.19486	0.232142	0.668487
CDC42	231.692	-0.0484658	0.193382	-0.250622	0.802106	0.945564
CDC42BPA	80.7832	0.69366	0.204504	3.39191	0.00069406	0.0437584
CDC42BPB	22.0226	0.402018	0.1744	2.30515	0.0211583	0.262219
CDC42EP1	87.5395	-0.0502681	0.161868	-0.31055	0.756143	0.93214
CDC42EP2	22.0633	-1.04581	0.450553	-2.32117	0.0202775	0.257437
CDC42EP3	66.7344	1.21039	0.369853	3.27263	0.00106553	0.0573132
CDC42EP4	119.837	0.167016	0.175308	0.952701	0.340741	0.755226
CDC42EP5	396.455	-0.217016	0.0811715	-2.67355	0.00750534	0.160776
CDC42SE1	31.3159	-0.0057945	0.194239	-0.0298319	0.976201	0.995318
CDC5L	85.1277	-0.0166533	0.112049	-0.148625	0.881849	0.969469
CDC73	71.9965	0.0361868	0.151273	0.239215	0.810939	0.947789
CDCA4	23.6554	-0.166294	0.169263	-0.982456	0.325875	0.742682
CDCA7	44.0384	0.112326	0.12442	0.902796	0.366634	0.770198
CDH11	251.495	-0.0522583	0.205208	-0.25466	0.798986	0.945109
CDH2	29.5181	-0.920629	0.391139	-2.35371	0.0185869	0.249031
CDH6	21.4964	-0.186755	0.322707	-0.578715	0.562781	0.866454
CDH8	58.7546	0.881278	0.359487	2.45149	0.0142268	0.217956
CDIP1	32.4684	0.23989	0.178491	1.34399	0.178951	0.61306
CDIPT	68.2315	-0.0285858	0.159247	-0.179505	0.857541	0.963879
CDK10	41.3291	-0.118771	0.103557	-1.14691	0.251417	0.683903
CDK11A	19.7289	-0.279213	0.150398	-1.85649	0.0633831	0.418446
CDK11B	26.2629	-0.152524	0.20447	-0.74595	0.455697	0.814949
CDK12	43.9662	0.152556	0.157435	0.96901	0.33254	0.747879
CDK13	40.1874	0.0114089	0.169315	0.0673826	0.946277	0.98784
CDK14	57.7279	-0.492428	0.491893	-1.00109	0.316785	0.736169
CDK16	52.1314	0.0123407	0.168248	0.0733483	0.941529	0.987288
CDK17	34.8041	0.041612	0.179083	0.232362	0.816257	0.951289
CDK19	54.3431	-0.0925374	0.216832	-0.426769	0.669548	0.903313
CDK2	22.9755	0.128084	0.239889	0.533931	0.593389	0.879462
CDK2AP1	483.808	0.274361	0.148929	1.84223	0.0654413	0.424131
CDK2AP2	37.2696	-0.791639	0.292064	-2.7105	0.00671827	0.154961
CDK4	195.504	0.045033	0.11358	0.396487	0.691746	0.910502
CDK5	28.6011	0.10762	0.202944	0.530296	0.595907	0.881299
CDK5RAP2	33.1267	-0.0816465	0.129957	-0.628259	0.529834	0.849906
CDK5RAP3	105.005	0.122601	0.162369	0.755078	0.450202	0.812499
CDK6	204.314	-0.105445	0.140128	-0.752488	0.451758	0.812943
CDK8	21.6695	0.186167	0.197114	0.944465	0.344932	0.758295
CDK9	43.9176	-0.10562	0.123211	-0.857225	0.39132	0.780984
CDKL5	21.2184	0.318058	0.194255	1.63732	0.101564	0.494988
CDKN1A	27.5403	-0.871202	0.549898	-1.5843	0.113126	0.515411
CDKN1B	85.8039	-0.0722701	0.153512	-0.470778	0.6378	0.894807
CDKN1C	478.839	-0.0300541	0.16649	-0.180516	0.856747	0.96356
CDKN2AIP	62.4576	-0.132658	0.214244	-0.619189	0.535792	0.854045
CDKN2AIPNL	34.6845	-0.03727	0.163706	-0.227664	0.819908	0.952428
CDO1	69.4626	-0.198614	0.220008	-0.902758	0.366655	0.770198
CDR2	25.9807	-0.275319	0.162455	-1.69475	0.0901234	0.474263
CDV3	72.6369	-0.136043	0.177213	-0.767682	0.442676	0.806049
CDYL	42.9439	0.170513	0.123641	1.3791	0.167863	0.602956
CEBPB	152.352	-0.631276	0.444825	-1.41916	0.155854	0.588674
CEBPD	272.968	-0.93241	0.412092	-2.26263	0.0236588	0.273764
CEBPZ	77.3063	-0.117561	0.16795	-0.69998	0.48394	0.82873
CEBPZOS	49.1504	-0.424059	0.164077	-2.58451	0.00975173	0.185145
CELF1	47.2224	-0.0825664	0.150174	-0.549804	0.582454	0.874848
CELF2	77.6541	-0.327574	0.191906	-1.70696	0.0878304	0.470229
CENPB	22.1191	0.218553	0.238179	0.917601	0.358828	0.766699
CENPC	55.1029	-0.0922937	0.121788	-0.757821	0.448558	0.811847
CENPT	44.7496	-0.136119	0.15686	-0.867769	0.385521	0.779183
CENPV	101.409	-0.200236	0.302085	-0.662847	0.507429	0.840249
CENPX	101.109	-0.0718828	0.129196	-0.556385	0.577948	0.873441
CEP112	31.6095	0.0709137	0.273468	0.259312	0.795394	0.945109
CEP120	25.4778	0.309947	0.236219	1.31212	0.189481	0.626419
CEP126	24.971	-0.0743283	0.236139	-0.314765	0.75294	0.93099
CEP162	24.6144	-0.258048	0.239108	-1.07921	0.280493	0.70942
CEP164	27.87	-0.0550435	0.143995	-0.38226	0.702268	0.911917
CEP170	116.347	0.173168	0.149482	1.15846	0.246677	0.679157
CEP290	53.0674	-0.396091	0.135494	-2.92332	0.00346321	0.106359
CEP295	18.8002	0.0214775	0.248112	0.0865637	0.931018	0.98375
CEP350	56.1021	-0.205871	0.161512	-1.27465	0.202435	0.642506
CEP57	102.693	0.0303882	0.104136	0.291813	0.77043	0.937609
CEP57L1	24.0995	-0.155467	0.195635	-0.794676	0.426802	0.79919
CEP63	28.3884	0.183668	0.150066	1.22391	0.220986	0.65763
CEP68	37.2228	0.0577854	0.228689	0.252682	0.800514	0.945113
CEP70	23.2829	0.159585	0.188406	0.847025	0.396981	0.784487
CEP78	31.8734	-0.0927788	0.169775	-0.546481	0.584735	0.875169
CEP83	34.0344	0.17007	0.177137	0.960106	0.337002	0.752992
CEP85L	87.2598	0.085285	0.232103	0.367444	0.713288	0.916225
CEP89	30.0156	-0.112269	0.173894	-0.645619	0.518526	0.845171
CEP95	56.5671	-0.002053	0.173946	-0.0118027	0.990583	0.998032
CEP97	23.1161	-0.0506485	0.20309	-0.24939	0.803059	0.945931
CEPT1	24.5881	0.0121319	0.20644	0.0587672	0.953137	0.989499
CERCAM	104.039	-0.119919	0.240822	-0.497959	0.618513	0.888299
CERK	45.0964	0.163507	0.167604	0.975558	0.329283	0.744639
CERS2	74.4372	0.18664	0.124217	1.50254	0.132958	0.550366
CERS4	44.4662	-0.161004	0.157885	-1.01975	0.307846	0.727845
CERS5	42.5618	-0.151221	0.114092	-1.32543	0.185029	0.622026
CERS6	40.8668	0.156153	0.23563	0.662704	0.50752	0.840249
CERT1	50.0935	-0.217019	0.133758	-1.62248	0.104701	0.499134
CES2	22.9801	-0.0011512	0.255839	-0.0044996	0.99641	0.999298
CETN2	56.5059	-0.191307	0.165175	-1.15821	0.246778	0.679157
CETN3	44.0499	-0.370531	0.163039	-2.27265	0.0230471	0.2713
CFAP20	74.0106	-0.364462	0.138238	-2.63649	0.00837697	0.170055
CFAP298	55.6844	-0.220847	0.153216	-1.4414	0.149471	0.582043
CFAP36	88.6534	-0.142648	0.115155	-1.23875	0.215439	0.653768
CFAP410	44.0455	-0.269631	0.172182	-1.56596	0.117357	0.524759
CFAP97	82.4461	-0.151873	0.129185	-1.17562	0.239745	0.675079
CFDP1	196.079	-0.062221	0.0551215	-1.1288	0.258984	0.690362
CFL1	968.582	0.220402	0.144008	1.53049	0.125896	0.538481
CFL2	49.9663	0.015412	0.192222	0.0801782	0.936096	0.98602
CFLAR	27.4393	-0.0605817	0.153125	-0.395636	0.692373	0.910601
CGGBP1	124.104	0.119621	0.145092	0.824448	0.409685	0.793041
CGNL1	37.0022	0.521364	0.258212	2.01913	0.0434739	0.351271
CHAMP1	20.252	-0.306616	0.186614	-1.64305	0.100372	0.493424
CHCHD1	65.3898	-0.207819	0.157219	-1.32185	0.186219	0.623059
CHCHD10	309.997	-0.256518	0.159286	-1.61043	0.107305	0.506703
CHCHD2	713.821	-0.0095435	0.103583	-0.0921334	0.926592	0.982395
CHCHD3	77.3411	0.13857	0.151998	0.911662	0.361947	0.768416
CHCHD4	20.7144	0.126799	0.185675	0.682907	0.494665	0.834904
CHCHD5	84.8662	-0.0013229	0.152955	-0.0086487	0.993099	0.998736
CHCHD6	44.317	0.0258445	0.168352	0.153515	0.877992	0.968407
CHCHD7	72.9492	0.0129977	0.145689	0.0892156	0.928911	0.982791
CHD1	63.9728	-0.209876	0.142645	-1.47132	0.141206	0.566664
CHD2	95.5496	0.0382853	0.128372	0.298238	0.765522	0.935429
CHD3	101.478	0.14229	0.137138	1.03756	0.299474	0.721787
CHD4	83.1236	0.119749	0.165186	0.72493	0.468495	0.821115
CHD6	86.6313	0.0524463	0.114178	0.45934	0.64599	0.898183
CHD8	49.1987	0.35865	0.113065	3.17208	0.00151351	0.0701451
CHD9	244.908	0.132835	0.157678	0.84244	0.399542	0.785994
CHERP	34.1977	0.119258	0.205694	0.579784	0.56206	0.866454
CHIC2	67.3102	-0.189203	0.159039	-1.18967	0.234178	0.670678
CHID1	92.8532	-0.108372	0.133752	-0.810247	0.417798	0.797437
CHKA	23.7477	0.320436	0.215874	1.48437	0.137712	0.558502
CHKB	60.8022	-0.101356	0.135166	-0.749869	0.453334	0.813897
CHM	31.0141	-0.213653	0.223006	-0.95806	0.338032	0.754151
CHMP1A	47.4028	0.179606	0.151578	1.18491	0.236052	0.671987
CHMP1B	43.3698	-0.263905	0.153571	-1.71846	0.0857135	0.468883
CHMP2A	114.142	-0.0294665	0.111759	-0.26366	0.792042	0.943816
CHMP2B	99.7342	-0.0790604	0.15221	-0.519416	0.603471	0.883998
CHMP3	80.7511	-0.117735	0.0988646	-1.19087	0.233703	0.669752
CHMP4A	40.5605	-0.105974	0.18391	-0.57623	0.56446	0.866454
CHMP4B	48.399	0.27877	0.206895	1.3474	0.177853	0.6126
CHMP5	132.474	-0.061059	0.0914876	-0.667403	0.504515	0.840249
CHMP6	34.2804	0.238993	0.176816	1.35165	0.176488	0.612275
CHMP7	25.7826	0.062268	0.203742	0.305622	0.759892	0.934098
CHN1	51.312	-0.325295	0.232449	-1.39942	0.161686	0.598204
CHORDC1	98.5573	0.17748	0.311285	0.570152	0.568575	0.868795
CHP1	27.1599	0.1371	0.256127	0.535279	0.592457	0.879141
CHPF	137.474	-0.188746	0.30636	-0.616092	0.537834	0.855027
CHPT1	55.938	0.12694	0.180689	0.702532	0.482348	0.827572
CHRAC1	48.9031	-0.219151	0.106949	-2.04912	0.04045	0.342316
CHST12	38.4289	0.0250124	0.137358	0.182097	0.855506	0.963296
CHST14	106.448	0.196064	0.133801	1.46535	0.142827	0.569528
CHST2	96.6472	-0.514378	0.233313	-2.20467	0.0274769	0.289353
CHST9	56.9323	-1.07187	0.405834	-2.64116	0.00826232	0.169028
CHSY1	24.7781	0.551219	0.19723	2.7948	0.00519318	0.132547
CHTOP	60.8919	-0.150362	0.0802645	-1.87333	0.0610223	0.409538
CHURC1	111.491	-0.134954	0.0966696	-1.39604	0.162703	0.599787
CIAO1	57.5862	-0.0383854	0.135962	-0.282325	0.777695	0.938408
CIAO2A	74.6105	-0.180683	0.122714	-1.47239	0.140915	0.566261
CIAO2B	180.235	-0.0749234	0.139727	-0.536211	0.591813	0.879141
CIAPIN1	48.8171	-0.119026	0.123829	-0.961214	0.336445	0.752659
CIB1	78.3332	0.173199	0.200121	0.865472	0.38678	0.779852
CIB2	50.5848	0.817555	0.258474	3.163	0.0015615	0.0711032
CIC	43.7466	0.209593	0.205235	1.02123	0.307143	0.727845
CINP	30.5059	-0.338318	0.179386	-1.88598	0.0592979	0.403268
CIR1	108.941	-0.0858664	0.158406	-0.542066	0.587773	0.877136
CIRBP	1063.59	0.185273	0.101315	1.82869	0.0674465	0.426784
CISD1	29.8214	-0.685093	0.165417	-4.1416	3.44884e-05	0.00668415
CISD2	42.7262	-0.243741	0.207491	-1.17471	0.240111	0.675594
CISD3	30.914	-0.32177	0.16488	-1.95153	0.0509935	0.377168
CISH	36.4661	-0.407198	0.300564	-1.35478	0.175488	0.612167
CITED2	121.934	0.421698	0.120142	3.51	0.00044811	0.0355067
CIZ1	73.1944	-0.0465317	0.188556	-0.246779	0.805079	0.947054
CKAP4	240.476	0.0628488	0.117881	0.533157	0.593925	0.879499
CKAP5	53.8371	0.190229	0.136822	1.39034	0.164425	0.601906
CKB	88.0848	-0.408884	0.46604	-0.877359	0.380292	0.777866
CKLF	70.4122	-0.235123	0.204651	-1.1489	0.250599	0.682301
CKS1B	55.1795	-0.318397	0.226484	-1.40583	0.159775	0.594637
CLASP1	37.0347	0.185829	0.119764	1.55162	0.120752	0.531742
CLASP2	38.4325	0.317609	0.224744	1.4132	0.157597	0.591911
CLASRP	38.6539	0.146753	0.119397	1.22912	0.219026	0.656901
CLCC1	23.8928	-0.0570541	0.210772	-0.270691	0.786629	0.940227
CLCF1	29.7879	-0.118476	0.177629	-0.666987	0.50478	0.840249
CLCN3	42.2588	0.0273862	0.150471	0.182003	0.85558	0.963296
CLCN7	18.2289	-0.160555	0.226635	-0.708429	0.478679	0.825008
CLDN11	37.0395	-1.14871	0.680111	-1.689	0.0912188	0.47707
CLDND1	93.451	0.00248639	0.101246	0.024558	0.980408	0.996182
CLEC11A	180.893	-0.447907	0.191562	-2.33818	0.0193779	0.253576
CLIC1	260.369	-0.138996	0.117491	-1.18304	0.236794	0.671987
CLIC4	184.324	0.487867	0.133955	3.64203	0.0002705	0.0269365
CLINT1	81.8436	-0.113873	0.121882	-0.93429	0.350154	0.762212
CLIP1	24.7645	-0.0464922	0.129785	-0.358224	0.720176	0.919544
CLIP2	21.6699	0.303763	0.198263	1.53212	0.125493	0.537451
CLIP3	173.637	0.266691	0.150277	1.77467	0.0759529	0.450904
CLK1	126.401	-0.109291	0.216612	-0.504546	0.613878	0.887071
CLK2	35.6788	-0.0121785	0.158224	-0.0769703	0.938647	0.986629
CLK3	37.5563	0.0934598	0.196508	0.475603	0.634357	0.894807
CLK4	88.249	0.0617992	0.226464	0.272888	0.784939	0.939771
CLMP	74.5001	0.0172994	0.0991442	0.174487	0.861482	0.965011
CLN3	27.8358	-0.0609689	0.137746	-0.442618	0.658042	0.901969
CLN5	40.736	-0.196289	0.113769	-1.72534	0.0844667	0.468434
CLNS1A	157.75	-0.125423	0.080608	-1.55596	0.119717	0.530165
CLOCK	25.0562	-0.268295	0.185825	-1.4438	0.148794	0.582043
CLPP	89.9008	-0.267384	0.0900919	-2.9679	0.00299841	0.100018
CLPTM1	49.8311	-0.0437421	0.188781	-0.231707	0.816765	0.951603
CLPTM1L	32.8105	0.127714	0.158036	0.80813	0.419016	0.79752
CLPX	48.5251	-0.0762455	0.165009	-0.462067	0.644033	0.897822
CLSTN1	55.5423	0.0967907	0.139724	0.692727	0.488481	0.830987
CLTA	349.58	-0.003368	0.0954618	-0.0352806	0.971856	0.994267
CLTB	113.439	0.0607958	0.176759	0.343948	0.730885	0.924141
CLTC	101.979	0.0653292	0.115148	0.567351	0.570476	0.869819
CLU	70.5667	1.18383	0.280042	4.22732	2.36495e-05	0.00512569
CLUAP1	68.4064	-0.136581	0.0862235	-1.58403	0.113187	0.515411
CMAS	40.8712	0.00057493	0.134349	0.00427936	0.996586	0.999298
CMBL	58.7481	0.029597	0.154545	0.19151	0.848126	0.960983
CMC1	55.7649	-0.0087738	0.19617	-0.0447256	0.964326	0.991346
CMC2	43.9856	0.310839	0.238412	1.30379	0.192305	0.629181
CMPK1	73.948	-0.038876	0.223093	-0.174259	0.861662	0.965011
CMSS1	37.2299	-0.0062321	0.244222	-0.0255182	0.979642	0.995859
CMTM3	162.85	-0.0468778	0.156111	-0.300286	0.763959	0.935009
CMTM6	67.9828	-0.0974865	0.124456	-0.7833	0.433451	0.80153
CMTM7	29.3755	0.302772	0.179914	1.68287	0.0924006	0.478213
CNBP	488.193	-0.0355716	0.0772808	-0.46029	0.645308	0.898183
CNDP2	21.5452	0.027239	0.189619	0.143652	0.885775	0.97043
CNIH1	100.724	-0.0921407	0.148568	-0.620191	0.535132	0.853548
CNIH4	61.7035	-0.44133	0.151167	-2.91949	0.00350607	0.106359
CNN2	280.707	0.608011	0.235192	2.58517	0.00973303	0.185145
CNN3	363.569	0.361001	0.109658	3.29205	0.00099461	0.0542908
CNNM2	25.738	0.273117	0.247825	1.10206	0.270436	0.700682
CNOT1	30.7943	-0.0444083	0.131849	-0.336811	0.736259	0.924658
CNOT10	39.0436	-0.0840478	0.120221	-0.699108	0.484485	0.82873
CNOT11	22.224	-0.0784525	0.221842	-0.353641	0.723608	0.921348
CNOT2	103.008	0.0265376	0.0943904	0.281147	0.778598	0.938408
CNOT3	31.3511	0.149	0.175801	0.84755	0.396689	0.78412
CNOT4	89.9117	-0.13885	0.0826089	-1.68082	0.0927981	0.478839
CNOT6	26.551	0.0381903	0.124139	0.307642	0.758354	0.933252
CNOT6L	23.5821	-0.413078	0.208484	-1.98135	0.0475524	0.363865
CNOT7	83.2459	-0.20609	0.130419	-1.58022	0.114057	0.516271
CNOT8	53.2959	0.0284751	0.122417	0.232607	0.816067	0.951289
CNOT9	24.8134	-0.105059	0.121464	-0.864942	0.38707	0.779891
CNP	40.8225	0.353875	0.175135	2.02059	0.0433226	0.350818
CNPPD1	32.4238	-0.175023	0.129786	-1.34855	0.177483	0.6123
CNPY2	142.93	-0.162939	0.194486	-0.837793	0.402147	0.788387
CNPY3	67.6389	0.112875	0.114327	0.987304	0.323493	0.742122
CNPY4	46.3188	-0.221846	0.177804	-1.2477	0.212141	0.649871
CNRIP1	98.6741	-0.290957	0.103884	-2.80079	0.00509773	0.132272
CNST	24.2298	0.189967	0.139366	1.36308	0.172857	0.609173
CNTFR	72.7459	0.0544245	0.154143	0.353078	0.72403	0.921348
CNTLN	88.6783	0.210531	0.164696	1.2783	0.201142	0.641653
CNTN4	75.8508	-1.17678	0.346677	-3.39444	0.00068768	0.0437584
CNTRL	24.523	0.0223326	0.178447	0.12515	0.900405	0.97437
COA1	52.9324	-0.176041	0.161532	-1.08982	0.275793	0.705096
COA3	151.765	0.0487789	0.145855	0.334435	0.738051	0.925153
COA4	96.4504	-0.224665	0.106402	-2.11148	0.0347313	0.324348
COA5	64.6874	0.018755	0.115865	0.161869	0.871409	0.96679
COA6	48.1201	-0.199698	0.168762	-1.18331	0.236684	0.671987
COA8	59.3542	-0.224	0.120991	-1.85137	0.0641164	0.419776
COASY	29.3659	0.0720096	0.127529	0.564654	0.572309	0.870923
COG1	22.4115	0.616471	0.236437	2.60733	0.00912501	0.180738
COG2	20.7861	-0.393347	0.178497	-2.20367	0.0275477	0.289585
COG3	37.7381	-0.233544	0.174365	-1.3394	0.18044	0.615583
COG4	35.4566	0.314625	0.173527	1.81312	0.069814	0.436702
COG5	47.3623	0.0367509	0.19369	0.189741	0.849512	0.96149
COG6	40.7782	0.0492325	0.167418	0.294069	0.768705	0.93699
COG7	28.7933	0.0854458	0.113713	0.751418	0.452401	0.813491
COG8	23.5217	0.0152581	0.134691	0.113283	0.909806	0.978106
COIL	50.5697	0.108067	0.192529	0.561299	0.574594	0.871841
COL11A1	50.2766	-0.39989	0.18255	-2.19058	0.0284824	0.293548
COL12A1	184.847	-0.677805	0.189385	-3.57898	0.00034494	0.030625
COL13A1	95.3758	0.889295	0.442948	2.00767	0.0446779	0.354297
COL14A1	144.796	-0.774723	0.341479	-2.26873	0.0232849	0.271725
COL15A1	30.6725	-0.806921	0.572357	-1.40982	0.158592	0.592584
COL16A1	220.387	-0.331501	0.239223	-1.38574	0.165826	0.602665
COL19A1	19.667	-0.491174	0.830829	-0.591185	0.554396	0.865414
COL1A1	6782.62	-0.405373	0.386038	-1.05009	0.293679	0.719143
COL1A2	6208.67	-0.179662	0.22681	-0.792126	0.428287	0.79919
COL21A1	519.285	-0.580212	0.341661	-1.69821	0.0894686	0.473631
COL23A1	66.5145	0.207813	0.13327	1.55934	0.118916	0.527886
COL24A1	22.2455	0.271689	0.277512	0.979017	0.327572	0.743722
COL26A1	147.493	0.397023	0.210978	1.88182	0.0598603	0.406072
COL27A1	79.5625	0.0440436	0.188975	0.233066	0.81571	0.951253
COL3A1	7937.1	0.28908	0.199867	1.44636	0.148077	0.580113
COL4A1	55.6848	0.13358	0.182234	0.733013	0.46355	0.818693
COL4A2	143.299	0.175966	0.166893	1.05436	0.291716	0.718116
COL4A5	44.304	-0.539502	0.26472	-2.03801	0.041549	0.34363
COL5A1	440.29	-0.0658699	0.290224	-0.226962	0.820453	0.952428
COL5A2	834.007	0.0865036	0.166154	0.520623	0.602629	0.883874
COL6A1	443.775	-0.101352	0.266425	-0.380416	0.703636	0.912148
COL6A2	844.979	-0.02565	0.236871	-0.108287	0.913768	0.978484
COL6A3	371.108	0.403309	0.253958	1.58809	0.112265	0.512885
COL7A1	53.473	-0.208309	0.297631	-0.699891	0.483995	0.82873
COL9A2	21.8303	0.34043	0.242344	1.40474	0.1601	0.595546
COLEC12	153.676	0.0303771	0.139206	0.218216	0.827261	0.954715
COLGALT1	22.1007	0.236631	0.294238	0.804216	0.421272	0.798116
COMMD1	102.598	0.149578	0.161009	0.929005	0.352886	0.763034
COMMD10	39.4096	0.0715049	0.191986	0.37245	0.709558	0.91454
COMMD2	88.5521	0.0441992	0.0734806	0.601509	0.547501	0.860609
COMMD3	78.3466	-0.186753	0.126264	-1.47906	0.139125	0.561451
COMMD4	49.0479	-0.257742	0.123502	-2.08694	0.036894	0.331956
COMMD5	28.655	-0.347174	0.216866	-1.60087	0.109406	0.509077
COMMD6	645.411	-0.0465862	0.0598137	-0.778855	0.436065	0.802815
COMMD7	69.9748	0.00422961	0.142857	0.0296073	0.97638	0.995318
COMMD8	23.1894	-0.489372	0.205739	-2.37861	0.0173781	0.242078
COMMD9	39.4209	-0.329832	0.1441	-2.28891	0.0220844	0.265297
COMT	89.6567	-0.363298	0.178663	-2.03343	0.0420094	0.345421
COP1	36.1906	0.126743	0.187661	0.675384	0.499432	0.83714
COPA	121.531	0.0662837	0.11295	0.58684	0.557311	0.866189
COPB1	140.215	0.0811219	0.13862	0.585211	0.558406	0.866454
COPB2	136.559	0.0113302	0.12082	0.0937776	0.925286	0.982395
COPE	212.788	0.0854669	0.102714	0.832086	0.40536	0.790866
COPG1	92.8049	0.426253	0.130421	3.26828	0.00108201	0.057778
COPG2	40.7453	-0.17565	0.370858	-0.473632	0.635762	0.894807
COPRS	68.3483	0.164901	0.154491	1.06738	0.285801	0.713438
COPS2	108.831	-0.0868118	0.149818	-0.579448	0.562287	0.866454
COPS3	62.1426	-0.0216315	0.102207	-0.211645	0.832384	0.955991
COPS4	65.8052	-0.0394669	0.0950023	-0.415431	0.677827	0.905824
COPS5	83.5799	-0.275825	0.0731703	-3.76963	0.00016349	0.0191233
COPS6	148.49	0.0488832	0.107894	0.453067	0.650501	0.898654
COPS7A	47.7703	-0.104117	0.164067	-0.634604	0.525687	0.848007
COPS7B	27.0514	-0.260709	0.183989	-1.41698	0.156489	0.589744
COPS8	104.291	0.0303184	0.10732	0.282505	0.777557	0.938408
COPS9	197.182	0.0903912	0.140248	0.644511	0.519244	0.845406
COPZ1	163.109	0.0655779	0.0882375	0.743198	0.457362	0.815856
COPZ2	123.908	-0.321254	0.349566	-0.919007	0.358092	0.766498
COQ10B	26.2226	0.0529284	0.305883	0.173035	0.862624	0.965184
COQ4	91.3176	-0.130703	0.162368	-0.804976	0.420833	0.798116
COQ5	29.6201	0.141687	0.142777	0.992367	0.321019	0.740866
COQ6	19.5652	-0.283991	0.23715	-1.19752	0.231105	0.66786
COQ7	26.4244	0.167383	0.212924	0.786117	0.431799	0.799986
COQ8B	34.3172	0.10098	0.176694	0.571497	0.567663	0.868629
COQ9	35.8822	-0.0815221	0.137532	-0.59275	0.553349	0.864906
CORO1B	72.1988	0.133777	0.115516	1.15808	0.246833	0.679157
CORO1C	22.6658	0.344128	0.200835	1.71348	0.0866237	0.46996
COX11	53.0425	-0.132577	0.158382	-0.837072	0.402552	0.788518
COX14	69.9213	-0.184132	0.133528	-1.37898	0.167901	0.602956
COX15	23.7522	0.213662	0.158759	1.34582	0.17836	0.612652
COX16	129.694	-0.104744	0.132821	-0.788612	0.430339	0.79919
COX17	40.1026	-0.160293	0.196397	-0.816167	0.414404	0.794466
COX20	79.1667	0.227399	0.148801	1.52821	0.126461	0.538979
COX4I1	842.329	-0.0200505	0.110827	-0.180917	0.856433	0.96356
COX5A	193.87	-0.0373104	0.117774	-0.316796	0.751399	0.929973
COX5B	385.063	-0.0503206	0.113828	-0.442075	0.658435	0.902027
COX6A1	516.082	-0.0043156	0.126223	-0.0341907	0.972725	0.994267
COX6B1	429.017	0.112006	0.10625	1.05418	0.291803	0.718116
COX6C	902.981	-0.271122	0.118639	-2.28526	0.0222976	0.266222
COX7A1	123.694	-0.08442	0.396339	-0.212999	0.831328	0.955871
COX7A2	386.85	0.0794004	0.132783	0.597972	0.549859	0.862426
COX7A2L	199.683	-0.0211865	0.0773813	-0.273794	0.784243	0.939689
COX7B	222.898	0.128416	0.141044	0.910469	0.362575	0.769183
COX7C	1050.08	-0.114578	0.0639053	-1.79294	0.0729823	0.443735
COX8A	378.428	-0.160144	0.110972	-1.44311	0.148991	0.582043
CPAMD8	24.406	0.515304	0.245388	2.09996	0.0357323	0.328862
CPD	33.4729	-0.0170387	0.199022	-0.0856122	0.931775	0.984126
CPE	281.398	-0.143969	0.132721	-1.08475	0.278034	0.708138
CPED1	70.1559	0.0431916	0.377497	0.114416	0.908908	0.977859
CPLANE1	33.7848	-0.287166	0.217326	-1.32136	0.186381	0.623059
CPNE1	130.859	0.136474	0.100942	1.352	0.176376	0.612208
CPNE2	26.3274	0.125373	0.176629	0.70981	0.477822	0.824573
CPNE3	143.466	-0.147637	0.0895335	-1.64895	0.0991569	0.491384
CPQ	40.2048	0.1122	0.207368	0.541067	0.588462	0.877253
CPSF1	35.8137	0.362246	0.218243	1.65983	0.0969488	0.488388
CPSF2	27.4856	0.102367	0.179188	0.571281	0.567809	0.868629
CPSF3	26.2336	0.0263113	0.154465	0.170338	0.864744	0.96602
CPSF6	84.0041	-0.125485	0.260488	-0.481731	0.629997	0.893813
CPSF7	51.4982	0.0637715	0.107623	0.592544	0.553487	0.864906
CPTP	23.932	0.0772881	0.222791	0.346909	0.72866	0.923228
CPXM1	214.758	0.498783	0.137639	3.62384	0.00029026	0.0285189
CRABP1	1086.42	-0.186984	0.226167	-0.82675	0.408379	0.792703
CRABP2	674.94	0.0554368	0.117523	0.47171	0.637134	0.894807
CRAT	30.4111	0.0526407	0.167718	0.313864	0.753625	0.93132
CRBN	61.6351	-0.295745	0.122691	-2.41049	0.015931	0.230405
CRCP	24.0605	-0.0232778	0.179932	-0.12937	0.897065	0.973933
CREB1	76.6747	0.0905663	0.0946512	0.956842	0.338647	0.754371
CREB3	40.0188	-0.0290863	0.17783	-0.163563	0.870076	0.96679
CREB3L1	130.076	-0.0152109	0.229687	-0.0662243	0.947199	0.987925
CREB3L2	65.3944	-0.226985	0.218628	-1.03822	0.299166	0.721787
CREB5	292.899	-0.215203	0.307714	-0.69936	0.484327	0.82873
CREBBP	68.2094	0.234917	0.156286	1.50312	0.132808	0.550366
CREBRF	36.5105	-0.0755409	0.207399	-0.364231	0.715686	0.917039
CREBZF	79.2808	-0.0958138	0.134584	-0.711928	0.47651	0.824573
CREG1	23.693	-0.251506	0.22108	-1.13763	0.255276	0.688806
CRELD2	65.7537	0.0767565	0.271417	0.282799	0.777331	0.938408
CREM	52.7	-0.0041972	0.261293	-0.0160632	0.987184	0.996911
CRIM1	60.8406	-0.015849	0.22531	-0.070343	0.943921	0.987612
CRIP1	49.9162	-1.0068	0.425235	-2.36763	0.0179026	0.243072
CRIPT	52.5336	-0.33166	0.194063	-1.70903	0.087445	0.46996
CRISPLD1	23.949	0.214465	0.173183	1.23837	0.215577	0.653768
CRK	56.9315	-0.0839834	0.112153	-0.74883	0.45396	0.814062
CRKL	37.1647	0.0836174	0.197089	0.424262	0.671375	0.903746
CRLF1	120.171	-0.286469	0.449952	-0.636665	0.524343	0.847343
CRLS1	58.1407	-0.208712	0.131143	-1.59148	0.111502	0.512164
CRMP1	33.0805	0.628426	0.351276	1.78898	0.0736183	0.44537
CRNDE	41.2832	-0.76372	0.246191	-3.10215	0.0019212	0.0804392
CRNKL1	43.4141	0.0571657	0.16238	0.352048	0.724802	0.921396
CROCC	29.7322	0.149522	0.188073	0.795018	0.426603	0.79919
CROT	23.1759	-0.204902	0.212629	-0.96366	0.335217	0.751281
CRTAP	296.659	-0.137189	0.156773	-0.875083	0.381529	0.777943
CRTC1	26.5932	0.270124	0.234812	1.15038	0.249986	0.681477
CRTC2	30.907	0.202779	0.188546	1.07549	0.282156	0.710673
CRTC3	49.1782	0.331053	0.187953	1.76136	0.0781777	0.454168
CRY1	45.2678	0.272739	0.250328	1.08952	0.275923	0.705096
CRY2	20.7372	0.108348	0.230167	0.470737	0.637829	0.894807
CRYAB	191.95	0.792443	0.510363	1.55271	0.120493	0.531742
CRYBG3	38.687	0.211508	0.360593	0.586555	0.557502	0.866189
CRYL1	53.3091	-0.153301	0.351922	-0.435612	0.663119	0.90315
CRYM	51.9114	-0.789582	0.416236	-1.89696	0.0578337	0.400894
CRYZ	37.9167	-0.273158	0.233927	-1.16771	0.242924	0.677321
CRYZL1	69.8536	0.124251	0.132431	0.938234	0.348124	0.761216
CS	44.1693	-0.0335461	0.179288	-0.187108	0.851576	0.962214
CSDE1	253.997	0.0853649	0.0650589	1.31212	0.189481	0.626419
CSE1L	30.5823	0.128345	0.135258	0.948886	0.342678	0.755967
CSGALNACT1	22.1282	0.209523	0.281404	0.744561	0.456537	0.814977
CSGALNACT2	34.3552	-0.0542557	0.160673	-0.337678	0.735606	0.924658
CSK	27.1134	-0.0520092	0.230135	-0.225994	0.821206	0.952687
CSKMT	29.0297	-0.243269	0.236305	-1.02947	0.303257	0.725318
CSMD1	32.5099	-0.102617	0.697977	-0.14702	0.883116	0.969824
CSNK1A1	170.378	0.0380412	0.073203	0.519667	0.603296	0.883998
CSNK1D	39.978	-0.192063	0.169824	-1.13095	0.258075	0.689792
CSNK1E	132.307	0.19746	0.106981	1.84574	0.0649299	0.42137
CSNK1G2	40.4405	-0.0368714	0.159277	-0.231492	0.816933	0.951603
CSNK1G3	52.423	-0.0233044	0.12594	-0.185043	0.853195	0.963112
CSNK2A1	52.7957	-0.0721912	0.162447	-0.444398	0.656755	0.901969
CSNK2A2	45.0189	0.0910023	0.112425	0.809448	0.418257	0.79752
CSNK2B	331.02	-0.0043973	0.0647507	-0.0679105	0.945857	0.98784
CSPP1	33.1788	0.0346524	0.183453	0.18889	0.850179	0.96156
CSRNP1	93.526	-0.694967	0.575023	-1.20859	0.22682	0.66291
CSRNP3	44.7745	0.279555	0.254458	1.09863	0.271929	0.701463
CSRP1	44.9416	0.365862	0.256977	1.42372	0.154529	0.586669
CSRP2	94.0105	1.69756	0.49638	3.41987	0.00062651	0.0420839
CST3	375.388	-0.0117236	0.261434	-0.0448433	0.964232	0.991346
CSTB	255.885	-0.434704	0.127564	-3.40772	0.00065508	0.043101
CSTF1	20.8162	-0.205194	0.142532	-1.43963	0.149972	0.582043
CSTF2T	26.7127	0.128966	0.187215	0.688866	0.490908	0.832494
CSTF3	21.9606	-0.509644	0.256314	-1.98836	0.046772	0.362156
CTBP1	85.21	0.00481655	0.0855252	0.0563173	0.955089	0.989602
CTBP2	115.944	-0.0351371	0.121423	-0.289377	0.772293	0.938339
CTBS	30.8109	-0.0082678	0.132829	-0.0622439	0.950369	0.988883
CTCF	69.9323	0.0983238	0.131167	0.74961	0.45349	0.813897
CTDNEP1	151.833	0.22896	0.0773106	2.96155	0.00306091	0.100248
CTDSP1	87.7279	0.113335	0.131364	0.862759	0.38827	0.780086
CTDSP2	92.0998	-0.0568092	0.174666	-0.325244	0.744996	0.927501
CTDSPL	52.2697	-0.14605	0.148373	-0.984345	0.324946	0.742682
CTDSPL2	37.8766	-0.0263421	0.188401	-0.13982	0.888802	0.972181
CTF1	25.0687	0.199824	0.200922	0.994534	0.319963	0.739158
CTNNA1	173.306	0.180232	0.130932	1.37653	0.168657	0.604196
CTNNAL1	43.6673	0.143142	0.228541	0.62633	0.531098	0.850242
CTNNB1	194.133	0.438191	0.166986	2.62412	0.0086874	0.174911
CTNNBIP1	48.1017	0.332373	0.146712	2.26549	0.0234829	0.272942
CTNNBL1	30.33	0.0309021	0.168885	0.182977	0.854816	0.963296
CTNND1	67.4925	0.321867	0.123887	2.59806	0.00937531	0.183472
CTR9	42.2546	0.255316	0.154354	1.65409	0.0981084	0.489041
CTSA	30.5779	-0.198138	0.154947	-1.27875	0.200984	0.641482
CTSB	371.022	0.730518	0.227376	3.21283	0.00131436	0.064149
CTSC	48.6432	-1.17253	0.388546	-3.01773	0.00254675	0.0915463
CTSD	99.4939	-0.0040998	0.122806	-0.0333843	0.973368	0.994267
CTSF	77.8046	-0.225808	0.148831	-1.51721	0.129213	0.54468
CTSH	51.7966	0.367292	0.372258	0.986661	0.323809	0.742122
CTSK	443.215	-0.127473	0.161484	-0.789383	0.429888	0.79919
CTSL	67.7858	0.0162348	0.111972	0.14499	0.884718	0.970307
CTSO	21.7757	-0.391022	0.289178	-1.35219	0.176316	0.612208
CTSZ	136.049	-0.130318	0.178576	-0.729764	0.465535	0.819667
CTTN	40.7214	-0.028632	0.130664	-0.219126	0.826552	0.954596
CTTNBP2	19.7589	0.00547917	0.252032	0.02174	0.982655	0.996182
CTTNBP2NL	38.4033	-0.0036932	0.166224	-0.0222179	0.982274	0.996182
CTU1	18.7076	-0.568472	0.206533	-2.75245	0.0059151	0.141982
CTXN1	71.6693	-0.0540367	0.176475	-0.306201	0.759452	0.934098
CUEDC1	34.0845	0.343292	0.179234	1.91533	0.0554501	0.394413
CUEDC2	141.816	0.17075	0.111361	1.53331	0.1252	0.537451
CUL1	41.0516	-0.118054	0.129955	-0.908423	0.363655	0.769387
CUL2	28.7341	-0.166851	0.178874	-0.932786	0.350931	0.762454
CUL3	91.9816	0.0646378	0.163768	0.394691	0.693071	0.91091
CUL4A	47.3055	0.143292	0.154679	0.926388	0.354244	0.763045
CUL4B	23.5292	0.283052	0.172178	1.64395	0.100187	0.493424
CUL5	64.6092	-0.134282	0.1475	-0.910385	0.362619	0.769183
CUL7	37.761	0.408227	0.196461	2.07791	0.037718	0.334812
CUTA	324.293	-0.293098	0.134417	-2.18051	0.0292195	0.294553
CUTC	19.7209	-0.226385	0.204406	-1.10753	0.268065	0.698999
CUX1	118.998	0.117045	0.131549	0.889747	0.373602	0.774899
CWC15	120.636	-0.206288	0.103103	-2.00079	0.0454152	0.356026
CWC22	42.1002	0.0322536	0.146661	0.21992	0.825933	0.954215
CWC25	40.5124	-0.309652	0.159709	-1.93885	0.0525191	0.382424
CWC27	54.947	0.0377415	0.130039	0.290232	0.771639	0.937967
CWF19L2	29.2843	-0.0911502	0.21284	-0.428257	0.668464	0.90315
CXCL12	174.641	0.454439	0.313952	1.44748	0.147763	0.580108
CXCL14	2758.46	-0.983805	0.563961	-1.74446	0.0810797	0.461252
CXXC1	24.5564	0.206358	0.191411	1.07809	0.280994	0.710158
CXorf40B	26.2072	0.0883925	0.15739	0.561616	0.574378	0.871841
CYB561D2	20.7324	0.151642	0.274167	0.553103	0.580193	0.874605
CYB5A	83.8105	0.179421	0.142767	1.25673	0.208851	0.646647
CYB5B	55.8069	-0.005491	0.102996	-0.053313	0.957482	0.990349
CYB5R1	25.1154	0.0309686	0.222726	0.139044	0.889416	0.972419
CYB5R2	49.667	-0.139776	0.188645	-0.740949	0.458724	0.816706
CYB5R3	172.719	-0.0760631	0.199365	-0.381528	0.702812	0.911917
CYBA	175.986	-0.0079001	0.165342	-0.0477806	0.961891	0.991076
CYBC1	34.003	-0.0821398	0.160961	-0.51031	0.609835	0.885208
CYBRD1	78.1942	-0.0393672	0.243879	-0.161421	0.871762	0.966809
CYC1	133.31	0.0867504	0.0853514	1.01639	0.309444	0.729373
CYCS	92.3078	-0.270862	0.267416	-1.01289	0.311114	0.730825
CYFIP1	48.3368	0.216107	0.15027	1.43812	0.150399	0.582043
CYHR1	80.6621	-0.068665	0.138466	-0.495897	0.619967	0.889513
CYP1B1	39.4796	2.29191	0.519976	4.40774	1.04457e-05	0.00307898
CYP20A1	35.0952	-0.270967	0.188521	-1.43733	0.150625	0.582043
CYP27A1	32.4412	0.0366961	0.157186	0.233456	0.815407	0.95105
CYP2W1	28.3599	-1.46743	0.522154	-2.81034	0.00494889	0.130215
CYP51A1	49.0633	0.0840641	0.182065	0.461726	0.644278	0.897822
CYP7B1	33.3552	0.34124	0.237837	1.43477	0.151353	0.582718
CYREN	24.7398	0.0239431	0.208341	0.114922	0.908507	0.977859
CYTH2	56.6342	0.00822895	0.105488	0.0780082	0.937822	0.98641
CYTH3	30.9091	0.374161	0.250096	1.49607	0.134636	0.553027
CYTL1	145.645	0.285449	0.259625	1.09947	0.271564	0.701463
CYYR1	29.1458	0.485681	0.367002	1.32337	0.185711	0.622763
CZIB	94.9455	-0.123059	0.102439	-1.20128	0.229642	0.66571
D2HGDH	23.5464	0.0100174	0.173612	0.0577	0.953988	0.989499
DAAM1	65.0516	0.0100903	0.30294	0.033308	0.973429	0.994267
DAAM2	55.9644	0.521207	0.238843	2.18222	0.0290936	0.294553
DAB2	104.076	-0.166091	0.160763	-1.03314	0.301538	0.722612
DACH1	67.1748	0.121817	0.224621	0.542321	0.587598	0.877052
DACT1	21.4273	0.29251	0.276449	1.0581	0.290012	0.715227
DACT3	93.6896	0.112068	0.177806	0.63028	0.528512	0.849906
DAD1	369.877	-0.154247	0.170392	-0.905251	0.365332	0.770198
DAG1	19.326	0.138961	0.219027	0.634446	0.52579	0.848007
DALRD3	61.2572	0.0621681	0.140311	0.443072	0.657713	0.901969
DANCR	146.208	0.107689	0.159806	0.673872	0.500393	0.837662
DAP	127.021	0.272529	0.109636	2.48577	0.0129273	0.210297
DAP3	58.8491	0.122768	0.0990474	1.23949	0.215165	0.65363
DAPK1	23.6715	-0.265503	0.306469	-0.866328	0.38631	0.779852
DAPK3	58.5817	0.388471	0.156279	2.48575	0.0129278	0.210297
DARS	96.4184	-0.118736	0.0980358	-1.21115	0.225836	0.660392
DAXX	27.234	-0.281353	0.154435	-1.82182	0.0684817	0.430581
DAZAP1	52.6132	-0.0705319	0.134252	-0.525368	0.599327	0.882901
DAZAP2	123.564	-0.142582	0.164944	-0.864428	0.387353	0.779891
DBI	124.716	-0.022392	0.168825	-0.132634	0.894483	0.973225
DBN1	183.842	0.417504	0.176403	2.36677	0.0179443	0.243072
DBNL	54.2238	0.302192	0.191151	1.58091	0.1139	0.516191
DCAF10	44.4406	-0.0279504	0.122691	-0.227811	0.819793	0.952428
DCAF12	28.884	-0.0647634	0.14375	-0.450528	0.65233	0.899643
DCAF13	44.3879	0.044249	0.122139	0.362284	0.71714	0.917349
DCAF15	33.8694	0.0387603	0.227977	0.170018	0.864996	0.96602
DCAF16	35.8348	-0.0118004	0.160355	-0.0735895	0.941337	0.987288
DCAF5	48.5412	0.264282	0.189918	1.39156	0.164055	0.601906
DCAF6	31.4317	-0.0435292	0.132258	-0.329122	0.742063	0.926228
DCAF7	84.7336	0.231023	0.0827702	2.79114	0.00525224	0.132547
DCAF8	39.2637	-0.0745685	0.111663	-0.667802	0.50426	0.840129
DCAKD	48.018	0.129229	0.143035	0.903481	0.36627	0.770198
DCBLD2	39.6906	-0.241492	0.250962	-0.962267	0.335915	0.752209
DCC	100.055	0.543391	0.570451	0.952564	0.340811	0.755226
DCHS1	93.3495	0.267874	0.229331	1.16807	0.242779	0.677321
DCK	19.7037	0.619255	0.19434	3.18645	0.00144028	0.0678682
DCLK1	66.9287	0.33595	0.266293	1.26158	0.2071	0.644802
DCN	999.884	-0.676967	0.331205	-2.04395	0.0409581	0.342316
DCP1A	43.9303	0.0222242	0.145912	0.152313	0.87894	0.968728
DCP1B	20.4337	-0.080671	0.202633	-0.398115	0.690546	0.910239
DCP2	39.5511	0.0127421	0.0988945	0.128845	0.89748	0.973933
DCPS	25.7613	-0.123009	0.223146	-0.551249	0.581463	0.874848
DCTD	75.7454	0.04535	0.113948	0.397988	0.690639	0.910239
DCTN1	54.2241	0.13001	0.191751	0.678017	0.497761	0.836679
DCTN2	176.124	0.164191	0.0788349	2.08271	0.0372772	0.333087
DCTN3	206.723	-0.058303	0.0827899	-0.704229	0.48129	0.826913
DCTN4	72.9625	0.0800335	0.160232	0.499485	0.617438	0.888194
DCTN5	24.263	-0.0710085	0.144103	-0.492762	0.622181	0.890975
DCTN6	37.3196	0.056586	0.221298	0.255701	0.798182	0.945109
DCTPP1	29.1368	-0.252118	0.204874	-1.2306	0.218474	0.656056
DCUN1D1	29.1573	-0.333971	0.143321	-2.33023	0.019794	0.255539
DCUN1D5	50.408	-0.215607	0.0988762	-2.18057	0.0292151	0.294553
DCXR	94.5563	-0.0570644	0.176439	-0.323423	0.746375	0.927806
DDA1	47.8284	-0.0800629	0.180918	-0.442538	0.6581	0.901969
DDAH2	438.256	0.147716	0.111148	1.32901	0.183845	0.619174
DDB1	77.4628	0.329194	0.151544	2.17227	0.0298354	0.297272
DDHD1	40.7342	-0.0698914	0.10383	-0.673135	0.500861	0.837662
DDHD2	32.4389	0.00091914	0.126206	0.00728283	0.994189	0.999206
DDIT3	32.3258	-0.485727	0.341664	-1.42165	0.155127	0.587684
DDIT4	199.073	0.65703	0.326404	2.01293	0.0441217	0.35379
DDOST	216.898	0.00092947	0.0940495	0.0098828	0.992115	0.998686
DDR1	25.0639	0.121708	0.235717	0.516332	0.605623	0.884227
DDR2	87.0208	0.0423873	0.127539	0.332347	0.739627	0.925822
DDRGK1	46.4236	-0.321183	0.201929	-1.59057	0.111706	0.512164
DDT	71.6992	0.12732	0.180567	0.705112	0.480741	0.826354
DDX1	63.4526	-0.0543326	0.141103	-0.385057	0.700195	0.911917
DDX10	29.8046	0.178669	0.191389	0.933538	0.350542	0.762212
DDX17	421.151	0.0761016	0.133269	0.571039	0.567973	0.868699
DDX18	106.96	-0.160444	0.10769	-1.48987	0.136258	0.55622
DDX19A	36.3911	-0.0132711	0.168025	-0.0789827	0.937046	0.98602
DDX19B	23.7737	-0.16586	0.184681	-0.898091	0.369137	0.772338
DDX21	74.6308	-0.304713	0.152451	-1.99876	0.0456345	0.356986
DDX23	33.5915	0.080608	0.13637	0.591096	0.554456	0.865414
DDX24	208.722	0.0647848	0.11181	0.579417	0.562308	0.866454
DDX27	44.651	-0.0330428	0.135655	-0.243581	0.807556	0.94765
DDX39A	32.5092	-0.0793519	0.182394	-0.435058	0.66352	0.90315
DDX39B	318.767	-0.025995	0.13216	-0.196694	0.844067	0.959372
DDX3X	116.229	-0.471082	0.173186	-2.72009	0.00652645	0.151714
DDX41	32.6331	0.280998	0.158396	1.77403	0.0760583	0.450904
DDX42	81.5534	-0.131187	0.096004	-1.36648	0.17179	0.607828
DDX46	144.253	-0.0954088	0.0897761	-1.06274	0.287899	0.714329
DDX49	44.6145	-0.040574	0.0994931	-0.407807	0.683415	0.90848
DDX5	591.94	0.00335091	0.174484	0.0192047	0.984678	0.996417
DDX50	61.5408	-0.0307654	0.127367	-0.24155	0.809129	0.947662
DDX52	41.2525	-0.240001	0.208603	-1.15051	0.249933	0.681477
DDX54	22.7301	0.207827	0.189561	1.09636	0.272923	0.702276
DDX56	43.6674	-0.0180421	0.154638	-0.116673	0.907119	0.977139
DDX59	29.9481	0.0573259	0.171417	0.334424	0.738059	0.925153
DDX6	130.542	0.0501921	0.0987654	0.508196	0.611316	0.885723
DEAF1	41.2906	0.0876234	0.170232	0.51473	0.606742	0.884227
DECR1	93.6622	0.0165618	0.151533	0.109295	0.912968	0.978285
DEDD	30.6698	0.151662	0.097637	1.55332	0.120346	0.531742
DEF8	27.3003	-0.0022742	0.214053	-0.0106246	0.991523	0.998569
DEGS1	84.5659	0.111508	0.231383	0.481919	0.629863	0.893813
DEK	156.517	-0.121873	0.0817335	-1.4911	0.135934	0.556001
DELE1	41.9846	0.0801151	0.164081	0.488266	0.625361	0.892252
DENND10	34.1147	-0.0317195	0.250049	-0.126853	0.899057	0.974
DENND1A	25.5791	0.442038	0.191916	2.30329	0.0212624	0.262224
DENND2A	57.3705	-0.0536487	0.191795	-0.279719	0.779693	0.938408
DENND4C	46.9911	-0.0778867	0.161834	-0.481275	0.630321	0.893813
DENND5A	57.4243	0.1704	0.157461	1.08217	0.279175	0.70942
DENND5B	28.645	0.276687	0.200053	1.38307	0.166642	0.602665
DENND6A	26.1556	0.253495	0.132319	1.91579	0.0553917	0.394378
DENR	95.5276	-0.121388	0.0691599	-1.75518	0.0792289	0.456314
DERA	36.6328	0.0802533	0.163239	0.491631	0.62298	0.890975
DERL1	38.3503	0.097331	0.123285	0.789479	0.429832	0.79919
DERL2	66.4591	-0.318053	0.195116	-1.63007	0.103087	0.497711
DES	64.3988	0.550453	0.555346	0.99119	0.321593	0.741263
DESI2	84.8683	0.0469294	0.11156	0.420664	0.674	0.904838
DEXI	54.2492	-0.0820499	0.132471	-0.619379	0.535667	0.854045
DFFA	37.5929	0.0403087	0.0892681	0.451546	0.651596	0.899346
DGAT1	24.7774	0.0357744	0.222836	0.160541	0.872455	0.967076
DGCR2	33.2404	0.171227	0.137418	1.24603	0.212755	0.650805
DGCR6L	88.8107	0.0178927	0.146118	0.122454	0.90254	0.975765
DGKA	22.7526	-0.120506	0.1818	-0.662851	0.507426	0.840249
DGKZ	23.6103	0.22459	0.212468	1.05705	0.290488	0.716038
DGUOK	179.401	0.0452358	0.124539	0.363226	0.716436	0.917349
DHPS	75.8507	-0.0958799	0.123496	-0.776383	0.437523	0.802815
DHRS1	28.3687	-0.238494	0.22076	-1.08033	0.279995	0.70942
DHRS4	59.6427	-0.0665311	0.199875	-0.332864	0.739237	0.925491
DHRS4-AS1	32.9171	0.0139544	0.1608	0.086781	0.930846	0.983709
DHRS7	86.7695	0.0611862	0.146375	0.418011	0.675939	0.905471
DHX15	82.3366	0.194791	0.148402	1.31259	0.189321	0.626419
DHX16	20.549	0.19076	0.151276	1.26101	0.207306	0.645118
DHX29	91.0739	-0.178837	0.116106	-1.54029	0.123489	0.53632
DHX30	56.3894	0.0875916	0.146906	0.596242	0.551014	0.863368
DHX36	161.087	0.0348817	0.0890381	0.391762	0.695234	0.911858
DHX38	23.4972	-0.0848009	0.21797	-0.389048	0.697241	0.911917
DHX40	44.8415	-0.176255	0.197381	-0.892972	0.371872	0.774899
DHX8	23.7735	0.216164	0.183472	1.17818	0.238723	0.674263
DHX9	75.7968	0.0521295	0.12114	0.430324	0.66696	0.90315
DICER1	48.0171	0.0509317	0.0998515	0.510074	0.609999	0.885208
DIDO1	38.6247	0.0842279	0.124158	0.678394	0.497522	0.836679
DIMT1	32.4909	-0.126263	0.148911	-0.847909	0.396488	0.78412
DIP2A	24.7967	-0.0373876	0.21613	-0.172986	0.862662	0.965184
DIP2B	33.3861	-0.0544953	0.269274	-0.202379	0.839621	0.957754
DIP2C	32.3839	-0.0026498	0.290537	-0.0091205	0.992723	0.998686
DIPK1B	49.3964	0.254683	0.156726	1.62502	0.104158	0.498811
DIPK2A	86.102	-0.138625	0.181007	-0.765856	0.443762	0.806631
DIRC1	17.1255	-0.688449	0.672697	-1.02342	0.306111	0.727815
DIS3	28.8717	-0.0003169	0.205753	-0.0015402	0.998771	0.999721
DIS3L2	33.8039	0.173478	0.113351	1.53045	0.125906	0.538481
DIXDC1	42.0218	-0.107577	0.139144	-0.773135	0.439443	0.804135
DKC1	30.7162	-0.143252	0.163262	-0.87744	0.380247	0.777866
DKK2	49.9465	-0.0432356	0.404964	-0.106764	0.914976	0.978484
DKK3	103.297	0.799286	0.271254	2.94664	0.00321247	0.102038
DKKL1	26.1084	0.134093	0.205081	0.653851	0.513208	0.842148
DLAT	18.7509	0.177787	0.202055	0.879893	0.378917	0.777251
DLC1	131.793	-0.37978	0.243431	-1.56011	0.118733	0.52771
DLD	49.8124	-0.136127	0.137811	-0.987782	0.323259	0.742122
DLG1	111.011	-0.0941312	0.141808	-0.663791	0.506824	0.840249
DLG3	21.2451	0.309253	0.17099	1.8086	0.0705128	0.438119
DLG4	24.952	0.221857	0.260036	0.853179	0.39356	0.781877
DLG5	32.9261	0.419408	0.156381	2.68197	0.00731902	0.158629
DLGAP4	76.9385	0.306809	0.179297	1.71118	0.0870485	0.46996
DLK1	743.554	-1.13774	0.542428	-2.09749	0.0359502	0.328862
DLST	53.4139	0.241397	0.117099	2.06148	0.0392577	0.341144
DLX5	39.9354	0.882759	0.342561	2.57694	0.00996797	0.187383
DMAC1	123.329	-0.187052	0.120905	-1.5471	0.121839	0.534242
DMAC2	37.7403	0.00464382	0.133009	0.0349136	0.972149	0.994267
DMAP1	45.1112	0.252285	0.171786	1.4686	0.141942	0.567228
DMPK	25.5636	-0.141283	0.302675	-0.466782	0.640656	0.896545
DMTF1	49.9547	0.0837184	0.187201	0.447211	0.654723	0.901594
DMWD	53.9521	0.151199	0.169949	0.889672	0.373642	0.774899
DMXL1	32.7668	0.11475	0.165435	0.693624	0.487918	0.830987
DMXL2	25.4886	-0.0407601	0.203221	-0.20057	0.841035	0.95794
DNAAF2	59.0069	-0.131835	0.113902	-1.15744	0.247092	0.679157
DNAAF5	26.2996	-0.0457323	0.243368	-0.187914	0.850944	0.961965
DNAH14	34.5462	-0.333681	0.274953	-1.21359	0.224904	0.659777
DNAJA1	267.622	-0.120581	0.198724	-0.606775	0.544	0.859138
DNAJA2	77.1026	-0.0004935	0.114924	-0.0042943	0.996574	0.999298
DNAJA4	25.6421	0.843589	0.541541	1.55776	0.119291	0.529231
DNAJB1	892.157	0.220534	0.537263	0.410477	0.681456	0.907746
DNAJB11	62.3857	0.00016929	0.179281	0.00094426	0.999247	0.999789
DNAJB12	26.1688	-0.130506	0.139491	-0.935585	0.349487	0.761752
DNAJB14	67.0805	0.00398238	0.141134	0.0282171	0.977489	0.995318
DNAJB2	38.2046	-0.082405	0.156206	-0.52754	0.597818	0.882176
DNAJB4	94.4743	0.371046	0.407853	0.909754	0.362952	0.769215
DNAJB6	126.623	0.0721219	0.179395	0.402029	0.687663	0.909656
DNAJB9	37.5144	-0.174883	0.219128	-0.798088	0.42482	0.79919
DNAJC1	72.9626	0.334599	0.201146	1.66347	0.0962188	0.485974
DNAJC10	55.1152	-0.117692	0.157707	-0.746271	0.455503	0.814949
DNAJC12	27.251	-0.327956	0.225189	-1.45636	0.145292	0.575003
DNAJC13	33.0998	-0.0497737	0.13899	-0.358109	0.720262	0.919544
DNAJC15	135.315	-0.24456	0.174207	-1.40385	0.160365	0.595629
DNAJC17	36.4676	-0.0186502	0.107446	-0.173577	0.862198	0.965011
DNAJC18	34.155	0.059304	0.185743	0.319281	0.749514	0.929357
DNAJC19	76.0155	-0.347328	0.179903	-1.93064	0.0535279	0.387473
DNAJC2	73.8048	-0.128221	0.106853	-1.19997	0.230151	0.665833
DNAJC21	91.9464	-0.305053	0.128496	-2.37403	0.0175949	0.243072
DNAJC25	26.1698	-0.283234	0.150906	-1.87689	0.0605332	0.407369
DNAJC3	74.4049	-0.0765049	0.170637	-0.44835	0.653901	0.901177
DNAJC4	72.2478	-0.0572715	0.114743	-0.499127	0.61769	0.888194
DNAJC7	73.4114	-0.0560408	0.123634	-0.45328	0.650347	0.898654
DNAJC8	158.578	-0.0629119	0.127555	-0.493213	0.621862	0.890975
DNAJC9	20.5141	-0.117528	0.258902	-0.45395	0.649865	0.898654
DNAL4	33.6147	0.152029	0.167302	0.908711	0.363503	0.769362
DNALI1	23.448	-0.264494	0.206957	-1.27802	0.201244	0.641698
DNLZ	31.4034	0.596286	0.252387	2.36259	0.0181479	0.244483
DNM1	103.248	0.0568648	0.147715	0.384962	0.700266	0.911917
DNM1L	59.1177	0.138911	0.120561	1.1522	0.249238	0.681244
DNM2	39.5648	0.449096	0.142991	3.14072	0.00168533	0.0743816
DNMT1	52.7384	-0.116941	0.0874626	-1.33704	0.181211	0.61583
DNMT3A	82.7312	0.284824	0.186309	1.52877	0.126321	0.538691
DNPEP	45.8843	-0.194259	0.196547	-0.988359	0.322977	0.742122
DNPH1	99.8995	-0.0230757	0.181494	-0.127143	0.898827	0.974
DNTTIP1	48.1191	-0.0511949	0.137264	-0.372968	0.709172	0.91452
DNTTIP2	63.2204	-0.222291	0.124988	-1.7785	0.0753218	0.449522
DOCK1	55.5414	0.291016	0.177246	1.64188	0.100615	0.493967
DOCK4	44.0679	-0.347368	0.28635	-1.21309	0.225096	0.659777
DOCK7	52.1883	0.243047	0.175472	1.3851	0.166021	0.602665
DOK5	75.3386	0.387186	0.199192	1.94378	0.0519217	0.379762
DOK6	34.9796	0.888972	0.301197	2.95146	0.00316275	0.101076
DONSON	21.4866	0.347274	0.242349	1.43295	0.151872	0.583193
DOP1A	20.0711	0.294085	0.208935	1.40754	0.159267	0.594156
DPAGT1	28.3883	-0.192471	0.185419	-1.03804	0.299253	0.721787
DPCD	44.6486	-0.0710908	0.157683	-0.450848	0.652099	0.899643
DPF2	77.4957	0.0657279	0.106314	0.618242	0.536416	0.854396
DPH1	34.8022	-0.368873	0.15266	-2.41631	0.0156788	0.229696
DPH3	36.535	-0.274362	0.177739	-1.54362	0.122681	0.535883
DPH5	34.8728	-0.102029	0.130686	-0.780718	0.434969	0.802189
DPH7	29.7614	-0.298251	0.208131	-1.433	0.151859	0.583193
DPM1	41.1466	-0.29886	0.196955	-1.5174	0.129165	0.54468
DPM2	60.1976	-0.10053	0.173487	-0.579467	0.562274	0.866454
DPM3	106.973	-0.0498003	0.0993847	-0.501086	0.616311	0.887869
DPP7	27.1045	-0.171122	0.17821	-0.960226	0.336941	0.752992
DPT	273.134	-1.40573	0.715577	-1.96447	0.0494756	0.371269
DPY19L1	27.5239	-0.265808	0.185155	-1.4356	0.151117	0.582718
DPY19L2	20.6566	0.202854	0.252959	0.801926	0.422596	0.798116
DPY19L3	26.3455	-0.0301739	0.149576	-0.20173	0.840128	0.957899
DPY19L4	64.4575	-0.523111	0.172923	-3.02512	0.00248535	0.0906661
DPY30	99.7122	-0.136481	0.100227	-1.36171	0.17329	0.609458
DPYSL2	60.401	-0.0902346	0.221874	-0.406693	0.684234	0.908919
DPYSL3	210.957	0.425201	0.220726	1.92638	0.0540572	0.387875
DR1	49.2485	0.00713845	0.0992115	0.0719518	0.94264	0.987402
DRAM2	21.8217	0.0226777	0.167927	0.135045	0.892577	0.973225
DRAP1	213.182	0.0107354	0.149572	0.0717739	0.942782	0.987402
DRG1	68.9844	-0.153193	0.132039	-1.16022	0.245961	0.678623
DRG2	42.99	0.129802	0.118874	1.09193	0.274864	0.704371
DROSHA	22.1227	0.0139038	0.211443	0.0657567	0.947572	0.987925
DSE	76.0767	0.0861087	0.20941	0.411197	0.680928	0.907371
DSEL	46.7229	0.29203	0.239995	1.21682	0.223675	0.659039
DST	230.618	-0.24902	0.115037	-2.16469	0.0304112	0.299135
DSTN	301.696	0.278184	0.127065	2.1893	0.0285749	0.29409
DSTYK	27.4851	0.354739	0.203497	1.74322	0.0812953	0.461252
DTD1	71.2122	0.126424	0.187791	0.673214	0.500811	0.837662
DTD2	25.8402	-0.27946	0.122705	-2.2775	0.0227564	0.270471
DTNB	19.4938	0.259433	0.293043	0.885308	0.375991	0.776555
DTWD1	83.5236	-0.362608	0.151316	-2.39636	0.0165587	0.234205
DTX3	62.8164	0.0611302	0.110761	0.551913	0.581008	0.874848
DTX4	19.6547	0.257339	0.199073	1.29269	0.196119	0.635533
DTYMK	39.8782	-0.125944	0.213537	-0.589802	0.555323	0.865527
DUS1L	37.4097	-0.0915696	0.188832	-0.484926	0.627729	0.893275
DUS3L	25.3371	-0.247302	0.15048	-1.64342	0.100296	0.493424
DUSP1	1128.94	-0.523851	0.56047	-0.934663	0.349962	0.762212
DUSP11	38.8658	-0.263667	0.183092	-1.44008	0.149845	0.582043
DUSP12	42.6282	-0.315114	0.134824	-2.33722	0.0194278	0.253576
DUSP15	28.5237	0.346317	0.204445	1.69394	0.0902768	0.474263
DUSP16	22.8909	0.0309801	0.240645	0.128738	0.897565	0.973933
DUSP23	21.1292	-0.309654	0.364974	-0.848428	0.3962	0.783784
DUSP8	19.7788	-0.264019	0.373532	-0.706819	0.479679	0.825107
DUT	166.131	-0.08951	0.170834	-0.52396	0.600307	0.883495
DVL2	42.8765	0.292173	0.171068	1.70794	0.0876483	0.46996
DVL3	46.5815	0.324669	0.135267	2.4002	0.0163859	0.232608
DXO	32.3756	0.0358013	0.171316	0.208978	0.834466	0.956177
DYM	53.5518	-0.0129914	0.207106	-0.0627285	0.949983	0.988621
DYNC1H1	168.125	0.208031	0.0971542	2.14125	0.032254	0.311628
DYNC1I2	107.012	-0.116633	0.105156	-1.10914	0.26737	0.697681
DYNC1LI1	52.5008	0.148507	0.121392	1.22337	0.22119	0.65763
DYNC1LI2	125.137	-0.0547315	0.0484991	-1.12851	0.259106	0.690362
DYNC2H1	67.981	-0.0953376	0.144738	-0.65869	0.510095	0.84048
DYNC2LI1	55.0247	-0.188396	0.165281	-1.13985	0.254347	0.687376
DYNLL1	776.992	-0.284591	0.120056	-2.37048	0.0177648	0.243072
DYNLL2	58.8237	-0.373604	0.2015	-1.85412	0.0637224	0.418512
DYNLRB1	19.7618	-0.0094897	0.21791	-0.0435488	0.965264	0.991778
DYNLT1	136.467	0.0832968	0.172306	0.483423	0.628795	0.893653
DYNLT3	30.2286	-0.291359	0.160753	-1.81246	0.0699149	0.436702
DYRK1A	33.1205	0.0898505	0.238967	0.375996	0.70692	0.91452
DYRK2	24.2778	0.146391	0.210389	0.69581	0.486548	0.830139
DYRK4	50.7194	-0.0944639	0.146913	-0.642993	0.520229	0.846075
DZIP1	39.5723	-0.124689	0.181019	-0.688814	0.49094	0.832494
DZIP3	23.4319	-0.0521988	0.15742	-0.331588	0.7402	0.926056
E2F4	42.2275	0.120214	0.193067	0.622656	0.533511	0.852622
E2F5	36.0333	-0.141881	0.262722	-0.540043	0.589167	0.87731
E4F1	25.0657	0.067104	0.172446	0.389131	0.697179	0.911917
EAPP	111.043	-0.124767	0.0931973	-1.33874	0.180656	0.615607
EBAG9	31.9283	-0.187019	0.173715	-1.07659	0.281665	0.710576
EBF1	38.9004	0.279862	0.219896	1.2727	0.203125	0.642506
EBLN3P	55.3521	0.0242872	0.0928247	0.261646	0.793594	0.94469
EBNA1BP2	50.2044	-0.193051	0.148343	-1.30138	0.193127	0.629715
EBPL	176.135	-0.0223916	0.103983	-0.21534	0.829502	0.955393
ECD	39.2362	-0.0133486	0.255266	-0.0522929	0.958295	0.990438
ECE1	34.9113	0.611748	0.26688	2.29222	0.0218929	0.264043
ECH1	145.121	-0.093786	0.0926933	-1.01179	0.31164	0.731128
ECHDC1	65.1585	0.0931326	0.148225	0.628321	0.529794	0.849906
ECHDC2	39.2625	-0.165257	0.182512	-0.90546	0.365222	0.770198
ECHDC3	18.7696	-0.0802249	0.242227	-0.331198	0.740495	0.926056
ECHS1	105.344	-0.0799218	0.116692	-0.684894	0.493411	0.834426
ECI1	90.5983	-0.0052491	0.145497	-0.0360768	0.971221	0.994267
ECI2	69.6182	-0.077093	0.0943081	-0.817459	0.413666	0.794466
ECPAS	40.3671	0.133506	0.204313	0.65344	0.513473	0.842189
ECRG4	115.881	-0.122499	0.308174	-0.3975	0.690999	0.910239
ECSIT	41.4749	0.0621965	0.169306	0.367361	0.71335	0.916225
EDC3	22.7233	0.376187	0.138589	2.71441	0.00663944	0.153855
EDEM3	32.5659	0.135667	0.16241	0.835333	0.403531	0.788916
EDF1	464.446	-0.0275352	0.0913014	-0.301586	0.762968	0.934715
EDIL3	239.052	-0.622378	0.279918	-2.22343	0.0261867	0.284174
EDNRA	163.667	-0.187877	0.310275	-0.605519	0.544834	0.859534
EDRF1	27.7123	0.214239	0.168185	1.27383	0.202724	0.642506
EEA1	97.1326	-0.100436	0.112067	-0.896213	0.370139	0.773775
EED	20.3804	0.190846	0.164393	1.16091	0.245677	0.678521
EEF1A1	16478.3	0.0740229	0.0766993	0.965106	0.334492	0.750341
EEF1AKMT1	30.2778	-0.244411	0.18033	-1.35535	0.175305	0.612167
EEF1AKMT2	41.8308	0.119021	0.15969	0.745326	0.456075	0.814949
EEF1B2	905.952	-0.172111	0.16347	-1.05286	0.292405	0.71822
EEF1D	857.394	0.0530258	0.0722967	0.733448	0.463285	0.818693
EEF1E1	45.0199	-0.215581	0.184373	-1.16927	0.242297	0.676846
EEF1G	1372.98	0.0640518	0.0774922	0.826558	0.408488	0.792703
EEF2	1821.27	0.1747	0.148544	1.17608	0.239561	0.674818
EEFSEC	32.9533	0.0812291	0.150959	0.538086	0.590518	0.878386
EEPD1	36.2123	0.229231	0.511664	0.448011	0.654145	0.901177
EFCAB14	36.3982	-0.23985	0.256042	-0.936763	0.34888	0.761522
EFCAB2	30.0268	-0.312113	0.202357	-1.54238	0.12298	0.53592
EFCAB7	28.5017	0.0608732	0.208982	0.291285	0.770833	0.937803
EFEMP1	44.7613	0.9073	0.40231	2.25523	0.0241192	0.276139
EFEMP2	209.963	0.0731658	0.168814	0.433409	0.664717	0.90315
EFHC1	48.2983	-0.0982622	0.152759	-0.643252	0.520061	0.846075
EFHD1	28.8195	0.922502	0.325019	2.8383	0.00453546	0.122874
EFNA4	23.4869	-0.0127869	0.198461	-0.0644304	0.948627	0.987982
EFNA5	44.2959	-0.675923	0.45011	-1.50168	0.133179	0.550366
EFNB1	53.229	0.371385	0.251074	1.47919	0.13909	0.561451
EFNB2	203.801	-0.673771	0.305315	-2.2068	0.0273278	0.289232
EFNB3	24.0641	0.0694747	0.247967	0.280177	0.779342	0.938408
EFR3A	25.2682	-0.173288	0.194479	-0.891039	0.372908	0.774899
EFS	50.6999	-0.135131	0.287224	-0.470471	0.638018	0.894807
EFTUD2	27.8566	0.178334	0.169635	1.05128	0.293132	0.718593
EGFL6	81.6281	-0.249483	0.530184	-0.470559	0.637956	0.894807
EGFL7	22.116	0.141902	0.308459	0.460034	0.645492	0.898183
EGFR	26.7006	0.602702	0.244489	2.46515	0.0136954	0.214945
EGLN1	40.5175	0.258928	0.184747	1.40153	0.161056	0.596992
EGLN2	42.6496	-0.0152515	0.210858	-0.0723305	0.942339	0.987402
EGR1	1430.61	-0.282171	0.63478	-0.444518	0.656668	0.901969
EHBP1	105.185	-0.18756	0.20245	-0.926451	0.354212	0.763045
EHD1	22.8358	0.047152	0.210542	0.223955	0.822792	0.952928
EHD2	132.81	0.372938	0.18257	2.04271	0.0410811	0.342316
EHD3	26.2971	0.672541	0.300552	2.23768	0.0252416	0.281882
EHMT1	60.1529	0.104027	0.108849	0.9557	0.339224	0.754371
EHMT2	73.7067	0.0390154	0.173212	0.225247	0.821787	0.952928
EI24	85.5416	0.0441584	0.211892	0.2084	0.834917	0.956281
EID1	613.802	-0.0831362	0.104881	-0.792671	0.427969	0.79919
EID2	28.4655	-0.492902	0.201637	-2.4445	0.0145052	0.220845
EIF1	1568.5	-0.175604	0.125642	-1.39766	0.162216	0.599186
EIF1AX	187.114	-0.707716	0.122218	-5.79063	7.01229e-09	1.09782e-05
EIF1B	277.871	0.00627809	0.133391	0.0470654	0.962461	0.991096
EIF2A	95.3678	-0.0079972	0.111307	-0.0718485	0.942723	0.987402
EIF2AK1	72.5382	-0.0112806	0.098763	-0.114219	0.909064	0.977859
EIF2AK2	74.9865	-0.114159	0.158147	-0.721855	0.470383	0.822557
EIF2AK3	24.4698	0.13645	0.110904	1.23035	0.218567	0.656056
EIF2AK4	86.8712	-0.272297	0.138012	-1.97299	0.0484967	0.367289
EIF2B1	44.2819	-0.21502	0.150973	-1.42423	0.15438	0.586669
EIF2B2	45.0646	0.0881534	0.133337	0.661132	0.508528	0.840331
EIF2B3	40.949	0.0760621	0.183072	0.415476	0.677794	0.905824
EIF2B4	27.189	-0.0812985	0.160683	-0.505955	0.612888	0.886451
EIF2B5	30.4388	0.183654	0.209713	0.875738	0.381173	0.777866
EIF2D	38.2824	-0.122621	0.18222	-0.672928	0.500993	0.837662
EIF2S1	60.0379	-0.219754	0.160697	-1.36751	0.171466	0.607828
EIF2S2	135.915	-0.186773	0.0989988	-1.88662	0.0592115	0.403268
EIF2S3	164.544	-0.101005	0.128105	-0.788457	0.43043	0.79919
EIF3A	182.066	0.0708948	0.0975811	0.726522	0.467519	0.820468
EIF3B	79.6187	0.0213497	0.112261	0.190178	0.849169	0.96149
EIF3D	162.595	0.0202668	0.125986	0.160866	0.872199	0.966938
EIF3E	560.592	-0.174576	0.20442	-0.854005	0.393102	0.781877
EIF3F	655.81	-0.0163	0.120062	-0.135763	0.892009	0.973225
EIF3G	256.144	0.0314008	0.0693124	0.453033	0.650525	0.898654
EIF3H	471.354	-0.0080234	0.0877934	-0.0913896	0.927183	0.982395
EIF3I	192.458	0.0277652	0.0687257	0.404001	0.686212	0.909126
EIF3J	60.6884	-0.111244	0.117248	-0.948793	0.342726	0.755967
EIF3J-DT	42.4624	0.0198794	0.147746	0.134551	0.892967	0.973225
EIF3K	407.399	-0.0622809	0.0819026	-0.760426	0.447	0.809521
EIF3L	460.752	0.0327752	0.130551	0.251052	0.801774	0.945323
EIF3M	258.262	0.00689154	0.158191	0.0435647	0.965251	0.991778
EIF4A1	529.902	-0.185556	0.137731	-1.34724	0.177902	0.6126
EIF4A2	514.551	-0.092214	0.12728	-0.724499	0.468759	0.821115
EIF4A3	116.897	-0.184913	0.133822	-1.38178	0.167039	0.602665
EIF4B	275.906	0.0643656	0.120084	0.536003	0.591956	0.879141
EIF4E	85.9797	0.107197	0.140585	0.762511	0.445755	0.808857
EIF4E2	93.6753	-0.10724	0.0562287	-1.90722	0.0564925	0.39647
EIF4EBP1	103.24	-0.095419	0.154943	-0.615834	0.538004	0.855027
EIF4EBP2	37.6204	-0.349279	0.187219	-1.86561	0.0620958	0.412517
EIF4G1	69.6103	0.160745	0.169907	0.946079	0.344108	0.756936
EIF4G2	363.346	0.136241	0.100484	1.35585	0.175147	0.612167
EIF4G3	71.019	0.340491	0.244922	1.3902	0.164467	0.601906
EIF4H	166.253	0.122363	0.120859	1.01245	0.311322	0.731082
EIF5	230.211	-0.159353	0.191173	-0.833553	0.404533	0.790267
EIF5A	170.582	-0.20129	0.183894	-1.0946	0.273692	0.702486
EIF5B	119.051	-0.249677	0.137821	-1.8116	0.0700477	0.436702
EIF6	111.21	-0.0253809	0.137535	-0.184542	0.853588	0.963261
ELAC2	22.4798	0.187697	0.202587	0.9265	0.354186	0.763045
ELAVL1	95.0062	0.315517	0.10952	2.88091	0.00396535	0.115042
ELF1	52.7822	0.431718	0.238415	1.81078	0.0701745	0.437042
ELF2	96.159	-0.191445	0.114103	-1.67783	0.0933798	0.479857
ELFN1	19.8817	-0.341863	0.256397	-1.33333	0.182423	0.617469
ELK3	39.4382	0.172088	0.17136	1.00425	0.31526	0.734942
ELK4	21.6118	-0.381486	0.292943	-1.30225	0.19283	0.629579
ELMO2	22.7353	0.346414	0.190378	1.81961	0.0688178	0.432326
ELMOD2	26.3245	-0.135302	0.107645	-1.25694	0.208776	0.646647
ELMSAN1	32.1912	0.153746	0.208625	0.73695	0.461152	0.817669
ELN	516.529	-0.47422	0.382722	-1.23907	0.215319	0.653766
ELOA	24.805	-0.032844	0.161603	-0.203239	0.838948	0.957418
ELOB	617.62	-0.0181367	0.116484	-0.155701	0.876268	0.967809
ELOC	126.951	-0.0729814	0.124356	-0.586876	0.557287	0.866189
ELOF1	53.7837	-0.143426	0.106432	-1.34759	0.17779	0.6126
ELOVL1	30.141	-0.0728938	0.288751	-0.252445	0.800697	0.945113
ELOVL4	52.9834	-0.546979	0.205315	-2.6641	0.00771949	0.162994
ELOVL5	53.2937	0.0126338	0.218666	0.057777	0.953926	0.989499
ELP1	21.1779	-0.163186	0.187434	-0.870632	0.383955	0.778582
ELP2	50.236	-0.119469	0.192447	-0.620791	0.534737	0.853472
ELP3	26.0352	0.16867	0.154995	1.08823	0.276495	0.70599
ELP4	30.2181	-0.138524	0.173313	-0.799267	0.424136	0.79919
ELP5	68.1225	0.313599	0.185006	1.69508	0.0900605	0.474263
ELP6	34.4467	-0.498627	0.146531	-3.40287	0.00066682	0.0433535
EMC1	23.3884	0.306435	0.15547	1.97102	0.0487216	0.368614
EMC10	99.987	-0.0842676	0.133523	-0.63111	0.527968	0.849476
EMC2	38.6218	-0.295687	0.185682	-1.59244	0.111286	0.511584
EMC3	46.359	-0.400128	0.140098	-2.85606	0.00428937	0.118383
EMC4	166.837	0.0287937	0.103862	0.277231	0.781603	0.938968
EMC6	58.7444	-0.227418	0.20345	-1.11781	0.26365	0.694382
EMC7	73.1912	-0.191292	0.14131	-1.3537	0.175831	0.612167
EMC8	41.2819	-0.244942	0.138983	-1.76239	0.0780038	0.454168
EMD	144.975	0.228241	0.113914	2.00362	0.0451103	0.355147
EMG1	24.8272	-0.240768	0.180133	-1.33662	0.181348	0.61583
EMID1	29.9415	0.372373	0.271928	1.36938	0.17088	0.607828
EMILIN1	123.697	0.372364	0.17461	2.13254	0.0329622	0.316492
EMILIN2	62.3595	-0.146063	0.144088	-1.0137	0.310725	0.730783
EMILIN3	111.435	-0.0303912	0.333224	-0.0912034	0.927331	0.982395
EML1	25.6069	0.140025	0.206428	0.678325	0.497566	0.836679
EML4	184.167	-0.248795	0.18423	-1.35046	0.176868	0.6123
EMP1	32.9506	0.169946	0.367421	0.462539	0.643695	0.897822
EMP2	49.7123	-0.28375	0.344993	-0.822481	0.410803	0.793085
EMP3	496.657	-0.250204	0.150929	-1.65776	0.0973658	0.488388
EMSY	23.8992	0.140799	0.190059	0.740817	0.458804	0.816706
ENAH	143.913	0.491828	0.178664	2.75281	0.00590858	0.141982
ENC1	29.622	0.319564	0.415848	0.768464	0.442212	0.805402
ENDOG	25.735	0.139668	0.258646	0.539997	0.589199	0.87731
ENDOV	29.4104	-0.0768766	0.122396	-0.628096	0.529941	0.849906
ENG	33.0497	-0.122404	0.225393	-0.543071	0.587081	0.87672
ENKD1	26.2561	-0.169021	0.126248	-1.3388	0.180637	0.615607
ENO1	197.84	0.164076	0.121227	1.35346	0.175909	0.612167
ENOPH1	44.0457	0.087508	0.12076	0.724643	0.468671	0.821115
ENOSF1	25.1802	-0.524914	0.271449	-1.93375	0.053144	0.385831
ENOX1	21.2802	-1.08781	0.358068	-3.03801	0.00238146	0.0886311
ENPP1	41.4709	0.62602	0.259795	2.40967	0.0159669	0.230405
ENPP2	298.058	-0.546789	0.212644	-2.57138	0.0101294	0.188942
ENSA	140.976	-0.271927	0.104163	-2.6106	0.00903833	0.179702
ENTPD4	30.8927	0.160501	0.115943	1.38431	0.166264	0.602665
ENTR1	25.7308	-0.0875327	0.116226	-0.753122	0.451377	0.812926
ENY2	178.326	-0.157062	0.0848532	-1.85099	0.0641711	0.419776
EP300	41.8267	0.197107	0.195549	1.00797	0.31347	0.732927
EP400	37.0748	0.26683	0.215128	1.24033	0.214854	0.653159
EPB41	38.5811	0.363703	0.165727	2.19459	0.0281933	0.291792
EPB41L1	26.8161	0.159023	0.183549	0.866379	0.386282	0.779852
EPB41L2	75.9728	-0.13657	0.220135	-0.620392	0.535	0.853521
EPB41L3	26.7605	-0.175187	0.232136	-0.754676	0.450444	0.812499
EPB41L4A-AS1	202.339	-0.113831	0.209195	-0.544135	0.586349	0.876253
EPB41L5	24.6702	0.426267	0.200043	2.13088	0.0330989	0.316816
EPC1	181.435	0.114403	0.143045	0.799773	0.423842	0.799001
EPC2	42.7861	-0.153454	0.147558	-1.03996	0.298358	0.72169
EPCAM-DT	20.2812	-0.100737	0.400744	-0.251376	0.801523	0.945238
[truncated: 5,370 more rows]

## Sheet: panel_d
	baseMean	log2FoldChange	lfcSE	stat	pvalue	padj
AAAS	28.644	0.111966	0.219431	0.510257	0.609872	0.946157
AAGAB	23.4517	0.220163	0.18497	1.19026	0.233943	0.788572
AAMDC	88.4557	0.178194	0.210893	0.84495	0.398139	0.890634
AAMP	71.399	-0.139952	0.174071	-0.803991	0.421402	0.896404
AARSD1	31.1126	-0.111254	0.146347	-0.760209	0.447129	0.903708
AASDHPPT	54.1968	-0.0713126	0.122656	-0.581402	0.56097	0.936835
AATF	30.3637	-0.028339	0.195908	-0.144655	0.884983	0.989656
ABCA5	23.7825	0.224328	0.224034	1.00131	0.316676	0.843949
ABCC5	34.7626	-0.11638	0.229334	-0.507469	0.611826	0.946718
ABCD3	31.2529	0.0295483	0.212708	0.138915	0.889517	0.989656
ABCD4	20.8749	-0.300798	0.210777	-1.42709	0.153554	0.685412
ABCE1	40.2847	-0.28672	0.160627	-1.785	0.0742608	0.563267
ABCF1	52.4546	-0.041117	0.12915	-0.318366	0.750207	0.965153
ABCF3	20.798	0.0382432	0.212006	0.180388	0.856848	0.984957
ABHD11	98.8084	0.454726	0.253584	1.7932	0.0729408	0.560404
ABHD12	117.624	0.0881934	0.175104	0.503664	0.614498	0.946955
ABHD14A	30.4015	-0.201094	0.229852	-0.874884	0.381637	0.881224
ABHD14B	77.9417	-0.335007	0.161809	-2.07038	0.0384169	0.450869
ABHD16A	39.8283	-0.0801596	0.192879	-0.415595	0.677706	0.953295
ABHD17A	72.9763	-0.0792393	0.139192	-0.569281	0.569166	0.939125
ABHD17C	66.1342	-0.295147	0.2015	-1.46475	0.142989	0.670203
ABHD2	34.2726	0.458343	0.24043	1.90635	0.0566053	0.505968
ABHD5	35.7259	-0.149109	0.209587	-0.711443	0.47681	0.916039
ABI1	81.5836	0.373466	0.179743	2.07778	0.0377294	0.446315
ABI2	37.1725	-0.362968	0.204253	-1.77705	0.0755597	0.567945
ABLIM1	129.633	-0.0863264	0.312277	-0.276442	0.782208	0.970895
ABLIM3	26.7348	-0.346816	0.415323	-0.835051	0.403689	0.89085
ABO	39.4473	-0.258877	0.286763	-0.902757	0.366655	0.875271
ABRACL	114.888	0.0103572	0.157749	0.0656558	0.947652	0.997189
ABT1	37.396	0.00395566	0.149725	0.0264195	0.978923	0.997647
AC006333.2	24.6173	-0.183842	0.246626	-0.74543	0.456012	0.906293
AC007009.1	23.6896	-0.220373	0.308449	-0.714456	0.474945	0.915095
AC007906.2	290.672	-1.08853	0.437653	-2.4872	0.0128753	0.292988
AC007952.4	55.423	-0.282216	0.563428	-0.50089	0.616448	0.946955
AC008014.1	25.8055	0.376224	0.325872	1.15451	0.248289	0.798203
AC008771.1	33.0203	0.281707	0.386841	0.728224	0.466476	0.910103
AC010642.2	45.9962	0.107577	0.158466	0.678864	0.497224	0.918001
AC015912.3	43.2158	-0.662124	0.494385	-1.33929	0.180477	0.725062
AC019349.1	219.946	0.408784	0.37268	1.09687	0.272696	0.815319
AC020916.1	197.98	-0.589542	0.430505	-1.36942	0.170868	0.714626
AC022034.1	28.0617	0.456813	0.32311	1.4138	0.15742	0.691595
AC022101.1	51.8192	-0.101609	0.386271	-0.263052	0.792511	0.972416
AC063960.1	22.1891	0.475279	0.429387	1.10688	0.268347	0.811711
AC093323.1	27.0474	0.221503	0.204771	1.08171	0.279381	0.820373
AC100810.1	62.6289	0.239983	0.108459	2.21267	0.0269202	0.396771
AC110619.1	155.353	0.760769	0.433131	1.75644	0.0790131	0.574023
AC118549.1	30.7202	-0.0864041	0.173995	-0.496589	0.619479	0.946955
AC127526.5	37.5187	-0.230442	0.295875	-0.778851	0.436068	0.898689
AC129926.1	28.9012	0.391501	0.201735	1.94067	0.052298	0.487568
ACAA1	85.8421	0.0348338	0.197344	0.176513	0.859891	0.985751
ACAA2	26.2025	0.511532	0.254198	2.01234	0.044184	0.479348
ACACA	34.0586	0.817271	0.236915	3.44963	0.00056135	0.0795285
ACAD9	21.4871	-0.111707	0.239883	-0.465674	0.641449	0.950879
ACADM	30.5024	-0.0941812	0.191854	-0.4909	0.623497	0.947695
ACADVL	205.142	-0.252977	0.121282	-2.08587	0.0369906	0.446315
ACAP2	80.3926	0.0653807	0.15765	0.414719	0.678347	0.953295
ACAT2	51.5786	-0.0994494	0.343	-0.28994	0.771862	0.967994
ACBD3	85.5061	0.0126894	0.18292	0.0693716	0.944694	0.997189
ACBD5	30.561	-0.194908	0.194772	-1.0007	0.316973	0.843949
ACBD6	53.1038	-0.0812037	0.135443	-0.599542	0.548812	0.933797
ACER2	36.4708	-0.210471	0.569362	-0.369661	0.711635	0.960755
ACIN1	76.5035	0.0204041	0.0958873	0.212793	0.831489	0.979636
ACKR3	111.363	0.5788	0.463028	1.25003	0.211288	0.765524
ACO2	45.9502	-0.265233	0.127069	-2.0873	0.0368606	0.446315
ACOT11	28.8643	-0.336128	0.203094	-1.65503	0.0979178	0.603036
ACOT13	45.4071	0.0057928	0.240671	0.0240694	0.980797	0.997647
ACOX1	47.7447	-0.175106	0.231261	-0.757179	0.448943	0.904561
ACOX3	36.881	-0.0961089	0.179891	-0.534262	0.59316	0.943121
ACP1	111.276	0.0451701	0.110425	0.409058	0.682497	0.954666
ACPP	25.4437	-0.408712	0.601981	-0.678944	0.497173	0.918001
ACSF2	27.9923	-0.275517	0.191892	-1.43579	0.151061	0.681776
ACSL1	76.8672	0.21171	0.231892	0.912966	0.361261	0.87025
ACSL3	55.0303	0.128583	0.189772	0.677567	0.498046	0.918384
ACTB	2780.63	0.224191	0.190651	1.17593	0.239625	0.794547
ACTG1	2198.69	0.189227	0.170215	1.11169	0.266272	0.809045
ACTL6A	36.6102	0.286935	0.118166	2.42825	0.0151721	0.313598
ACTN1	65.6532	-0.0204742	0.312118	-0.0655976	0.947698	0.997189
ACTN4	224.209	-0.0412711	0.13362	-0.308868	0.757422	0.966778
ACTR10	51.4412	0.212792	0.167776	1.26831	0.204687	0.754467
ACTR1A	27.1698	0.377375	0.169306	2.22896	0.0258168	0.387951
ACTR1B	22.8783	-0.163879	0.268742	-0.609801	0.541994	0.931966
ACTR2	109.105	0.0735654	0.125709	0.585205	0.55841	0.93517
ACTR3	84.3554	-0.15892	0.147956	-1.07411	0.282775	0.82399
ACTR6	25.8588	-0.0768296	0.182652	-0.420634	0.674022	0.953295
ACVR1B	21.753	-0.300004	0.197248	-1.52095	0.128273	0.651973
ACY1	34.7283	-0.0104233	0.19677	-0.0529721	0.957754	0.997189
ACYP1	33.5089	-0.134611	0.238734	-0.563854	0.572854	0.939125
ACYP2	47.9851	0.0628983	0.14936	0.421119	0.673668	0.953295
ADAM10	122.171	-0.101727	0.191368	-0.531578	0.595018	0.943121
ADAM15	34.1938	-0.139811	0.254693	-0.548937	0.583049	0.941595
ADAM17	29.4461	0.12218	0.272424	0.448493	0.653797	0.953295
ADAM9	40.3292	0.266405	0.188047	1.4167	0.156571	0.691332
ADAMTS1	54.7048	0.0980105	0.339803	0.288433	0.773015	0.968775
ADAR	60.3959	-0.126481	0.174135	-0.726341	0.46763	0.910103
ADCK2	28.1106	-0.114289	0.236579	-0.48309	0.629032	0.949238
ADD1	89.0546	-0.377136	0.152103	-2.47947	0.0131577	0.296023
ADD3	189.966	0.100829	0.0857919	1.17528	0.239883	0.794547
ADGRE2	27.9899	-0.399858	0.57826	-0.691485	0.489261	0.916107
ADGRE5	53.2463	0.132004	0.327904	0.402568	0.687266	0.955241
ADGRF1	60.92	-0.041366	0.391334	-0.105705	0.915816	0.994168
ADGRG1	36.0014	-0.555405	0.185367	-2.99625	0.00273327	0.148205
ADGRG6	115.798	0.0415329	0.137439	0.302191	0.762507	0.966778
ADH5	99.1854	-0.107665	0.141772	-0.759422	0.4476	0.904029
ADI1	77.1895	0.116035	0.168384	0.689109	0.490755	0.916107
ADIPOR1	79.1931	-0.249016	0.115098	-2.16351	0.0305023	0.421937
ADIPOR2	36.3164	0.578407	0.363709	1.5903	0.111767	0.624513
ADIRF	2437.22	-0.029541	0.255257	-0.11573	0.907866	0.99159
ADK	69.7855	0.376684	0.241557	1.5594	0.118903	0.637895
ADM	115.587	-0.894815	0.482589	-1.8542	0.0637109	0.529943
ADNP	55.267	0.118547	0.158528	0.747799	0.454581	0.906293
ADPGK	26.7163	0.0912182	0.1917	0.475838	0.63419	0.94943
ADPRHL2	34.4386	0.0496427	0.176327	0.281538	0.778298	0.970492
ADRM1	52.0301	0.0051208	0.202126	0.0253347	0.979788	0.997647
ADSL	35.8512	0.0227956	0.21898	0.104099	0.917091	0.994168
ADSS	86.5552	-0.269387	0.131083	-2.05509	0.0398707	0.462469
AEBP2	52.4038	-0.042282	0.210795	-0.200583	0.841024	0.979636
AF117829.1	23.2528	0.397404	0.200886	1.97825	0.0479002	0.480777
AF165147.1	35.7936	1.46683	0.55763	2.63047	0.0085268	0.249003
AFDN	145.662	0.133757	0.138165	0.968096	0.332997	0.853536
AFF1	49.8269	-0.24184	0.24381	-0.99192	0.321237	0.845918
AFF4	159.175	-0.0095587	0.179297	-0.053312	0.957483	0.997189
AFG3L2	53.2072	-0.396642	0.142709	-2.77938	0.00544626	0.194435
AFMID	32.0333	-0.333805	0.169608	-1.9681	0.0490566	0.480777
AFTPH	57.5996	-0.121558	0.158775	-0.7656	0.443914	0.901996
AGAP1	34.7836	0.691269	0.362012	1.90952	0.0561949	0.504569
AGFG1	37.5938	-0.184463	0.148144	-1.24516	0.213074	0.765524
AGGF1	50.0556	0.119925	0.188279	0.636951	0.524157	0.925514
AGO2	31.3277	0.295169	0.245187	1.20385	0.228646	0.782069
AGO3	27.7875	0.341764	0.2299	1.48658	0.137126	0.660018
AGPAT2	56.8622	-0.0112204	0.229924	-0.0488008	0.961078	0.997189
AGPAT3	26.7531	-0.120925	0.156599	-0.772196	0.439999	0.898689
AGPAT5	26.2611	0.227568	0.336618	0.676041	0.499015	0.919099
AGR2	1512.03	-0.236208	0.26315	-0.897617	0.36939	0.876015
AGR3	417.808	0.461544	0.290454	1.58904	0.112051	0.624852
AGRN	62.2122	-0.194646	0.249668	-0.779621	0.435614	0.898689
AGTRAP	45.7724	0.687246	0.236897	2.90103	0.0037194	0.167423
AHCY	70.357	-0.132662	0.207708	-0.638694	0.523022	0.925514
AHCYL1	50.6844	0.197266	0.169074	1.16674	0.243314	0.797626
AHI1	45.6866	0.445612	0.190025	2.34502	0.019026	0.345832
AHNAK	394.379	0.00449258	0.188871	0.0237865	0.981023	0.997647
AHR	193.298	-0.195287	0.303487	-0.643477	0.519914	0.925514
AHSA1	65.3768	-0.0431237	0.118269	-0.364624	0.715392	0.960755
AIG1	76.0787	-0.181528	0.166925	-1.08748	0.276823	0.817809
AIMP1	96.7972	0.0311446	0.12564	0.247887	0.804222	0.975071
AIMP2	22.7309	0.299527	0.232981	1.28563	0.198574	0.744589
AIP	48.0046	-0.205153	0.13767	-1.49018	0.136178	0.659077
AK2	122.759	-0.298687	0.116789	-2.5575	0.0105427	0.270929
AK3	56.4375	-0.0657666	0.172197	-0.381927	0.702515	0.960224
AK4	25.0799	0.054109	0.340901	0.158724	0.873887	0.987308
AK6	38.722	-0.210246	0.203534	-1.03297	0.301616	0.837783
AKAP1	38.5609	-0.296017	0.192798	-1.53538	0.124692	0.644204
AKAP12	79.9111	1.23433	0.366158	3.37102	0.00074891	0.0895688
AKAP13	75.0346	0.549044	0.262403	2.09237	0.0364056	0.446315
AKAP7	30.6141	-0.251353	0.454237	-0.553353	0.580022	0.941442
AKAP8L	54.2109	0.0502686	0.133264	0.377211	0.706017	0.960224
AKAP9	189.973	0.0502645	0.12707	0.395565	0.692426	0.956253
AKIRIN1	46.591	0.0383384	0.217184	0.176525	0.859882	0.985751
AKIRIN2	55.6958	0.0200714	0.197516	0.101619	0.919059	0.994452
AKR1A1	131.424	-0.123642	0.144861	-0.853518	0.393372	0.888364
AKR7A2	73.2501	-0.0418704	0.227324	-0.184188	0.853866	0.983719
AKT1	54.452	-0.0754547	0.214399	-0.351935	0.724887	0.960755
AKT1S1	25.1458	-0.008727	0.161446	-0.0540551	0.956891	0.997189
AKT2	33.5514	-0.259861	0.182129	-1.42679	0.153639	0.685412
AKTIP	34.0216	0.145555	0.180946	0.804412	0.421159	0.896404
AL118516.1	26.702	-0.440881	0.320855	-1.37408	0.169416	0.710809
AL135905.2	41.3384	-0.243315	0.332927	-0.730838	0.464878	0.909916
AL135925.1	21.6854	0.111854	0.292622	0.382249	0.702277	0.960224
AL138963.4	150.548	-0.234577	0.360763	-0.650224	0.515548	0.925514
AL450998.2	31.3221	0.0636151	0.199315	0.319169	0.749599	0.965153
AL627171.2	33.3132	-0.840257	0.443383	-1.89511	0.0580784	0.512739
ALAD	24.0721	-0.150335	0.183137	-0.820886	0.411711	0.893628
ALAS1	48.1572	-0.617755	0.231289	-2.67092	0.00756427	0.239456
ALCAM	332.704	0.914881	0.252562	3.6224	0.00029188	0.0559751
ALDH16A1	24.5166	-0.134398	0.342732	-0.392136	0.694958	0.956891
ALDH18A1	23.1349	0.109501	0.156287	0.700643	0.483526	0.916107
ALDH1A1	25.2314	-0.219443	0.409363	-0.53606	0.591917	0.943121
ALDH1A3	62.7177	-0.556987	0.868196	-0.641545	0.521168	0.925514
ALDH3B2	29.5032	0.0021907	0.37058	0.00591153	0.995283	0.999306
ALDH6A1	33.0561	0.0150707	0.212907	0.0707852	0.943569	0.997189
ALDH7A1	40.3456	-0.0602591	0.254966	-0.236342	0.813168	0.976354
ALDH9A1	39.7085	-0.270437	0.188526	-1.43448	0.151434	0.68236
ALDOA	539.374	-0.551634	0.27896	-1.97746	0.0479893	0.480777
ALG13	48.0384	0.170511	0.0954233	1.78689	0.0739553	0.562795
ALG2	31.164	-0.291003	0.192839	-1.50905	0.131286	0.654848
ALG3	47.2073	-0.0454112	0.166317	-0.273039	0.784823	0.971567
ALG5	37.2038	0.0968059	0.150088	0.644995	0.51893	0.925514
ALKBH3	22.6763	0.0225691	0.179966	0.125408	0.900201	0.990185
ALKBH5	29.9994	-0.465138	0.135961	-3.42111	0.00062367	0.0828392
ALKBH7	182.888	-0.0836174	0.119547	-0.69945	0.484271	0.916107
ALMS1	23.5545	0.710498	0.259902	2.73371	0.00626255	0.208588
ALOX5	87.6211	-0.717978	0.251224	-2.85793	0.00426421	0.179037
ALYREF	86.3817	0.168414	0.139291	1.20908	0.226632	0.779951
AMD1	69.0607	0.26385	0.284789	0.926474	0.354199	0.86567
AMFR	24.4991	-0.141084	0.168721	-0.836194	0.403046	0.89085
AMIGO2	40.3153	-0.203972	0.322143	-0.63317	0.526622	0.925514
AMN	40.9326	-0.130503	0.277775	-0.469815	0.638488	0.950573
AMOTL2	48.5057	0.301534	0.36533	0.825374	0.409159	0.893628
AMT	22.729	0.237677	0.216025	1.10023	0.271233	0.815319
AMZ2	38.1747	-0.216765	0.11784	-1.83948	0.065845	0.53623
ANAPC10	25.1993	0.333348	0.245398	1.3584	0.174338	0.719487
ANAPC11	248.593	0.0509279	0.127478	0.399502	0.689523	0.955587
ANAPC13	51.5553	0.034821	0.138678	0.251093	0.801742	0.975071
ANAPC15	35.6587	0.137898	0.180161	0.765417	0.444023	0.901996
ANAPC16	182.311	-0.0908537	0.130698	-0.695142	0.486966	0.916107
ANAPC5	86.844	-0.132906	0.154006	-0.862989	0.388144	0.886819
ANG	43.793	-0.591477	0.270454	-2.18698	0.0287439	0.409
ANK3	70.2804	0.500628	0.267529	1.8713	0.0613028	0.522872
ANKHD1	82.1838	0.0784783	0.143436	0.547131	0.584289	0.941595
ANKIB1	28.9408	0.205532	0.199467	1.03041	0.302819	0.837783
ANKLE2	61.2297	-0.0383823	0.248186	-0.154651	0.877096	0.987939
ANKMY2	27.1348	-0.12144	0.241847	-0.502135	0.615573	0.946955
ANKRA2	24.9432	-0.175005	0.185745	-0.942179	0.346101	0.860618
ANKRD10	84.7634	-0.176626	0.181182	-0.974857	0.329631	0.851319
ANKRD11	139.158	-0.172966	0.132622	-1.3042	0.192164	0.735467
ANKRD12	128.987	0.0329259	0.167509	0.196562	0.84417	0.980507
ANKRD13A	22.624	-0.206	0.171818	-1.19894	0.230551	0.785763
ANKRD13D	42.682	-0.126168	0.176804	-0.713606	0.475471	0.915323
ANKRD17	65.6164	0.202917	0.192536	1.05392	0.291919	0.827983
ANKRD27	27.8346	-0.27177	0.123924	-2.19303	0.0283052	0.40664
ANKRD35	28.2966	-0.680216	0.347763	-1.95597	0.0504682	0.482751
ANKRD36	29.9039	0.212673	0.266157	0.799052	0.42426	0.896404
ANKRD36C	24.7477	-0.115051	0.386292	-0.297835	0.765829	0.966778
ANKRD37	175.523	-0.448165	0.347113	-1.29112	0.196661	0.742779
ANKRD50	27.8125	-0.0337969	0.245447	-0.137695	0.890481	0.989656
ANKRD65	36.6993	-0.499826	0.253647	-1.97056	0.0487746	0.480777
ANO6	56.32	-0.453404	0.213124	-2.12742	0.0333854	0.441338
ANP32A	172.069	-0.111902	0.1094	-1.02287	0.30637	0.839944
ANP32B	267.104	-0.204305	0.139677	-1.4627	0.14355	0.670569
ANP32E	35.5325	-0.265104	0.114807	-2.30913	0.0209365	0.363882
ANTKMT	32.428	0.128014	0.256887	0.498326	0.618254	0.946955
ANXA1	1689.53	0.0696909	0.423405	0.164596	0.869262	0.986124
ANXA11	304.125	-0.005553	0.161115	-0.034466	0.972506	0.997647
ANXA2	1441.34	0.341916	0.203233	1.68238	0.0924946	0.601373
ANXA3	168.824	0.254828	0.272976	0.933518	0.350553	0.861601
ANXA4	106.424	-0.130682	0.154274	-0.847076	0.396953	0.890381
ANXA5	94.1157	-0.0842781	0.180528	-0.466843	0.640612	0.950573
ANXA7	49.7764	-0.100673	0.216784	-0.464393	0.642366	0.951264
AOPEP	69.2248	0.446488	0.214762	2.07899	0.0376179	0.446315
AP000547.3	21.8394	-0.178971	0.385851	-0.463834	0.642767	0.951549
AP001207.3	42.8805	0.167684	0.336858	0.497787	0.618634	0.946955
AP003498.2	48.366	-0.139035	0.312141	-0.445423	0.656014	0.953295
AP1AR	35.5065	-0.219329	0.11568	-1.896	0.0579605	0.512739
AP1B1	38.4785	-0.0912493	0.206535	-0.44181	0.658627	0.953295
AP1G1	35.6438	0.0836817	0.159954	0.523159	0.600863	0.943961
AP1G2	80.1897	-0.210818	0.257282	-0.819407	0.412554	0.893628
AP1M2	72.6135	0.00497271	0.226243	0.0219795	0.982464	0.997647
AP1S1	73.6996	-0.0726391	0.18938	-0.383562	0.701303	0.959957
AP2A1	26.2563	-0.110298	0.129881	-0.849221	0.395758	0.889877
AP2A2	39.0553	-0.116606	0.15771	-0.739367	0.459684	0.906293
AP2B1	41.8228	0.242523	0.183019	1.32512	0.18513	0.733385
AP2M1	126.895	-0.101231	0.129236	-0.7833	0.433451	0.898689
AP2S1	126.238	-0.0297339	0.116322	-0.255616	0.798247	0.974989
AP3B1	48.6428	0.305946	0.139283	2.19658	0.0280503	0.405786
AP3D1	43.1883	-0.192803	0.188978	-1.02025	0.307612	0.839991
AP3M1	24.2928	0.148552	0.174016	0.853667	0.393289	0.888364
AP3S1	68.0911	-0.003005	0.135133	-0.0222371	0.982259	0.997647
APC	31.4654	-0.187689	0.240801	-0.779435	0.435723	0.898689
APCDD1	31.4053	1.11352	0.354657	3.13971	0.00169113	0.121476
APEH	34.3814	0.0458128	0.244316	0.187514	0.851257	0.983055
APEX1	135.403	-0.0201554	0.193232	-0.104307	0.916926	0.994168
APH1A	121.182	0.114887	0.200526	0.572929	0.566693	0.938689
API5	36.8168	0.0294386	0.154592	0.190427	0.848974	0.982436
APIP	62.8125	0.239017	0.230356	1.0376	0.299457	0.835453
APLP2	159.383	-0.22632	0.15141	-1.49475	0.13498	0.659077
APMAP	38.8235	-0.0737392	0.189504	-0.389116	0.69719	0.957677
APOBEC3A	51.8695	0.344221	0.713244	0.482614	0.62937	0.949238
APOBEC3C	83.5996	-0.0255561	0.433618	-0.0589368	0.953002	0.997189
APOD	258.205	0.064373	0.320378	0.200928	0.840755	0.979636
APOL1	30.7735	0.0412141	0.367834	0.112045	0.910787	0.992527
APOL4	33.6782	-0.065909	0.293466	-0.224588	0.8223	0.978301
APP	232.26	-0.0494415	0.16248	-0.304293	0.760904	0.966778
APPBP2	31.3618	0.0114976	0.195556	0.0587945	0.953116	0.997189
APPL1	70.2134	0.0146846	0.100173	0.146592	0.883454	0.989547
APPL2	31.7769	0.0469875	0.210408	0.223316	0.82329	0.978301
APRT	283.155	-0.0022035	0.113947	-0.0193378	0.984572	0.997647
APTX	28.6945	-0.104915	0.202985	-0.516861	0.605253	0.945659
AQP3	560.223	-0.632306	0.379941	-1.66422	0.0960685	0.601373
AR	42.4212	0.00049536	0.368298	0.00134501	0.998927	0.999477
ARAF	29.5776	0.0219718	0.21081	0.104226	0.91699	0.994168
ARAP2	37.8049	0.193931	0.281302	0.689402	0.49057	0.916107
ARCN1	61.4818	-0.169944	0.148028	-1.14805	0.250947	0.798203
ARF1	318.002	-0.0648644	0.0746451	-0.868971	0.384863	0.885586
ARF3	39.7624	-0.246025	0.18707	-1.31515	0.188461	0.734678
ARF4	226.89	0.202841	0.174842	1.16014	0.245992	0.797626
ARF5	269.257	0.0638669	0.143078	0.446379	0.655323	0.953295
ARF6	216.48	-0.184842	0.148665	-1.24335	0.21374	0.765524
ARFGAP2	42.755	0.063531	0.1946	0.326469	0.744069	0.964324
ARFGAP3	39.7035	-0.147167	0.223375	-0.658832	0.510004	0.92437
ARFGEF1	66.4352	-0.0192761	0.236634	-0.0814594	0.935077	0.997088
ARFGEF2	25.8315	0.0616144	0.219296	0.280964	0.778738	0.970492
ARFGEF3	63.9469	0.0260228	0.183108	0.142117	0.886987	0.989656
ARFIP1	65.3489	0.0408412	0.195528	0.208876	0.834545	0.979636
ARFIP2	35.8588	-0.282701	0.131622	-2.14782	0.0317277	0.430762
ARGLU1	345.518	-0.197692	0.132127	-1.49623	0.134595	0.659077
ARHGAP1	24.5318	-0.214936	0.21366	-1.00597	0.314428	0.843853
ARHGAP12	60.9885	0.100277	0.231365	0.433415	0.664713	0.953295
ARHGAP17	29.082	0.092594	0.237004	0.390685	0.69603	0.957262
ARHGAP18	25.964	-0.0190877	0.15135	-0.126116	0.89964	0.990182
ARHGAP21	30.634	-0.0115401	0.188176	-0.0613261	0.9511	0.997189
ARHGAP23	40.7775	-0.807698	0.280673	-2.87772	0.00400558	0.171808
ARHGAP26	27.1362	-0.0747266	0.438826	-0.170287	0.864784	0.985751
ARHGAP27	34.5904	-0.532836	0.229936	-2.31732	0.0204861	0.36029
ARHGAP29	65.2344	0.341718	0.34125	1.00137	0.316647	0.843949
ARHGAP32	101.52	0.41529	0.257404	1.61338	0.106663	0.61341
ARHGAP35	37.8681	0.0605495	0.171726	0.352594	0.724393	0.960755
ARHGAP42	27.2768	0.465072	0.35346	1.31577	0.188252	0.734678
ARHGAP5	81.6504	-0.0470275	0.197227	-0.238443	0.811537	0.976268
ARHGAP6	30.7321	1.22271	0.296108	4.12928	3.63897e-05	0.0120531
ARHGAP8	26.6873	0.489749	0.160138	3.0583	0.00222597	0.142443
ARHGDIA	108.799	0.0476708	0.0938611	0.507887	0.611533	0.946718
ARHGDIB	175.915	-0.009179	0.289144	-0.0317456	0.974675	0.997647
ARHGEF10L	23.669	0.00629699	0.301254	0.0209026	0.983323	0.997647
ARHGEF12	61.0249	-0.0416034	0.177718	-0.234097	0.814909	0.976354
ARHGEF19	27.71	-0.216762	0.314045	-0.690224	0.490053	0.916107
ARHGEF28	24.7022	0.0926275	0.256721	0.360811	0.718241	0.960755
ARHGEF7	54.3702	-0.0157509	0.162286	-0.0970564	0.922682	0.995189
ARHGEF9	24.0276	-3.16e-05	0.205106	-0.0001543	0.999877	0.999877
ARID1A	58.089	0.0783946	0.158301	0.495225	0.620441	0.947249
ARID1B	104.905	0.156773	0.169209	0.926503	0.354185	0.86567
ARID2	34.4455	0.545222	0.22167	2.45961	0.0139088	0.303753
ARID3A	43.0007	0.477827	0.633565	0.754188	0.450737	0.905386
ARID4A	46.8355	-0.062786	0.14372	-0.436863	0.662211	0.953295
ARID4B	109.468	0.207993	0.147278	1.41225	0.157877	0.691595
ARID5B	154.585	-0.22996	0.152755	-1.50541	0.132217	0.654895
ARIH1	111.506	0.402803	0.284464	1.41601	0.156773	0.691332
ARIH2	33.3517	0.0998431	0.137783	0.724639	0.468673	0.91047
ARL1	93.7524	-0.0823829	0.126363	-0.651956	0.51443	0.925514
ARL14EP	35.5001	0.117461	0.135428	0.867334	0.385759	0.886098
ARL16	41.7601	-0.0740894	0.166739	-0.444342	0.656795	0.953295
ARL2	63.4203	0.0114724	0.116525	0.0984545	0.921571	0.995189
ARL2BP	27.3492	0.29858	0.153231	1.94857	0.0513472	0.485276
ARL3	51.4625	-0.0669422	0.143326	-0.467062	0.640455	0.950573
ARL4A	55.8314	0.280514	0.29967	0.936079	0.349233	0.860873
ARL4C	160.295	0.270036	0.286726	0.941791	0.3463	0.860625
ARL5A	57.9858	0.16114	0.141031	1.14259	0.253209	0.798324
ARL5B	103.047	-0.0073545	0.372451	-0.0197462	0.984246	0.997647
ARL6IP1	260.819	0.0517384	0.155924	0.331819	0.740026	0.962651
ARL6IP4	198.635	-0.0664271	0.112907	-0.588336	0.556307	0.93517
ARL6IP5	167.134	-0.107309	0.0774544	-1.38544	0.165916	0.70683
ARL6IP6	74.9206	0.208173	0.128516	1.61983	0.10527	0.612311
ARL8A	54.601	-0.0505276	0.140532	-0.359546	0.719187	0.960755
ARL8B	62.3781	-0.197097	0.198633	-0.992267	0.321067	0.845918
ARMC10	49.3485	-0.301281	0.13355	-2.25594	0.0240743	0.376721
ARMC8	32.2948	0.274017	0.1351	2.02826	0.0425337	0.474283
ARMCX2	26.2827	-0.18253	0.186114	-0.980745	0.326719	0.848562
ARMCX3	81.3126	-0.0241778	0.136978	-0.176509	0.859894	0.985751
ARMCX6	50.0552	-0.0142055	0.141048	-0.100714	0.919777	0.994756
ARPC1A	98.2344	-0.120675	0.192321	-0.627466	0.530354	0.925514
ARPC1B	81.0013	0.0814576	0.196919	0.41366	0.679123	0.953332
ARPC2	291.434	-0.240575	0.208909	-1.15158	0.249495	0.798203
ARPC3	450.704	0.0816376	0.127695	0.639319	0.522615	0.925514
ARPC4	66.4965	0.117041	0.167389	0.699216	0.484417	0.916107
ARPC5	148.731	0.13562	0.123757	1.09586	0.27314	0.815319
ARPC5L	91.2822	-0.0249774	0.136273	-0.183289	0.854571	0.984038
ARPP19	54.4905	0.0794079	0.250294	0.317259	0.751047	0.965153
ARRDC1	128.979	0.282572	0.169264	1.66942	0.095035	0.601373
ARRDC3	43.0793	0.148694	0.307286	0.483896	0.62846	0.949238
ARSD	36.1829	-0.486752	0.234188	-2.07846	0.0376666	0.446315
ARV1	22.3461	-0.164939	0.208924	-0.789467	0.429839	0.898677
ASAH1	580.472	0.0297259	0.13619	0.218267	0.827221	0.978301
ASAP2	62.8556	0.256877	0.137654	1.8661	0.0620273	0.524055
ASB3	22.6172	0.215997	0.1601	1.34914	0.177293	0.723867
ASB8	27.5578	0.150151	0.150253	0.99932	0.31764	0.843949
ASCC2	28.1539	-0.248821	0.156195	-1.59302	0.111156	0.623438
ASCC3	57.7115	0.153591	0.170265	0.902068	0.367021	0.875271
ASF1A	27.4507	-0.0753279	0.172548	-0.436561	0.66243	0.953295
ASH1L	87.4333	0.109896	0.123229	0.891805	0.372498	0.877764
ASL	28.5679	-0.0814877	0.225854	-0.360798	0.71825	0.960755
ASPG	67.1183	-0.125992	0.73121	-0.172306	0.863197	0.985751
ASPH	105.695	-0.639479	0.198627	-3.21949	0.00128417	0.104414
ASPSCR1	22.6979	0.0515464	0.248591	0.207354	0.835733	0.979636
ASS1	500.52	-0.033785	0.415999	-0.081214	0.935272	0.997088
ASXL1	63.6283	0.0755251	0.222903	0.338825	0.734742	0.961494
ATAD1	40.6341	-0.317803	0.166512	-1.90859	0.0563156	0.504571
ATAD2B	23.2452	0.390662	0.228007	1.71338	0.0866424	0.588292
ATE1	44.0052	-0.0860454	0.246571	-0.348968	0.727114	0.960755
ATF1	29.0769	0.157304	0.170615	0.921981	0.356538	0.866917
ATF2	28.3576	0.0163326	0.240076	0.0680311	0.945761	0.997189
ATF3	1622.26	-0.107558	0.470883	-0.228417	0.819322	0.976374
ATF4	130.329	-0.0655613	0.207954	-0.315268	0.752558	0.965153
ATF5	27.2432	-0.0174969	0.21769	-0.0803753	0.935939	0.997088
ATF6	34.5391	0.297141	0.186047	1.59713	0.110237	0.621202
ATF6B	65.2417	0.0480114	0.180193	0.266445	0.789897	0.971567
ATF7	35.265	-0.335749	0.166308	-2.01884	0.0435036	0.478254
ATF7IP	50.924	0.107386	0.256418	0.418794	0.675367	0.953295
ATG101	43.858	-0.0335372	0.135906	-0.246767	0.805088	0.975071
ATG12	53.9596	0.0346723	0.147528	0.235021	0.814192	0.976354
ATG14	26.193	0.170692	0.189883	0.898931	0.368689	0.876014
ATG3	38.8176	0.100141	0.154973	0.646185	0.518159	0.925514
ATG4B	30.5712	-0.17993	0.170017	-1.05831	0.289914	0.825701
ATG5	51.1565	-0.0279764	0.134679	-0.207727	0.835442	0.979636
ATIC	55.184	-0.0424803	0.233249	-0.182124	0.855485	0.984254
ATL2	39.4942	0.127402	0.363644	0.350348	0.726077	0.960755
ATN1	36.6167	-0.211095	0.151381	-1.39447	0.163176	0.704347
ATOH8	21.6047	0.646862	0.280258	2.30809	0.0209941	0.363882
ATOX1	110.604	0.293337	0.129916	2.2579	0.0239517	0.37579
ATP11B	68.629	0.383005	0.252768	1.51524	0.129711	0.653709
ATP13A3	30.4481	-0.165024	0.278913	-0.591669	0.554072	0.934495
ATP1A1	129.782	0.242345	0.170756	1.41925	0.155827	0.690826
ATP1B1	164.904	-0.499333	0.275464	-1.8127	0.0698785	0.549638
ATP2A2	84.7393	0.0981169	0.164767	0.595488	0.551518	0.934495
ATP2A3	29.0192	-0.110539	0.604349	-0.182906	0.854872	0.984038
ATP2B1	156.638	-0.26543	0.252933	-1.04941	0.293991	0.829244
ATP2B1-AS1	24.2999	-0.24616	0.263633	-0.933723	0.350447	0.861601
ATP2B4	63.9252	-0.212064	0.223182	-0.950186	0.342018	0.860618
ATP2C1	37.2328	0.115945	0.177207	0.65429	0.512925	0.925514
ATP5F1A	190.661	-0.166899	0.15771	-1.05827	0.289933	0.825701
ATP5F1B	384.621	-0.125122	0.119693	-1.04535	0.295859	0.830077
ATP5F1C	272.4	-0.0735773	0.101153	-0.727389	0.466988	0.910103
ATP5F1D	294.057	-0.156375	0.120701	-1.29556	0.195126	0.740031
ATP5F1E	700.784	-0.0111469	0.140019	-0.0796101	0.936547	0.997088
ATP5IF1	300.475	0.109622	0.129787	0.844634	0.398315	0.890634
ATP5MC1	190.324	0.0780243	0.145529	0.536142	0.591861	0.943121
ATP5MC2	1069.83	-0.141438	0.117056	-1.20829	0.226935	0.779951
ATP5MC3	443.917	-0.0831017	0.118229	-0.702888	0.482126	0.916039
ATP5MD	339.966	0.0859571	0.161822	0.531184	0.595291	0.943121
ATP5ME	277.908	0.0110125	0.199204	0.0552824	0.955913	0.997189
ATP5MF	348.329	0.0870533	0.106945	0.814	0.415645	0.893864
ATP5MG	549.369	-0.0422313	0.117251	-0.360179	0.718713	0.960755
ATP5MPL	271.673	0.0656556	0.116461	0.563758	0.572919	0.939125
ATP5PB	217.232	-0.145991	0.115597	-1.26293	0.206615	0.757992
ATP5PD	267.758	-0.0998087	0.153136	-0.651764	0.514553	0.925514
ATP5PF	282.12	0.0592677	0.169161	0.350363	0.726067	0.960755
ATP5PO	324.897	-0.088893	0.0970491	-0.915959	0.359688	0.869552
ATP6AP1	114.254	-0.180276	0.169889	-1.06114	0.288627	0.825701
ATP6AP2	126.741	0.00452521	0.107131	0.0422401	0.966307	0.997647
ATP6V0B	141.326	-0.104065	0.140583	-0.740234	0.459158	0.906293
ATP6V0C	339.45	0.0612692	0.14655	0.418076	0.675892	0.953295
ATP6V0D1	43.2711	0.197989	0.163813	1.20863	0.226805	0.779951
ATP6V0E1	224.328	0.0366497	0.135842	0.269797	0.787317	0.971567
ATP6V1C1	23.3359	0.111514	0.196971	0.566145	0.571295	0.939125
ATP6V1D	54.4918	-0.0734851	0.204949	-0.358554	0.719929	0.960755
ATP6V1E1	35.9995	-0.0197353	0.126469	-0.156049	0.875994	0.987647
ATP6V1F	204.832	0.0117219	0.134617	0.0870763	0.930611	0.996871
ATP6V1G1	439.304	-0.0725356	0.123666	-0.586543	0.557511	0.93517
ATP6V1H	36.0576	0.236716	0.189598	1.24852	0.211842	0.765524
ATP8A1	50.9235	0.328117	0.39297	0.834967	0.403736	0.89085
ATP8B1	96.2332	0.0408816	0.286105	0.14289	0.886377	0.989656
ATP9A	26.0549	-0.127411	0.268085	-0.475264	0.634599	0.94943
ATPAF1	38.1315	-0.265733	0.165011	-1.6104	0.107311	0.61341
ATRAID	160.744	-0.0257186	0.0968128	-0.265653	0.790506	0.971567
ATRX	112.814	0.148335	0.112896	1.31391	0.188878	0.734678
ATXN1	33.5984	1.74629	0.392014	4.45467	8.40206e-06	0.00418368
ATXN10	54.3477	0.179332	0.176561	1.01569	0.309775	0.842352
ATXN2	50.6473	-0.0101247	0.160418	-0.0631144	0.949675	0.997189
ATXN2L	54.4727	-0.0694874	0.173306	-0.400952	0.688456	0.955241
ATXN3	29.6964	0.0969814	0.11072	0.875917	0.381075	0.881045
ATXN7	21.4725	0.0978701	0.204993	0.47743	0.633056	0.949238
ATXN7L3B	89.7302	-0.0440806	0.165151	-0.266911	0.789538	0.971567
AUH	34.3281	0.142847	0.220323	0.648356	0.516755	0.925514
AUP1	121.447	-0.111823	0.119051	-0.939287	0.347584	0.86069
AURKAIP1	165.708	-0.0156657	0.13384	-0.117048	0.906822	0.991572
AUTS2	82.9496	1.07401	0.306403	3.50522	0.00045623	0.0715802
AVPI1	29.1189	0.150646	0.291882	0.516118	0.605772	0.945659
AZI2	40.5294	0.14998	0.203997	0.735207	0.462213	0.907979
AZIN1	69.435	0.07139	0.22072	0.323441	0.746361	0.965148
B2M	877.265	0.197811	0.299335	0.660836	0.508717	0.924289
B3GALNT2	26.2283	-0.548675	0.331985	-1.65271	0.09839	0.603226
B3GALT4	27.0171	-0.255106	0.232869	-1.09549	0.273302	0.815319
B3GAT3	32.5657	-0.0546885	0.123834	-0.441628	0.658758	0.953295
B3GNT2	29.1963	-0.161042	0.246403	-0.653569	0.513389	0.925514
B3GNT3	59.5235	-0.381908	0.214766	-1.77825	0.0753623	0.567492
B3GNT5	137.385	-0.167668	0.311337	-0.538541	0.590204	0.942685
B4GALT1	145.242	-0.119588	0.184483	-0.64823	0.516836	0.925514
B4GALT2	22.6501	-0.0704733	0.219069	-0.321694	0.747685	0.965153
B4GALT3	27.3201	-0.0368039	0.122802	-0.299702	0.764404	0.966778
B4GALT4	64.7702	-0.0095513	0.206848	-0.0461758	0.96317	0.997647
B4GALT5	37.8739	0.0046687	0.211154	0.0221104	0.98236	0.997647
BABAM1	53.5295	0.0284558	0.142713	0.199393	0.841956	0.979636
BACE2	69.7816	-0.596346	0.259801	-2.29539	0.0217107	0.370624
BACH1	43.5478	0.217252	0.201962	1.07571	0.282056	0.82399
BAD	56.2355	-5.79e-05	0.155391	-0.0003727	0.999703	0.99987
BAG1	353.479	-0.402256	0.295246	-1.36244	0.173058	0.719003
BAG3	99.9269	0.408559	0.362674	1.12652	0.259947	0.802565
BAG4	29.353	-0.183821	0.198119	-0.927831	0.353495	0.86567
BAG5	43.4555	0.0187982	0.162318	0.115811	0.907803	0.99159
BAG6	53.5906	-0.194204	0.183443	-1.05866	0.289754	0.825701
BAIAP2	67.8306	-0.204958	0.289384	-0.708257	0.478786	0.916039
BAIAP2L1	64.8361	0.0199641	0.338596	0.0589614	0.952983	0.997189
BAMBI	46.4413	-0.155077	0.361586	-0.428879	0.668011	0.953295
BANF1	232.614	-0.0187044	0.118791	-0.157456	0.874885	0.987423
BANP	22.8783	0.228142	0.229707	0.99319	0.320617	0.845918
BARD1	27.819	0.537792	0.234349	2.29484	0.0217424	0.370624
BARX2	40.238	0.393499	0.456676	0.86166	0.388875	0.886819
BASP1	99.3261	0.385651	0.367484	1.04944	0.293977	0.829244
BATF	49.1152	0.0831811	0.243207	0.342018	0.732338	0.960755
BAX	58.6337	0.136517	0.120017	1.13748	0.255339	0.801537
BAZ1A	53.3328	0.33481	0.212548	1.57522	0.115206	0.62924
BAZ1B	50.3478	0.174867	0.167044	1.04683	0.295177	0.829333
BAZ2A	55.9161	-0.311832	0.174642	-1.78555	0.0741724	0.563267
BAZ2B	76.321	0.282253	0.149916	1.88274	0.0597354	0.515038
BBC3	53.8015	-0.533118	0.271013	-1.96713	0.0491678	0.480777
BBX	85.1236	0.233998	0.172989	1.35268	0.176158	0.720339
BCAM	73.4428	-0.003053	0.268094	-0.0113879	0.990914	0.998502
BCAP29	29.2747	-0.204393	0.255768	-0.799135	0.424212	0.896404
BCAP31	233.489	-0.0777634	0.155533	-0.49998	0.617089	0.946955
BCAS1	107.926	-0.324032	0.204775	-1.58238	0.113563	0.625977
BCAS2	73.1156	-0.0331829	0.13204	-0.25131	0.801575	0.975071
BCAS4	28.0931	-0.226109	0.203554	-1.11081	0.266651	0.809045
BCAT2	98.2559	-0.28931	0.261256	-1.10738	0.268129	0.811465
BCCIP	92.3185	0.00278555	0.107282	0.0259649	0.979285	0.997647
BCKDHA	45.3871	-0.11538	0.212042	-0.544135	0.586349	0.942521
BCKDHB	28.0256	0.191194	0.141195	1.35411	0.1757	0.719487
BCKDK	28.4824	-0.200298	0.161213	-1.24244	0.214073	0.765524
BCL10	70.3996	-0.363922	0.26293	-1.3841	0.166327	0.70683
BCL2L1	46.1983	0.31044	0.172845	1.79605	0.0724858	0.559499
BCL2L13	23.9996	-0.0959353	0.126003	-0.761373	0.446435	0.903708
BCL3	114.752	-0.168495	0.391334	-0.430567	0.666783	0.953295
BCL6	40.4265	-0.0941829	0.306554	-0.307231	0.758668	0.966778
BCL7A	24.3203	0.272451	0.172139	1.58274	0.113482	0.625977
BCL7B	29.1185	-0.0371911	0.245306	-0.151611	0.879494	0.988405
BCL7C	84.2788	0.150491	0.153467	0.980608	0.326786	0.848562
BCLAF1	155.042	0.0535343	0.137629	0.388974	0.697295	0.957677
BDH1	34.273	-0.080381	0.224938	-0.357348	0.720831	0.960755
BDH2	64.5584	0.174629	0.104145	1.67679	0.0935826	0.601373
BDP1	76.7627	0.18777	0.131318	1.42988	0.15275	0.683193
BECN1	33.7753	0.0520975	0.210938	0.24698	0.804924	0.975071
BEST1	28.3494	-0.569744	0.340472	-1.67339	0.0942496	0.601373
BET1	42.668	-0.226136	0.187368	-1.20691	0.227467	0.780493
BET1L	23.7114	-0.269757	0.136519	-1.97597	0.0481582	0.480777
BEX2	35.3478	0.191094	0.288868	0.661529	0.508273	0.924289
BEX3	212.211	0.0679798	0.230099	0.295437	0.76766	0.966778
BEX4	140.559	0.114909	0.0745181	1.54202	0.123068	0.640512
BFAR	37.3226	-0.0890973	0.18364	-0.485172	0.627554	0.949238
BHLHE40	313.707	-0.31744	0.329454	-0.963534	0.33528	0.856145
BICDL2	120.306	-0.175583	0.257235	-0.682577	0.494874	0.917815
BID	97.7636	0.23018	0.183208	1.25639	0.208976	0.761098
BIK	53.6855	-0.327631	0.420189	-0.779722	0.435554	0.898689
BIRC2	47.783	0.0450553	0.149449	0.301477	0.763051	0.966778
BIRC6	53.9171	0.386136	0.211422	1.82638	0.0677937	0.542532
BLCAP	81.3853	-0.554728	0.292749	-1.89489	0.058107	0.512739
BLNK	39.2847	0.0423627	0.190643	0.222209	0.824151	0.978301
BLOC1S1	141.708	0.0983347	0.196165	0.501287	0.616169	0.946955
BLOC1S2	28.2149	-0.240831	0.165063	-1.45903	0.144558	0.672678
BLOC1S4	43.4911	-0.0850655	0.121895	-0.697856	0.485267	0.916107
BLOC1S6	34.6318	-0.486699	0.251222	-1.93733	0.0527052	0.489452
BLVRB	127.57	0.139419	0.163529	0.85256	0.393904	0.888364
BLZF1	31.7492	0.255678	0.247892	1.03141	0.302348	0.837783
BMP2	89.4091	-0.717526	0.479371	-1.49681	0.134444	0.659077
BMP3	51.1608	-0.222071	0.249439	-0.890281	0.373315	0.877896
BMP4	22.3991	0.289059	0.344781	0.838384	0.401815	0.890634
BMPR1A	25.9495	0.438367	0.207517	2.11244	0.0346487	0.444485
BMPR2	47.8718	0.267603	0.153309	1.74551	0.0808953	0.575375
BMS1	26.8298	-0.387086	0.100913	-3.83584	0.00012514	0.0322043
BMT2	37.5972	0.120449	0.173851	0.692827	0.488418	0.916107
BNIP2	61.8598	-0.168804	0.141982	-1.18891	0.234474	0.78916
BNIP3	64.2279	-0.287036	0.365405	-0.785529	0.432143	0.898689
BNIP3L	138.444	-0.187771	0.204617	-0.917671	0.358791	0.868146
BNIPL	102.806	-0.199201	0.161709	-1.23184	0.218008	0.772747
BOD1	65.0038	0.0822411	0.210359	0.390956	0.69583	0.957262
BOD1L1	91.0413	-0.105429	0.138909	-0.758984	0.447862	0.904029
BOLA1	22.661	0.0946926	0.233122	0.406194	0.6846	0.95498
BOLA3	44.6311	-0.134997	0.206276	-0.654451	0.512821	0.925514
BORCS7	53.6141	0.00287442	0.1778	0.0161666	0.987101	0.997752
BPHL	25.7958	0.00845718	0.252417	0.0335048	0.973272	0.997647
BPTF	128.104	0.240725	0.149676	1.6083	0.107769	0.614262
BRAF	47.7031	0.344447	0.312453	1.10239	0.27029	0.815319
BRCC3	29.3662	-0.0150082	0.153872	-0.0975373	0.9223	0.995189
BRD2	154.154	0.0772162	0.183263	0.421341	0.673506	0.953295
BRD3	48.3543	0.00141992	0.174921	0.00811753	0.993523	0.999306
BRD4	98.6888	0.00227285	0.129094	0.0176061	0.985953	0.997647
BRD7	85.3898	0.0296299	0.0829599	0.35716	0.720972	0.960755
BRD8	33.098	-0.0464656	0.232923	-0.199489	0.841881	0.979636
BRD9	25.875	0.0407924	0.145966	0.279466	0.779888	0.970704
BRI3	233.79	-0.0775253	0.148009	-0.523789	0.600425	0.943961
BRIX1	54.5175	-0.166874	0.265794	-0.627833	0.530113	0.925514
BRK1	265.035	-0.071379	0.133694	-0.5339	0.593411	0.943121
BROX	53.8552	-0.138615	0.150917	-0.91848	0.358367	0.868146
BRWD1	77.7732	0.0736591	0.166116	0.443421	0.657462	0.953295
BSCL2	44.7813	-0.257818	0.22267	-1.15785	0.246927	0.797626
BSDC1	37.765	-0.137526	0.105658	-1.30161	0.193049	0.735906
BSG	240.722	0.0107983	0.101042	0.106869	0.914893	0.994141
BSPRY	33.3299	-0.454809	0.179414	-2.53497	0.0112456	0.278201
BST1	34.7864	-0.142714	0.324039	-0.440422	0.659632	0.953295
BTAF1	42.1874	0.105615	0.212831	0.49624	0.619725	0.946955
BTBD1	30.9834	-0.0025558	0.171576	-0.0148962	0.988115	0.997752
BTBD10	26.5968	-0.180201	0.183108	-0.984129	0.325052	0.848562
BTBD2	36.2165	-0.0741528	0.166201	-0.446164	0.655479	0.953295
BTBD3	49.2323	-0.0147206	0.257102	-0.0572561	0.954341	0.997189
BTBD6	35.9735	0.0355737	0.204693	0.17379	0.86203	0.985751
BTBD7	36.7726	0.317097	0.179805	1.76356	0.0778053	0.574023
BTF3	1153.92	-0.108379	0.157028	-0.690184	0.490079	0.916107
BTF3L4	124.345	-0.0800058	0.0845132	-0.946667	0.343808	0.860618
BTG1	470.507	0.0404369	0.171107	0.236325	0.81318	0.976354
BTG2	799.394	-0.525204	0.316813	-1.65777	0.0973636	0.603036
BTG3	169.111	0.152163	0.215591	0.705795	0.480316	0.916039
BTN2A1	25.0282	0.184233	0.203008	0.907512	0.364136	0.871879
BUB3	62.2606	-0.151896	0.141691	-1.07203	0.283708	0.82399
BUD23	73.3848	-0.110449	0.0749706	-1.47323	0.14069	0.663601
BUD31	118.109	0.192257	0.123715	1.55403	0.120178	0.639302
BX284668.5	35.618	-0.134705	0.252134	-0.534257	0.593164	0.943121
BX890604.2	25.9475	-0.282491	0.274269	-1.02998	0.30302	0.837783
BZW1	202.64	0.0979486	0.152124	0.643874	0.519657	0.925514
BZW2	92.5963	0.0604516	0.182864	0.330582	0.74096	0.962651
C10orf99	111.718	-0.687914	0.591713	-1.16258	0.245	0.797626
C11orf1	56.2601	0.165553	0.143487	1.15378	0.24859	0.798203
C11orf49	40.4609	0.300954	0.18132	1.65979	0.0969565	0.602468
C11orf52	19.9293	-0.172389	0.215785	-0.79889	0.424354	0.896404
C11orf54	36.2398	0.0736724	0.247498	0.297668	0.765956	0.966778
C11orf58	177.102	0.024132	0.0636991	0.378844	0.704804	0.960224
C11orf68	30.2858	-0.113755	0.188304	-0.604106	0.545773	0.932883
C11orf80	26.6594	0.387207	0.218436	1.77263	0.0762897	0.569463
C11orf96	46.3898	-1.51382	0.888882	-1.70306	0.0885568	0.591386
C12orf10	49.4152	-0.108211	0.120786	-0.895883	0.370315	0.876352
C12orf29	26.0865	0.338209	0.184724	1.83089	0.0671169	0.540211
C12orf57	193.831	-0.253306	0.175523	-1.44315	0.148978	0.675959
C12orf76	29.4058	-0.0926391	0.170161	-0.54442	0.586153	0.942521
C14orf119	53.5587	0.0591609	0.127051	0.465646	0.641469	0.950879
C15orf39	29.218	-0.231503	0.24491	-0.945256	0.344528	0.860618
C15orf40	35.7356	0.0249787	0.173819	0.143705	0.885733	0.989656
C15orf41	71.4176	0.347973	0.246356	1.41248	0.157808	0.691595
C15orf61	34.6556	-0.149289	0.152197	-0.980893	0.326646	0.848562
C16orf58	27.0746	-0.0423655	0.226106	-0.18737	0.851371	0.983055
C16orf72	34.6202	-0.0241466	0.190337	-0.126862	0.89905	0.990109
C16orf87	28.4289	0.0624941	0.269313	0.23205	0.816499	0.976374
C16orf91	22.2724	-0.129414	0.172796	-0.748941	0.453893	0.906293
C17orf49	68.4852	0.0906319	0.0960731	0.943364	0.345495	0.860618
C17orf58	25.8574	0.098309	0.196355	0.50067	0.616603	0.946955
C18orf32	92.3057	0.0810473	0.157517	0.514529	0.606882	0.945659
C19orf25	29.2522	0.0816276	0.187711	0.434857	0.663666	0.953295
C19orf33	873.291	-0.018991	0.165505	-0.114746	0.908647	0.991831
C19orf48	39.626	0.165299	0.257233	0.642606	0.52048	0.925514
C19orf53	198.288	-0.126112	0.132261	-0.953513	0.34033	0.859548
C1D	105.362	0.154276	0.173651	0.888425	0.374312	0.87821
C1GALT1	39.7892	-0.130386	0.223319	-0.583854	0.559319	0.935388
C1GALT1C1	25.8832	0.0246528	0.218614	0.112768	0.910214	0.992265
C1QBP	152.615	-0.0681537	0.0950639	-0.716925	0.47342	0.914236
C1RL	24.9295	-0.112507	0.170332	-0.660514	0.508924	0.924289
C1orf116	56.5856	0.34693	0.202327	1.71469	0.0864014	0.588042
C1orf122	49.693	0.215717	0.176136	1.22472	0.220681	0.77278
C1orf131	24.7567	0.0209581	0.199911	0.104837	0.916505	0.994168
C1orf198	25.566	0.212862	0.243085	0.875668	0.38121	0.881045
C1orf21	146.593	0.135913	0.180796	0.751745	0.452204	0.906258
C1orf35	57.2591	-0.0002585	0.138423	-0.0018676	0.99851	0.999477
C1orf43	106.309	-0.0281326	0.131931	-0.213237	0.831142	0.979636
C1orf50	22.0668	-0.0301203	0.191168	-0.157559	0.874804	0.987423
C1orf52	57.5642	0.12943	0.161739	0.800241	0.423571	0.896404
C20orf27	24.5866	-0.196503	0.309267	-0.635382	0.525179	0.925514
C22orf39	44.4315	0.0841695	0.173554	0.484976	0.627693	0.949238
C2CD2	40.5555	-0.0752015	0.175055	-0.429588	0.667495	0.953295
C2CD5	21.7542	0.0809153	0.217053	0.37279	0.709304	0.960755
C2orf49	24.9727	-0.370403	0.254326	-1.45641	0.14528	0.672985
C2orf68	28.3777	0.121721	0.206057	0.590719	0.554709	0.93474
C3orf14	54.5268	0.0876054	0.198585	0.441149	0.659105	0.953295
C3orf38	24.351	0.190312	0.206514	0.921546	0.356765	0.867115
C4orf19	52.7213	0.266	0.282344	0.942114	0.346134	0.860618
C4orf3	422.404	-0.0374983	0.224216	-0.167242	0.867179	0.985751
C5orf15	43.4193	0.119827	0.152469	0.785915	0.431917	0.898689
C5orf24	50.5367	0.0310762	0.10098	0.307747	0.758275	0.966778
C5orf51	36.7514	-0.050512	0.160633	-0.314455	0.753175	0.965153
C5orf56	21.3473	0.214727	0.223823	0.959361	0.337377	0.858013
C6orf132	65.0145	-0.345287	0.300843	-1.14773	0.25108	0.798203
C6orf62	25.5919	-0.0109391	0.234796	-0.0465896	0.96284	0.997646
C6orf89	43.9033	-0.185526	0.136967	-1.35453	0.175567	0.719487
C7orf50	66.6723	0.106893	0.167628	0.637682	0.523681	0.925514
C8orf33	23.751	-0.0839445	0.19264	-0.435759	0.663012	0.953295
C8orf76	26.8795	0.196739	0.211687	0.929385	0.352689	0.86567
C8orf82	41.3519	-0.0713978	0.173138	-0.412375	0.680065	0.95367
C9orf16	426.403	-0.159642	0.182063	-0.876853	0.380567	0.881045
C9orf72	20.7142	0.0563698	0.283578	0.19878	0.842435	0.979636
C9orf78	60.7148	-0.0268038	0.0940127	-0.285108	0.775561	0.969645
C9orf85	30.9716	-0.121134	0.23335	-0.519109	0.603685	0.945659
CA5B	23.7134	0.125902	0.296706	0.424331	0.671324	0.953295
CAAP1	33.2717	0.1833	0.112456	1.62997	0.103108	0.608644
CAB39	67.6813	0.438325	0.233536	1.87691	0.0605308	0.517027
CAB39L	99.5561	0.31526	0.142534	2.21183	0.0269785	0.396771
CACUL1	65.0486	-0.2011	0.140544	-1.43087	0.152468	0.682954
CACYBP	93.6051	0.277182	0.198872	1.39377	0.163387	0.704347
CADM1	28.0948	0.396133	0.310515	1.27573	0.202051	0.74869
CADPS2	21.8353	0.135961	0.344175	0.395033	0.692819	0.956324
CALCOCO1	46.7839	-0.0472389	0.187142	-0.252423	0.800714	0.975043
CALCOCO2	95.5153	-0.198407	0.161697	-1.22703	0.219812	0.77278
CALD1	78.1923	0.238051	0.41945	0.567532	0.570353	0.939125
CALM1	374.031	-0.0293981	0.151273	-0.194337	0.845912	0.981001
CALM2	546.629	0.353015	0.175306	2.0137	0.0440408	0.479348
CALM3	118.078	-0.14978	0.121453	-1.23324	0.217488	0.771824
CALR	457.608	0.107884	0.167541	0.643922	0.519626	0.925514
CALU	69.6519	0.147047	0.159808	0.920144	0.357498	0.867926
CAMK1D	34.3242	1.17712	0.353503	3.32988	0.00086884	0.0941827
CAMK2D	69.324	0.463019	0.187542	2.46888	0.0135537	0.299286
CAMK2G	33.5427	-0.0769181	0.228056	-0.337276	0.735909	0.961884
CAMK2N1	129.486	-0.529761	0.529151	-1.00115	0.316754	0.843949
CAMLG	65.054	-0.244322	0.132423	-1.84501	0.0650354	0.534487
CAMSAP2	26.4031	-0.26027	0.367349	-0.708508	0.47863	0.916039
CAMSAP3	30.0029	-0.0075186	0.173232	-0.0434017	0.965381	0.997647
CAMTA1	94.5543	0.314679	0.164127	1.91729	0.0552013	0.499791
CAND1	58.2892	0.151174	0.147169	1.02721	0.30432	0.838168
CANT1	25.7609	-0.240091	0.241554	-0.993945	0.32025	0.845918
CANX	221.261	-0.250547	0.118251	-2.11878	0.0341091	0.444485
CAP1	99.1984	-0.097323	0.137227	-0.709213	0.478192	0.916039
CAPG	404.408	0.149733	0.164177	0.912021	0.361758	0.87025
CAPN1	123.218	0.0246069	0.189285	0.129999	0.896567	0.989656
CAPN2	74.4202	0.258165	0.166648	1.54916	0.121343	0.639302
CAPN5	40.1863	-0.22248	0.2085	-1.06705	0.28595	0.824389
CAPN7	44.5054	-0.0852084	0.139093	-0.612601	0.54014	0.931966
CAPN9	22.4461	0.0930273	0.450463	0.206515	0.836389	0.979636
CAPNS1	209.932	0.169365	0.15394	1.10021	0.271243	0.815319
CAPNS2	76.0045	-0.555993	0.299466	-1.85662	0.0633658	0.528373
CAPRIN1	94.2444	-0.0789641	0.139765	-0.564979	0.572088	0.939125
CAPS	223.623	-0.57135	0.261215	-2.18728	0.0287222	0.409
CAPZA1	80.3595	-0.177912	0.163933	-1.08527	0.277802	0.817809
CAPZA2	99.3902	-0.0208456	0.122235	-0.170537	0.864588	0.985751
CAPZB	180.311	0.20726	0.0982445	2.10963	0.0348899	0.444485
CARHSP1	108.812	0.00771027	0.104205	0.0739912	0.941017	0.997189
CARM1	42.6832	0.0609824	0.207598	0.293752	0.768947	0.966778
CARS2	35.5179	0.00325156	0.171261	0.018986	0.984852	0.997647
CASC3	36.6993	-0.129051	0.114311	-1.12895	0.258919	0.802448
CASC4	56.8838	-0.0355658	0.199588	-0.178196	0.858569	0.985751
CASK	37.2311	0.474112	0.240178	1.974	0.0483814	0.480777
CASP3	31.3908	-0.188125	0.200261	-0.939401	0.347525	0.86069
CASP4	68.1056	-0.157562	0.160543	-0.981429	0.326381	0.848562
CASP6	26.0762	0.238394	0.213807	1.115	0.264851	0.808522
CASP7	34.4398	-0.137664	0.171549	-0.802477	0.422277	0.896404
CAST	359.149	-0.0877102	0.147703	-0.593829	0.552627	0.934495
CASTOR1	25.3674	0.736887	0.259191	2.84303	0.00446868	0.182481
CASZ1	27.6015	-0.429356	0.266477	-1.61123	0.10713	0.61341
CAT	108.428	-0.530129	0.299188	-1.77189	0.0764124	0.569463
CAV1	53.9596	-0.896661	0.558762	-1.60473	0.108554	0.615794
CAV2	48.0556	-0.684026	0.306253	-2.23353	0.025514	0.387484
CBFA2T2	26.9986	0.423156	0.21579	1.96096	0.0498837	0.481284
CBFB	22.9615	0.0501995	0.169431	0.296282	0.767015	0.966778
CBLB	28.3052	0.453833	0.267425	1.69705	0.089687	0.596113
CBLC	64.2458	-0.172064	0.110976	-1.55046	0.121031	0.639302
CBR1	38.5274	-0.458782	0.205851	-2.22871	0.025833	0.387951
CBR3-AS1	29.5641	0.85082	0.346648	2.45442	0.0141113	0.305488
CBWD2	22.7274	-0.179755	0.254307	-0.70684	0.479666	0.916039
CBX1	46.9695	0.0120931	0.191718	0.0630777	0.949705	0.997189
CBX3	121.502	0.00208665	0.151088	0.0138108	0.988981	0.997752
CBX4	37.3659	-0.0903676	0.272582	-0.331524	0.740249	0.962651
CBX5	42.7753	0.203704	0.226681	0.898638	0.368846	0.876014
CBX6	46.3643	-0.215417	0.309632	-0.695718	0.486605	0.916107
CBY1	32.7321	0.0681156	0.199234	0.341887	0.732436	0.960755
CC2D1A	25.9959	-0.0085525	0.203164	-0.0420966	0.966422	0.997647
CCAR1	75.3957	0.161886	0.106386	1.52168	0.12809	0.651598
CCDC115	56.5871	0.0600939	0.138051	0.435303	0.663343	0.953295
CCDC12	128.325	0.0673415	0.11736	0.573801	0.566102	0.938689
CCDC124	73.5361	-0.0213721	0.0997805	-0.214192	0.830398	0.979636
CCDC130	35.8572	-0.0230034	0.173032	-0.132943	0.894239	0.989656
CCDC137	22.6906	0.0637594	0.168925	0.377443	0.705845	0.960224
CCDC14	39.2771	0.258246	0.274708	0.940074	0.34718	0.86069
CCDC167	29.862	0.0133845	0.153815	0.0870171	0.930658	0.996871
CCDC174	38.2388	0.120467	0.194566	0.619157	0.535813	0.929984
CCDC18-AS1	70.8628	0.014007	0.227213	0.0616471	0.950844	0.997189
CCDC186	77.5949	-0.155112	0.15982	-0.970538	0.331778	0.852387
CCDC24	21.8891	-0.0547881	0.18488	-0.296344	0.766967	0.966778
CCDC25	45.6036	0.108279	0.122395	0.884662	0.376339	0.878784
CCDC28A	29.9388	-0.646075	0.297738	-2.16994	0.030011	0.41903
CCDC32	24.2357	-0.188182	0.204704	-0.919287	0.357945	0.867926
CCDC34	28.8142	0.0349581	0.159426	0.219275	0.826436	0.978301
CCDC43	28.6186	-0.187322	0.16521	-1.13384	0.25686	0.802448
CCDC47	75.5603	-0.288071	0.187977	-1.53248	0.125405	0.644373
CCDC50	38.2341	0.103984	0.184571	0.563385	0.573173	0.939125
CCDC57	36.788	0.205166	0.207848	0.987094	0.323597	0.847291
CCDC59	79.7288	-0.0308423	0.174643	-0.176602	0.859821	0.985751
CCDC6	74.903	0.00534109	0.156357	0.0341596	0.97275	0.997647
CCDC82	30.1871	-0.328789	0.158674	-2.07211	0.0382555	0.45075
CCDC85B	47.8452	-0.657174	0.198032	-3.31852	0.00090497	0.0950318
CCDC85C	26.0746	-0.0368705	0.211656	-0.1742	0.861709	0.985751
CCDC90B	65.2628	-0.0113783	0.127536	-0.0892164	0.92891	0.996789
CCDC91	26.3724	0.404818	0.239437	1.69071	0.0908923	0.598519
CCN1	238.092	0.0704712	0.340799	0.206783	0.83618	0.979636
CCN2	49.5179	-0.0077153	0.553495	-0.0139392	0.988878	0.997752
CCNB1IP1	62.7796	-0.233782	0.205864	-1.13561	0.256119	0.802077
CCNC	38.2719	-0.0443768	0.141797	-0.31296	0.754311	0.965183
CCND1	95.7786	0.161753	0.201454	0.802931	0.422015	0.896404
CCND2	72.1484	0.367171	0.391545	0.937749	0.348373	0.860755
CCND3	66.9971	0.106932	0.239601	0.446292	0.655387	0.953295
CCNDBP1	44.0852	-0.386376	0.165585	-2.3334	0.019627	0.348857
CCNG1	51.564	-0.162607	0.222912	-0.729466	0.465717	0.910103
CCNG2	67.5212	-0.521199	0.201982	-2.58043	0.00986782	0.266208
CCNH	39.0792	0.254314	0.195229	1.30264	0.192698	0.735467
CCNI	309.054	-0.11416	0.0979247	-1.16579	0.243697	0.797626
CCNK	50.303	-0.117562	0.17452	-0.673632	0.500545	0.921065
CCNL1	382.855	-0.446622	0.271598	-1.64442	0.100089	0.603226
CCNL2	80.6973	0.0318716	0.21687	0.146961	0.883162	0.989547
CCNO	97.4165	0.00481425	0.274679	0.0175268	0.986016	0.997647
CCNT1	25.1221	0.0598639	0.236	0.25366	0.799758	0.975043
CCNT2	62.3133	-0.197624	0.195991	-1.00833	0.313295	0.843853
CCNY	56.9466	-0.0446618	0.215002	-0.207728	0.835442	0.979636
CCNYL1	43.1342	0.203238	0.366236	0.554938	0.578937	0.941237
CCS	52.1921	0.0992169	0.187804	0.528299	0.597292	0.943121
CCSER1	74.3805	1.36796	0.480201	2.84871	0.00438964	0.181743
CCSER2	42.3876	0.394099	0.192786	2.04424	0.0409302	0.471786
CCT2	127.699	0.173676	0.139357	1.24627	0.212667	0.765524
CCT3	118.067	-0.18384	0.120045	-1.53142	0.125666	0.644373
CCT4	128.551	0.0912116	0.0977159	0.933437	0.350594	0.861601
CCT5	84.8918	0.0616485	0.142107	0.433817	0.664422	0.953295
CCT6A	131.94	-0.0901556	0.119464	-0.75467	0.450447	0.905386
CCT7	118.264	0.110892	0.192836	0.575055	0.565254	0.938448
CCT8	122.676	-0.0370362	0.148234	-0.24985	0.802703	0.975071
CD151	207.79	0.195285	0.196804	0.992282	0.32106	0.845918
CD164	270.858	-0.458754	0.196472	-2.33496	0.0195457	0.348857
CD24	312.76	0.311502	0.377187	0.825855	0.408886	0.893628
CD27-AS1	29.7086	-0.0951592	0.158819	-0.599169	0.54906	0.933797
CD276	42.442	0.0239343	0.375787	0.0636911	0.949216	0.997189
CD2AP	137.85	-0.287123	0.235043	-1.22157	0.221869	0.774462
CD2BP2	27.3308	-0.0835254	0.174615	-0.478341	0.632408	0.949238
CD44	158.947	-0.506698	0.345659	-1.46589	0.142678	0.669802
CD46	313.858	-0.282344	0.140417	-2.01075	0.0443519	0.479348
CD47	147.951	-0.295771	0.295714	-1.00019	0.317218	0.843949
CD55	449.446	0.012643	0.225758	0.0560023	0.95534	0.997189
CD59	93.1266	-0.354384	0.306079	-1.15782	0.246938	0.797626
CD63	595.536	-0.0137722	0.154956	-0.088878	0.929179	0.996843
CD81	428.611	-0.225973	0.150262	-1.50386	0.132617	0.655609
CD82	125.186	-0.129641	0.437378	-0.296404	0.766922	0.966778
CD83	46.8414	0.200103	0.756053	0.264667	0.791266	0.972084
CD9	1282.46	0.205078	0.180294	1.13746	0.255346	0.801537
CDC123	42.7786	0.146929	0.136883	1.07339	0.283098	0.82399
CDC14A	33.381	0.72313	0.290144	2.49232	0.0126913	0.292144
CDC14B	24.5906	-0.0016708	0.170279	-0.0098121	0.992171	0.999041
CDC16	44.2874	-0.0108243	0.141774	-0.0763488	0.939142	0.997189
CDC26	59.6023	-0.0241626	0.116084	-0.208147	0.835115	0.979636
CDC27	24.2226	0.147023	0.185242	0.793679	0.427382	0.898677
CDC34	67.2538	0.00928885	0.13401	0.0693143	0.944739	0.997189
CDC37	192.354	0.0165743	0.125944	0.131601	0.8953	0.989656
CDC40	40.0525	-0.133725	0.139219	-0.960533	0.336787	0.857572
CDC42	232.64	-0.274618	0.181442	-1.51353	0.130144	0.653972
CDC42BPA	86.4203	0.562869	0.330527	1.70294	0.0885789	0.591386
CDC42BPB	28.9463	-0.0617155	0.187499	-0.329151	0.742041	0.963216
CDC42EP3	22.107	0.00326744	0.267683	0.0122064	0.990261	0.998298
CDC42EP4	56.9287	-0.442195	0.226854	-1.94925	0.0512661	0.485276
CDC42EP5	295.574	-0.272381	0.281326	-0.968203	0.332943	0.853536
CDC42SE1	67.0811	-0.212293	0.187773	-1.13058	0.258231	0.802448
CDC5L	64.1234	0.0955028	0.12014	0.794927	0.426656	0.898208
CDC73	46.0099	0.0239932	0.127477	0.188216	0.850708	0.983055
CDH1	130.738	0.0920632	0.146235	0.629556	0.528985	0.925514
CDIPT	49.1531	-0.106728	0.185665	-0.574842	0.565398	0.938448
CDK10	38.4085	-0.117858	0.231702	-0.50866	0.610991	0.946718
CDK12	41.3346	0.28318	0.173724	1.63006	0.103089	0.608644
CDK13	48.1359	0.169495	0.117983	1.4366	0.15083	0.681251
CDK16	55.855	-0.0793629	0.124458	-0.637666	0.523691	0.925514
CDK17	25.8678	0.275129	0.266978	1.03053	0.302762	0.837783
CDK19	35.1939	0.430752	0.303998	1.41696	0.156496	0.691332
CDK2AP1	83.3188	-0.0350214	0.138589	-0.252699	0.800501	0.975043
CDK2AP2	82.1779	-0.171656	0.270752	-0.633999	0.526081	0.925514
CDK4	74.3268	0.0658128	0.209234	0.314542	0.753109	0.965153
CDK5RAP3	81.6804	-0.238968	0.164744	-1.45054	0.146907	0.673922
CDK6	79.9061	0.417726	0.252744	1.65276	0.0983793	0.603226
CDK9	35.7259	0.00384815	0.164782	0.0233531	0.981369	0.997647
CDKL5	28.1897	0.476146	0.243674	1.95403	0.0506974	0.48284
CDKN1A	180.147	-1.02781	0.422306	-2.4338	0.0149415	0.313111
CDKN1B	38.8205	-0.339198	0.207283	-1.6364	0.101756	0.606425
CDKN1C	560.097	0.386649	0.398342	0.970648	0.331724	0.852387
CDKN2AIP	102.936	-0.212977	0.383249	-0.555716	0.578405	0.941237
CDKN2AIPNL	21.4217	0.180288	0.222468	0.810401	0.41771	0.895436
CDKN2B	26.2823	-0.414842	0.307993	-1.34692	0.178006	0.723867
CDS1	29.1502	-0.12381	0.198175	-0.62475	0.532135	0.927386
CDV3	73.4953	-0.138493	0.225346	-0.61458	0.538832	0.931966
CDYL	44.2182	-0.0755188	0.171351	-0.440726	0.659411	0.953295
CEACAM6	277.511	0.0124138	0.604442	0.0205377	0.983614	0.997647
CEBPA	28.8195	-0.470862	0.405869	-1.16013	0.245994	0.797626
CEBPB	165.621	-0.0968962	0.172503	-0.561708	0.574315	0.939367
CEBPD	879.95	0.510718	0.339278	1.50531	0.132245	0.654895
CEBPG	29.4881	-0.359484	0.270637	-1.32829	0.184083	0.732155
CEBPZ	71.0179	-0.216473	0.210878	-1.02653	0.30464	0.838168
CEBPZOS	56.5426	0.101813	0.1293	0.787417	0.431038	0.898677
CELF1	55.8017	-0.0669094	0.179358	-0.37305	0.709112	0.960755
CEMIP2	38.9635	0.163531	0.376775	0.434028	0.664268	0.953295
CENPB	27.215	-0.139385	0.235267	-0.592453	0.553548	0.934495
CENPC	37.2366	0.239548	0.128864	1.85892	0.0630382	0.528372
CENPT	36.3866	-0.0981661	0.222139	-0.441912	0.658553	0.953295
CENPU	20.1595	0.962684	0.315705	3.04932	0.00229361	0.142443
CENPX	76.7636	0.137435	0.167552	0.820254	0.412071	0.893628
CEP290	43.814	0.186997	0.146575	1.27578	0.202035	0.74869
CEP350	64.6975	0.119829	0.13034	0.919356	0.357909	0.867926
CEP57	52.8083	-0.0293026	0.155646	-0.188264	0.85067	0.983055
CEP63	33.7323	0.0706123	0.130933	0.539302	0.589679	0.942685
CEP95	38.0228	-0.0100873	0.213617	-0.0472213	0.962337	0.997644
CERCAM	44.4975	-0.0968826	0.222093	-0.436225	0.662673	0.953295
CERNA2	90.7873	1.08141	0.573988	1.88403	0.059561	0.515038
CERS2	36.5521	-0.137361	0.144889	-0.948042	0.343108	0.860618
CERS4	29.3632	-0.019789	0.214612	-0.0922085	0.926532	0.995449
CERS6	51.4334	0.394817	0.256147	1.54137	0.123227	0.640512
CERT1	64.5054	-0.0104307	0.144205	-0.0723322	0.942338	0.997189
CETN2	41.0192	0.126024	0.120141	1.04896	0.294196	0.829244
CETN3	41.3133	-0.249504	0.215326	-1.15872	0.246568	0.797626
CFAP20	36.195	0.130954	0.186456	0.702332	0.482472	0.916107
CFAP298	76.6529	-0.0877102	0.145367	-0.603369	0.546263	0.933337
CFAP36	47.8988	-0.0228247	0.149139	-0.153043	0.878364	0.987939
CFAP410	23.0042	0.0728756	0.238516	0.305537	0.759957	0.966778
CFAP97	38.7199	-0.0998004	0.177279	-0.562958	0.573464	0.939125
CFD	414.17	0.303851	0.454955	0.667869	0.504217	0.922
CFDP1	127.994	-0.136248	0.124602	-1.09347	0.274189	0.815319
CFI	31.4621	-0.415016	0.33277	-1.24716	0.21234	0.765524
CFL1	703.789	0.0719559	0.118999	0.604679	0.545393	0.932501
CFL2	49.6392	0.297492	0.487572	0.610149	0.541763	0.931966
CFLAR	53.9823	0.11318	0.14109	0.802184	0.422447	0.896404
CGGBP1	68.7901	0.226424	0.171618	1.31935	0.187052	0.734678
CGN	64.4951	-0.17943	0.170118	-1.05474	0.291544	0.827983
CHCHD1	88.675	-0.072742	0.119884	-0.606772	0.544002	0.931966
CHCHD10	138.854	-0.883536	0.38934	-2.26931	0.0232492	0.375492
CHCHD2	605.015	0.00596137	0.131756	0.0452457	0.963911	0.997647
CHCHD3	42.5441	0.346888	0.110455	3.14055	0.00168633	0.121476
CHCHD5	102.792	0.282657	0.1204	2.34764	0.0188926	0.344458
CHCHD7	51.5628	0.106781	0.130883	0.815846	0.414588	0.893628
CHD1	51.7349	0.0193385	0.215569	0.0897088	0.928519	0.996549
CHD2	123.936	-0.0855409	0.167344	-0.511168	0.609233	0.946048
CHD3	141.523	-0.0433304	0.156086	-0.277606	0.781315	0.970704
CHD4	62.0386	0.0863751	0.214158	0.403325	0.686709	0.955241
CHD6	80.2666	0.127843	0.116403	1.09828	0.272081	0.815319
CHD7	40.8589	-0.121433	0.173928	-0.698181	0.485064	0.916107
CHD8	38.709	0.165851	0.206257	0.804101	0.421339	0.896404
CHD9	116.049	0.162696	0.126779	1.28331	0.199384	0.74617
CHERP	33.0532	-0.193158	0.196618	-0.982402	0.325902	0.848562
CHIC2	55.0843	0.00467912	0.16477	0.0283978	0.977345	0.997647
CHID1	57.8956	0.0389504	0.213095	0.182784	0.854968	0.984038
CHKA	25.2586	0.585919	0.287502	2.03797	0.0415534	0.472278
CHKB	65.1769	-0.113411	0.1874	-0.605182	0.545058	0.932373
CHMP1A	37.1247	-0.18338	0.179504	-1.02159	0.306975	0.839991
CHMP1B	63.9745	-0.402494	0.213114	-1.88864	0.0589405	0.513931
CHMP2A	124.722	-0.0290342	0.111823	-0.259644	0.795138	0.973632
CHMP2B	101.314	-0.0819875	0.162139	-0.505662	0.613094	0.946955
CHMP3	101.779	-0.0730952	0.159691	-0.457728	0.647148	0.952927
CHMP4A	56.3746	0.212751	0.149591	1.42222	0.154963	0.688955
CHMP4B	144.962	-0.24574	0.148963	-1.64967	0.0990109	0.603226
CHMP4C	38.4648	-0.125728	0.245239	-0.512676	0.608178	0.945659
CHMP5	119.506	-0.132848	0.153418	-0.86592	0.386534	0.886098
CHORDC1	54.7308	0.251464	0.259999	0.967172	0.333458	0.854352
CHP1	46.9896	-0.183831	0.266137	-0.690738	0.48973	0.916107
CHPF	39.7788	-0.276232	0.205713	-1.3428	0.179336	0.723867
CHPT1	215.53	0.316377	0.226713	1.3955	0.162866	0.703813
CHRAC1	42.488	-0.0187947	0.150645	-0.124761	0.900713	0.990185
CHTOP	50.3653	0.100991	0.0853509	1.18324	0.236714	0.79197
CHURC1	111.317	-0.0282806	0.1152	-0.245492	0.806075	0.975071
CIAO1	47.3559	-0.0813072	0.130453	-0.623269	0.533107	0.928267
CIAO2A	71.6617	0.0670112	0.0738999	0.906784	0.364521	0.872451
CIAO2B	114.751	0.0553785	0.105792	0.523464	0.600651	0.943961
CIAO3	20.9569	-0.326517	0.256026	-1.27532	0.202194	0.748747
CIAPIN1	22.9158	0.133233	0.214892	0.620001	0.535257	0.929984
CIB1	227.633	-0.215176	0.35411	-0.607654	0.543417	0.931966
CIB2	28.5708	0.110593	0.293398	0.376937	0.706221	0.960224
CINP	29.0708	0.00941827	0.140351	0.067105	0.946498	0.997189
CIR1	68.5729	0.115654	0.160274	0.721603	0.470539	0.912431
CIRBP	479.159	0.100905	0.138225	0.730006	0.465386	0.910103
CISD1	29.2565	-0.0201609	0.23521	-0.0857144	0.931693	0.997088
CISD2	36.6398	-0.0747486	0.191738	-0.389847	0.69665	0.957414
CISD3	68.1899	-0.388823	0.316396	-1.22891	0.219104	0.77278
CITED2	177.868	-0.694854	0.292055	-2.37919	0.0173508	0.330496
CITED4	207.085	-0.319225	0.218671	-1.45984	0.144334	0.672678
CIZ1	36.3472	-0.296608	0.181342	-1.63562	0.101919	0.606425
CKAP4	52.8189	0.0828558	0.155372	0.533275	0.593843	0.943121
CKAP5	30.729	0.0243624	0.149483	0.162978	0.870536	0.98653
CKB	1668.98	0.333465	0.609197	0.547384	0.584115	0.941595
CKLF	59.1094	-0.437322	0.158252	-2.76345	0.00571939	0.197104
CKS1B	47.0519	0.127279	0.202212	0.62943	0.529068	0.925514
CKS2	77.9023	-0.247464	0.382374	-0.647177	0.517517	0.925514
CLASP2	24.618	0.384778	0.166954	2.3047	0.0211836	0.366078
CLASRP	34.4844	0.17604	0.174805	1.00707	0.313903	0.843853
CLCA4	59.0259	-0.92321	0.946484	-0.97541	0.329357	0.851319
CLCN3	86.5835	-0.11262	0.158755	-0.709393	0.478081	0.916039
CLDN23	27.3224	-0.0197847	0.379666	-0.0521108	0.95844	0.997189
CLDN3	778.627	0.291683	0.320922	0.908892	0.363407	0.871879
CLDN4	4689.87	-0.205754	0.215449	-0.955001	0.339577	0.859548
CLDN7	400.611	-0.008604	0.117395	-0.0732913	0.941574	0.997189
CLDN8	24.9886	0.551278	0.799884	0.689197	0.490699	0.916107
CLDND1	45.7022	-0.133182	0.287976	-0.462475	0.643741	0.952353
CLEC11A	25.7846	-0.0485935	0.384032	-0.126535	0.899309	0.990153
CLIC1	799.27	-0.0779926	0.0953492	-0.817968	0.413376	0.893628
CLIC3	320.567	0.191461	0.446532	0.428773	0.668089	0.953295
CLIC4	55.0988	0.486834	0.349437	1.39319	0.163561	0.704589
CLIC6	87.6763	-0.0974793	0.230132	-0.42358	0.671872	0.953295
CLINT1	189.494	0.187955	0.115705	1.62443	0.104284	0.610146
CLIP1	38.9327	0.138076	0.223067	0.618987	0.535925	0.929984
CLK1	97.9638	0.222599	0.199519	1.11568	0.264559	0.808043
CLK2	27.5185	0.0382554	0.19276	0.198462	0.842684	0.979735
CLK3	39.3004	-0.168721	0.253939	-0.664416	0.506424	0.923615
CLK4	35.9312	0.15845	0.251158	0.630879	0.52812	0.925514
CLMN	29.997	0.0998684	0.488449	0.20446	0.837994	0.979636
CLN3	31.4836	-0.201935	0.16223	-1.24475	0.213224	0.765524
CLN5	25.9058	-0.152253	0.169763	-0.896851	0.369798	0.876029
CLNS1A	102.932	-0.0699794	0.0999754	-0.699966	0.483949	0.916107
CLOCK	22.5747	0.253019	0.20723	1.22096	0.222101	0.774739
CLPP	55.1947	0.0108989	0.117804	0.0925179	0.926287	0.995449
CLPTM1	43.874	-0.266703	0.142986	-1.86524	0.0621474	0.524078
CLPTM1L	29.4583	0.115011	0.194021	0.592778	0.55333	0.934495
CLPX	42.8704	-0.256388	0.169476	-1.51283	0.130323	0.654029
CLSTN1	30.5917	0.0283597	0.172945	0.163981	0.869746	0.986124
CLTA	235.203	-0.087442	0.104545	-0.836408	0.402926	0.89085
CLTB	78.5004	-0.0547188	0.132866	-0.411834	0.680461	0.95367
CLTC	91.2188	-0.0874348	0.131304	-0.665896	0.505477	0.922701
CLU	78.9224	-1.15923	0.486415	-2.38322	0.017162	0.329003
CLUAP1	31.3514	0.0276067	0.21049	0.131154	0.895653	0.989656
CMAS	64.6212	0.125589	0.213467	0.58833	0.556311	0.93517
CMC1	57.9726	0.0230919	0.15306	0.150869	0.880079	0.988509
CMC2	33.7626	0.0975403	0.228953	0.426028	0.670087	0.953295
CMIP	27.3573	-0.208517	0.343641	-0.606788	0.543991	0.931966
CMPK1	79.8746	-0.0750919	0.204342	-0.367482	0.71326	0.960755
CMTM3	28.2941	-0.232602	0.412602	-0.563745	0.572928	0.939125
CMTM6	72.9188	-0.208321	0.123371	-1.68857	0.0913009	0.59883
CMTM7	37.9321	-0.325854	0.397967	-0.818797	0.412902	0.893628
CMTM8	53.1821	-0.231236	0.208722	-1.10786	0.26792	0.811245
CMYA5	37.0796	-0.490027	0.370623	-1.32217	0.186111	0.734678
CNBP	313.127	-0.0553994	0.112327	-0.493199	0.621872	0.947695
CNDP2	124.706	0.674627	0.203359	3.31741	0.00090856	0.0950318
CNFN	62.6252	0.0542556	0.329787	0.164517	0.869324	0.986124
CNGA1	56.2804	0.23617	0.269487	0.876369	0.380829	0.881045
CNIH1	83.7458	-0.125844	0.158745	-0.792741	0.427929	0.898677
CNIH4	56.2833	-0.0677944	0.20478	-0.33106	0.740599	0.962651
CNKSR1	34.1994	-0.07023	0.184721	-0.380196	0.7038	0.960224
CNKSR3	20.8474	0.598394	0.317994	1.88178	0.059866	0.515038
CNN2	29.3814	-0.513249	0.348132	-1.47429	0.140403	0.662771
CNN3	135.344	0.0594598	0.140673	0.42268	0.672529	0.953295
CNNM2	22.7976	-0.239753	0.139612	-1.71729	0.0859267	0.588042
CNNM4	21.8699	0.0484585	0.262259	0.184773	0.853407	0.983663
CNOT1	41.1598	-0.0617303	0.148043	-0.416977	0.676696	0.953295
CNOT11	46.8371	-0.201392	0.146118	-1.37829	0.168115	0.709515
CNOT2	62.7159	0.17464	0.12101	1.44319	0.148968	0.675959
CNOT3	23.8333	-0.136344	0.175903	-0.775109	0.438275	0.898689
CNOT4	65.8321	0.171746	0.162949	1.05398	0.29189	0.827983
CNOT6	27.0912	-0.11314	0.178874	-0.632513	0.527052	0.925514
CNOT7	68.5088	-0.0602701	0.115206	-0.523149	0.600871	0.943961
CNOT8	35.0196	-0.0460223	0.216151	-0.212917	0.831392	0.979636
CNPPD1	47.1502	-0.0101874	0.186822	-0.05453	0.956513	0.997189
CNPY2	125.705	0.065661	0.179881	0.365025	0.715093	0.960755
CNPY3	51.4858	0.0845361	0.159126	0.531254	0.595243	0.943121
CNST	30.7268	-0.0567967	0.263179	-0.21581	0.829136	0.97868
CNTNAP3B	23.0675	0.794644	0.464965	1.70904	0.0874435	0.58841
COA1	30.4155	-0.119113	0.18833	-0.632468	0.527081	0.925514
COA3	115.799	0.15739	0.126425	1.24493	0.213157	0.765524
COA4	106.47	0.115706	0.135874	0.851567	0.394455	0.888454
COA5	61.0724	-0.0664811	0.145154	-0.458004	0.64695	0.952927
COA6	56.598	-0.0173476	0.162574	-0.106706	0.915022	0.994141
COA8	66.9907	-0.19856	0.0821229	-2.41784	0.0156129	0.316613
COASY	30.7086	-0.0729918	0.27029	-0.27005	0.787122	0.971567
COBLL1	26.4445	0.345346	0.31112	1.11001	0.266995	0.809264
COG2	26.1598	0.357313	0.269334	1.32665	0.184623	0.733155
COG3	41.3802	-0.110165	0.138748	-0.793995	0.427198	0.898677
COG4	22.8821	0.105327	0.188259	0.559482	0.575833	0.940064
COG5	23.8893	0.400731	0.279505	1.43372	0.151653	0.68236
COG6	21.4433	-0.0829431	0.138379	-0.599392	0.548911	0.933797
COIL	41.0504	-0.0077811	0.122325	-0.0636101	0.949281	0.997189
COL18A1	48.8852	0.25844	0.368077	0.702135	0.482595	0.916107
COL1A1	250.836	0.0608431	1.16067	0.0524206	0.958194	0.997189
COL1A2	174.25	0.556932	1.06392	0.523471	0.600646	0.943961
COL27A1	23.9758	-0.695582	0.28946	-2.40303	0.0162597	0.320995
COL3A1	179.391	-0.46158	1.08734	-0.424503	0.671199	0.953295
COL4A5	25.2815	0.0106479	0.299134	0.0355959	0.971605	0.997647
COL6A1	39.5805	0.574011	0.462268	1.24173	0.214337	0.765524
COL6A2	35.6766	0.334241	0.505368	0.661382	0.508367	0.924289
COLCA1	63.4293	0.0602076	0.197978	0.304112	0.761042	0.966778
COLCA2	26.1866	-0.275711	0.242517	-1.13687	0.255592	0.8016
COMMD1	105.654	0.318191	0.213409	1.49099	0.135964	0.659077
COMMD10	36.2131	0.355593	0.205937	1.72671	0.0842204	0.582884
COMMD2	42.2998	0.0815776	0.127141	0.641631	0.521113	0.925514
COMMD3	61.1104	0.0137833	0.159702	0.0863064	0.931223	0.997088
COMMD4	38.3	0.0674952	0.223046	0.302606	0.76219	0.966778
COMMD5	22.0939	-0.120455	0.250297	-0.48125	0.630339	0.949238
COMMD6	377.483	-0.0421603	0.12006	-0.35116	0.725468	0.960755
COMMD7	59.9914	0.106922	0.135772	0.787513	0.430982	0.898677
COMMD9	29.7885	0.125854	0.202186	0.622467	0.533635	0.928914
COMT	389.148	0.0293613	0.127953	0.22947	0.818504	0.976374
COMTD1	45.5539	0.383925	0.256469	1.49696	0.134403	0.659077
COP1	37.7285	0.320562	0.205402	1.56066	0.118605	0.637895
COPA	73.2871	0.164059	0.175259	0.936097	0.349223	0.860873
COPB1	75.2297	0.113082	0.128268	0.881603	0.377991	0.879221
COPB2	73.3467	0.1384	0.153592	0.901084	0.367544	0.87544
COPE	152.792	-0.0016146	0.121353	-0.0133046	0.989385	0.997752
COPG1	50.5312	-0.103389	0.157325	-0.657167	0.511073	0.924511
COPS2	73.9931	-0.158016	0.240157	-0.657968	0.510559	0.92437
COPS3	39.6867	0.211524	0.15547	1.36054	0.173658	0.719487
COPS4	27.6956	-0.0401065	0.157062	-0.255355	0.798449	0.974989
COPS5	72.5242	-0.165063	0.133083	-1.2403	0.214865	0.765524
COPS6	84.4254	-0.0009874	0.0835684	-0.0118154	0.990573	0.998444
COPS7A	51.1167	-0.151677	0.204477	-0.741781	0.45822	0.906293
COPS8	38.593	0.135309	0.114335	1.18344	0.236633	0.79197
COPS9	111.828	0.0252933	0.115655	0.218696	0.826887	0.978301
COPZ1	107.816	0.0575311	0.125866	0.457083	0.647611	0.952927
COQ10B	35.7619	-0.0449401	0.258056	-0.174148	0.861749	0.985751
COQ4	79.39	0.0735549	0.123898	0.593673	0.552731	0.934495
COQ7	22.1307	-0.0559062	0.271981	-0.205552	0.837141	0.979636
COQ8B	20.7171	0.0699693	0.263502	0.265536	0.790597	0.971567
COQ9	33.7833	0.0561239	0.178502	0.314417	0.753205	0.965153
CORO1B	78.7492	0.0262961	0.148287	0.177332	0.859248	0.985751
CORO2A	47.5504	-0.424901	0.211242	-2.01144	0.0442793	0.479348
COTL1	37.6248	0.0288044	0.466957	0.0616853	0.950813	0.997189
COX14	105.472	-0.0358559	0.147493	-0.243103	0.807926	0.975071
COX16	134.281	0.0161464	0.124121	0.130086	0.896498	0.989656
COX17	105.133	0.225462	0.145796	1.54642	0.122004	0.639302
COX20	71.2519	-0.161372	0.208118	-0.775386	0.438112	0.898689
COX4I1	975.301	-0.255743	0.146451	-1.74627	0.0807647	0.575292
COX5A	250.333	-0.0370688	0.168202	-0.220382	0.825574	0.978301
COX5B	689.977	-0.0404555	0.117819	-0.343369	0.731321	0.960755
COX6A1	925.24	-0.0161139	0.132312	-0.121787	0.903067	0.99045
COX6B1	666.008	0.0320439	0.141464	0.226516	0.8208	0.977744
COX6C	499.383	0.0966815	0.153632	0.629305	0.529149	0.925514
COX7A2	375.169	0.115155	0.144544	0.79668	0.425637	0.897012
COX7A2L	133.069	-0.0642847	0.141453	-0.454458	0.649499	0.953295
COX7B	315.149	-0.0618763	0.177794	-0.348023	0.727823	0.960755
COX7C	992.383	0.00620797	0.14864	0.0417651	0.966686	0.997647
COX8A	423.06	-0.0358239	0.129067	-0.27756	0.78135	0.970704
CPA6	224.349	1.30739	0.36073	3.62429	0.00028976	0.0559751
CPAMD8	26.517	-0.158886	0.255542	-0.621762	0.534098	0.929334
CPD	32.7485	-0.0677797	0.252324	-0.268622	0.788221	0.971567
CPEB4	23.1908	0.139638	0.249365	0.559973	0.575498	0.939775
CPLANE1	24.1324	0.492164	0.236757	2.07877	0.0376384	0.446315
CPNE1	78.2768	-0.19004	0.168512	-1.12775	0.259424	0.802448
CPNE2	20.9447	-0.295773	0.395888	-0.747112	0.454996	0.906293
CPNE3	155.953	-0.0807783	0.0989376	-0.816457	0.414239	0.893628
CPSF1	24.6579	-0.303089	0.258913	-1.17062	0.241751	0.796633
CPSF6	50.4405	0.486424	0.199914	2.43316	0.0149676	0.313111
CPSF7	43.7867	0.127771	0.174441	0.732458	0.463889	0.908576
CPTP	24.4514	-0.0578157	0.200819	-0.2879	0.773424	0.968775
CRABP2	573.958	0.279581	0.315944	0.884906	0.376207	0.878784
CRACR2B	143.853	0.141911	0.301306	0.470985	0.637651	0.950573
CRB3	78.8696	-0.0277254	0.178669	-0.155178	0.876681	0.987939
CRBN	41.5698	-0.0057444	0.158031	-0.0363496	0.971004	0.997647
CRCP	30.7128	0.0708113	0.124729	0.567719	0.570226	0.939125
CREB1	42.0421	0.402896	0.112176	3.59164	0.0003286	0.0559751
CREB3	34.1804	0.0294368	0.178792	0.164642	0.869226	0.986124
CREB3L1	34.7723	-0.745549	0.839404	-0.888189	0.374439	0.87821
CREB3L2	94.6333	0.146072	0.207592	0.70365	0.481651	0.916039
CREBBP	52.0214	0.107749	0.22437	0.480228	0.631066	0.949238
CREBL2	23.8118	-0.425462	0.216293	-1.96706	0.0491762	0.480777
CREBRF	33.297	0.146709	0.276459	0.530672	0.595646	0.943121
CREBZF	54.229	0.0915262	0.16636	0.55017	0.582203	0.941442
CREG1	63.3728	-0.380948	0.18083	-2.10666	0.0351474	0.444485
CRELD1	40.9802	-0.174409	0.19911	-0.875947	0.381059	0.881045
CRELD2	28.6683	0.0623056	0.255456	0.2439	0.807309	0.975071
CRIM1	30.3997	-0.2319	0.24691	-0.939206	0.347625	0.86069
CRIP1	417.737	0.317751	0.241937	1.31336	0.189061	0.734678
CRIP2	261.182	-0.111653	0.202219	-0.552136	0.580855	0.941442
CRIPT	52.5148	-0.171249	0.159641	-1.07271	0.283399	0.82399
CRK	43.1705	0.117355	0.124217	0.944758	0.344783	0.860618
CRKL	28.2355	-0.437924	0.253172	-1.72975	0.0836756	0.581438
CRLS1	39.6507	-0.0988614	0.0995657	-0.992925	0.320746	0.845918
CRNDE	96.5774	-0.0718825	0.327059	-0.219785	0.826039	0.978301
CRNKL1	30.2241	0.281075	0.193214	1.45473	0.145743	0.672985
CROT	34.1037	-0.0409345	0.202603	-0.202043	0.839883	0.979636
CRTAP	45.848	-0.13287	0.116193	-1.14353	0.252817	0.798203
CRTC3	25.6088	-0.0806228	0.227722	-0.354041	0.723308	0.960755
CRY1	59.0511	0.894462	0.411535	2.17348	0.0297443	0.418821
CRY2	28.6194	0.0892841	0.238795	0.373895	0.708482	0.960755
CRYBG1	73.7017	-0.227683	0.242783	-0.937805	0.348344	0.860755
CRYBG2	23.665	0.625454	0.186488	3.35385	0.00079696	0.0913741
CRYBG3	40.4733	-0.624907	0.192142	-3.25232	0.00114467	0.101858
CRYM	38.8146	0.611312	0.501728	1.21841	0.223067	0.776711
CRYZ	33.6095	-0.278692	0.239917	-1.16162	0.245391	0.797626
CRYZL1	39.5589	-0.0270482	0.106737	-0.253411	0.799951	0.975043
CS	39.8791	-0.231032	0.17649	-1.30904	0.19052	0.735198
CSDE1	214.34	-0.124593	0.086196	-1.44546	0.148327	0.67506
CSE1L	29.7157	-0.0345109	0.100688	-0.342752	0.731785	0.960755
CSNK1A1	194.965	0.171254	0.118414	1.44623	0.148112	0.674709
CSNK1D	56.5999	-0.194124	0.137208	-1.41481	0.157124	0.691595
CSNK1E	67.1847	-0.107203	0.162265	-0.66067	0.508824	0.924289
CSNK1G1	21.6646	0.25275	0.240711	1.05002	0.293711	0.829244
CSNK1G2	35.1159	-0.251155	0.200621	-1.25189	0.210611	0.764715
CSNK1G3	25.1253	0.108779	0.197277	0.551403	0.581358	0.941442
CSNK2A1	60.2234	-0.127049	0.169965	-0.7475	0.454762	0.906293
CSNK2A2	33.6235	-0.545667	0.256232	-2.12958	0.0332064	0.440928
CSNK2B	234.088	0.0414389	0.0943248	0.439321	0.660429	0.953295
CSRNP1	161.203	-0.211809	0.267565	-0.791616	0.428585	0.898677
CSRP1	48.7763	0.0786887	0.340862	0.230852	0.81743	0.976374
CST3	955.138	-0.209312	0.249187	-0.839979	0.40092	0.890634
CSTB	1039.04	-0.507486	0.342012	-1.48382	0.137856	0.660977
CSTF3	22.644	0.169622	0.18683	0.907894	0.363934	0.871879
CTBP1	58.3846	0.113285	0.150828	0.751087	0.4526	0.906258
CTBP2	58.2733	0.556133	0.191272	2.90755	0.00364272	0.167034
CTCF	53.611	-0.0050399	0.141985	-0.0354961	0.971684	0.997647
CTDNEP1	74.2934	-0.0510414	0.0989598	-0.51578	0.606008	0.945659
CTDSP1	64.4	0.0307562	0.166735	0.184462	0.853651	0.983663
CTDSP2	39.959	-0.468704	0.127369	-3.67989	0.00023333	0.0496829
CTDSPL	44.6545	-0.450171	0.243935	-1.84546	0.0649714	0.534487
CTDSPL2	30.4299	-0.0732004	0.219098	-0.334099	0.738304	0.962582
CTNNA1	176.186	0.152362	0.130353	1.16884	0.242468	0.796909
CTNNAL1	38.2709	0.319652	0.230347	1.3877	0.165229	0.70683
CTNNB1	101.942	0.105377	0.160925	0.654818	0.512585	0.925514
CTNNBIP1	40.0718	-0.0650413	0.147024	-0.442386	0.65821	0.953295
CTNND1	175.8	0.0160126	0.155229	0.103154	0.917841	0.994168
CTR9	47.071	-0.279915	0.14392	-1.94493	0.0517834	0.485708
CTSA	35.209	-0.301071	0.189139	-1.5918	0.11143	0.623898
CTSB	199.034	-0.129547	0.196087	-0.660659	0.508831	0.924289
CTSC	31.3697	-0.347499	0.303164	-1.14624	0.251696	0.798203
CTSD	188.944	-0.19078	0.322451	-0.591654	0.554082	0.934495
CTSH	187.573	-0.712316	0.302457	-2.3551	0.0185179	0.339868
CTSL	50.4869	-0.190836	0.23164	-0.823848	0.410026	0.893628
CTSS	38.938	-0.218072	0.251475	-0.867174	0.385847	0.886098
CTSW	26.2112	0.159462	0.459881	0.346745	0.728783	0.960755
CTSZ	53.0808	-0.264816	0.253527	-1.04453	0.29624	0.830364
CTTN	70.5714	-0.297808	0.191485	-1.55525	0.119886	0.638851
CTTNBP2NL	36.3319	0.0993098	0.216221	0.459298	0.64602	0.952927
CTU1	23.687	-0.198193	0.15379	-1.28873	0.197494	0.742964
CTXN1	35.0107	-0.0924702	0.432866	-0.213623	0.830841	0.979636
CUEDC2	44.3618	-0.0343786	0.146336	-0.234929	0.814264	0.976354
CUL1	47.6385	0.161627	0.192267	0.840638	0.400551	0.890634
CUL3	71.0516	-0.0852201	0.137517	-0.619705	0.535452	0.929984
CUL4A	52.0233	0.115021	0.120493	0.954582	0.339789	0.859548
CUL5	45.4041	0.20717	0.170068	1.21816	0.223164	0.776711
CUTA	277.997	-0.120318	0.0819497	-1.4682	0.14205	0.667905
CUX1	90.6167	0.349819	0.179166	1.95248	0.0508807	0.483813
CWC15	90.6296	-0.0107903	0.156677	-0.0688698	0.945093	0.997189
CWC22	31.915	0.0204882	0.175296	0.116877	0.906957	0.991572
CWC25	43.434	-0.0713614	0.181486	-0.393207	0.694167	0.956324
CWC27	32.5291	0.297025	0.151397	1.96189	0.049775	0.481284
CXADR	234.577	0.302587	0.15417	1.96269	0.0496826	0.481284
CXCL1	402.066	-1.29007	0.820668	-1.57198	0.115955	0.632501
CXCL16	57.4293	-0.059246	0.288469	-0.20538	0.837275	0.979636
CXCL17	438.932	0.050166	0.592941	0.0846053	0.932575	0.997088
CXCL2	252.779	-0.326531	0.830433	-0.393206	0.694168	0.956324
CXCL3	181.338	-0.145526	0.881589	-0.165072	0.868887	0.986124
CXCL8	288.522	-0.947598	0.883686	-1.07232	0.283574	0.82399
CXXC1	24.9103	-0.414239	0.203492	-2.03565	0.0417852	0.472278
CXXC5	113.34	-0.298931	0.200456	-1.49125	0.135895	0.659077
CYB561	64.2	-0.208463	0.229676	-0.907641	0.364068	0.871879
CYB561D2	24.5652	0.0777636	0.306961	0.253334	0.80001	0.975043
CYB5A	709.566	0.0866894	0.295004	0.293858	0.768866	0.966778
CYB5B	53.8328	-0.508659	0.211325	-2.407	0.0160841	0.319995
CYB5R2	62.2499	-0.317742	0.258303	-1.23011	0.218655	0.77278
CYB5R3	98.0102	-0.211681	0.200056	-1.05811	0.290006	0.825701
CYBA	415.428	0.100789	0.185184	0.544263	0.586261	0.942521
CYC1	136.597	-0.0690853	0.155498	-0.444283	0.656838	0.953295
CYCS	161.51	-0.341687	0.269215	-1.2692	0.20437	0.753995
CYFIP1	41.687	0.499682	0.183714	2.71989	0.00653034	0.215728
CYHR1	60.2847	-0.196214	0.166526	-1.17827	0.238687	0.793628
CYP1B1	24.5145	0.552761	0.625149	0.884207	0.376584	0.878784
CYP20A1	22.662	0.0926561	0.264202	0.350702	0.725812	0.960755
CYP27A1	24.4139	0.65465	0.480323	1.36293	0.172903	0.718862
CYP2W1	70.9728	-0.39636	0.580197	-0.683147	0.494514	0.917815
CYP3A5	47.4143	-0.598102	0.601596	-0.994192	0.320129	0.845918
CYP4B1	59.3359	-0.352684	0.565184	-0.624017	0.532616	0.927954
CYP4F12	41.7937	0.0558483	0.311828	0.1791	0.857859	0.985751
CYP51A1	156.953	0.35678	0.23993	1.48702	0.13701	0.660018
CYSTM1	118.849	-0.461366	0.423684	-1.08894	0.276182	0.817502
CYTH1	35.0859	0.275876	0.224761	1.22742	0.219664	0.77278
CYTH2	48.9301	0.235369	0.12939	1.81906	0.0689022	0.546998
CZIB	39.1186	-0.22606	0.181741	-1.24386	0.213552	0.765524
D2HGDH	32.9215	-0.474258	0.210675	-2.25114	0.0243767	0.378664
DAAM1	90.2309	0.16145	0.195947	0.823949	0.409968	0.893628
DAD1	265.798	0.120965	0.106656	1.13416	0.256726	0.802448
DAG1	32.9969	-0.189212	0.210382	-0.899372	0.368454	0.876014
DALRD3	31.5289	-0.187056	0.21773	-0.859117	0.390276	0.887209
DANCR	151.723	-0.107162	0.182587	-0.586913	0.557262	0.93517
DAP	75.2195	-0.0289469	0.179459	-0.161301	0.871856	0.98693
DAP3	45.6909	-0.249425	0.150205	-1.66056	0.0968012	0.602468
DAPK1	129.561	-0.123292	0.168393	-0.732172	0.464064	0.90862
DAPK3	26.9068	0.100724	0.187554	0.537042	0.591239	0.943121
DAPP1	58.3802	-0.110111	0.202551	-0.543624	0.5867	0.942627
DARS	93.8312	-0.0339042	0.132735	-0.255428	0.798393	0.974989
DAXX	28.8464	-0.0520463	0.185741	-0.280208	0.779318	0.970606
DAZAP1	77.8316	-0.105658	0.134196	-0.787342	0.431082	0.898677
DAZAP2	186.427	0.0427726	0.132204	0.323535	0.74629	0.965148
DBI	365.349	0.303932	0.161861	1.87774	0.0604173	0.517027
DBNDD2	78.5063	-0.361485	0.20775	-1.74	0.0818583	0.576879
DBNL	51.222	-0.003199	0.22859	-0.0139945	0.988834	0.997752
DCAF10	32.203	0.0280255	0.183447	0.152772	0.878578	0.987939
DCAF11	42.0682	-0.0367981	0.17985	-0.204604	0.837881	0.979636
DCAF12	28.9552	-0.186911	0.158992	-1.1756	0.239755	0.794547
DCAF13	41.5987	-0.212287	0.152672	-1.39048	0.164383	0.70683
DCAF16	25.4635	-0.160293	0.158036	-1.01428	0.310447	0.842797
DCAF5	49.2069	0.103271	0.171416	0.602459	0.546868	0.93362
DCAF6	32.3452	0.0679628	0.110753	0.613642	0.539452	0.931966
DCAF7	68.3215	0.0360758	0.172948	0.208593	0.834766	0.979636
DCAF8	36.8762	0.00108081	0.16669	0.00648396	0.994827	0.999306
DCAKD	33.5691	-0.155772	0.131727	-1.18254	0.236991	0.79245
DCDC2	46.4806	0.269301	0.345218	0.780089	0.435338	0.898689
DCLK2	23.2233	0.651725	0.329397	1.97854	0.0478679	0.480777
DCN	38.3575	-0.747609	1.08305	-0.69028	0.490018	0.916107
DCP1A	28.0788	0.435242	0.20946	2.07792	0.0377165	0.446315
DCP2	39.7245	0.13671	0.176906	0.772784	0.43965	0.898689
DCPS	36.4689	-0.0025782	0.188764	-0.0136586	0.989102	0.997752
DCTD	31.9191	-0.0425159	0.194991	-0.21804	0.827398	0.978301
DCTN1	39.0108	-0.180358	0.231242	-0.779953	0.435419	0.898689
DCTN2	68.978	0.00749124	0.16787	0.0446252	0.964406	0.997647
DCTN3	93.0503	0.145126	0.146547	0.990304	0.322026	0.84687
DCTN4	47.7483	-0.143915	0.109831	-1.31034	0.190081	0.734846
DCTN6	27.294	0.0492035	0.203551	0.241726	0.808993	0.975766
DCTPP1	52.7857	0.0297827	0.15135	0.196779	0.844	0.980501
DCUN1D1	24.409	-0.0360793	0.137115	-0.263133	0.792448	0.972416
DCUN1D5	34.4413	-0.0840855	0.164619	-0.510787	0.6095	0.946066
DCXR	166.514	0.416452	0.172618	2.41256	0.0158408	0.317925
DDA1	41.5172	0.100175	0.15667	0.6394	0.522563	0.925514
DDAH1	31.1382	0.0566316	0.165477	0.342233	0.732175	0.960755
DDAH2	105.545	-0.0237088	0.197516	-0.120035	0.904455	0.990879
DDB1	63.6114	0.114444	0.207655	0.551126	0.581547	0.941442
DDI2	39.6088	-0.30737	0.142767	-2.15295	0.0313226	0.42831
DDIT3	79.3605	0.157528	0.438446	0.359286	0.719381	0.960755
DDIT4	256.316	-1.08158	0.590844	-1.83056	0.0671659	0.540211
DDOST	165.435	0.0351721	0.188484	0.186606	0.85197	0.983055
DDR1	70.6679	-0.339236	0.221998	-1.5281	0.126488	0.644546
DDRGK1	75.1854	-0.340959	0.131839	-2.58618	0.00970473	0.265411
DDT	166.543	-0.117312	0.215308	-0.544859	0.585851	0.942521
DDX1	41.5081	-0.102242	0.171912	-0.594737	0.552019	0.934495
DDX17	294.869	-0.0152637	0.109523	-0.139365	0.889161	0.989656
DDX18	89.2347	0.0272792	0.0820226	0.332582	0.73945	0.962651
DDX21	95.0361	-0.0871715	0.213185	-0.4089	0.682613	0.954666
DDX23	27.5483	0.0811738	0.204008	0.397896	0.690707	0.956195
DDX24	104.726	0.139126	0.147903	0.940656	0.346881	0.86069
DDX27	36.5084	-0.112888	0.11073	-1.01949	0.30797	0.840216
DDX39A	31.8294	0.0385535	0.251777	0.153125	0.878299	0.987939
DDX39B	157.686	0.0583174	0.127683	0.456736	0.647861	0.952927
DDX3X	117.042	-0.791391	0.228799	-3.45889	0.0005424	0.0795285
DDX41	24.7414	0.0508812	0.172246	0.295399	0.767689	0.966778
DDX42	74.948	-0.0033589	0.115124	-0.0291761	0.976724	0.997647
DDX46	96.5473	0.00670111	0.123798	0.0541293	0.956832	0.997189
DDX49	29.3463	-0.0612502	0.175795	-0.348418	0.727527	0.960755
DDX5	430.22	-0.102308	0.168318	-0.60783	0.543301	0.931966
DDX50	35.6062	-0.0157765	0.119691	-0.13181	0.895135	0.989656
DDX52	32.3941	0.0188963	0.166687	0.113364	0.909742	0.991931
DDX54	26.5954	-0.0943319	0.202067	-0.466834	0.640618	0.950573
DDX56	34.8334	0.0236178	0.181476	0.130143	0.896454	0.989656
DDX6	90.7549	-0.15011	0.129922	-1.15539	0.247932	0.798203
DEAF1	24.7524	-0.286595	0.169587	-1.68996	0.091036	0.598519
DECR1	107.961	0.0425838	0.157561	0.270268	0.786954	0.971567
DEDD2	35.1198	-0.0007545	0.169111	-0.0044616	0.99644	0.999477
DEFB1	188.968	0.24082	0.42651	0.564629	0.572326	0.939125
DEGS2	60.5187	-0.453668	0.268067	-1.69237	0.0905753	0.597566
DEK	143.354	0.018987	0.0841935	0.225517	0.821577	0.978301
DELE1	31.5185	-0.175373	0.163536	-1.07238	0.283549	0.82399
DENND10	23.0304	-0.0658009	0.197218	-0.333645	0.738647	0.962582
DENND1B	48.3273	0.38583	0.233721	1.65081	0.0987768	0.603226
DENND2C	36.6116	0.814247	0.663659	1.2269	0.219858	0.77278
DENND2D	43.0862	-0.280943	0.224385	-1.25206	0.210549	0.764715
DENND4C	66.3262	0.102209	0.23274	0.439156	0.660549	0.953295
DENND5A	29.2007	-0.13054	0.295959	-0.441075	0.659159	0.953295
DENR	87.161	0.00108348	0.123849	0.0087484	0.99302	0.999306
DEPP1	35.2765	-0.676119	0.476818	-1.41798	0.156196	0.691332
DEPTOR	51.6391	-0.318558	0.428401	-0.743599	0.457119	0.906293
DERA	46.9223	0.363611	0.144151	2.52244	0.0116545	0.284859
DERL1	29.1682	-0.348392	0.165334	-2.1072	0.0351001	0.444485
DERL2	45.1071	0.050022	0.182411	0.274227	0.78391	0.971456
DESI2	28.5646	-0.219431	0.219649	-0.999009	0.31779	0.843949
DFFA	32.7712	-0.246199	0.159052	-1.54791	0.121643	0.639302
DGAT1	37.6947	-0.0147696	0.178117	-0.0829206	0.933915	0.997088
DGCR2	29.6623	-0.0225624	0.192981	-0.116915	0.906927	0.991572
DGCR6L	51.1559	0.0976394	0.114761	0.850809	0.394875	0.889066
DGLUCY	30.5459	-0.304753	0.133582	-2.2814	0.0225249	0.372429
DGUOK	101.51	0.0764706	0.137027	0.558069	0.576797	0.940882
DHCR24	39.3469	0.615967	0.305785	2.01438	0.0439701	0.479348
DHCR7	23.0168	-0.0113921	0.171132	-0.0665688	0.946925	0.997189
DHPS	55.9783	-0.0891216	0.129512	-0.688133	0.491369	0.916107
DHRS1	39.4661	-0.0147815	0.182714	-0.0808997	0.935522	0.997088
DHRS2	859.31	-0.826841	0.436101	-1.89599	0.057962	0.512739
DHRS3	143.8	-0.071903	0.198616	-0.362019	0.717338	0.960755
DHRS4	74.1473	-0.0659246	0.198639	-0.331882	0.739978	0.962651
DHRS4-AS1	24.3012	-0.0631112	0.235731	-0.267726	0.78891	0.971567
DHRS7	82.3051	-0.0906615	0.231991	-0.390798	0.695946	0.957262
DHRS7B	27.0345	0.0285199	0.1799	0.158532	0.874038	0.987308
DHX15	76.8732	0.175214	0.173231	1.01145	0.311802	0.843619
DHX29	64.7498	-0.0885179	0.103939	-0.851629	0.39442	0.888454
DHX30	45.7043	0.0782672	0.156146	0.501246	0.616198	0.946955
DHX32	25.5282	0.0660328	0.213616	0.309118	0.757231	0.966778
DHX36	75.0786	0.224387	0.151271	1.48335	0.137983	0.660977
DHX40	26.3221	-0.0034884	0.198044	-0.0176145	0.985946	0.997647
DHX9	57.3289	0.436929	0.173443	2.51915	0.011764	0.284859
DIAPH2	28.101	1.03505	0.351389	2.9456	0.00322334	0.15374
DICER1	73.8334	0.194264	0.102851	1.88879	0.0589203	0.513931
DIDO1	36.7971	0.167572	0.138454	1.2103	0.226162	0.779951
DIMT1	37.179	-0.0325966	0.207425	-0.157149	0.875128	0.987423
DIP2A	26.0738	-0.250664	0.199915	-1.25386	0.209894	0.763691
DIP2B	28.5304	0.517476	0.296999	1.74235	0.0814469	0.576022
DIP2C	26.012	0.572819	0.271025	2.11353	0.0345558	0.444485
DIPK2A	31.068	0.00429916	0.198716	0.0216348	0.982739	0.997647
DIS3	29.6325	-0.157124	0.237429	-0.661775	0.508115	0.924289
DIS3L2	22.8291	0.193787	0.110021	1.76137	0.0781765	0.574023
DKC1	30.072	0.0301187	0.121608	0.24767	0.80439	0.975071
DLD	39.0216	-0.0956158	0.130121	-0.734823	0.462447	0.908139
DLG1	53.0941	0.276658	0.175654	1.57502	0.115252	0.62924
DLG3	31.5158	-0.108686	0.239763	-0.453306	0.650329	0.953295
DLGAP4	36.3906	-0.0089077	0.159945	-0.055692	0.955587	0.997189
DLK1	63.5331	-1.19719	0.754468	-1.5868	0.112558	0.624852
DLST	26.2101	0.251605	0.201485	1.24876	0.211755	0.765524
DMAC1	111.818	-0.0475339	0.0752248	-0.631891	0.527458	0.925514
DMAC2L	32.7463	0.193871	0.202361	0.958044	0.33804	0.858324
DMAP1	26.5819	-0.255118	0.228284	-1.11755	0.263761	0.807261
DMKN	143.679	-0.198717	0.252027	-0.788474	0.430419	0.898677
DMTF1	27.3257	-0.0109953	0.232746	-0.0472418	0.962321	0.997644
DMXL1	36.4347	0.0960598	0.21374	0.449423	0.653126	0.953295
DNAAF2	37.9672	-0.0514435	0.205822	-0.249942	0.802632	0.975071
DNAJA1	257.003	0.0861324	0.249599	0.345083	0.730032	0.960755
DNAJA2	70.6603	-0.0150112	0.142007	-0.105708	0.915814	0.994168
DNAJA4	83.5976	-0.363704	0.188085	-1.93372	0.0531478	0.492795
DNAJB1	551.708	0.174828	0.371625	0.470443	0.638039	0.950573
DNAJB11	50.8284	0.122588	0.175755	0.697494	0.485494	0.916107
DNAJB12	32.3998	0.0381973	0.191845	0.199105	0.84218	0.979636
DNAJB14	47.5491	0.0187485	0.174334	0.107544	0.914358	0.994141
DNAJB2	29.1325	0.0460277	0.227345	0.202458	0.839559	0.979636
DNAJB4	47.0635	0.527576	0.316281	1.66806	0.0953037	0.601373
DNAJB6	100.545	0.189214	0.188011	1.0064	0.314224	0.843853
DNAJB9	31.283	-0.22297	0.363061	-0.614141	0.539122	0.931966
DNAJC1	60.2871	0.399016	0.189971	2.10041	0.0356931	0.444485
DNAJC10	23.0617	0.124063	0.168176	0.737698	0.460698	0.907094
DNAJC13	31.4554	-0.175932	0.172016	-1.02276	0.30642	0.839944
DNAJC15	37.2432	0.424133	0.324858	1.3056	0.19169	0.735467
DNAJC17	39.0399	0.0137038	0.286822	0.0477779	0.961893	0.997644
DNAJC19	82.9451	0.0350056	0.13416	0.260925	0.79415	0.97274
DNAJC2	59.9693	0.0250892	0.146478	0.171283	0.864001	0.985751
DNAJC21	79.2722	-0.0320833	0.15814	-0.202879	0.83923	0.979636
DNAJC25	23.8709	-0.126382	0.245893	-0.51397	0.607273	0.945659
DNAJC3	76.1882	0.053432	0.219358	0.243584	0.807553	0.975071
DNAJC30	20.8291	-0.0073019	0.21701	-0.0336477	0.973158	0.997647
DNAJC4	70.1892	-0.184605	0.115257	-1.60167	0.109228	0.618439
DNAJC7	60.77	-0.233976	0.135242	-1.73005	0.0836213	0.581438
DNAJC8	79.5185	0.0428666	0.0884903	0.484421	0.628087	0.949238
DNAJC9	29.1133	0.114657	0.217979	0.526001	0.598888	0.943121
DNAL4	27.678	-0.26048	0.24332	-1.07053	0.284382	0.824389
DNASE2	26.1227	0.111111	0.214742	0.517415	0.604867	0.945659
DNM1L	45.2459	-0.0764214	0.19612	-0.389667	0.696783	0.957414
DNM2	125.738	0.339578	0.227455	1.49294	0.135452	0.659077
DNMBP	29.123	0.164348	0.205018	0.801626	0.422769	0.896404
DNMT1	24.5454	0.263013	0.267617	0.982795	0.325708	0.848562
DNMT3A	32.9939	0.437091	0.294699	1.48318	0.138027	0.660977
DNPEP	43.3289	-0.0466645	0.113196	-0.412245	0.68016	0.95367
DNPH1	81.698	-0.0267588	0.165611	-0.161577	0.871639	0.98693
DNTTIP1	28.8357	0.00089696	0.165033	0.005435	0.995664	0.999351
DNTTIP2	68.3384	-0.275562	0.161327	-1.7081	0.0876185	0.58841
DOCK3	27.7277	0.84177	0.427486	1.96912	0.0489397	0.480777
DOCK5	28.1007	0.620859	0.272703	2.27668	0.0228052	0.373528
DOCK7	30.6432	0.165684	0.206473	0.802448	0.422294	0.896404
DOCK8	23.0281	0.209477	0.49689	0.421577	0.673334	0.953295
DOP1B	26.9267	-0.22798	0.314484	-0.724934	0.468493	0.91047
DPAGT1	22.7389	-0.130498	0.21242	-0.614341	0.53899	0.931966
DPCD	33.8527	-0.0785372	0.212966	-0.368778	0.712293	0.960755
DPF2	34.424	0.1636	0.17643	0.927281	0.353781	0.86567
DPH1	23.0185	-0.534643	0.188572	-2.83522	0.00457938	0.184475
DPH3	29.368	-0.028739	0.215188	-0.133553	0.893756	0.989656
DPH6	28.9794	0.577708	0.193353	2.98784	0.00280954	0.148205
DPM1	31.8223	0.322772	0.115993	2.78268	0.00539115	0.194028
DPM2	49.5131	0.0413992	0.176098	0.235092	0.814137	0.976354
DPM3	135.236	-0.0241618	0.14308	-0.168869	0.8659	0.985751
DPP7	73.0797	-0.393237	0.200455	-1.96173	0.0497944	0.481284
DPY30	91.0433	-0.0387297	0.141769	-0.27319	0.784707	0.971567
DPYD	28.7967	0.368975	0.334519	1.103	0.270027	0.815139
DPYSL3	27.145	0.74959	0.379384	1.97581	0.0481768	0.480777
DR1	35.8151	-0.19947	0.154006	-1.29521	0.195248	0.740031
DRAM2	29.2508	-0.504105	0.181202	-2.78201	0.00540231	0.194028
DRAP1	111.59	0.0358707	0.150186	0.238842	0.811228	0.976268
DRG1	47.4929	-0.0681412	0.124192	-0.548675	0.583229	0.941595
DRG2	25.1677	0.159291	0.178952	0.890132	0.373395	0.877896
DSC2	36.2475	0.121178	0.291816	0.415254	0.677956	0.953295
DSG2	140.654	-0.196365	0.126009	-1.55835	0.119151	0.638068
DSP	352.42	-0.004208	0.22435	-0.0187565	0.985035	0.997647
DST	211.185	-0.430387	0.283433	-1.51848	0.128894	0.652693
DSTN	550.46	-0.003936	0.0920785	-0.0427466	0.965903	0.997647
DTNB	36.7961	0.441474	0.25624	1.72289	0.0849085	0.585663
DTWD1	40.43	0.160238	0.163388	0.980721	0.326731	0.848562
DTX2	42.1936	-0.129249	0.220248	-0.586835	0.557315	0.93517
DTX4	47.29	-0.83516	0.29769	-2.80547	0.00502434	0.190782
DTYMK	20.5314	0.103165	0.271265	0.380312	0.703714	0.960224
DUS1L	57.7081	-0.123943	0.200295	-0.618799	0.536049	0.929984
DUSP1	1022.55	-0.320909	0.267927	-1.19775	0.231015	0.785763
DUSP11	36.7237	-0.207487	0.15051	-1.37856	0.168031	0.709515
DUSP16	62.6476	0.303326	0.173381	1.74948	0.0802089	0.574076
DUSP2	105.736	-0.91633	0.437675	-2.09363	0.0362931	0.446315
DUSP23	91.841	0.0658244	0.190197	0.346085	0.729279	0.960755
DUSP4	196.022	-0.544624	0.318633	-1.70925	0.0874049	0.58841
DUSP5	348.909	-0.715603	0.629933	-1.136	0.255957	0.802077
DUSP8	36.7617	0.176372	0.420007	0.419926	0.67454	0.953295
DUT	178.878	0.039737	0.0933553	0.425653	0.670361	0.953295
DVL3	35.1557	-0.131743	0.16402	-0.803216	0.42185	0.896404
DYM	32.7001	0.169771	0.25845	0.656882	0.511257	0.924511
DYNC1H1	100.69	-0.0698195	0.156024	-0.447491	0.654521	0.953295
DYNC1I2	67.7065	0.0094561	0.157591	0.060004	0.952152	0.997189
DYNC1LI2	85.4011	-0.0439491	0.0970965	-0.452634	0.650813	0.953295
DYNC2LI1	28.2039	0.198103	0.176833	1.12028	0.262594	0.806723
DYNLL1	518.275	0.0587111	0.123252	0.47635	0.633825	0.949238
DYNLL2	49.5263	-0.145168	0.186147	-0.779858	0.435474	0.898689
DYNLT1	245.001	0.134057	0.162364	0.825655	0.409	0.893628
DYNLT3	39.8461	-0.318473	0.226814	-1.40411	0.160285	0.699063
DYRK1A	43.1355	0.566126	0.272371	2.07851	0.0376619	0.446315
DYRK2	47.4664	0.0325304	0.198785	0.163646	0.870009	0.986124
DYRK4	26.0884	-0.147326	0.166157	-0.886669	0.375257	0.878745
E2F4	28.8968	-0.214981	0.229963	-0.934851	0.349865	0.860873
E4F1	22.0145	-0.162634	0.205167	-0.79269	0.427958	0.898677
EAPP	83.4561	0.161358	0.0997692	1.61731	0.105812	0.61341
EBAG9	52.0079	-0.0098438	0.118749	-0.0828962	0.933934	0.997088
EBLN3P	54.7945	-0.230307	0.129719	-1.77543	0.0758276	0.567945
EBNA1BP2	47.6262	0.0129297	0.154979	0.0834288	0.933511	0.997088
EBP	33.0354	-0.328562	0.281267	-1.16815	0.242748	0.79739
EBPL	102.727	0.285386	0.123012	2.31998	0.0203417	0.358809
ECD	29.2837	0.586484	0.243206	2.41147	0.0158883	0.317925
ECE1	36.2122	0.0663865	0.249181	0.266419	0.789916	0.971567
ECH1	144.47	-0.153994	0.139941	-1.10042	0.271148	0.815319
ECHDC1	73.3463	-0.248689	0.0994495	-2.50066	0.0123962	0.287573
ECHDC2	82.0419	-0.0208055	0.13741	-0.151412	0.879651	0.988405
ECHS1	220.326	-0.0709115	0.18963	-0.373947	0.708443	0.960755
ECI1	94.3277	-0.216525	0.135154	-1.60206	0.109142	0.618439
ECPAS	45.3853	0.462648	0.141114	3.27854	0.00104347	0.0987487
ECSIT	30.3508	-0.132897	0.184195	-0.721501	0.470602	0.912431
EDARADD	38.061	0.469925	0.138027	3.40457	0.00066267	0.0840605
EDEM3	22.2422	-0.506808	0.194748	-2.60237	0.00925809	0.258538
EDF1	455.364	-0.0264882	0.115492	-0.22935	0.818597	0.976374
EDN1	108.145	0.312994	0.484126	0.646514	0.517947	0.925514
EEA1	96.003	0.010672	0.113736	0.0938316	0.925243	0.995449
EEF1A1	10115.3	-0.131993	0.120649	-1.09402	0.273947	0.815319
EEF1AKMT2	30.7913	0.0773823	0.0924065	0.837412	0.402361	0.890634
EEF1B2	764.068	-0.210562	0.140082	-1.50313	0.132806	0.655997
EEF1D	552.79	-0.224866	0.097268	-2.31182	0.0207875	0.363447
EEF1E1	43.6067	0.0362545	0.170502	0.212634	0.831612	0.979636
EEF1G	1105.3	-0.226502	0.137157	-1.65141	0.0986559	0.603226
EEF2	849.748	-0.238933	0.192327	-1.24232	0.214117	0.765524
EEF2K	37.6184	0.35411	0.206465	1.71511	0.0863258	0.588042
EFCAB14	89.498	-0.508638	0.207329	-2.45329	0.0141557	0.305488
EFEMP2	49.3207	0.318129	0.360212	0.883171	0.377144	0.879221
EFHC1	32.9852	-0.0582416	0.203831	-0.285735	0.775081	0.969645
EFHD2	121.401	-0.68361	0.303169	-2.25488	0.0241407	0.376772
EFNA1	186.586	-0.135768	0.175442	-0.773863	0.439012	0.898689
EFNB2	185.798	0.119228	0.260285	0.458067	0.646904	0.952927
EFR3A	28.5254	0.107497	0.181984	0.590692	0.554727	0.93474
EFTUD2	26.4102	0.089846	0.177018	0.507552	0.611768	0.946718
EGFR	51.5725	0.19296	0.20831	0.926314	0.354283	0.86567
EGLN1	35.587	-0.363739	0.248714	-1.46248	0.14361	0.670569
EGLN2	38.8743	0.0970076	0.180333	0.537936	0.590621	0.94278
EGLN3	157.856	-0.260884	0.46355	-0.562796	0.573574	0.939125
EGR1	1110.05	-0.457121	0.289022	-1.58161	0.113738	0.626139
EHD2	29.3038	-0.232387	0.299405	-0.776162	0.437653	0.898689
EHD4	90.516	-0.283029	0.152392	-1.85724	0.063277	0.528372
EHF	299.732	0.176789	0.142419	1.24132	0.214486	0.765524
EHMT1	59.2822	0.235546	0.115799	2.03409	0.0419421	0.472701
EHMT2	32.6124	0.198634	0.172989	1.14825	0.250867	0.798203
EI24	68.1593	-0.0698584	0.213282	-0.327541	0.743259	0.964323
EID1	208.633	-0.004417	0.104128	-0.0424192	0.966164	0.997647
EIF1	1677.96	-0.0906911	0.143576	-0.631658	0.52761	0.925514
EIF1AX	174.49	-0.256352	0.0857779	-2.98856	0.00280296	0.148205
EIF1B	145.706	0.195725	0.157427	1.24328	0.213766	0.765524
EIF2A	86.8749	-0.255583	0.16428	-1.55578	0.11976	0.638851
EIF2AK1	66.8261	-0.0915957	0.115657	-0.791963	0.428382	0.898677
EIF2AK2	40.8049	0.0561804	0.159646	0.351905	0.724909	0.960755
EIF2AK3	30.843	0.417035	0.26583	1.5688	0.116694	0.632892
EIF2AK4	39.793	0.419906	0.149772	2.80363	0.00505312	0.190782
EIF2B1	31.9975	-0.0619236	0.195868	-0.316149	0.751889	0.965153
EIF2B5	31.766	-0.190951	0.182151	-1.04831	0.294496	0.829316
EIF2D	38.1918	-0.154173	0.195352	-0.789208	0.42999	0.898677
EIF2S1	45.1941	-0.113458	0.137043	-0.8279	0.407727	0.893628
EIF2S2	138.755	-0.1254	0.158881	-0.789266	0.429957	0.898677
EIF2S3	122.878	-0.386115	0.123478	-3.12699	0.00176609	0.123876
EIF3A	155.834	0.0057586	0.112637	0.0511254	0.959226	0.997189
EIF3B	72.0351	-0.0745705	0.155667	-0.479038	0.631911	0.949238
EIF3D	172.02	-0.219203	0.139078	-1.57612	0.114998	0.62924
EIF3E	351.46	-0.106419	0.161996	-0.65692	0.511233	0.924511
EIF3F	329.686	-0.152824	0.129675	-1.17851	0.238592	0.793628
EIF3G	168.946	-0.161427	0.0814706	-1.98141	0.0475453	0.480777
EIF3H	329.61	-0.192095	0.115367	-1.66508	0.0958965	0.601373
EIF3I	134.15	-0.0741478	0.113617	-0.652609	0.514008	0.925514
EIF3J	53.3256	0.0550654	0.178838	0.307907	0.758153	0.966778
EIF3J-DT	28.5447	0.00087932	0.206126	0.00426595	0.996596	0.999477
EIF3K	337.786	-0.192361	0.0991722	-1.93966	0.0524205	0.487568
EIF3L	254.681	-0.155406	0.179597	-0.865302	0.386873	0.886107
EIF3M	167.503	-0.133539	0.110098	-1.21291	0.225165	0.779951
EIF4A1	465.49	-0.228925	0.158517	-1.44416	0.148693	0.675694
EIF4A2	276.451	-0.177803	0.112566	-1.57955	0.114211	0.628158
EIF4A3	183.011	-0.253801	0.225342	-1.12629	0.260041	0.802565
EIF4B	176.038	-0.449063	0.0934755	-4.80408	1.55467e-06	0.00115862
EIF4E	63.7693	0.149988	0.12539	1.19617	0.231631	0.786024
EIF4E2	85.9386	0.0291069	0.0942031	0.30898	0.757337	0.966778
EIF4EBP1	50.9639	-0.12457	0.269677	-0.461924	0.644136	0.952527
EIF4EBP2	61.6367	-0.422656	0.164487	-2.56954	0.0101833	0.269124
EIF4EBP3	31.8394	0.124834	0.223969	0.557371	0.577274	0.940882
EIF4G1	105.958	-0.0485589	0.164519	-0.295156	0.767874	0.966778
EIF4G2	273.045	-0.152295	0.100728	-1.51194	0.130548	0.654581
EIF4G3	37.8627	0.0208542	0.208849	0.0998532	0.920461	0.995066
EIF4H	121.306	-0.174984	0.103263	-1.69456	0.0901597	0.596614
EIF5	224.423	0.148963	0.107378	1.38728	0.165356	0.70683
EIF5A	228.079	-0.154875	0.142554	-1.08643	0.277288	0.817809
EIF5B	111.221	-0.188324	0.138971	-1.35513	0.175376	0.719487
EIF6	186.177	0.00885593	0.108488	0.0816308	0.93494	0.997088
ELAVL1	61.3062	0.11714	0.154687	0.757276	0.448884	0.904561
ELF1	118.103	0.316909	0.196963	1.60897	0.107622	0.614262
ELF2	81.805	0.18341	0.152011	1.20656	0.227602	0.780493
ELF3	2596.87	-0.0722566	0.13658	-0.529044	0.596775	0.943121
ELF3-AS1	32.1159	0.0533258	0.193296	0.275876	0.782644	0.970895
ELF5	58.2274	-0.137174	0.196655	-0.697534	0.485469	0.916107
ELL2	43.0372	0.494467	0.30303	1.63175	0.102733	0.608644
ELMO3	25.525	0.103453	0.259851	0.398124	0.690539	0.956195
ELMSAN1	44.5215	-0.13731	0.238597	-0.575492	0.564959	0.938448
ELOA	31.5862	0.0659227	0.209916	0.314043	0.753488	0.965153
ELOB	428.805	0.155532	0.128283	1.21242	0.225351	0.779951
ELOC	124.342	0.0413828	0.138789	0.298171	0.765573	0.966778
ELOF1	32.3404	-0.127486	0.14948	-0.85286	0.393737	0.888364
ELOVL1	88.1409	0.0591873	0.201643	0.293525	0.769121	0.966793
ELOVL6	23.2117	-0.368497	0.258679	-1.42454	0.154292	0.687509
ELP2	39.3039	-0.345415	0.209469	-1.649	0.0991471	0.603226
ELP4	25.6517	0.473866	0.284298	1.66679	0.0955552	0.601373
ELP5	51.3226	-0.178628	0.232391	-0.768652	0.4421	0.901436
ELP6	19.4572	0.472676	0.256352	1.84385	0.0652045	0.534487
EMC10	68.9406	-0.110768	0.19148	-0.578481	0.562939	0.938023
EMC2	47.8718	-0.18443	0.157775	-1.16894	0.242427	0.796909
EMC3	62.0539	-0.065345	0.20488	-0.318942	0.74977	0.965153
EMC4	112.377	0.0446494	0.100692	0.443428	0.657457	0.953295
EMC6	83.2551	0.185268	0.0784935	2.3603	0.0182602	0.338783
EMC7	50.7759	0.00830529	0.113448	0.0732076	0.941641	0.997189
EMC8	27.803	0.0152286	0.162435	0.0937521	0.925306	0.995449
EMD	98.787	0.0363779	0.159676	0.227824	0.819783	0.976728
EMG1	45.8958	-0.0992457	0.125442	-0.791166	0.428847	0.898677
EMID1	43.2871	0.225746	0.438531	0.514777	0.606709	0.945659
EML1	27.9061	0.456046	0.558427	0.816661	0.414122	0.893628
EML2	29.1828	-0.608962	0.236477	-2.57515	0.0100198	0.268531
EML3	59.0393	0.199084	0.316786	0.628451	0.529709	0.925514
EML4	58.5712	-0.264389	0.37616	-0.702862	0.482142	0.916039
EMP1	275.956	0.0313386	0.577282	0.0542865	0.956707	0.997189
EMP2	214.666	-0.613788	0.41038	-1.49566	0.134743	0.659077
ENAH	57.8774	-0.080602	0.228907	-0.352117	0.72475	0.960755
ENC1	59.2484	-0.2572	0.254923	-1.00893	0.313006	0.843853
ENDOD1	22.0435	-0.423287	0.29235	-1.44788	0.147651	0.674709
ENDOG	23.7054	-0.0562581	0.28298	-0.198806	0.842415	0.979636
ENO1	252.315	-0.339637	0.295769	-1.14832	0.250836	0.798203
ENOPH1	31.8274	-0.0698156	0.156516	-0.44606	0.655554	0.953295
ENOSF1	59.0604	0.0941728	0.208578	0.451499	0.65163	0.953295
ENSA	131.429	-0.0587363	0.119899	-0.489882	0.624217	0.948174
ENY2	158.625	0.119631	0.0961913	1.24368	0.213618	0.765524
EP300	53.2685	-0.0265377	0.173897	-0.152605	0.878709	0.987939
EP400	29.6498	0.131443	0.159339	0.824932	0.40941	0.893628
EPAS1	61.5742	0.123566	0.171207	0.721737	0.470456	0.912431
EPB41	49.5254	-0.223797	0.194255	-1.15208	0.24929	0.798203
EPB41L1	61.549	-0.060922	0.171837	-0.354534	0.722939	0.960755
EPB41L3	22.6636	0.393519	0.243737	1.61453	0.106413	0.61341
EPB41L4A-AS1	97.1798	-0.104431	0.215544	-0.484501	0.62803	0.949238
EPB41L5	32.9288	0.576599	0.251464	2.29297	0.0218497	0.370624
EPC1	89.1064	0.374548	0.125805	2.97721	0.0029088	0.149678
EPC2	29.6744	0.243027	0.160212	1.51691	0.129289	0.653537
EPCAM	271.672	-0.179827	0.106121	-1.69454	0.0901625	0.596614
EPHA2	127.266	-0.310618	0.400994	-0.77462	0.438564	0.898689
EPHA4	22.7397	-0.075709	0.34421	-0.21995	0.82591	0.978301
EPHX1	108.162	-0.0542624	0.274091	-0.197972	0.843067	0.979798
EPM2AIP1	36.0703	0.222419	0.218607	1.01744	0.308944	0.841447
EPN1	49.7747	-0.178942	0.159966	-1.11863	0.2633	0.807092
EPN2	69.9535	0.343541	0.171313	2.00533	0.0449274	0.480777
EPN3	41.9884	-0.278461	0.247848	-1.12352	0.261217	0.804431
EPRS	65.4211	0.089229	0.135276	0.65961	0.509504	0.92437
EPS15	34.9776	0.51016	0.204839	2.49054	0.0127548	0.292476
EPS8	59.5094	-0.34554	0.263591	-1.3109	0.189892	0.734678
EPS8L1	49.4647	0.378488	0.156862	2.41288	0.0158272	0.317925
EPS8L2	111.148	0.159365	0.183033	0.870689	0.383924	0.884385
ERAL1	33.1208	-0.07953	0.220344	-0.360936	0.718147	0.960755
ERBB2	140.249	-0.175907	0.24398	-0.72099	0.470916	0.912744
ERBB3	109.555	-0.182519	0.172082	-1.06065	0.288847	0.825701
ERBIN	45.2974	0.296152	0.244683	1.21035	0.226145	0.779951
ERC1	56.9915	0.478133	0.242825	1.96905	0.0489475	0.480777
ERCC1	56.438	-0.0230663	0.123133	-0.187329	0.851403	0.983055
ERCC5	39.9119	-0.108125	0.179541	-0.602231	0.547021	0.93362
ERCC6L2	24.7007	0.0262857	0.175103	0.150116	0.880673	0.988509
ERF	33.1304	-0.209402	0.352935	-0.593316	0.55297	0.934495
ERG28	86.5515	-0.126444	0.245653	-0.514725	0.606745	0.945659
ERGIC1	32.2808	-0.302455	0.409234	-0.739076	0.459861	0.906293
ERGIC2	61.1514	-0.162784	0.0769455	-2.11557	0.0343811	0.444485
ERGIC3	225.163	-0.0826548	0.160371	-0.515398	0.606275	0.945659
ERH	250.635	0.171924	0.116001	1.48209	0.138315	0.661418
ERI3	51.2394	0.273684	0.182874	1.49657	0.134505	0.659077
ERICH1	54.0736	0.131349	0.149805	0.8768	0.380595	0.881045
ERLEC1	68.0804	-0.118569	0.13542	-0.87557	0.381264	0.881045
ERLIN1	41.2622	-0.418334	0.190562	-2.19526	0.0281449	0.405786
ERLIN2	32.6783	-0.208662	0.164331	-1.26977	0.204167	0.753712
ERMP1	45.7581	-0.411107	0.212956	-1.93048	0.0535474	0.493375
ERN1	38.968	-0.250238	0.26183	-0.955726	0.339211	0.859548
ERN2	18.6389	-0.0740954	0.747035	-0.0991861	0.920991	0.995189
ERO1A	65.7546	-0.112128	0.327975	-0.341881	0.73244	0.960755
ERP27	245.053	-0.0909961	0.324738	-0.280214	0.779314	0.970606
ERP29	185.649	-0.019541	0.118569	-0.164807	0.869096	0.986124
ERP44	73.8247	-0.0847006	0.158182	-0.535463	0.592329	0.943121
ERRFI1	228.85	0.0473285	0.391626	0.120851	0.903809	0.990717
ERVE-1	21.6324	-0.231245	0.316989	-0.729507	0.465692	0.910103
ERVK3-1	39.6612	0.289176	0.145618	1.98586	0.0470494	0.480777
ESCO1	32.3561	0.0822582	0.246856	0.333224	0.738965	0.962651
ESD	107.202	-0.0395397	0.111153	-0.355724	0.722048	0.960755
ESF1	53.0772	0.0973673	0.132801	0.733183	0.463447	0.908307
ESRP1	60.2411	0.0532656	0.150855	0.35309	0.724021	0.960755
ESRP2	49.8095	-0.178129	0.237019	-0.751541	0.452327	0.906258
ESYT2	66.1893	0.218946	0.254402	0.86063	0.389442	0.887209
ETF1	44.6405	-0.0861209	0.204172	-0.421806	0.673167	0.953295
ETFA	99.9819	0.0891622	0.126388	0.705465	0.480521	0.916039
ETFB	89.0648	-0.143352	0.17259	-0.830595	0.406202	0.892755
ETFDH	32.5586	-0.0168312	0.200097	-0.0841151	0.932965	0.997088
ETFRF1	36.4402	0.0220611	0.136797	0.161269	0.871882	0.98693
ETHE1	95.7252	-0.280675	0.16099	-1.74343	0.0812589	0.575375
ETNK1	85.2271	-0.0424078	0.174207	-0.243434	0.807669	0.975071
ETS2	128.105	-0.319028	0.342264	-0.93211	0.351279	0.862701
ETV3	61.2207	0.0757544	0.220818	0.343063	0.731551	0.960755
ETV6	72.2804	-0.180884	0.22483	-0.804539	0.421086	0.896404
EVA1C	25.4946	0.684922	0.346146	1.97871	0.0478489	0.480777
EVI5	26.4491	0.473059	0.192603	2.45614	0.0140439	0.305488
EVL	37.3147	0.207314	0.244832	0.846761	0.397128	0.89044
EVPL	98.6611	-0.29621	0.211556	-1.40015	0.161469	0.70108
EVX1	19.3424	-0.221287	0.360441	-0.613934	0.539259	0.931966
EVX1-AS	25.7764	-0.499843	0.325927	-1.53361	0.125127	0.644373
EWSR1	142.212	0.0833738	0.139153	0.599154	0.54907	0.933797
EXOC1	32.8144	0.106512	0.175935	0.605407	0.544909	0.932373
EXOC4	68.652	0.523372	0.205568	2.54598	0.0108971	0.274128
EXOC6B	30.3762	1.22857	0.400597	3.06685	0.00216329	0.141731
EXOC7	50.0534	-0.392524	0.12599	-3.11551	0.00183629	0.127302
EXOSC1	34.3173	-0.0481837	0.120386	-0.400241	0.688979	0.955241
EXOSC10	32.7192	0.0338275	0.158807	0.213011	0.831319	0.979636
EXOSC3	27.9619	0.139963	0.155372	0.900829	0.367679	0.87544
EXOSC4	30.0755	-0.097113	0.200015	-0.485528	0.627302	0.949238
EXOSC5	40.6073	-0.252617	0.173918	-1.4525	0.146361	0.672985
EXOSC6	27.9676	-0.0136044	0.188314	-0.0722429	0.942409	0.997189
EXOSC7	46.0446	-0.116742	0.177384	-0.658132	0.510453	0.92437
EXOSC8	47.7307	-0.0011734	0.13441	-0.0087297	0.993035	0.999306
EXPH5	27.658	0.281334	0.216938	1.29684	0.194685	0.73926
EZR	678.081	-0.0129856	0.258241	-0.0502847	0.959896	0.997189
F11R	147.861	-0.476674	0.197019	-2.41943	0.015545	0.316311
F3	68.5202	-0.151957	0.428705	-0.354456	0.722997	0.960755
FA2H	44.1087	-0.191244	0.598352	-0.319618	0.749258	0.965153
FAAP20	73.159	-0.146922	0.155907	-0.942372	0.346002	0.860618
FABP5	278.517	-0.411247	0.36941	-1.11325	0.2656	0.809045
FAF1	48.9311	0.509692	0.223092	2.28467	0.0223319	0.372429
FAF2	39.2992	-0.123646	0.107302	-1.15231	0.249193	0.798203
FAHD1	21.897	-0.137706	0.205138	-0.671282	0.502041	0.921837
FAHD2B	28.5401	-0.0608313	0.20482	-0.296998	0.766468	0.966778
FAIM	28.2095	0.48867	0.148624	3.28796	0.00100915	0.0970413
FAM102A	35.1428	0.0298353	0.317468	0.0939789	0.925126	0.995449
FAM102B	42.5484	0.0625851	0.260388	0.240353	0.810057	0.975866
FAM104A	29.91	-0.208698	0.179045	-1.16562	0.243768	0.797626
FAM104B	28.5156	0.125828	0.20672	0.608687	0.542732	0.931966
FAM107B	73.198	0.610158	0.348463	1.751	0.0799466	0.574023
FAM110A	59.899	0.193687	0.188851	1.02561	0.305077	0.838187
FAM110B	24.0216	0.979507	0.369718	2.64933	0.0080651	0.245285
FAM110C	30.7484	-0.144687	0.280353	-0.516089	0.605792	0.945659
FAM111A	33.0142	-0.14451	0.183959	-0.785558	0.432127	0.898689
FAM114A1	64.8524	-0.18046	0.189953	-0.950027	0.342098	0.860618
FAM117B	23.4847	-0.0489562	0.162038	-0.302128	0.762555	0.966778
FAM120A	67.283	-0.196869	0.0931616	-2.1132	0.0345837	0.444485
FAM120AOS	66.3059	-0.0643698	0.0843368	-0.763247	0.445316	0.903035
FAM120B	49.8118	-0.116232	0.216989	-0.535659	0.592195	0.943121
FAM133B	123.121	-0.0712457	0.211735	-0.336486	0.736505	0.962209
FAM136A	64.6529	0.0296676	0.0989903	0.299702	0.764404	0.966778
FAM13A	90.459	-0.0999165	0.355145	-0.28134	0.778449	0.970492
FAM13B	40.1624	0.22137	0.19358	1.14356	0.252805	0.798203
FAM160A2	23.9849	0.031418	0.226543	0.138684	0.8897	0.989656
FAM162A	154.209	-0.807004	0.339925	-2.37406	0.0175935	0.332992
FAM168B	24.0717	0.00680152	0.187186	0.0363357	0.971015	0.997647
FAM172A	37.4991	0.427778	0.221581	1.93057	0.0535361	0.493375
FAM174A	44.4388	0.122796	0.16898	0.726689	0.467417	0.910103
FAM174B	136.027	-0.0896939	0.224031	-0.400365	0.688888	0.955241
FAM174C	37.2932	-0.0185967	0.212757	-0.0874084	0.930347	0.996871
FAM177A1	107.342	0.384053	0.136144	2.82092	0.00478863	0.187828
FAM192A	34.8336	0.136611	0.165984	0.823038	0.410487	0.893628
FAM200B	103.729	0.062506	0.137582	0.45432	0.649599	0.953295
FAM204A	71.2581	0.0974212	0.146781	0.663716	0.506872	0.923888
FAM207A	32.8821	-0.387447	0.146757	-2.64006	0.00828915	0.249003
FAM210B	47.0146	-0.0794026	0.216805	-0.366239	0.714187	0.960755
FAM214A	35.5879	0.281693	0.209951	1.3417	0.179692	0.723867
FAM219B	30.2441	-0.294514	0.244122	-1.20642	0.227655	0.780493
FAM234A	26.1087	-0.0822976	0.248829	-0.33074	0.740841	0.962651
FAM241A	51.2073	-0.401485	0.156301	-2.56867	0.0102091	0.269124
FAM32A	56.8962	0.175399	0.136371	1.28618	0.198379	0.744352
FAM3A	28.2171	-0.192497	0.162128	-1.18731	0.235104	0.790576
FAM3B	45.3732	-0.808548	0.48834	-1.65571	0.0977811	0.603036
FAM3C	43.2609	-0.056694	0.23577	-0.240464	0.809971	0.975866
FAM3D	340.095	-0.0652919	0.28509	-0.229022	0.818852	0.976374
FAM49B	45.5622	0.311794	0.251216	1.24114	0.214554	0.765524
FAM50A	44.8934	-0.236368	0.116605	-2.02708	0.0426542	0.474283
FAM53C	30.3664	0.380419	0.265622	1.43218	0.152092	0.68236
FAM76B	22.1854	-0.0274711	0.173092	-0.158708	0.873899	0.987308
FAM83B	28.3074	-0.131281	0.262702	-0.499735	0.617262	0.946955
FAM91A1	22.5804	0.0646399	0.234218	0.275982	0.782562	0.970895
FAM98A	25.6699	-0.211476	0.215999	-0.979062	0.327549	0.848667
FAM98B	22.5439	-0.0474459	0.176176	-0.269309	0.787692	0.971567
FAM98C	41.9916	-0.3573	0.17417	-2.05144	0.0402238	0.464756
FANCL	23.3213	0.0471255	0.181858	0.259134	0.795532	0.973914
FAR1	87.9321	0.319609	0.193696	1.65006	0.098931	0.603226
FARP1	97.8326	-0.248288	0.179896	-1.38018	0.167532	0.70889
FARP2	25.9324	0.233087	0.242708	0.960363	0.336872	0.857572
FARSA	45.0584	-0.108507	0.188102	-0.576853	0.564039	0.938102
FASN	36.4654	-0.0232824	0.451146	-0.0516072	0.958842	0.997189
FASTK	46.1569	-0.0735224	0.235301	-0.312462	0.75469	0.965342
FASTKD2	24.4959	0.0929221	0.178842	0.519577	0.603358	0.945659
FAT1	72.9777	-0.382654	0.215024	-1.77959	0.0751437	0.567097
FAU	2340.91	-0.0614271	0.131269	-0.467949	0.639821	0.950573
FBL	146.33	-0.313625	0.123334	-2.54288	0.0109942	0.275408
FBLIM1	26.3481	0.226005	0.196687	1.14906	0.250531	0.798203
FBLN1	48.5587	-0.211565	0.669586	-0.315964	0.75203	0.965153
FBLN2	36.6299	0.170393	0.425171	0.400764	0.688594	0.955241
FBN2	20.8829	0.0491967	0.65195	0.0754609	0.939848	0.997189
FBP1	185.31	-0.553807	0.307882	-1.79876	0.0720564	0.558648
FBRS	62.9064	-0.308646	0.214481	-1.43904	0.150139	0.679159
FBRSL1	36.8958	-0.221988	0.234925	-0.944931	0.344694	0.860618
FBXL12	30.803	-0.175593	0.152304	-1.15291	0.248948	0.798203
FBXL15	21.5449	0.191675	0.195036	0.982766	0.325723	0.848562
FBXL3	41.1444	0.0522514	0.174069	0.300176	0.764043	0.966778
FBXL5	52.237	0.323364	0.17441	1.85405	0.0637318	0.529943
FBXO11	32.5027	1.2112	0.335995	3.60483	0.00031235	0.0559751
FBXO21	42.8752	0.0761708	0.172167	0.442423	0.658183	0.953295
FBXO25	23.0294	0.30197	0.267045	1.13078	0.258147	0.802448
FBXO28	22.1015	0.297062	0.112991	2.62907	0.00856183	0.249003
FBXO3	38.4812	-0.284584	0.161101	-1.76649	0.077313	0.572621
FBXO34	60.7139	0.532978	0.232933	2.28812	0.0221305	0.370624
FBXO7	70.0932	0.0122561	0.0944151	0.129811	0.896716	0.989656
FBXO8	23.3465	-0.129777	0.181125	-0.716506	0.473679	0.914236
FBXO9	39.9293	0.170922	0.153818	1.11119	0.266484	0.809045
FBXW11	35.5685	0.114457	0.215604	0.530867	0.595511	0.943121
FBXW5	44.998	0.00742809	0.169611	0.0437949	0.965068	0.997647
FBXW7	33.8417	0.557854	0.278158	2.00552	0.044907	0.480777
FCGRT	79.596	0.217702	0.146589	1.48512	0.137511	0.660977
FCHO2	28.7103	0.234949	0.180409	1.30231	0.19281	0.735467
FCRLB	26.7747	0.231155	0.519644	0.444833	0.65644	0.953295
FDFT1	197.887	-0.172937	0.266586	-0.648709	0.516527	0.925514
FDPS	96.8095	-0.0299257	0.149546	-0.20011	0.841394	0.979636
FDX1	47.206	-0.024292	0.145643	-0.166792	0.867534	0.985751
FEM1B	31.5746	-0.442639	0.238294	-1.85754	0.0632347	0.528372
FEM1C	27.7025	0.0367598	0.315654	0.116456	0.907291	0.99159
FEZ2	48.7508	-0.12102	0.213806	-0.566026	0.571376	0.939125
FGD5-AS1	44.3558	-0.106721	0.145473	-0.733613	0.463185	0.908307
FGFR1OP2	48.6434	-0.201552	0.176097	-1.14455	0.252394	0.798203
FGFR2	48.2507	0.306857	0.198387	1.54676	0.121922	0.639302
FGFR3	94.044	-0.127546	0.323459	-0.39432	0.693345	0.956324
FGGY	30.6404	0.530516	0.250251	2.11994	0.0340115	0.444485
FH	30.5494	-0.0642365	0.19796	-0.324492	0.745566	0.965148
FHIT	39.4266	1.14337	0.434845	2.62937	0.00855426	0.249003
FHL2	67.159	-1.33587	0.472396	-2.82787	0.00468595	0.187501
FIBP	67.7577	0.0935568	0.192785	0.485292	0.62747	0.949238
FIP1L1	65.893	0.0975866	0.131235	0.743601	0.457118	0.906293
FIS1	177.24	-0.10928	0.135253	-0.807968	0.419109	0.895922
FKBP14	28.8771	0.174322	0.219654	0.793623	0.427415	0.898677
FKBP1A	166.481	-0.115457	0.140816	-0.819914	0.412265	0.893628
FKBP2	40.6801	-0.16932	0.20161	-0.83984	0.400998	0.890634
FKBP3	70.7485	0.231831	0.111323	2.0825	0.0372967	0.446315
FKBP4	137.765	-0.0013091	0.219005	-0.0059776	0.995231	0.999306
FKBP8	148.604	-0.0993822	0.121678	-0.816763	0.414064	0.893628
FKBP9	23.8078	0.155477	0.240191	0.647306	0.517434	0.925514
FLII	33.4261	-0.202732	0.189119	-1.07198	0.283729	0.82399
FLNB	123.261	-0.42372	0.19747	-2.14575	0.0318933	0.431174
FLOT1	82.1454	-0.322904	0.189173	-1.70692	0.0878372	0.58841
FLOT2	34.6487	-0.33003	0.212436	-1.55355	0.120293	0.639302
FLYWCH2	26.678	0.0817191	0.15802	0.517145	0.605055	0.945659
FMC1	83.8937	0.155911	0.105595	1.4765	0.139808	0.661418
FMR1	32.7972	0.161556	0.264477	0.610851	0.541298	0.931966
FN3K	39.1424	0.0171141	0.238115	0.0718732	0.942703	0.997189
FN3KRP	28.2842	0.0125628	0.15601	0.0805257	0.935819	0.997088
FNBP1	56.2317	-0.130522	0.161198	-0.8097	0.418112	0.895436
FNBP1L	129.175	0.0975963	0.207049	0.471368	0.637378	0.950573
FNBP4	103.611	0.101725	0.190447	0.534139	0.593246	0.943121
FNDC3A	55.8868	-0.0896942	0.175491	-0.511104	0.609278	0.946048
FNDC3B	70.8896	0.387228	0.286107	1.35344	0.175916	0.719843
FNIP1	41.0721	0.436619	0.241353	1.80905	0.0704439	0.550441
FNTA	82.077	0.127044	0.126225	1.00648	0.314183	0.843853
FOPNL	29.228	-0.119866	0.123223	-0.972759	0.330673	0.851805
FOS	5159.82	-0.180572	0.283421	-0.637115	0.52405	0.925514
FOSB	1355.13	-0.669633	0.37709	-1.77579	0.0757677	0.567945
FOSL1	92.7558	-0.545232	0.647733	-0.841755	0.399925	0.890634
FOSL2	114.684	-0.0742059	0.231799	-0.320131	0.748869	0.965153
FOXA1	155.524	0.143575	0.14878	0.965019	0.334535	0.856145
FOXJ3	54.9799	0.00737271	0.325367	0.0226597	0.981922	0.997647
FOXK2	32.3978	0.0192925	0.241266	0.0799636	0.936266	0.997088
FOXN3	73.3908	0.235258	0.23509	1.00072	0.316964	0.843949
FOXO3	73.0923	0.0582017	0.234231	0.24848	0.803763	0.975071
FOXP1	160.383	0.456116	0.160378	2.844	0.00445505	0.182481
FOXP4	32.9846	-0.155795	0.259514	-0.600335	0.548283	0.933797
FOXQ1	247.343	-0.91409	0.502484	-1.81914	0.0688895	0.546998
FPGS	24.3845	-0.198112	0.172737	-1.1469	0.251425	0.798203
FRA10AC1	32.655	-0.0275571	0.140447	-0.19621	0.844446	0.980517
FRAS1	30.4399	0.723718	0.310695	2.32935	0.0198403	0.351003
FRAT2	45.8528	-0.379358	0.167971	-2.25847	0.0239165	0.37579
FRG1	32.0966	0.191642	0.142656	1.34338	0.179148	0.723867
FRMD4B	58.6981	-0.0628219	0.225419	-0.278689	0.780484	0.970704
FRY	37.1961	0.352745	0.385207	0.915728	0.35981	0.869552
FRYL	47.9807	0.0846013	0.196777	0.429936	0.667242	0.953295
FSCN1	30.8655	-0.167516	0.554425	-0.302144	0.762542	0.966778
FSTL1	60.7737	0.335919	0.332605	1.00996	0.312512	0.843853
FTH1	4949.88	-0.254783	0.144232	-1.76647	0.0773163	0.572621
FTL	1676.49	-0.0404618	0.160614	-0.25192	0.801103	0.975043
FTX	50.1758	0.525231	0.285079	1.84241	0.0654158	0.534992
FUBP1	55.8487	0.168431	0.117545	1.43291	0.151884	0.68236
FUCA1	48.7653	-0.250461	0.291419	-0.859455	0.39009	0.887209
FUCA2	34.8835	-0.122107	0.18914	-0.645594	0.518542	0.925514
FUNDC1	31.0068	-0.123833	0.120127	-1.03085	0.302612	0.837783
FUNDC2	53.4067	0.0578271	0.122992	0.47017	0.638234	0.950573
FUOM	59.4035	0.472692	0.265135	1.78283	0.0746138	0.564527
FUS	273.955	-0.0475804	0.191362	-0.24864	0.803639	0.975071
FUT3	19.5926	-0.128306	0.479138	-0.267786	0.788864	0.971567
FUT8	31.1333	0.115932	0.288692	0.401577	0.687995	0.955241
FUT9	43.3977	0.458006	0.254602	1.79891	0.0720327	0.558648
FXR1	85.1423	0.00616555	0.173502	0.0355359	0.971652	0.997647
FXYD3	759.926	0.289545	0.255903	1.13146	0.25786	0.802448
FXYD4	31.9704	0.05335	0.404249	0.131973	0.895006	0.989656
FXYD5	83.8881	-0.636011	0.401979	-1.5822	0.113604	0.625977
FYN	21.1698	0.0581659	0.337868	0.172156	0.863315	0.985751
FYTTD1	46.6113	0.0558463	0.156924	0.355882	0.721929	0.960755
FZD6	24.1456	-0.0407624	0.266858	-0.15275	0.878596	0.987939
FZD7	24.2215	-0.265063	0.443869	-0.597166	0.550397	0.934495
G3BP1	71.0399	-0.0559191	0.1565	-0.35731	0.72086	0.960755
G3BP2	88.8734	-0.263222	0.195312	-1.3477	0.177756	0.723867
G6PC3	26.8337	0.132034	0.185426	0.712059	0.476428	0.915983
GAA	23.7629	-0.0187359	0.266043	-0.0704244	0.943856	0.997189
GABARAP	730.896	0.0426168	0.120101	0.35484	0.722709	0.960755
GABARAPL1	49.0398	-0.309849	0.283677	-1.09226	0.274718	0.816078
GABARAPL2	155.274	-0.0535125	0.120838	-0.442844	0.657879	0.953295
GABPB1-AS1	48.1506	0.0349291	0.33793	0.103362	0.917676	0.994168
GABPB1-IT1	26.1071	0.138235	0.244467	0.565452	0.571766	0.939125
GABRP	90.7092	0.0396186	0.595913	0.0664839	0.946993	0.997189
GADD45A	74.91	-0.321278	0.415641	-0.77297	0.43954	0.898689
GADD45B	490.074	-0.168466	0.374545	-0.44979	0.652862	0.953295
GADD45GIP1	112.972	-0.0288118	0.0984612	-0.29262	0.769812	0.96705
GAK	27.1851	-0.0584217	0.16139	-0.36199	0.71736	0.960755
GALE	67.6841	-0.0483597	0.176095	-0.274622	0.783606	0.971336
GALK1	40.3687	0.588749	0.334665	1.75922	0.0785402	0.574023
GALM	23.0773	0.161955	0.22285	0.726747	0.467381	0.910103
GALNT1	56.5308	0.0164789	0.200734	0.0820932	0.934573	0.997088
GALNT11	21.5519	-0.167644	0.28947	-0.579141	0.562494	0.937542
GALNT12	48.5422	-0.34288	0.265388	-1.292	0.196358	0.742348
GALNT3	98.649	-0.287467	0.161419	-1.78088	0.0749328	0.566222
GALNT7	42.0757	0.268117	0.216208	1.24009	0.214942	0.765524
GALT	26.6203	-0.0522101	0.259003	-0.201581	0.840244	0.979636
GAMT	35.2535	0.276395	0.100266	2.7566	0.00584051	0.198978
GAN	41.0032	0.947342	0.430067	2.20278	0.0276106	0.400521
GANAB	34.5553	-0.0271551	0.195013	-0.139247	0.889255	0.989656
GAPDH	2187.03	-0.305625	0.204139	-1.49714	0.134357	0.659077
GAPVD1	38.7394	0.170715	0.172598	0.989089	0.32262	0.846873
GAR1	52.3462	-0.0432907	0.148418	-0.291681	0.77053	0.967496
GAREM1	50.4437	0.170178	0.373331	0.455838	0.648507	0.952927
GARS	33.8338	-0.2087	0.33153	-0.629505	0.529019	0.925514
GART	23.5956	-0.398616	0.193222	-2.06299	0.0391135	0.455731
GAS5	581.247	-0.401029	0.266491	-1.50485	0.132363	0.654895
GAS6	101.117	-0.0535889	0.447446	-0.119766	0.904669	0.990904
GATA2	45.1806	0.199725	0.415896	0.48023	0.631064	0.949238
GATA2-AS1	39.3703	0.157947	0.317411	0.497611	0.618758	0.946955
GATA3	317.837	-0.26073	0.223318	-1.16753	0.242997	0.797626
GATA3-AS1	23.1517	-0.182069	0.267912	-0.679587	0.496766	0.918001
GATAD1	60.9003	-0.0612788	0.147045	-0.416735	0.676873	0.953295
GATAD2A	29.7793	0.125523	0.135728	0.924814	0.355062	0.865992
GATAD2B	23.8859	0.114597	0.200028	0.572906	0.566708	0.938689
GATM	37.7184	-0.706741	0.607539	-1.16329	0.244714	0.797626
GBF1	26.4463	0.328338	0.174025	1.88672	0.0591974	0.513931
GBP2	51.9015	-0.0940503	0.253631	-0.370815	0.710775	0.960755
GBP3	29.8156	-0.167051	0.281003	-0.594482	0.55219	0.934495
GCA	35.0125	0.323135	0.199121	1.62281	0.10463	0.611129
GCC2	116.73	-0.107677	0.171539	-0.627711	0.530193	0.925514
GCFC2	21.6577	0.172541	0.223191	0.773063	0.439485	0.898689
GCHFR	35.5619	-0.138636	0.344725	-0.402164	0.687564	0.955241
GCLC	36.0873	-0.937801	0.336008	-2.79101	0.00525445	0.193959
GCSH	65.1048	0.0735782	0.157614	0.466826	0.640624	0.950573
GDE1	37.9163	-0.267943	0.12831	-2.08825	0.0367757	0.446315
GDF15	1178.32	-0.0136638	0.45289	-0.0301702	0.975931	0.997647
GDI1	50.5748	-0.17659	0.173885	-1.01555	0.309842	0.842352
GDI2	154.9	0.0180034	0.158112	0.113865	0.909345	0.991833
GDPD3	106.176	0.255973	0.275991	0.927467	0.353684	0.86567
GET3	50.0152	0.040982	0.18558	0.220832	0.825223	0.978301
GET4	24.8301	0.014603	0.191896	0.0760986	0.939341	0.997189
GFPT1	58.8129	0.0792792	0.179668	0.441254	0.659029	0.953295
GGA1	26.3647	-0.116754	0.258362	-0.4519	0.651341	0.953295
GGCT	147.552	0.104589	0.244663	0.427482	0.669029	0.953295
GGCX	25.2659	-0.0930053	0.20675	-0.449845	0.652822	0.953295
GGNBP2	91.6793	-0.276495	0.154363	-1.7912	0.0732616	0.561307
GGT6	89.2332	-0.247018	0.225269	-1.09654	0.272841	0.815319
GHITM	79.3475	-0.0443897	0.154445	-0.287415	0.773795	0.968787
GID8	100.452	-0.26821	0.160689	-1.66912	0.0950935	0.601373
GIGYF2	41.8915	0.280958	0.159894	1.75715	0.078892	0.574023
GINM1	71.4985	0.0401815	0.109502	0.366949	0.713657	0.960755
GIPC1	108.977	0.0891052	0.14955	0.595823	0.551294	0.934495
GJA1	27.1299	0.164994	0.394665	0.41806	0.675903	0.953295
GJB3	24.1271	-0.928997	0.287201	-3.23466	0.00121789	0.102268
GK5	25.5644	-0.0257932	0.223571	-0.115369	0.908153	0.991649
GKAP1	22.3662	0.457127	0.194131	2.35473	0.0185362	0.339868
GLG1	64.0527	0.0448303	0.138661	0.323309	0.746462	0.965148
GLMP	50.6642	-0.0111481	0.188493	-0.0591436	0.952838	0.997189
GLO1	112.785	0.0747612	0.203404	0.36755	0.713209	0.960755
GLOD4	53.9287	-0.0941963	0.115102	-0.818373	0.413144	0.893628
GLRX3	42.8539	0.00696285	0.169846	0.0409951	0.9673	0.997647
GLRX5	86.082	-0.0097351	0.158883	-0.0612722	0.951142	0.997189
GLS	31.6148	-0.306678	0.376837	-0.813822	0.415747	0.893864
GLT8D1	45.1427	-0.147737	0.160756	-0.919015	0.358088	0.867926
GLTP	139.055	-0.18689	0.138898	-1.34552	0.178456	0.723867
GLUD1	223.835	-0.265827	0.21665	-1.22699	0.219827	0.77278
GLUL	185.285	0.0640241	0.255966	0.250128	0.802489	0.975071
GLYR1	31.9519	0.279043	0.152011	1.83568	0.0664053	0.538651
GM2A	28.7751	-0.0752432	0.224044	-0.335841	0.736991	0.962317
GMCL1	34.6228	0.0523632	0.133034	0.393607	0.693872	0.956324
GMDS	54.9475	-0.429322	0.249702	-1.71934	0.0855523	0.586279
GMDS-DT	40.8603	0.392725	0.265438	1.47954	0.138997	0.661418
GMFB	24.6057	-0.0339995	0.242531	-0.140186	0.888513	0.989656
GMNN	56.2006	0.0971723	0.28698	0.338603	0.734909	0.961494
GMPPA	23.2605	-0.117788	0.274819	-0.428602	0.668213	0.953295
GMPR2	51.6764	0.0352286	0.192335	0.183163	0.85467	0.984038
GMPS	32.8607	-0.0537098	0.159312	-0.337136	0.736014	0.961884
GNA13	37.5672	-0.297716	0.264255	-1.12662	0.259902	0.802565
GNA15	45.1778	-0.147375	0.208435	-0.707054	0.479533	0.916039
GNAI1	25.3295	0.73527	0.419299	1.75357	0.079504	0.574023
GNAI2	123.567	-0.064659	0.176538	-0.366261	0.71417	0.960755
GNAI3	82.3688	0.1055	0.191187	0.551815	0.581075	0.941442
GNAQ	76.9424	0.446019	0.15037	2.96614	0.0030156	0.151794
GNAS	872.019	0.0864726	0.149877	0.576957	0.563969	0.938102
GNB1	111.924	0.174599	0.0830238	2.103	0.0354657	0.444485
GNB2	238.999	0.10362	0.090498	1.14499	0.252211	0.798203
GNG10	111.569	-0.0780762	0.153951	-0.50715	0.61205	0.946819
GNG12	33.4975	-0.311131	0.317866	-0.978813	0.327673	0.848667
GNG5	591.847	0.0694789	0.131935	0.526616	0.59846	0.943121
GNL1	42.4797	-0.0636595	0.138298	-0.460307	0.645296	0.952527
GNL2	43.923	-0.0628639	0.231854	-0.271135	0.786287	0.971567
GNL3	216.722	-0.317179	0.166966	-1.89966	0.0574781	0.51147
GNPAT	32.1541	-0.161215	0.131594	-1.22509	0.220542	0.77278
GNPDA1	29.5837	-0.915044	0.265362	-3.44829	0.00056415	0.0795285
GNPTAB	186.631	-0.0587823	0.25206	-0.233208	0.8156	0.976354
GNPTG	58.6742	-0.14181	0.172099	-0.823999	0.40994	0.893628
GNS	26.6978	-0.426797	0.274437	-1.55517	0.119905	0.638851
GOLGA2	85.699	-0.112375	0.129239	-0.869514	0.384566	0.885245
GOLGA3	31.4651	0.0454597	0.0879643	0.516797	0.605298	0.945659
GOLGA4	162.137	0.0636048	0.139581	0.455683	0.648618	0.952927
GOLGA5	30.7086	0.0452609	0.191069	0.236882	0.812748	0.976354
GOLGA7	53.7695	-0.163598	0.121733	-1.34391	0.178979	0.723867
GOLGA8A	30.2729	0.069969	0.293285	0.23857	0.811439	0.976268
GOLGB1	170.187	0.130981	0.12048	1.08716	0.276966	0.817809
GOLIM4	27.7977	0.369586	0.29277	1.26237	0.206814	0.757992
GOLM1	82.5858	-0.0521249	0.178419	-0.292148	0.770173	0.9673
GOLPH3	91.1757	-0.0369304	0.108212	-0.341279	0.732893	0.960755
GOLPH3L	33.2673	-0.336925	0.214527	-1.57055	0.116288	0.632543
GOLT1B	28.3203	-0.136127	0.183951	-0.740018	0.459289	0.906293
GON4L	41.5463	0.130991	0.145173	0.90231	0.366892	0.875271
GOPC	68.5563	0.137438	0.175855	0.781542	0.434484	0.898689
GORASP1	23.5627	-0.0216778	0.202476	-0.107064	0.914739	0.994141
GORASP2	68.161	-0.0383208	0.103531	-0.37014	0.711279	0.960755
GOSR1	51.074	0.176861	0.146952	1.20353	0.22877	0.782069
GOSR2	26.1432	-0.0393889	0.162763	-0.242001	0.808779	0.975707
[truncated: 3,963 more rows]
