# Supplementary material for: Spatiotemporal cellular map of the developing human reproductive tract
Source: Nature. 2025 Dec 17;650(8101):428–37. doi: 10.1038/s41586-025-09875-2 (PMC12893920; doi:10.1038/s41586-025-09875-2)
Supplement: Supplementary file 8 — Source Data Fig. 5 [file 41586_2025_9875_MOESM8_ESM.xlsx]

## Sheet: panel_e
celltype	BPP	ctrl_dmso
Non-Ciliated Epi	0.486499	0.513501
Ciliated Epi	0.842543	0.157457

## Sheet: panel_f
	logFC_0	adj.P.Val_0	logFC_1	adj.P.Val_1	GeneID
ESR1	-0.931499	4.08461e-07	0.931499	4.08461e-07	ESR1
KIAA1324	-0.391718	5.27634e-07	0.391718	5.27634e-07	KIAA1324
TPD52L1	-0.580451	7.37922e-07	0.580451	7.37922e-07	TPD52L1
LPAR3	-0.13765	7.37922e-07	0.13765	7.37922e-07	LPAR3
ITGA9	-0.0276735	1.29435e-06	0.0276735	1.29435e-06	ITGA9
PCDH10	-0.0442535	1.29435e-06	0.0442536	1.29435e-06	PCDH10
STUM	-0.0319548	2.06559e-06	0.0319548	2.06559e-06	STUM
SCGB1D2	-1.3669	2.29254e-06	1.3669	2.29254e-06	SCGB1D2
CRISPLD1	-0.132778	4.24308e-06	0.132778	4.24308e-06	CRISPLD1
CD200	-0.582818	4.24308e-06	0.582818	4.24308e-06	CD200
COL1A2	-0.570851	4.55045e-06	0.570851	4.55045e-06	COL1A2
SELENOP	-0.796026	4.55045e-06	0.796026	4.55045e-06	SELENOP
SCGB2A1	-1.77534	5.30579e-06	1.77534	5.30579e-06	SCGB2A1
PYY	-0.119705	8.8926e-06	0.119705	8.8926e-06	PYY
KCNG1	-0.0662435	8.8926e-06	0.0662435	8.8926e-06	KCNG1
PGR	-0.502773	1.48405e-05	0.502773	1.48405e-05	PGR
ARHGAP10	-0.0899919	2.17084e-05	0.0899919	2.17084e-05	ARHGAP10
METTL24	-0.047807	2.18196e-05	0.047807	2.18196e-05	METTL24
POU5F1B	-0.0152026	2.2692e-05	0.0152026	2.2692e-05	POU5F1B
NRBP2	-0.0993616	2.2692e-05	0.0993616	2.2692e-05	NRBP2
GJA4	-0.0792366	2.2692e-05	0.0792366	2.2692e-05	GJA4
LINC00937	-0.0881768	2.7286e-05	0.0881768	2.7286e-05	LINC00937
SOX5	-0.149971	4.58559e-05	0.149971	4.58559e-05	SOX5
WDFY2	-0.139027	4.58559e-05	0.139027	4.58559e-05	WDFY2
AMIGO2	-0.242286	4.58559e-05	0.242286	4.58559e-05	AMIGO2
PSORS1C3	-0.006285	4.79814e-05	0.00628497	4.79814e-05	PSORS1C3
RNF150	-0.106663	4.79814e-05	0.106663	4.79814e-05	RNF150
SMTNL2	-0.040081	4.79814e-05	0.040081	4.79814e-05	SMTNL2
CCDC148	-0.113711	4.86233e-05	0.113712	4.86233e-05	CCDC148
TNFRSF19	-0.102679	4.86233e-05	0.102679	4.86233e-05	TNFRSF19
CILP2	-0.0346462	5.3654e-05	0.0346462	5.3654e-05	CILP2
FAM13C	-0.0269569	5.50882e-05	0.0269569	5.50882e-05	FAM13C
PIK3R1	-0.513706	5.50882e-05	0.513706	5.50882e-05	PIK3R1
ROBO2	-0.448839	5.50882e-05	0.448839	5.50882e-05	ROBO2
KCNC3	-0.10167	5.50882e-05	0.10167	5.50882e-05	KCNC3
CPXM1	-0.283331	5.50882e-05	0.283331	5.50882e-05	CPXM1
GMNC	-0.117914	6.06465e-05	0.117914	6.06465e-05	GMNC
WDR72	-0.0344214	6.06465e-05	0.0344214	6.06465e-05	WDR72
SOSTDC1	-0.0989164	6.27483e-05	0.0989164	6.27483e-05	SOSTDC1
NRIP1	-0.444447	6.27483e-05	0.444446	6.27483e-05	NRIP1
RFLNA	-0.162019	7.12708e-05	0.162019	7.12708e-05	RFLNA
COL12A1	-0.192929	7.46978e-05	0.192929	7.46978e-05	COL12A1
C2orf88	-1.22772	7.75306e-05	1.22772	7.75306e-05	C2orf88
LINC00316	-0.0111128	8.74175e-05	0.0111128	8.74175e-05	LINC00316
HSD11B2	-0.0888714	8.8468e-05	0.0888714	8.8468e-05	HSD11B2
CCDC88A	-0.110575	8.8468e-05	0.110575	8.8468e-05	CCDC88A
MBNL3	-0.160319	8.91805e-05	0.160319	8.91805e-05	MBNL3
MFAP3L	-0.108328	9.44358e-05	0.108328	9.44358e-05	MFAP3L
ANOS1	-0.0766403	9.7047e-05	0.0766403	9.7047e-05	ANOS1
PCDH18	-0.0469906	9.7047e-05	0.0469906	9.7047e-05	PCDH18
CXCR4	-0.314014	9.7047e-05	0.314014	9.7047e-05	CXCR4
RNF180	-0.0911109	9.7047e-05	0.0911109	9.7047e-05	RNF180
CLCN5	-0.07884	0.00010689	0.07884	0.00010689	CLCN5
ELP3	-0.383646	0.00012236	0.383646	0.00012236	ELP3
PLCB1	-0.518447	0.00014708	0.518447	0.00014708	PLCB1
SOX17	-1.15259	0.00014745	1.15259	0.00014745	SOX17
PLCG2	-0.125911	0.00016142	0.125911	0.00016142	PLCG2
ADCYAP1R1	-0.132814	0.00018347	0.132814	0.00018347	ADCYAP1R1
FAT2	-0.198938	0.00020106	0.198938	0.00020106	FAT2
PSAT1	-1.0278	0.00020106	1.0278	0.00020106	PSAT1
AGR2	0.797611	0.00020482	-0.797611	0.00020482	AGR2
LINC02128	-0.0163219	0.00021778	0.0163219	0.00021778	LINC02128
NTF3	0.0359748	0.00022323	-0.0359748	0.00022323	NTF3
GDF11	-0.182333	0.00022323	0.182333	0.00022323	GDF11
EPB41L2	-0.280231	0.00023366	0.280231	0.00023366	EPB41L2
METTL7B	-0.457369	0.00023366	0.457369	0.00023366	METTL7B
NPAS3	-0.215988	0.00026781	0.215988	0.00026781	NPAS3
MCTP1	-0.0131486	0.0002859	0.0131486	0.0002859	MCTP1
ARMCX4	-0.0502838	0.0002859	0.0502838	0.0002859	ARMCX4
GPM6B	-0.0674388	0.0002859	0.0674388	0.0002859	GPM6B
LRRC4	-0.0333025	0.00028992	0.0333025	0.00028992	LRRC4
NCKAP5	-0.0135283	0.00029023	0.0135283	0.00029023	NCKAP5
TNFRSF1B	-0.0395276	0.00029023	0.0395276	0.00029023	TNFRSF1B
SLC8A1	-0.017368	0.00029923	0.017368	0.00029923	SLC8A1
THY1	-0.0348811	0.0003065	0.0348811	0.0003065	THY1
MARCKS	-0.431588	0.00032418	0.431588	0.00032418	MARCKS
CNTFR	-0.0616903	0.00032465	0.0616903	0.00032465	CNTFR
SAMHD1	-0.150504	0.00033475	0.150504	0.00033475	SAMHD1
SDK2	-0.0283405	0.00033706	0.0283405	0.00033706	SDK2
GCNT2	-0.0994309	0.00033923	0.0994309	0.00033923	GCNT2
ALPL	-1.07251	0.00034381	1.07251	0.00034381	ALPL
CAPN9	-0.0257659	0.00034418	0.0257659	0.00034418	CAPN9
MYCL	-0.0653277	0.00034418	0.0653277	0.00034418	MYCL
CYB5R2	-0.282222	0.0003501	0.282222	0.0003501	CYB5R2
NUDT17	-0.0401924	0.00035031	0.0401924	0.00035031	NUDT17
SLC25A35	-0.0792981	0.00037278	0.0792981	0.00037278	SLC25A35
FRRS1L	-0.054822	0.00037278	0.054822	0.00037278	FRRS1L
AR	-0.0552584	0.00037289	0.0552584	0.00037289	AR
MINDY4	-0.0543126	0.00037589	0.0543126	0.00037589	MINDY4
CCDC146	-0.332737	0.00037589	0.332737	0.00037589	CCDC146
PODXL	-0.235314	0.00037589	0.235314	0.00037589	PODXL
SRSF12	-0.0496227	0.00037704	0.0496227	0.00037704	SRSF12
GALP	-0.0364874	0.00037704	0.0364874	0.00037704	GALP
ZNF572	-0.0181754	0.00037704	0.0181754	0.00037704	ZNF572
DGKH	-0.150087	0.00037704	0.150087	0.00037704	DGKH
SCUBE2	-0.257886	0.00037704	0.257886	0.00037704	SCUBE2
ARMT1	-0.254031	0.00038406	0.254031	0.00038406	ARMT1
PRKX	-0.444969	0.00040838	0.444969	0.00040838	PRKX
LEFTY1	-0.0409045	0.00040952	0.0409045	0.00040952	LEFTY1
PGR-AS1	-0.046613	0.00042521	0.046613	0.00042521	PGR-AS1
LINC01320	-0.241936	0.00044178	0.241936	0.00044178	LINC01320
SLC39A6	-0.800989	0.00044746	0.800989	0.00044746	SLC39A6
HTRA1	-0.04831	0.0004691	0.04831	0.0004691	HTRA1
HCP5	-0.0277888	0.0004691	0.0277888	0.0004691	HCP5
ACTRT3	-0.0138874	0.00049237	0.0138874	0.00049237	ACTRT3
QSOX2	-0.0896149	0.00049663	0.0896149	0.00049663	QSOX2
CEP85L	-0.0237568	0.00050441	0.0237568	0.00050441	CEP85L
GPR37	-0.0124181	0.00058291	0.0124181	0.00058291	GPR37
PCAT1	-0.0459034	0.00058291	0.0459034	0.00058291	PCAT1
BTNL9	-0.0075806	0.00058291	0.00758057	0.00058291	BTNL9
GALNT4	-0.169161	0.0006141	0.169161	0.0006141	GALNT4
FAM171A1	-0.115586	0.00062828	0.115586	0.00062828	FAM171A1
MDM1	-0.0666849	0.00063279	0.0666849	0.00063279	MDM1
ANKRD35	-0.0473675	0.00066295	0.0473675	0.00066295	ANKRD35
WASF1	-0.21346	0.00070029	0.21346	0.00070029	WASF1
FGFR2	-0.432412	0.00070579	0.432412	0.00070579	FGFR2
MTCH1	-0.460803	0.00070579	0.460802	0.00070579	MTCH1
EPDR1	-0.112088	0.00070579	0.112088	0.00070579	EPDR1
RILPL2	-0.170404	0.00070579	0.170404	0.00070579	RILPL2
ALPP	-0.0168605	0.00074341	0.0168605	0.00074341	ALPP
AKAP6	-0.0112182	0.00074341	0.0112181	0.00074341	AKAP6
LINC01572	-0.0160125	0.00076406	0.0160125	0.00076406	LINC01572
L3MBTL3	-0.0669532	0.00076406	0.0669532	0.00076406	L3MBTL3
S100A2	0.241208	0.0007975	-0.241208	0.0007975	S100A2
TRPV4	-0.015205	0.00080186	0.015205	0.00080186	TRPV4
HEYL	-0.0159117	0.00080656	0.0159117	0.00080656	HEYL
CADM1	-0.640993	0.00080859	0.640993	0.00080859	CADM1
RBM24	-0.0279612	0.00080859	0.0279612	0.00080859	RBM24
LGALS9	-0.0788669	0.00081704	0.0788669	0.00081704	LGALS9
C1QTNF6	-0.0856258	0.00081704	0.0856258	0.00081704	C1QTNF6
RGS2	0.0713207	0.00081948	-0.0713207	0.00081948	RGS2
IL2RB	-0.009458	0.00083371	0.00945802	0.00083371	IL2RB
SYBU	-0.128909	0.00090599	0.128909	0.00090599	SYBU
LINC02256	-0.136856	0.0009094	0.136856	0.0009094	LINC02256
TRIM25	-0.329554	0.0009424	0.329554	0.0009424	TRIM25
ACPP	-0.0315753	0.00094621	0.0315753	0.00094621	ACPP
PITRM1-AS1	-0.0147144	0.00098747	0.0147144	0.00098747	PITRM1-AS1
ANAPC4	-0.246808	0.00101778	0.246808	0.00101778	ANAPC4
PTPRM	-0.157594	0.00103117	0.157594	0.00103117	PTPRM
MARK1	-0.0817933	0.00104769	0.0817933	0.00104769	MARK1
ST8SIA6	-0.0250995	0.00109373	0.0250995	0.00109373	ST8SIA6
EDA	-0.0442483	0.00111674	0.0442483	0.00111674	EDA
HACD1	-0.232802	0.00112651	0.232802	0.00112651	HACD1
CRYBG1	-0.105581	0.00118873	0.105581	0.00118873	CRYBG1
CNN2	0.480683	0.00118873	-0.480683	0.00118873	CNN2
CHI3L1	-0.137722	0.00123071	0.137722	0.00123071	CHI3L1
GREB1	-0.102526	0.00123071	0.102526	0.00123071	GREB1
MMP7	-1.69487	0.0012631	1.69487	0.0012631	MMP7
PPM1J	-0.0361146	0.00127908	0.0361146	0.00127908	PPM1J
KCNN2	-0.0029208	0.00128125	0.00292081	0.00128125	KCNN2
MAOB	-0.0641796	0.00128125	0.0641796	0.00128125	MAOB
EPS8L2	0.567263	0.00128125	-0.567263	0.00128125	EPS8L2
SLC41A2	-0.0442758	0.00128125	0.0442758	0.00128125	SLC41A2
CCN3	-0.168152	0.00136381	0.168152	0.00136381	CCN3
MKLN1-AS	-0.0159845	0.00136675	0.0159845	0.00136675	MKLN1-AS
ETS2	-0.527557	0.00140643	0.527557	0.00140643	ETS2
EMILIN2	-0.0635021	0.0015197	0.0635021	0.0015197	EMILIN2
LONRF2	-0.295601	0.00152677	0.295601	0.00152677	LONRF2
ANO1	-0.0545458	0.00161564	0.0545458	0.00161564	ANO1
INSYN1	-0.0034804	0.00162334	0.00348042	0.00162334	INSYN1
PLXDC2	-0.16388	0.00163274	0.16388	0.00163274	PLXDC2
CNDP2	-0.473282	0.001646	0.473282	0.001646	CNDP2
MPST	-0.538015	0.00164777	0.538015	0.00164777	MPST
TRIM45	-0.032627	0.00164958	0.032627	0.00164958	TRIM45
ST3GAL3	-0.0358908	0.00169787	0.0358908	0.00169787	ST3GAL3
LINC02814	-0.0025109	0.00171539	0.00251093	0.00171539	LINC02814
IL4R	-0.0442318	0.00171539	0.0442318	0.00171539	IL4R
ATRNL1	-0.0032387	0.00171539	0.00323867	0.00171539	ATRNL1
SLC7A2	-0.282819	0.00172983	0.282819	0.00172983	SLC7A2
SEC23A-AS1	-0.0033834	0.00176132	0.00338341	0.00176132	SEC23A-AS1
OTUB2	-0.0755512	0.00178406	0.0755512	0.00178406	OTUB2
GJB1	-0.370663	0.00178615	0.370663	0.00178615	GJB1
ANO7	-0.0164964	0.00179209	0.0164964	0.00179209	ANO7
THSD7A	-0.07141	0.00179209	0.07141	0.00179209	THSD7A
ASRGL1	-1.59254	0.00182818	1.59254	0.00182818	ASRGL1
PPM1H	-0.302364	0.00182818	0.302365	0.00182818	PPM1H
RASSF8-AS1	-0.0627637	0.00182818	0.0627637	0.00182818	RASSF8-AS1
CERNA2	-0.569172	0.00182818	0.569172	0.00182818	CERNA2
CACHD1	-0.144946	0.001862	0.144946	0.001862	CACHD1
SPRY3	-0.0103665	0.00186977	0.0103665	0.00186977	SPRY3
CCDC102B	-0.0125719	0.00186977	0.0125719	0.00186977	CCDC102B
FGFR1	-0.211577	0.00186977	0.211577	0.00186977	FGFR1
ADAMTS6	-0.0195279	0.00194987	0.0195279	0.00194987	ADAMTS6
CLUL1	-0.0259281	0.00197943	0.0259281	0.00197943	CLUL1
CXorf40B	-0.150395	0.00201092	0.150395	0.00201092	CXorf40B
ACCS	-0.0409279	0.0020248	0.0409279	0.0020248	ACCS
SNCA	-0.108711	0.00202485	0.108711	0.00202485	SNCA
SHC2	-0.0210263	0.00203799	0.0210263	0.00203799	SHC2
POC1B-AS1	-0.0250922	0.00205038	0.0250922	0.00205038	POC1B-AS1
C9orf43	-0.0047014	0.00206421	0.0047014	0.00206421	C9orf43
SYT14	-0.0386372	0.00206421	0.0386372	0.00206421	SYT14
CHST10	-0.0550863	0.00206421	0.0550863	0.00206421	CHST10
ETNPPL	-0.003839	0.00206421	0.00383898	0.00206421	ETNPPL
ARHGAP26	-0.334441	0.00208012	0.334441	0.00208012	ARHGAP26
PLIN2	-0.145332	0.00208633	0.145332	0.00208633	PLIN2
KCNC1	-0.0028488	0.00213665	0.0028488	0.00213665	KCNC1
GLYCTK-AS1	-0.0095484	0.00214175	0.00954845	0.00214175	GLYCTK-AS1
MIR99AHG	-0.136771	0.00214175	0.136771	0.00214175	MIR99AHG
FBXO4	-0.163266	0.00214175	0.163266	0.00214175	FBXO4
SLC6A9	-0.0469795	0.00214175	0.0469795	0.00214175	SLC6A9
MOGAT1	-0.065885	0.00214175	0.065885	0.00214175	MOGAT1
TKFC	-0.164569	0.00214175	0.164569	0.00214175	TKFC
THSD7B	-0.0034533	0.002191	0.00345332	0.002191	THSD7B
PKHD1L1	-0.0445594	0.00219884	0.0445594	0.00219884	PKHD1L1
CPM	-0.584873	0.00220197	0.584873	0.00220197	CPM
RMI1	-0.0664525	0.00220197	0.0664525	0.00220197	RMI1
ATP2C1	-0.17158	0.00220197	0.17158	0.00220197	ATP2C1
RASD1	-0.060714	0.00220944	0.060714	0.00220944	RASD1
MCCC2	-0.277571	0.00220944	0.277571	0.00220944	MCCC2
SLAIN1	-0.118304	0.00220944	0.118303	0.00220944	SLAIN1
AKAP7	-0.0903816	0.00222265	0.0903816	0.00222265	AKAP7
FGFR4	-0.0469224	0.00222265	0.0469224	0.00222265	FGFR4
ZBED3-AS1	-0.0624082	0.0022364	0.0624082	0.0022364	ZBED3-AS1
RXRG	-0.0788682	0.00229627	0.0788682	0.00229627	RXRG
MYOCOS	-0.0453066	0.00229627	0.0453066	0.00229627	MYOCOS
VPS16	-0.106927	0.00229627	0.106927	0.00229627	VPS16
CHRFAM7A	-0.0404359	0.00231011	0.0404359	0.00231011	CHRFAM7A
LTF	-0.145446	0.00231948	0.145446	0.00231948	LTF
ITIH4	-0.004504	0.00240691	0.00450404	0.00240691	ITIH4
LIX1L	-0.0543811	0.00243504	0.0543811	0.00243504	LIX1L
ERBB4	-0.0242322	0.00244519	0.0242322	0.00244519	ERBB4
TFPI2	-0.174151	0.00245053	0.174151	0.00245053	TFPI2
ZFPM2	-0.0075886	0.00247971	0.00758856	0.00247971	ZFPM2
ATP6V1C2	-0.103327	0.00257106	0.103327	0.00257106	ATP6V1C2
SAMD9	-0.0116913	0.00257106	0.0116913	0.00257106	SAMD9
STARD3NL	-0.210678	0.00257229	0.210678	0.00257229	STARD3NL
CCDC160	-0.0468065	0.00257229	0.0468065	0.00257229	CCDC160
NEDD4L	0.153887	0.00257507	-0.153887	0.00257507	NEDD4L
KHDRBS2	-0.0523893	0.00257507	0.0523893	0.00257507	KHDRBS2
PADI2	-0.0349939	0.00257754	0.0349939	0.00257754	PADI2
FYB2	-0.0784911	0.00263095	0.0784911	0.00263095	FYB2
C1orf116	0.136152	0.00265394	-0.136152	0.00265394	C1orf116
RASGRF2	-0.0024723	0.00266713	0.00247235	0.00266713	RASGRF2
SNX10	-0.0437285	0.00267257	0.0437285	0.00267257	SNX10
EIF4E3	-0.0365646	0.00267257	0.0365646	0.00267257	EIF4E3
C17orf67	-0.0224952	0.00270693	0.0224952	0.00270693	C17orf67
MALL	1.02623	0.00273227	-1.02623	0.00273227	MALL
ARID3C	-0.0128962	0.00273227	0.0128962	0.00273227	ARID3C
LINC01140	0.00562184	0.00273227	-0.0056218	0.00273227	LINC01140
CDKN2B	0.0621953	0.00273227	-0.0621953	0.00273227	CDKN2B
TPBGL	-0.0269645	0.00273227	0.0269645	0.00273227	TPBGL
WNT2B	-0.0086889	0.00274623	0.0086889	0.00274623	WNT2B
MAP3K1	-0.184766	0.00284156	0.184766	0.00284156	MAP3K1
EIF5A2	-0.0167897	0.00291008	0.0167897	0.00291008	EIF5A2
NOTCH4	-0.0294169	0.00291008	0.0294169	0.00291008	NOTCH4
CARD10	-0.0885102	0.0029128	0.0885102	0.0029128	CARD10
LAMA1	-0.219474	0.00301492	0.219474	0.00301492	LAMA1
CHST3	-0.0420383	0.00301492	0.0420383	0.00301492	CHST3
SP4	-0.0334944	0.00301492	0.0334943	0.00301492	SP4
HDAC10	-0.0502826	0.00303926	0.0502826	0.00303926	HDAC10
NOD1	-0.0271898	0.00304064	0.0271897	0.00304064	NOD1
FMNL2	-0.259667	0.00306964	0.259667	0.00306964	FMNL2
RIN3	-0.0258917	0.00306964	0.0258917	0.00306964	RIN3
RDH5	-0.236921	0.00307627	0.236921	0.00307627	RDH5
MIR222HG	0.044958	0.00307627	-0.044958	0.00307627	MIR222HG
MFAP5	-0.0970353	0.00307627	0.0970354	0.00307627	MFAP5
CAPRIN2	-0.042569	0.00307627	0.042569	0.00307627	CAPRIN2
WNK3	-0.0366462	0.00307785	0.0366462	0.00307785	WNK3
SVIL	0.203895	0.00310657	-0.203895	0.00310657	SVIL
GLRB	-0.0837276	0.00310657	0.0837276	0.00310657	GLRB
AQP5	1.07364	0.00310657	-1.07364	0.00310657	AQP5
SLC35G2	-0.0291829	0.00311219	0.0291829	0.00311219	SLC35G2
APBB3	-0.0330971	0.00311219	0.0330971	0.00311219	APBB3
FILIP1	-0.111965	0.00311219	0.111965	0.00311219	FILIP1
ADSSL1	-0.0213742	0.00317344	0.0213743	0.00317344	ADSSL1
SAT1	-0.924317	0.00323269	0.924317	0.00323269	SAT1
RNF115	-0.155575	0.00333149	0.155575	0.00333149	RNF115
TANGO6	-0.0172681	0.00339991	0.0172681	0.00339991	TANGO6
GPR143	-0.0293869	0.00340268	0.0293869	0.00340268	GPR143
KCNE3	-0.0821153	0.00340381	0.0821153	0.00340381	KCNE3
NRG2	-0.0167407	0.00340381	0.0167407	0.00340381	NRG2
ZBED1	-0.235051	0.00346181	0.235051	0.00346181	ZBED1
STEAP1	-0.125096	0.00351937	0.125096	0.00351937	STEAP1
LINC02331	0.00576449	0.0035281	-0.0057645	0.0035281	LINC02331
TPMT	-0.133077	0.00353558	0.133077	0.00353558	TPMT
LINC01541	-0.163176	0.00359983	0.163176	0.00359983	LINC01541
RBM26-AS1	-0.0104577	0.00360077	0.0104577	0.00360077	RBM26-AS1
NFIA	-0.381133	0.00361645	0.381133	0.00361645	NFIA
ACOXL	-0.0155299	0.0036434	0.0155299	0.0036434	ACOXL
PRR5L	-0.149326	0.0036434	0.149326	0.0036434	PRR5L
MRAP2	-0.011067	0.0036479	0.011067	0.0036479	MRAP2
PITPNM2	-0.0111871	0.0036479	0.0111871	0.0036479	PITPNM2
BCL2L1	0.323861	0.0036479	-0.323861	0.0036479	BCL2L1
JAZF1	-0.0652848	0.00364846	0.0652848	0.00364846	JAZF1
BMP4	0.120933	0.00365193	-0.120933	0.00365193	BMP4
LRCOL1	-0.0167539	0.00365193	0.0167539	0.00365193	LRCOL1
ENOX2	-0.0370039	0.00369617	0.0370039	0.00369617	ENOX2
MGST2	-0.336346	0.00369617	0.336347	0.00369617	MGST2
PODNL1	0.00640148	0.00373045	-0.0064015	0.00373045	PODNL1
BLCAP	0.210344	0.00379915	-0.210344	0.00379915	BLCAP
FAM181A	-0.0280422	0.00379915	0.0280422	0.00379915	FAM181A
BTBD11	-0.0496922	0.00385081	0.0496922	0.00385081	BTBD11
AK5	-0.0285008	0.00385081	0.0285008	0.00385081	AK5
NHSL1	-0.0852523	0.00385081	0.0852523	0.00385081	NHSL1
LGR4	-0.305329	0.00385081	0.305329	0.00385081	LGR4
ENPP3	-0.0127278	0.00406097	0.0127278	0.00406097	ENPP3
BOC	-0.0310424	0.0040904	0.0310424	0.0040904	BOC
DYRK3	-0.0304063	0.00423971	0.0304063	0.00423971	DYRK3
KLHL35	-0.014575	0.00426457	0.0145751	0.00426457	KLHL35
TXNDC16	-0.0656928	0.00426457	0.0656928	0.00426457	TXNDC16
USHBP1	-0.01318	0.00436833	0.01318	0.00436833	USHBP1
HAPLN3	-0.0605428	0.00436833	0.0605428	0.00436833	HAPLN3
PTX3	-0.0157312	0.00436833	0.0157312	0.00436833	PTX3
ARGLU1	-0.25112	0.00437143	0.25112	0.00437143	ARGLU1
USP11	-0.26069	0.00437729	0.260689	0.00437729	USP11
RGS16	-0.007055	0.00437729	0.00705496	0.00437729	RGS16
WFDC1	-0.0114783	0.00439405	0.0114783	0.00439405	WFDC1
PPM1M	-0.0473899	0.00441676	0.0473899	0.00441676	PPM1M
MC1R	-0.0160328	0.00441676	0.0160329	0.00441676	MC1R
MERTK	-0.0269113	0.00441676	0.0269113	0.00441676	MERTK
C15orf41	-0.034233	0.00441902	0.0342329	0.00441902	C15orf41
XRCC4	-0.0284885	0.00441902	0.0284885	0.00441902	XRCC4
WDR89	-0.0452536	0.00448146	0.0452536	0.00448146	WDR89
P2RY1	-0.0185233	0.00449862	0.0185233	0.00449862	P2RY1
CHDH	-0.0712147	0.00455288	0.0712147	0.00455288	CHDH
KAT2B	-0.0521911	0.00455288	0.0521911	0.00455288	KAT2B
SULT1C2	-0.10737	0.00458984	0.10737	0.00458984	SULT1C2
SRRM2-AS1	-0.0135212	0.00463693	0.0135212	0.00463693	SRRM2-AS1
RASGEF1B	-0.018561	0.00468203	0.018561	0.00468203	RASGEF1B
PLEKHO2	-0.0147032	0.00468203	0.0147032	0.00468203	PLEKHO2
SLC47A2	0.0247866	0.00468203	-0.0247866	0.00468203	SLC47A2
REPS2	-0.0770567	0.00468203	0.0770567	0.00468203	REPS2
PMVK	-0.292619	0.00468203	0.292619	0.00468203	PMVK
APBA2	-0.0724081	0.00470299	0.0724081	0.00470299	APBA2
IMPDH2	-0.380595	0.00470821	0.380595	0.00470821	IMPDH2
C1orf115	-0.108659	0.004717	0.108659	0.004717	C1orf115
ST8SIA4	-0.0578271	0.00473265	0.0578271	0.00473265	ST8SIA4
MECOM	-0.45185	0.00473983	0.45185	0.00473983	MECOM
WARS2-AS1	-0.0452778	0.00479761	0.0452779	0.00479761	WARS2-AS1
ST3GAL2	-0.0323103	0.00479761	0.0323103	0.00479761	ST3GAL2
CILP	-0.0075123	0.00481757	0.0075123	0.00481757	CILP
SESN3	-0.284184	0.00489737	0.284184	0.00489737	SESN3
ARL4D	-0.213949	0.00489737	0.213949	0.00489737	ARL4D
KIAA0825	-0.0292463	0.00491995	0.0292463	0.00491995	KIAA0825
CROCC	-0.0504639	0.00497884	0.0504639	0.00497884	CROCC
TMEM101	-1.17259	0.00497884	1.17259	0.00497884	TMEM101
NGLY1	-0.119451	0.00498241	0.119451	0.00498241	NGLY1
MTMR8	-0.022601	0.00506324	0.022601	0.00506324	MTMR8
ZMYND11	-0.129672	0.00508607	0.129672	0.00508607	ZMYND11
ADAM19	-0.0034147	0.00530952	0.00341468	0.00530952	ADAM19
ATP8A1	-0.0327344	0.00550283	0.0327344	0.00550283	ATP8A1
SLFN12	-0.0712739	0.00555355	0.0712739	0.00555355	SLFN12
EMID1	-0.338695	0.00555903	0.338695	0.00555903	EMID1
S1PR2	-0.0215607	0.00555903	0.0215608	0.00555903	S1PR2
ACTR3B	-0.0824878	0.00570795	0.0824878	0.00570795	ACTR3B
TAP2	-0.0406602	0.00572871	0.0406602	0.00572871	TAP2
LRRC20	0.0807617	0.00577739	-0.0807617	0.00577739	LRRC20
SDR16C5	0.0214516	0.00577739	-0.0214516	0.00577739	SDR16C5
IGDCC3	-0.0561338	0.0058154	0.0561338	0.0058154	IGDCC3
ANKRD6	-0.0304292	0.0058901	0.0304292	0.0058901	ANKRD6
FMNL3	-0.0801091	0.00589259	0.0801091	0.00589259	FMNL3
STX18	-0.798708	0.00597485	0.798708	0.00597485	STX18
NPM2	-0.0456204	0.00597485	0.0456204	0.00597485	NPM2
TRDMT1	-0.0696064	0.00597485	0.0696064	0.00597485	TRDMT1
SCEL	0.583885	0.00613707	-0.583885	0.00613707	SCEL
STEAP2-AS1	-0.0066139	0.00613707	0.0066139	0.00613707	STEAP2-AS1
PRXL2C	-0.113461	0.00628831	0.113461	0.00628831	PRXL2C
MPPED2-AS1	-0.0257066	0.00632545	0.0257066	0.00632545	MPPED2-AS1
ARL4C	0.407074	0.00632545	-0.407074	0.00632545	ARL4C
PEX12	-0.0170667	0.00634047	0.0170667	0.00634047	PEX12
TAGLN2	0.620692	0.00634047	-0.620692	0.00634047	TAGLN2
FBXO17	-0.0851983	0.00641195	0.0851983	0.00641195	FBXO17
SYNGR1	-0.18848	0.00644547	0.18848	0.00644547	SYNGR1
NBPF15	-0.0839227	0.00646159	0.0839227	0.00646159	NBPF15
PRKCE	-0.019129	0.00646915	0.019129	0.00646915	PRKCE
SLC9B2	-0.0285766	0.00671676	0.0285766	0.00671676	SLC9B2
VWA8	-0.231992	0.00671676	0.231993	0.00671676	VWA8
CSPG5	-0.0660148	0.00690826	0.0660148	0.00690826	CSPG5
CAPZA2	-0.33768	0.00690826	0.33768	0.00690826	CAPZA2
RAI2	-0.432938	0.00700104	0.432938	0.00700104	RAI2
LLGL2	0.252943	0.00707263	-0.252943	0.00707263	LLGL2
LDLRAD4	-0.012338	0.00707699	0.012338	0.00707699	LDLRAD4
CLIC5	0.295206	0.00707699	-0.295206	0.00707699	CLIC5
SALL1	-0.127672	0.00709657	0.127672	0.00709657	SALL1
KLRG2	-0.0127147	0.00709657	0.0127147	0.00709657	KLRG2
S100A6	1.10358	0.00709657	-1.10358	0.00709657	S100A6
ANKH	-0.0150875	0.00709657	0.0150875	0.00709657	ANKH
COL18A1	-0.740759	0.00710375	0.740759	0.00710375	COL18A1
SLC35E3	-0.170728	0.00711251	0.170728	0.00711251	SLC35E3
IL6ST	-0.175159	0.00711251	0.175159	0.00711251	IL6ST
CYSTM1	-0.418344	0.00720221	0.418344	0.00720221	CYSTM1
PHC1	-0.0573793	0.00727147	0.0573793	0.00727147	PHC1
SP5	-0.140428	0.00737797	0.140428	0.00737797	SP5
C1orf167	0.00318326	0.00746448	-0.0031833	0.00746448	C1orf167
COMMD10	-0.14065	0.00749923	0.14065	0.00749923	COMMD10
AAMDC	-0.118497	0.00749923	0.118497	0.00749923	AAMDC
PHGDH	0.291513	0.00749923	-0.291513	0.00749923	PHGDH
ALPG	-0.0139548	0.00750297	0.0139548	0.00750297	ALPG
NRGN	-0.154058	0.00750297	0.154057	0.00750297	NRGN
TCEAL1	-0.0730394	0.00750297	0.0730394	0.00750297	TCEAL1
UQCRH	0.493474	0.00750297	-0.493474	0.00750297	UQCRH
CTNNB1	-0.420273	0.00750297	0.420273	0.00750297	CTNNB1
TSPAN8	-0.012904	0.00750757	0.012904	0.00750757	TSPAN8
KLF3-AS1	-0.0473897	0.00750757	0.0473897	0.00750757	KLF3-AS1
LRRC8A	0.220242	0.00755826	-0.220242	0.00755826	LRRC8A
NKD2	-0.0096527	0.00755857	0.00965267	0.00755857	NKD2
SIL1	-0.127735	0.00758226	0.127735	0.00758226	SIL1
NT5DC3	-0.026906	0.0076	0.026906	0.0076	NT5DC3
REEP4	0.12669	0.00762958	-0.12669	0.00762958	REEP4
LINC02245	-0.0276705	0.00762958	0.0276705	0.00762958	LINC02245
PLEKHG1	-0.13248	0.00762958	0.13248	0.00762958	PLEKHG1
ADAMTS9	-0.0378032	0.00762958	0.0378032	0.00762958	ADAMTS9
NEU3	-0.0327533	0.00762958	0.0327533	0.00762958	NEU3
ABCG1	-0.0802445	0.00762958	0.0802445	0.00762958	ABCG1
TDRD7	-0.0208773	0.00762958	0.0208773	0.00762958	TDRD7
PLA2G12A	-0.628882	0.00762958	0.628882	0.00762958	PLA2G12A
UTP25	-0.0594469	0.0076986	0.0594469	0.0076986	UTP25
ANAPC2	-0.0438356	0.00775807	0.0438356	0.00775807	ANAPC2
ALKAL2	-0.0552074	0.00775869	0.0552074	0.00775869	ALKAL2
SRGAP1	0.0436436	0.0078509	-0.0436436	0.0078509	SRGAP1
LINC00683	-0.0694447	0.00790726	0.0694447	0.00790726	LINC00683
TMEM220	-0.0340208	0.00798454	0.0340208	0.00798454	TMEM220
GRAMD1C	-0.0674443	0.00799903	0.0674442	0.00799903	GRAMD1C
PRMT9	-0.059484	0.00803356	0.059484	0.00803356	PRMT9
NBPF3	-0.0777281	0.00803356	0.0777281	0.00803356	NBPF3
EYA2	-0.45507	0.00803356	0.45507	0.00803356	EYA2
ZNRF1	0.236254	0.00803356	-0.236254	0.00803356	ZNRF1
MAL2	0.369532	0.00803356	-0.369532	0.00803356	MAL2
SLC26A4-AS1	-0.0040769	0.00803356	0.0040769	0.00803356	SLC26A4-AS1
LGR5	-0.696593	0.00803356	0.696593	0.00803356	LGR5
ETV4	0.194851	0.00803356	-0.194851	0.00803356	ETV4
HCST	-0.0023935	0.00803356	0.00239348	0.00803356	HCST
KCNG3	-0.0139977	0.00804099	0.0139977	0.00804099	KCNG3
ARL4A	-0.132121	0.00810329	0.13212	0.00810329	ARL4A
S100A4	0.71731	0.00813518	-0.71731	0.00813518	S100A4
SAYSD1	-0.101354	0.00818094	0.101354	0.00818094	SAYSD1
KCNN3	-0.0103127	0.00821226	0.0103127	0.00821226	KCNN3
ANKRD18A	-0.0305412	0.00821738	0.0305412	0.00821738	ANKRD18A
SIAE	-0.128025	0.00821738	0.128025	0.00821738	SIAE
KREMEN2	-0.0193476	0.00824514	0.0193476	0.00824514	KREMEN2
LCP1	-0.0284877	0.00824514	0.0284877	0.00824514	LCP1
TXK	-0.0045108	0.00824514	0.0045108	0.00824514	TXK
ADGRF1	0.203619	0.00824514	-0.203619	0.00824514	ADGRF1
LAMP2	-0.229245	0.00824514	0.229245	0.00824514	LAMP2
NRXN3	-0.0401193	0.00826022	0.0401193	0.00826022	NRXN3
PLEKHG6	0.124637	0.00832662	-0.124637	0.00832662	PLEKHG6
SLC35D2	-0.215981	0.00841818	0.215981	0.00841818	SLC35D2
SMYD5	-0.0258977	0.00841818	0.0258977	0.00841818	SMYD5
LINC00240	-0.070952	0.00841818	0.070952	0.00841818	LINC00240
IL6R	-0.195797	0.00841818	0.195797	0.00841818	IL6R
SULF2	-0.044504	0.00841818	0.044504	0.00841818	SULF2
GRIA2	-0.545008	0.00841818	0.545008	0.00841818	GRIA2
CERT1	-0.404089	0.00841818	0.404089	0.00841818	CERT1
APCDD1	-0.0142275	0.00842706	0.0142275	0.00842706	APCDD1
UGT2B17	-0.0095059	0.00845232	0.00950593	0.00845232	UGT2B17
PTAFR	0.0248655	0.00845369	-0.0248655	0.00845369	PTAFR
FOCAD	-0.0437836	0.00851024	0.0437836	0.00851024	FOCAD
TMCC1	-0.103776	0.00851024	0.103776	0.00851024	TMCC1
CAPS	-0.45769	0.00851024	0.45769	0.00851024	CAPS
CCDC169	-0.006363	0.00851024	0.006363	0.00851024	CCDC169
SKAP1	-0.0929912	0.00851024	0.0929912	0.00851024	SKAP1
HES5	-0.0366441	0.00860844	0.0366441	0.00860844	HES5
CNKSR3	-0.0958786	0.00860844	0.0958786	0.00860844	CNKSR3
NIPAL1	-0.0895115	0.00869419	0.0895115	0.00869419	NIPAL1
WNT7B	0.0689464	0.00870839	-0.0689464	0.00870839	WNT7B
TSC22D1-AS1	-0.007665	0.00880711	0.00766504	0.00880711	TSC22D1-AS1
GPRIN3	-0.350071	0.00883559	0.350071	0.00883559	GPRIN3
TMEM45B	0.421644	0.00883559	-0.421644	0.00883559	TMEM45B
EZR	0.45237	0.00893499	-0.45237	0.00893499	EZR
FGL1	-0.0151001	0.00900975	0.0151001	0.00900975	FGL1
ATP2C2-AS1	-0.0022148	0.00900975	0.00221481	0.00900975	ATP2C2-AS1
ATP2B2	-0.0062046	0.00900975	0.00620462	0.00900975	ATP2B2
DOCK5	-0.132229	0.00900975	0.132229	0.00900975	DOCK5
CST3	-0.450631	0.00900975	0.450631	0.00900975	CST3
CNPY2	-0.327713	0.00900975	0.327713	0.00900975	CNPY2
PCOLCE	0.100032	0.00904364	-0.100032	0.00904364	PCOLCE
PCDH9	-0.0049423	0.00904364	0.0049423	0.00904364	PCDH9
SGPP1	-0.061426	0.00904364	0.061426	0.00904364	SGPP1
TLE5	0.405652	0.00904364	-0.405652	0.00904364	TLE5
PXDN	0.426767	0.00904364	-0.426767	0.00904364	PXDN
LINC01977	0.00118436	0.00924957	-0.0011844	0.00924957	LINC01977
TMEM63A	-0.161877	0.00924957	0.161877	0.00924957	TMEM63A
TRIM6	-0.0105963	0.00924957	0.0105963	0.00924957	TRIM6
MAP4	-0.23554	0.00924957	0.235539	0.00924957	MAP4
TTYH1	-0.0051849	0.00924957	0.00518494	0.00924957	TTYH1
FAM126A	-0.0390738	0.00924957	0.0390738	0.00924957	FAM126A
HORMAD2-AS1	-0.0108974	0.00924957	0.0108974	0.00924957	HORMAD2-AS1
CRTAP	-0.286282	0.00933512	0.286282	0.00933512	CRTAP
YBX3	-0.222573	0.00937668	0.222572	0.00937668	YBX3
ST3GAL6-AS1	-0.0296148	0.00955728	0.0296148	0.00955728	ST3GAL6-AS1
SMAD1-AS1	-0.0065861	0.00960802	0.00658614	0.00960802	SMAD1-AS1
CACNA2D3	-0.0219955	0.00962233	0.0219955	0.00962233	CACNA2D3
LRRC2	-0.0060739	0.0097134	0.00607391	0.0097134	LRRC2
EXOC6	-0.13246	0.00976046	0.13246	0.00976046	EXOC6
LINC02246	-0.0084846	0.00977776	0.00848455	0.00977776	LINC02246
RIMKLA	0.0226312	0.00983701	-0.0226312	0.00983701	RIMKLA
RAB26	0.0267057	0.00990626	-0.0267057	0.00990626	RAB26
JAK1	-0.212414	0.00993047	0.212414	0.00993047	JAK1
ZNF485	-0.0234416	0.00997725	0.0234416	0.00997725	ZNF485
UPRT	-0.0381233	0.0100324	0.0381233	0.0100324	UPRT
GALNT5	0.00396851	0.0100439	-0.0039685	0.0100439	GALNT5
MRPL16	-0.253246	0.010054	0.253246	0.010054	MRPL16
SLC46A3	-0.021972	0.010083	0.021972	0.010083	SLC46A3
SEMA3D	-0.113864	0.0100993	0.113864	0.0100993	SEMA3D
RFPL1S	-0.0091679	0.0101391	0.00916793	0.0101391	RFPL1S
C5AR2	-0.013197	0.0101447	0.013197	0.0101447	C5AR2
NSG1	-0.0478836	0.0101662	0.0478836	0.0101662	NSG1
CHD1L	-0.0472227	0.0101947	0.0472227	0.0101947	CHD1L
KBTBD6	-0.0443053	0.010281	0.0443053	0.010281	KBTBD6
LINC00605	-0.0086271	0.010284	0.00862709	0.010284	LINC00605
OLFML3	-0.0330451	0.0103198	0.0330452	0.0103198	OLFML3
DCLRE1C	-0.0370668	0.0103198	0.0370668	0.0103198	DCLRE1C
CYB5D2	-0.110274	0.0103198	0.110274	0.0103198	CYB5D2
GPX2	0.0516862	0.0103313	-0.0516862	0.0103313	GPX2
KHDRBS3	-0.121614	0.0104799	0.121614	0.0104799	KHDRBS3
UCA1	1.08766	0.0105292	-1.08766	0.0105292	UCA1
PHLDB2	0.00445801	0.0105292	-0.004458	0.0105292	PHLDB2
ARSE	-0.0393594	0.0105292	0.0393594	0.0105292	ARSE
ELOVL7	-0.0672577	0.0106016	0.0672577	0.0106016	ELOVL7
RANBP17	-0.166825	0.0106762	0.166825	0.0106762	RANBP17
IRAK4	-0.0694093	0.0107645	0.0694093	0.0107645	IRAK4
FLYWCH2	-0.191259	0.0108305	0.191259	0.0108305	FLYWCH2
ALDH6A1	-0.347477	0.0110084	0.347477	0.0110084	ALDH6A1
ZCCHC12	-0.0249089	0.0110147	0.0249089	0.0110147	ZCCHC12
SOX30	-0.0024392	0.0110147	0.00243918	0.0110147	SOX30
KLLN	-0.0104568	0.0110625	0.0104568	0.0110625	KLLN
PRDM11	-0.0254872	0.0110625	0.0254872	0.0110625	PRDM11
ZNF236	-0.0417533	0.0110625	0.0417532	0.0110625	ZNF236
SEPTIN6	-0.0884885	0.0111519	0.0884885	0.0111519	SEPTIN6
HGD	-0.327291	0.0111667	0.327291	0.0111667	HGD
FAM53A	-0.0072343	0.011194	0.00723431	0.011194	FAM53A
BAMBI	-0.0880004	0.0112232	0.0880004	0.0112232	BAMBI
PTTG1	0.402596	0.011274	-0.402596	0.011274	PTTG1
GJA1	-0.11694	0.011274	0.11694	0.011274	GJA1
GOLIM4	-0.0647398	0.0112891	0.0647397	0.0112891	GOLIM4
SAMD10	-0.0259189	0.0113356	0.0259189	0.0113356	SAMD10
NMNAT3	-0.0243314	0.0113583	0.0243314	0.0113583	NMNAT3
SIPA1L2	-0.0181343	0.0115387	0.0181343	0.0115387	SIPA1L2
CDYL2	-0.0077807	0.01156	0.00778068	0.01156	CDYL2
CCSER1	-0.0930493	0.0115783	0.0930493	0.0115783	CCSER1
SCARA3	0.192013	0.0115877	-0.192013	0.0115877	SCARA3
MPPED2	-0.153415	0.0116898	0.153415	0.0116898	MPPED2
VIL1	-0.0097761	0.0116925	0.00977607	0.0116925	VIL1
MT1F	-0.163406	0.0118082	0.163406	0.0118082	MT1F
CD58	-0.0977952	0.0119131	0.0977952	0.0119131	CD58
PARP9	-0.0557635	0.0119131	0.0557635	0.0119131	PARP9
MANEAL	-0.0409528	0.0119131	0.0409528	0.0119131	MANEAL
MRAS	-0.0038622	0.0119825	0.00386223	0.0119825	MRAS
ADGRL3	-0.0241837	0.011987	0.0241837	0.011987	ADGRL3
BTG3-AS1	-0.0083588	0.0120843	0.00835884	0.0120843	BTG3-AS1
PCCA-DT	-0.158028	0.0120843	0.158028	0.0120843	PCCA-DT
MPPE1	-0.0669795	0.0121508	0.0669795	0.0121508	MPPE1
LINC02259	-0.0027313	0.0123495	0.00273131	0.0123495	LINC02259
PHF8	-0.0612814	0.0124304	0.0612814	0.0124304	PHF8
CNKSR2	-0.0054501	0.0124596	0.0054501	0.0124596	CNKSR2
LINC02672	0.540003	0.0124596	-0.540003	0.0124596	LINC02672
MAP1LC3B2	-0.010279	0.0124596	0.010279	0.0124596	MAP1LC3B2
TMEM145	0.00173897	0.0124931	-0.001739	0.0124931	TMEM145
FLG-AS1	-0.0292057	0.0124931	0.0292057	0.0124931	FLG-AS1
BTBD1	-0.121199	0.0124931	0.121199	0.0124931	BTBD1
LDLRAD3	-0.0290753	0.0124931	0.0290753	0.0124931	LDLRAD3
TMEM211	-0.0087608	0.0125238	0.00876079	0.0125238	TMEM211
PDXK	0.358851	0.0127159	-0.358851	0.0127159	PDXK
ANK3	-0.207667	0.0127296	0.207667	0.0127296	ANK3
SEPSECS	-0.0289497	0.0127374	0.0289497	0.0127374	SEPSECS
ACSL4	-0.253844	0.0128761	0.253844	0.0128761	ACSL4
DTD2	-0.0751578	0.0129804	0.0751578	0.0129804	DTD2
TMEM150C	-0.0074969	0.0129879	0.00749693	0.0129879	TMEM150C
LPAR6	-0.0597869	0.0130886	0.0597869	0.0130886	LPAR6
HHAT	-0.0240992	0.0131178	0.0240992	0.0131178	HHAT
UBXN10-AS1	-0.124874	0.0131238	0.124874	0.0131238	UBXN10-AS1
DUSP28	-0.0392349	0.0131238	0.0392349	0.0131238	DUSP28
ZNF750	-0.0202015	0.0131238	0.0202015	0.0131238	ZNF750
NCF2	0.00508372	0.0133666	-0.0050837	0.0133666	NCF2
CYP27A1	-0.0098558	0.0133666	0.00985583	0.0133666	CYP27A1
SIRPA	-0.0110831	0.0133666	0.0110831	0.0133666	SIRPA
PTPN4	-0.171295	0.0133666	0.171295	0.0133666	PTPN4
SPATA12	-0.0065477	0.0133666	0.00654765	0.0133666	SPATA12
THTPA	-0.0503122	0.0133666	0.0503122	0.0133666	THTPA
TRAF5	-0.0713663	0.0133723	0.0713663	0.0133723	TRAF5
PGPEP1L	-0.0025845	0.0133835	0.00258445	0.0133835	PGPEP1L
SCAT2	0.00164851	0.0135155	-0.0016485	0.0135155	SCAT2
WIPF3	-0.015396	0.0135495	0.015396	0.0135495	WIPF3
AFAP1L2	0.200006	0.013668	-0.200006	0.013668	AFAP1L2
UBE3D	-0.038972	0.0136726	0.038972	0.0136726	UBE3D
CFI	-0.261887	0.0136726	0.261887	0.0136726	CFI
HEY1	-0.236085	0.0137055	0.236085	0.0137055	HEY1
GUCY1B1	-0.476142	0.0137429	0.476142	0.0137429	GUCY1B1
SPIN1	-0.191457	0.013828	0.191457	0.013828	SPIN1
GTF2H3	-0.123134	0.0138573	0.123134	0.0138573	GTF2H3
GLYCTK	-0.22231	0.0138573	0.22231	0.0138573	GLYCTK
FIGNL2-DT	0.0145472	0.0138875	-0.0145472	0.0138875	FIGNL2-DT
ESF1	-0.1196	0.0139756	0.1196	0.0139756	ESF1
FAM201A	-0.032137	0.013977	0.032137	0.013977	FAM201A
ANXA9	0.00297009	0.014041	-0.0029701	0.014041	ANXA9
ZC3H8	-0.0678865	0.014074	0.0678865	0.014074	ZC3H8
WDR20	0.102038	0.0140895	-0.102038	0.0140895	WDR20
H19	1.22514	0.014219	-1.22514	0.014219	H19
HTR6	-0.0217243	0.0142257	0.0217243	0.0142257	HTR6
RANGRF	-0.382208	0.0142506	0.382208	0.0142506	RANGRF
FUT9	-0.0115571	0.0143357	0.0115571	0.0143357	FUT9
CLEC11A	-0.188502	0.0143357	0.188502	0.0143357	CLEC11A
CNPY4	-0.035184	0.0143357	0.035184	0.0143357	CNPY4
ATP1A1-AS1	-0.0557348	0.0143357	0.0557348	0.0143357	ATP1A1-AS1
RNF170	-0.0878569	0.0143983	0.0878569	0.0143983	RNF170
WWC1	0.156036	0.0145249	-0.156036	0.0145249	WWC1
FXYD5	0.0401449	0.0145313	-0.0401449	0.0145313	FXYD5
GPLD1	-0.0065257	0.0145313	0.00652574	0.0145313	GPLD1
TFPI	-0.0515281	0.0145809	0.0515281	0.0145809	TFPI
A4GALT	-0.373576	0.0146623	0.373576	0.0146623	A4GALT
EGR3	-0.03044	0.0146623	0.03044	0.0146623	EGR3
TUBB4A	0.107875	0.0146636	-0.107875	0.0146636	TUBB4A
DDX19B	-0.0794594	0.0146636	0.0794594	0.0146636	DDX19B
SHQ1	-0.0605659	0.0146636	0.0605659	0.0146636	SHQ1
MCOLN3	-0.0349185	0.014762	0.0349185	0.014762	MCOLN3
RNF165	0.0208755	0.0147777	-0.0208755	0.0147777	RNF165
PRRC2C	-0.25346	0.0149088	0.25346	0.0149088	PRRC2C
GLIS2	0.0156917	0.0149169	-0.0156917	0.0149169	GLIS2
TENT4B	-0.0590796	0.0149388	0.0590796	0.0149388	TENT4B
DAB2	-0.0104232	0.0149388	0.0104232	0.0149388	DAB2
LONRF3	0.0162872	0.0149388	-0.0162872	0.0149388	LONRF3
UBA6-AS1	-0.0411799	0.0149388	0.0411799	0.0149388	UBA6-AS1
B3GNT10	-0.0115403	0.0149388	0.0115403	0.0149388	B3GNT10
NDRG2	-0.0987337	0.0149388	0.0987337	0.0149388	NDRG2
CSGALNACT2	-0.0208063	0.0149388	0.0208063	0.0149388	CSGALNACT2
RAB9B	-0.0139592	0.0149388	0.0139592	0.0149388	RAB9B
RNF24	0.154948	0.0150127	-0.154948	0.0150127	RNF24
EHHADH	-0.0291598	0.0150257	0.0291598	0.0150257	EHHADH
ZC3H13	-0.14374	0.0150257	0.14374	0.0150257	ZC3H13
PDZK1	-0.0297976	0.0150257	0.0297976	0.0150257	PDZK1
BTC	-0.0219193	0.0150555	0.0219193	0.0150555	BTC
C1orf21	-0.23062	0.0150555	0.23062	0.0150555	C1orf21
ELP2	-0.274184	0.0151741	0.274184	0.0151741	ELP2
ITGB4	0.227297	0.0152328	-0.227297	0.0152328	ITGB4
MBLAC2	-0.0381919	0.0152341	0.0381919	0.0152341	MBLAC2
FES	-0.031639	0.0153476	0.031639	0.0153476	FES
IDNK	-0.0371711	0.0153476	0.0371711	0.0153476	IDNK
PTPN18	-0.0983284	0.0153476	0.0983284	0.0153476	PTPN18
P4HA3	-0.0047601	0.0153476	0.00476008	0.0153476	P4HA3
PTGES3L	-0.0055289	0.0153591	0.00552894	0.0153591	PTGES3L
MOB3B	-0.107644	0.015382	0.107644	0.015382	MOB3B
N4BP2	-0.0672414	0.01556	0.0672414	0.01556	N4BP2
LRFN5	-0.0051167	0.015674	0.00511671	0.015674	LRFN5
TMEM147-AS1	-0.029792	0.0157054	0.029792	0.0157054	TMEM147-AS1
ATP11C	-0.0546982	0.0157257	0.0546982	0.0157257	ATP11C
DAAM2	-0.0060076	0.0158126	0.0060076	0.0158126	DAAM2
SENP8	-0.0224677	0.0159471	0.0224677	0.0159471	SENP8
GNB5	-0.197299	0.0160388	0.197299	0.0160388	GNB5
RAD54L	0.117069	0.0160648	-0.117069	0.0160648	RAD54L
AMER1	-0.0335316	0.0160648	0.0335316	0.0160648	AMER1
TPST1	-0.0834637	0.0160648	0.0834637	0.0160648	TPST1
OAF	-0.0707599	0.016074	0.07076	0.016074	OAF
ZNF516	-0.103252	0.0160779	0.103252	0.0160779	ZNF516
PKP2	-0.1363	0.0160779	0.1363	0.0160779	PKP2
C11orf45	-0.0114547	0.0160779	0.0114547	0.0160779	C11orf45
AZIN1-AS1	-0.0427238	0.0161002	0.0427237	0.0161002	AZIN1-AS1
TLE1	-0.318696	0.0161577	0.318696	0.0161577	TLE1
LINC02029	0.00135381	0.0161577	-0.0013538	0.0161577	LINC02029
PLBD1-AS1	-0.0109697	0.0161679	0.0109697	0.0161679	PLBD1-AS1
TSPAN6	-0.236982	0.0161679	0.236982	0.0161679	TSPAN6
CRPPA	-0.0213623	0.0161679	0.0213623	0.0161679	CRPPA
TMEM169	0.0124554	0.0161748	-0.0124554	0.0161748	TMEM169
DPP4	-0.0240633	0.0161772	0.0240633	0.0161772	DPP4
LENG9	-0.0520736	0.0162421	0.0520736	0.0162421	LENG9
CES4A	-0.0251323	0.0162559	0.0251323	0.0162559	CES4A
SLC16A3	0.43536	0.0163644	-0.43536	0.0163644	SLC16A3
ADAM32	-0.0089708	0.0165481	0.00897082	0.0165481	ADAM32
ABCB5	0.00165245	0.0165518	-0.0016525	0.0165518	ABCB5
SUMF2	-0.208827	0.0165518	0.208827	0.0165518	SUMF2
ROBO1	-0.0751077	0.0165757	0.0751076	0.0165757	ROBO1
ENO4	-0.0176906	0.016774	0.0176906	0.016774	ENO4
DRC3	-0.0389784	0.0168586	0.0389784	0.0168586	DRC3
S100A14	0.667629	0.0168586	-0.667629	0.0168586	S100A14
GDPD5	-0.0279226	0.0168622	0.0279226	0.0168622	GDPD5
DIAPH3	0.142422	0.016911	-0.142422	0.016911	DIAPH3
BORCS7	-0.187639	0.0169776	0.187639	0.0169776	BORCS7
QKI	-0.10927	0.0169776	0.10927	0.0169776	QKI
DSC2	0.394376	0.0169776	-0.394376	0.0169776	DSC2
LINC01170	-0.0052786	0.0169776	0.00527858	0.0169776	LINC01170
CSF1	-0.0284603	0.0170739	0.0284603	0.0170739	CSF1
CRADD	-0.0258046	0.0171869	0.0258046	0.0171869	CRADD
CDO1	-0.0354727	0.0171869	0.0354727	0.0171869	CDO1
LIPA	-0.0879275	0.0171869	0.0879275	0.0171869	LIPA
PKM	0.252516	0.0173375	-0.252516	0.0173375	PKM
SCNN1G	-0.0222726	0.0173488	0.0222726	0.0173488	SCNN1G
NBPF1	-0.111568	0.0173492	0.111568	0.0173492	NBPF1
PLEKHH1	-0.0593819	0.0173535	0.0593819	0.0173535	PLEKHH1
MFSD2A	-0.0206402	0.0173535	0.0206402	0.0173535	MFSD2A
GABRP	-0.100995	0.0174085	0.100995	0.0174085	GABRP
EPHA7	-0.0092578	0.0174085	0.00925783	0.0174085	EPHA7
LPCAT1	0.32948	0.0174623	-0.32948	0.0174623	LPCAT1
TMEM273	-0.0070208	0.0175249	0.00702077	0.0175249	TMEM273
STC1	-0.189682	0.0175599	0.189682	0.0175599	STC1
PM20D1	0.00469693	0.0175643	-0.0046969	0.0175643	PM20D1
TWNK	-0.0329783	0.0176893	0.0329783	0.0176893	TWNK
VWA5B2	-0.0244529	0.0177287	0.0244529	0.0177287	VWA5B2
ITSN2	-0.108923	0.0178245	0.108923	0.0178245	ITSN2
GSAP	-0.0272384	0.0178565	0.0272384	0.0178565	GSAP
LMO2	-0.113386	0.0178565	0.113386	0.0178565	LMO2
KAAG1	-0.0397974	0.0178565	0.0397974	0.0178565	KAAG1
SCG2	0.00241213	0.0179741	-0.0024121	0.0179741	SCG2
PLS3-AS1	0.001797	0.0179741	-0.001797	0.0179741	PLS3-AS1
SQOR	-0.0472914	0.0179971	0.0472914	0.0179971	SQOR
AMACR	-0.0563725	0.0179971	0.0563725	0.0179971	AMACR
SLC7A8	0.0270743	0.0180726	-0.0270742	0.0180726	SLC7A8
QTRT1	-0.222896	0.0180743	0.222896	0.0180743	QTRT1
HRH1	-0.0771004	0.0181901	0.0771004	0.0181901	HRH1
DPY19L1	-0.157722	0.0182849	0.157722	0.0182849	DPY19L1
U2AF1	-0.0057979	0.0182849	0.00579793	0.0182849	U2AF1
AP1AR	-0.100069	0.0182999	0.100069	0.0182999	AP1AR
YAP1	-0.251039	0.0184101	0.251039	0.0184101	YAP1
ARHGEF15	-0.009367	0.0184101	0.00936699	0.0184101	ARHGEF15
TMEM177	-0.171355	0.0185023	0.171355	0.0185023	TMEM177
OSBPL9	-0.130436	0.0186141	0.130436	0.0186141	OSBPL9
COL8A2	0.00308876	0.0186141	-0.0030888	0.0186141	COL8A2
COLGALT2	-0.0026089	0.0186378	0.00260888	0.0186378	COLGALT2
PITPNA-AS1	-0.0900729	0.0186765	0.0900729	0.0186765	PITPNA-AS1
FGFBP3	-0.0580012	0.0187985	0.0580012	0.0187985	FGFBP3
SERPINA4	-0.0291439	0.0189416	0.0291438	0.0189416	SERPINA4
AP3S1	-0.179354	0.0189845	0.179354	0.0189845	AP3S1
RETREG1	-0.0184151	0.0190429	0.0184151	0.0190429	RETREG1
TNFSF10	-0.0475361	0.019135	0.0475361	0.019135	TNFSF10
ZNF18	-0.0254041	0.019135	0.0254041	0.019135	ZNF18
NOG	-0.010895	0.019135	0.010895	0.019135	NOG
ATE1	-0.0887485	0.019135	0.0887485	0.019135	ATE1
CAPN6	-0.0677981	0.0192229	0.0677981	0.0192229	CAPN6
SLC35G1	-0.044526	0.0192707	0.044526	0.0192707	SLC35G1
RAMP1	-0.134778	0.0194574	0.134778	0.0194574	RAMP1
CAP2	-0.041844	0.0195519	0.041844	0.0195519	CAP2
S100A5	0.0129099	0.0197065	-0.0129099	0.0197065	S100A5
TRAF4	0.204894	0.0197763	-0.204894	0.0197763	TRAF4
MSX1	-0.706112	0.0198407	0.706112	0.0198407	MSX1
FAM241A	-0.0340622	0.0198407	0.0340622	0.0198407	FAM241A
IPCEF1	-0.0044872	0.0198407	0.00448724	0.0198407	IPCEF1
FRAT1	-0.0207674	0.0198407	0.0207674	0.0198407	FRAT1
ESCO2	0.120963	0.0198407	-0.120963	0.0198407	ESCO2
DUSP11	-0.119679	0.0198407	0.119679	0.0198407	DUSP11
NR4A1	-0.0544592	0.0198407	0.0544592	0.0198407	NR4A1
GBGT1	-0.0089612	0.0198407	0.00896122	0.0198407	GBGT1
TCF15	-0.0034554	0.0198715	0.00345537	0.0198715	TCF15
ERC2	-0.0091815	0.0199064	0.00918152	0.0199064	ERC2
ZNF131	-0.11381	0.0199068	0.11381	0.0199068	ZNF131
LINC02762	-0.0541332	0.0199068	0.0541332	0.0199068	LINC02762
SLC19A3	-0.0053673	0.0199068	0.00536734	0.0199068	SLC19A3
PLBD1	-0.0219924	0.0199068	0.0219924	0.0199068	PLBD1
ZFP69B	-0.0135268	0.0199068	0.0135268	0.0199068	ZFP69B
DNAJB7	-0.0019164	0.0203299	0.0019164	0.0203299	DNAJB7
NUP35	-0.0556231	0.0203299	0.0556232	0.0203299	NUP35
ACER2	-0.0134268	0.0203535	0.0134268	0.0203535	ACER2
LINC01508	-0.0203316	0.0207237	0.0203316	0.0207237	LINC01508
EPB41L5	-0.102901	0.0207605	0.102901	0.0207605	EPB41L5
GPR27	-0.0246206	0.0207605	0.0246206	0.0207605	GPR27
ALDH5A1	-0.0930495	0.0207629	0.0930495	0.0207629	ALDH5A1
CELF4	-0.0439093	0.0210238	0.0439093	0.0210238	CELF4
GATA3	0.00314326	0.0211795	-0.0031433	0.0211795	GATA3
ERC1	-0.181186	0.0212225	0.181186	0.0212225	ERC1
SLC22A16	-0.012985	0.0213694	0.012985	0.0213694	SLC22A16
MSL3	-0.0814308	0.0213694	0.0814308	0.0213694	MSL3
CD320	-0.375843	0.0213694	0.375844	0.0213694	CD320
ANKRD7	-0.0057389	0.021556	0.00573889	0.021556	ANKRD7
ZNF597	-0.009225	0.0215636	0.00922501	0.0215636	ZNF597
GSR	0.206376	0.0216288	-0.206376	0.0216288	GSR
ZNF442	-0.0079007	0.021797	0.00790073	0.021797	ZNF442
C8orf34-AS1	-0.0168494	0.0219163	0.0168494	0.0219163	C8orf34-AS1
TSPAN12	0.348429	0.0219494	-0.348429	0.0219494	TSPAN12
UGT1A7	0.00233448	0.0219675	-0.0023345	0.0219675	UGT1A7
METAP1D	-0.0507788	0.0219935	0.0507788	0.0219935	METAP1D
E2F5	-0.125994	0.0221959	0.125994	0.0221959	E2F5
CNEP1R1	-0.0436903	0.0222073	0.0436903	0.0222073	CNEP1R1
LFNG	0.0877448	0.022293	-0.0877448	0.022293	LFNG
TMEM117	-0.0775565	0.0225167	0.0775566	0.0225167	TMEM117
FAM89A	-0.0315718	0.0225979	0.0315718	0.0225979	FAM89A
MEGF9	-0.119557	0.0226189	0.119557	0.0226189	MEGF9
ACHE	-0.0080512	0.0226189	0.00805119	0.0226189	ACHE
FSD2	-0.0020478	0.0227404	0.0020478	0.0227404	FSD2
CHIC1	-0.057338	0.0229187	0.057338	0.0229187	CHIC1
SLF1	0.0959909	0.0229317	-0.0959908	0.0229317	SLF1
RNF157	-0.0087828	0.0230878	0.00878276	0.0230878	RNF157
RXFP4	0.00167495	0.0230878	-0.0016749	0.0230878	RXFP4
OR2A1-AS1	-0.0125582	0.0230878	0.0125582	0.0230878	OR2A1-AS1
IFIT5	-0.0387819	0.0230878	0.0387819	0.0230878	IFIT5
ADHFE1	-0.0266642	0.0230878	0.0266642	0.0230878	ADHFE1
LINC02447	-0.0087761	0.0230878	0.00877611	0.0230878	LINC02447
FKBPL	-0.0247296	0.0230878	0.0247296	0.0230878	FKBPL
CDH11	-0.0074574	0.0230878	0.00745736	0.0230878	CDH11
PARVG	-0.043943	0.0230878	0.043943	0.0230878	PARVG
USP51	-0.0171975	0.0230878	0.0171975	0.0230878	USP51
NHSL2	-0.018065	0.0231489	0.018065	0.0231489	NHSL2
KRT7	0.709376	0.0231489	-0.709376	0.0231489	KRT7
TBCC	-0.100382	0.0232016	0.100382	0.0232016	TBCC
CIB2	-0.0765804	0.0236016	0.0765804	0.0236016	CIB2
LIMS2	-0.0163002	0.0236016	0.0163002	0.0236016	LIMS2
TRIM17	-0.0082168	0.0236371	0.00821675	0.0236371	TRIM17
KIF18A	0.142507	0.0236985	-0.142507	0.0236985	KIF18A
PTPRB	-0.0108932	0.0237471	0.0108932	0.0237471	PTPRB
USP6NL	-0.0875862	0.0239223	0.0875862	0.0239223	USP6NL
PLEKHA3	0.130551	0.0239793	-0.130551	0.0239793	PLEKHA3
CAV2	0.184394	0.0239793	-0.184393	0.0239793	CAV2
RNF39	0.00545385	0.0239852	-0.0054539	0.0239852	RNF39
PLS3	0.166548	0.0240031	-0.166548	0.0240031	PLS3
AMY2B	-0.0061358	0.0240031	0.00613576	0.0240031	AMY2B
ASH2L	-0.0698992	0.0240901	0.0698992	0.0240901	ASH2L
SRP14	-0.27488	0.0242596	0.27488	0.0242596	SRP14
PFAS	-0.0653986	0.0242655	0.0653986	0.0242655	PFAS
STK33	-0.0529052	0.0243143	0.0529052	0.0243143	STK33
LINC00462	-0.0039857	0.0243299	0.00398571	0.0243299	LINC00462
DDX58	-0.0138397	0.0243299	0.0138397	0.0243299	DDX58
ITGA7	-0.0433512	0.0243299	0.0433513	0.0243299	ITGA7
C6orf141	-0.0444626	0.0244209	0.0444626	0.0244209	C6orf141
FAM189A2	-0.028118	0.024502	0.028118	0.024502	FAM189A2
ZFPM2-AS1	-0.187521	0.0245302	0.187521	0.0245302	ZFPM2-AS1
NKRF	-0.0477125	0.0245383	0.0477125	0.0245383	NKRF
PDLIM1	0.36823	0.0245385	-0.36823	0.0245385	PDLIM1
NPC2	-0.337965	0.0249388	0.337965	0.0249388	NPC2
PAXBP1-AS1	-0.0061942	0.0250061	0.00619421	0.0250061	PAXBP1-AS1
INTS9	-0.0805678	0.0250532	0.0805678	0.0250532	INTS9
ZNF25	-0.0142989	0.0251284	0.0142989	0.0251284	ZNF25
VSTM2L	0.0159395	0.0251945	-0.0159395	0.0251945	VSTM2L
ZNF519	0.0691613	0.0252012	-0.0691613	0.0252012	ZNF519
CD52	-0.011199	0.0252792	0.0111991	0.0252792	CD52
ZNF10	-0.0504237	0.0252792	0.0504237	0.0252792	ZNF10
RHOT1	-0.0766226	0.0252792	0.0766226	0.0252792	RHOT1
APOA1	-0.0487492	0.0252792	0.0487492	0.0252792	APOA1
TPP1	-0.0889527	0.0252792	0.0889527	0.0252792	TPP1
KLHDC8A	-0.02515	0.0252792	0.02515	0.0252792	KLHDC8A
NTS	-0.0029847	0.0252792	0.00298467	0.0252792	NTS
RASSF7	0.216361	0.025299	-0.216361	0.025299	RASSF7
ULK3	-0.0609415	0.0253793	0.0609415	0.0253793	ULK3
CAMK4	-0.0076238	0.0253793	0.00762383	0.0253793	CAMK4
DMKN	-0.406986	0.0253793	0.406986	0.0253793	DMKN
ABCA10	-0.0031979	0.0255151	0.00319788	0.0255151	ABCA10
DRG2	-0.118369	0.0255151	0.118369	0.0255151	DRG2
DELE1	-0.125934	0.0255151	0.125934	0.0255151	DELE1
LINC01135	-0.0217871	0.0255151	0.0217871	0.0255151	LINC01135
DCAF17	-0.0212197	0.0255151	0.0212197	0.0255151	DCAF17
TMED10	-0.308742	0.0255636	0.308742	0.0255636	TMED10
ANAPC5	-0.157338	0.0255636	0.157338	0.0255636	ANAPC5
ZNF280B	-0.062283	0.0255636	0.062283	0.0255636	ZNF280B
SMOX	-0.0438946	0.0255719	0.0438945	0.0255719	SMOX
ANGPT2	-0.0068887	0.0256607	0.00688867	0.0256607	ANGPT2
TNFRSF11A	-0.0380994	0.0256607	0.0380994	0.0256607	TNFRSF11A
TBC1D2	0.105384	0.0258426	-0.105384	0.0258426	TBC1D2
ZNF330	-0.0967998	0.0258615	0.0967998	0.0258615	ZNF330
TAF1A-AS1	-0.0173401	0.0258864	0.0173401	0.0258864	TAF1A-AS1
SLK	0.202497	0.0259859	-0.202497	0.0259859	SLK
HOPX	0.00345873	0.0259859	-0.0034587	0.0259859	HOPX
C1orf74	-0.0243867	0.0259859	0.0243867	0.0259859	C1orf74
ZNF565	-0.011533	0.0259859	0.011533	0.0259859	ZNF565
PSPN	-0.0052214	0.0260751	0.00522139	0.0260751	PSPN
CKMT2-AS1	-0.0344577	0.0260751	0.0344578	0.0260751	CKMT2-AS1
BBS1	-0.0708246	0.0260751	0.0708246	0.0260751	BBS1
TMEM241	-0.015514	0.0260751	0.015514	0.0260751	TMEM241
VCAN	-0.0191181	0.0260751	0.0191181	0.0260751	VCAN
ITGA6-AS1	-0.0037666	0.0260977	0.00376664	0.0260977	ITGA6-AS1
SPTSSB	0.374075	0.0261314	-0.374075	0.0261314	SPTSSB
HBQ1	-0.0236712	0.0261314	0.0236712	0.0261314	HBQ1
HIRIP3	0.1132	0.0261314	-0.1132	0.0261314	HIRIP3
SPSB3	0.196922	0.0262124	-0.196922	0.0262124	SPSB3
CGREF1	-0.0096398	0.0262124	0.00963978	0.0262124	CGREF1
SLC9A3	-0.0113681	0.0262124	0.0113681	0.0262124	SLC9A3
MED14OS	-0.0056135	0.0262124	0.00561347	0.0262124	MED14OS
INF2	0.12107	0.0262124	-0.12107	0.0262124	INF2
TMED6	-0.0063511	0.026219	0.00635115	0.026219	TMED6
RMDN1	-0.100554	0.0263102	0.100554	0.0263102	RMDN1
LY6G5C	-0.0047882	0.0263102	0.00478821	0.0263102	LY6G5C
CKMT2	-0.0122888	0.0263102	0.0122887	0.0263102	CKMT2
TFCP2L1	-0.0368397	0.0263102	0.0368397	0.0263102	TFCP2L1
ANKDD1B	-0.0093682	0.0263635	0.00936822	0.0263635	ANKDD1B
LMLN	-0.0451114	0.0263642	0.0451114	0.0263642	LMLN
PMPCA	0.134753	0.0266266	-0.134752	0.0266266	PMPCA
ARHGEF16	0.0765449	0.0267286	-0.0765449	0.0267286	ARHGEF16
CCDC102A	-0.0656003	0.0267286	0.0656003	0.0267286	CCDC102A
PRR7	-0.180135	0.0267329	0.180135	0.0267329	PRR7
KAT2A	-0.0853009	0.0268573	0.0853009	0.0268573	KAT2A
DLG5-AS1	-0.0072247	0.0268573	0.00722471	0.0268573	DLG5-AS1
PTPN3	-0.161074	0.0268573	0.161074	0.0268573	PTPN3
NUP58	-0.112145	0.0270061	0.112145	0.0270061	NUP58
MAN2C1	-0.0723094	0.0270061	0.0723094	0.0270061	MAN2C1
CEP55	0.0825908	0.027023	-0.0825907	0.027023	CEP55
AHRR	0.0299847	0.0273322	-0.0299847	0.0273322	AHRR
LBHD1	-0.0147668	0.0273322	0.0147668	0.0273322	LBHD1
SLC27A6	-0.0042576	0.027447	0.00425758	0.027447	SLC27A6
C19orf33	0.494793	0.0275392	-0.494793	0.0275392	C19orf33
LRRFIP2	-0.101846	0.0275392	0.101846	0.0275392	LRRFIP2
B4GALT7	-0.107916	0.0275683	0.107916	0.0275683	B4GALT7
NES	-0.0295137	0.0277485	0.0295137	0.0277485	NES
SCGB1A1	-0.143364	0.0278646	0.143364	0.0278646	SCGB1A1
POLR3G	-0.0129973	0.0279307	0.0129973	0.0279307	POLR3G
PALM2-AKAP2	-0.0293256	0.0280036	0.0293256	0.0280036	PALM2-AKAP2
SLX1A	0.00218169	0.0280036	-0.0021817	0.0280036	SLX1A
CHGA	-0.076199	0.0280036	0.076199	0.0280036	CHGA
CD96	0.00159979	0.0280036	-0.0015998	0.0280036	CD96
ZNF416	-0.0177976	0.0280108	0.0177976	0.0280108	ZNF416
MISP	0.212569	0.0280392	-0.212569	0.0280392	MISP
ST6GAL1	-0.0580043	0.0280656	0.0580043	0.0280656	ST6GAL1
AP5Z1	-0.042371	0.0280656	0.042371	0.0280656	AP5Z1
TMEM47	-0.126524	0.0280937	0.126524	0.0280937	TMEM47
PI16	-0.0289427	0.0283155	0.0289427	0.0283155	PI16
ZBED5-AS1	0.0662384	0.0283155	-0.0662384	0.0283155	ZBED5-AS1
SLC15A2	-0.0176389	0.0283155	0.0176389	0.0283155	SLC15A2
KCNQ4	-0.0066815	0.0283155	0.00668148	0.0283155	KCNQ4
DENND1B	-0.0351603	0.0283852	0.0351603	0.0283852	DENND1B
ACSM3	-0.0898861	0.028503	0.0898861	0.028503	ACSM3
PHF14	-0.173613	0.0285719	0.173613	0.0285719	PHF14
NECTIN3-AS1	-0.0051262	0.028653	0.00512618	0.028653	NECTIN3-AS1
SGPL1	0.150441	0.0287346	-0.150441	0.0287346	SGPL1
PLA2G2C	-0.0035306	0.0287919	0.00353063	0.0287919	PLA2G2C
ETV2	-0.0260159	0.0288196	0.0260159	0.0288196	ETV2
LRRC61	-0.0336768	0.0288864	0.0336768	0.0288864	LRRC61
PGM2	-0.0774801	0.0289856	0.0774801	0.0289856	PGM2
ENTPD3-AS1	-0.0180904	0.0289856	0.0180904	0.0289856	ENTPD3-AS1
MTURN	-0.0778755	0.0289856	0.0778755	0.0289856	MTURN
NDP	-0.099722	0.0289954	0.099722	0.0289954	NDP
ZBTB24	-0.0672183	0.0295549	0.0672183	0.0295549	ZBTB24
MTM1	-0.0374129	0.0295997	0.0374129	0.0295997	MTM1
ATF4	0.244891	0.0296275	-0.244891	0.0296275	ATF4
M6PR	-0.176338	0.0296503	0.176338	0.0296503	M6PR
CERNA1	-0.0085062	0.0297123	0.00850624	0.0297123	CERNA1
UBE2O	-0.0914405	0.0298117	0.0914405	0.0298117	UBE2O
TGFB3	0.0273669	0.0298117	-0.0273669	0.0298117	TGFB3
RASSF10	0.05551	0.0298117	-0.05551	0.0298117	RASSF10
PCDHGA2	-0.0039558	0.0298117	0.00395585	0.0298117	PCDHGA2
ZNF431	0.126544	0.0298316	-0.126544	0.0298316	ZNF431
MYRF	-0.105603	0.0298316	0.105603	0.0298316	MYRF
IL33	-0.164884	0.0298316	0.164884	0.0298316	IL33
MPIG6B	0.00143166	0.0298675	-0.0014317	0.0298675	MPIG6B
HSD17B6	-0.0023225	0.0299212	0.00232254	0.0299212	HSD17B6
FBXL22	-0.014908	0.0299212	0.014908	0.0299212	FBXL22
CXorf40A	-0.0675526	0.0299212	0.0675526	0.0299212	CXorf40A
GAL3ST2	0.0119073	0.0299212	-0.0119073	0.0299212	GAL3ST2
C2CD4B	-0.0523991	0.0299721	0.0523991	0.0299721	C2CD4B
SLC16A1-AS1	-0.0314325	0.0300465	0.0314325	0.0300465	SLC16A1-AS1
CCDC159	-0.0401394	0.0300739	0.0401394	0.0300739	CCDC159
SKA2	0.253897	0.0300739	-0.253897	0.0300739	SKA2
ZNF594	-0.0243902	0.0300739	0.0243902	0.0300739	ZNF594
ITGB5	-0.0845723	0.0301109	0.0845723	0.0301109	ITGB5
TDRD3	-0.0385264	0.0302337	0.0385264	0.0302337	TDRD3
PPIL1	-0.143666	0.0302837	0.143666	0.0302837	PPIL1
ATP23	-0.0558536	0.0304598	0.0558536	0.0304598	ATP23
CATSPERE	-0.0043894	0.0304663	0.00438942	0.0304663	CATSPERE
PLGLB1	-0.0077279	0.0304907	0.00772792	0.0304907	PLGLB1
LINC01714	0.00167925	0.0304907	-0.0016793	0.0304907	LINC01714
BCAS1	0.0575376	0.0305533	-0.0575376	0.0305533	BCAS1
TP63	0.0102844	0.0305613	-0.0102844	0.0305613	TP63
ADAT2	-0.0372332	0.0306287	0.0372332	0.0306287	ADAT2
KRT4	0.323354	0.0306889	-0.323354	0.0306889	KRT4
ZNF521	-0.0366851	0.0306889	0.0366851	0.0306889	ZNF521
PIP4K2A	-0.0418233	0.0308234	0.0418233	0.0308234	PIP4K2A
ADPRHL1	-0.0113268	0.0309282	0.0113268	0.0309282	ADPRHL1
NTF4	0.010268	0.0310646	-0.010268	0.0310646	NTF4
TNFAIP2	-0.302173	0.031215	0.302173	0.031215	TNFAIP2
WDR93	-0.0188463	0.0312244	0.0188463	0.0312244	WDR93
YY2	-0.0061673	0.0313628	0.00616732	0.0313628	YY2
HPCAL1	0.130003	0.0313628	-0.130003	0.0313628	HPCAL1
PPL	0.296541	0.0313628	-0.296541	0.0313628	PPL
CASP10	-0.024506	0.0314157	0.024506	0.0314157	CASP10
SH3D21	0.11281	0.0314157	-0.11281	0.0314157	SH3D21
FBLN1	-0.45352	0.0315663	0.45352	0.0315663	FBLN1
BTBD3	-0.34769	0.0319454	0.34769	0.0319454	BTBD3
GABRD	-0.0028556	0.0319454	0.00285557	0.0319454	GABRD
PIGN	-0.0512085	0.0319909	0.0512085	0.0319909	PIGN
ERG	-0.0056274	0.0319909	0.00562736	0.0319909	ERG
ANO1-AS1	-0.004152	0.0319909	0.00415197	0.0319909	ANO1-AS1
TRMT1	-0.0995861	0.0320751	0.0995861	0.0320751	TRMT1
APLF	-0.0127451	0.0320751	0.0127451	0.0320751	APLF
NUDT7	-0.0410174	0.0320785	0.0410174	0.0320785	NUDT7
TMEM131	-0.175379	0.0321282	0.175379	0.0321282	TMEM131
FAM221A	-0.0609591	0.0321282	0.0609591	0.0321282	FAM221A
HCAR1	0.00356323	0.0321393	-0.0035632	0.0321393	HCAR1
FAM110C	-0.132046	0.0325438	0.132046	0.0325438	FAM110C
ALMS1-IT1	-0.0027147	0.0325721	0.00271469	0.0325721	ALMS1-IT1
CSDC2	0.00094796	0.0327486	-0.000948	0.0327486	CSDC2
IFT46	-0.0452008	0.0327486	0.0452008	0.0327486	IFT46
DHRSX	-0.190971	0.0330372	0.190971	0.0330372	DHRSX
TMEM62	0.107873	0.0330495	-0.107873	0.0330495	TMEM62
USP44	-0.051093	0.0330495	0.051093	0.0330495	USP44
MACROD2	-0.0615681	0.0331412	0.0615681	0.0331412	MACROD2
ZNF76	-0.0709087	0.0331643	0.0709087	0.0331643	ZNF76
KRT18	0.5897	0.0331822	-0.5897	0.0331822	KRT18
MOCS1	-0.0195017	0.0332122	0.0195018	0.0332122	MOCS1
UTP14A	-0.104875	0.0332847	0.104875	0.0332847	UTP14A
NDE1	0.0910474	0.0332913	-0.0910474	0.0332913	NDE1
PCF11-AS1	0.00481866	0.0333978	-0.0048187	0.0333978	PCF11-AS1
ENPP2	-0.0059533	0.0333978	0.00595334	0.0333978	ENPP2
CCSAP	0.11449	0.0333978	-0.11449	0.0333978	CCSAP
GMPR	-0.156276	0.0334323	0.156276	0.0334323	GMPR
NFAT5	-0.280594	0.0337234	0.280594	0.0337234	NFAT5
ZNF470	-0.0246653	0.0339622	0.0246652	0.0339622	ZNF470
DCTN3	-0.193232	0.0340319	0.193232	0.0340319	DCTN3
PKDREJ	-0.0017455	0.0341379	0.00174554	0.0341379	PKDREJ
GOLGA8B	-0.0432528	0.0341568	0.0432528	0.0341568	GOLGA8B
MICAL3	-0.0652829	0.0343286	0.065283	0.0343286	MICAL3
ISOC1	-0.178104	0.0344178	0.178104	0.0344178	ISOC1
STARD13	-0.0130093	0.0344207	0.0130093	0.0344207	STARD13
PLA2G4A	-0.0624521	0.0344207	0.0624521	0.0344207	PLA2G4A
C18orf21	-0.0704272	0.0344207	0.0704272	0.0344207	C18orf21
SAMD4A	0.0444445	0.0344207	-0.0444445	0.0344207	SAMD4A
PNMA8A	-0.135587	0.0345463	0.135587	0.0345463	PNMA8A
C8orf34	-0.0246858	0.0346003	0.0246858	0.0346003	C8orf34
DHX34	-0.0355232	0.0348779	0.0355232	0.0348779	DHX34
ACAD8	-0.0791896	0.0348779	0.0791896	0.0348779	ACAD8
LRRN1	0.0302376	0.0348779	-0.0302376	0.0348779	LRRN1
ALOX15	0.00223982	0.0350257	-0.0022398	0.0350257	ALOX15
CRCP	-0.0912896	0.035072	0.0912896	0.035072	CRCP
PAPLN	-0.0217729	0.0350921	0.0217729	0.0350921	PAPLN
NELL2	0.0286244	0.0352586	-0.0286244	0.0352586	NELL2
GDF15	0.75763	0.0354716	-0.75763	0.0354716	GDF15
PCNX4	-0.0962186	0.0355405	0.0962186	0.0355405	PCNX4
PHB2	-0.271189	0.0357196	0.271189	0.0357196	PHB2
EGOT	-0.0075366	0.035965	0.00753665	0.035965	EGOT
HFM1	-0.0071753	0.035965	0.0071753	0.035965	HFM1
KDELR2	0.2362	0.0359913	-0.2362	0.0359913	KDELR2
LDHB	-0.470793	0.0361419	0.470793	0.0361419	LDHB
PCP4	0.00312789	0.0361419	-0.0031279	0.0361419	PCP4
TXNRD1	0.317872	0.0362742	-0.317872	0.0362742	TXNRD1
KLHDC9	-0.0534265	0.0363057	0.0534265	0.0363057	KLHDC9
WDR12	-0.100657	0.0363057	0.100658	0.0363057	WDR12
TRIM61	-0.0607321	0.0363057	0.0607321	0.0363057	TRIM61
SHFL	-0.0435913	0.0363057	0.0435913	0.0363057	SHFL
RIOK1	-0.107143	0.0364302	0.107143	0.0364302	RIOK1
RAB3B	0.0195712	0.0364612	-0.0195712	0.0364612	RAB3B
THSD4	-0.250472	0.0365357	0.250472	0.0365357	THSD4
MYO1F	-0.0100789	0.0365357	0.0100789	0.0365357	MYO1F
OXR1	-0.209193	0.0366803	0.209193	0.0366803	OXR1
RUNX3	0.132658	0.0366803	-0.132658	0.0366803	RUNX3
SLC30A4	-0.0100129	0.0366803	0.0100129	0.0366803	SLC30A4
STARD7-AS1	-0.0208834	0.0366803	0.0208834	0.0366803	STARD7-AS1
TM4SF19-AS1	-0.0029182	0.0367495	0.0029182	0.0367495	TM4SF19-AS1
PCLO	-0.0301871	0.0367495	0.0301871	0.0367495	PCLO
PROX2	-0.0033701	0.0367883	0.00337009	0.0367883	PROX2
LYPLA1	-0.138843	0.0368241	0.138843	0.0368241	LYPLA1
GPRC5C	0.230973	0.036932	-0.230973	0.036932	GPRC5C
TRH	-0.0233958	0.0369703	0.0233957	0.0369703	TRH
SPTY2D1OS	-0.0055557	0.0369703	0.00555565	0.0369703	SPTY2D1OS
PLA1A	-0.008659	0.0369703	0.00865897	0.0369703	PLA1A
TRIM16	0.125801	0.0371119	-0.125801	0.0371119	TRIM16
IHH	-0.0088888	0.0371119	0.00888881	0.0371119	IHH
PIGA	-0.0155492	0.0371119	0.0155492	0.0371119	PIGA
SOX13	-0.243495	0.0371119	0.243495	0.0371119	SOX13
TMEM260	-0.144472	0.0371119	0.144472	0.0371119	TMEM260
HCLS1	-0.0063093	0.0371119	0.00630934	0.0371119	HCLS1
SUSD4	-0.0786781	0.0371168	0.0786781	0.0371168	SUSD4
FBXL13	-0.0175643	0.0371429	0.0175643	0.0371429	FBXL13
UBTD1	0.0983349	0.0374508	-0.0983349	0.0374508	UBTD1
ARHGEF4	-0.0155813	0.0375162	0.0155813	0.0375162	ARHGEF4
KLHL30	0.00251492	0.0376314	-0.0025149	0.0376314	KLHL30
LINC02776	0.00129191	0.0378296	-0.0012919	0.0378296	LINC02776
TBC1D4	-0.0248316	0.0379411	0.0248316	0.0379411	TBC1D4
CLDN16	0.00998699	0.0380165	-0.009987	0.0380165	CLDN16
TECR	0.133848	0.0380165	-0.133848	0.0380165	TECR
XKR4	-0.0941767	0.0380211	0.0941767	0.0380211	XKR4
PLXNB3	0.00369906	0.0380669	-0.0036991	0.0380669	PLXNB3
DNAJB13	-0.122427	0.0381027	0.122427	0.0381027	DNAJB13
DACH1	-0.0147442	0.0381027	0.0147442	0.0381027	DACH1
METTL8	-0.051333	0.0381191	0.051333	0.0381191	METTL8
XK	-0.0109304	0.0384244	0.0109304	0.0384244	XK
CTSL	-0.0825858	0.0384244	0.0825858	0.0384244	CTSL
CRIP2	0.456543	0.0384252	-0.456543	0.0384252	CRIP2
NBPF10	-0.041654	0.0384465	0.041654	0.0384465	NBPF10
BUD31	0.168603	0.0384465	-0.168603	0.0384465	BUD31
CTC1	-0.0355388	0.0386012	0.0355388	0.0386012	CTC1
CSPP1	-0.0678759	0.0386012	0.0678759	0.0386012	CSPP1
USP18	-0.0102915	0.0387335	0.0102915	0.0387335	USP18
SLC22A5	-0.0621054	0.0387674	0.0621054	0.0387674	SLC22A5
PRICKLE4	-0.0204528	0.0387674	0.0204528	0.0387674	PRICKLE4
LINC01353	-0.0024939	0.0387699	0.00249393	0.0387699	LINC01353
TMCC1-AS1	-0.0158559	0.0387699	0.0158559	0.0387699	TMCC1-AS1
ARHGAP4	-0.0382582	0.0388875	0.0382582	0.0388875	ARHGAP4
ZNF449	-0.0226553	0.0388875	0.0226553	0.0388875	ZNF449
CWF19L1	0.0682328	0.0388875	-0.0682328	0.0388875	CWF19L1
EDN2	0.0141032	0.0388875	-0.0141032	0.0388875	EDN2
SRBD1	-0.0544967	0.0390428	0.0544967	0.0390428	SRBD1
ANO8	0.0160623	0.0390796	-0.0160623	0.0390796	ANO8
GPAT3	0.344912	0.0390796	-0.344911	0.0390796	GPAT3
ZRANB2-AS1	-0.0023576	0.0390828	0.00235763	0.0390828	ZRANB2-AS1
C15orf48	-0.0162936	0.0392526	0.0162936	0.0392526	C15orf48
FGF9	-0.116337	0.0395349	0.116337	0.0395349	FGF9
LRRC2-AS1	-0.0029176	0.0395349	0.00291762	0.0395349	LRRC2-AS1
MIP	-0.0018484	0.0395349	0.00184837	0.0395349	MIP
ENTPD3	-0.200439	0.0395349	0.200439	0.0395349	ENTPD3
KIF3C	0.00930149	0.0395349	-0.0093015	0.0395349	KIF3C
ZNF425	-0.0109653	0.0395349	0.0109654	0.0395349	ZNF425
KLK3	0.00184014	0.0395349	-0.0018401	0.0395349	KLK3
BAG2	-0.154047	0.0395349	0.154047	0.0395349	BAG2
SEC24B	-0.092369	0.0395349	0.092369	0.0395349	SEC24B
UQCRHL	0.138848	0.0396494	-0.138848	0.0396494	UQCRHL
RFESD	-0.0146911	0.0396494	0.0146911	0.0396494	RFESD
MFSD6L	-0.0229415	0.039686	0.0229415	0.039686	MFSD6L
RNF216	-0.0786195	0.0396989	0.0786195	0.0396989	RNF216
INPP5K	-0.0391031	0.0397568	0.0391031	0.0397568	INPP5K
CD24	-0.652024	0.0397568	0.652024	0.0397568	CD24
ZNF639	-0.104248	0.0401438	0.104248	0.0401438	ZNF639
CCDC127	-0.0718446	0.0401438	0.0718446	0.0401438	CCDC127
C9orf106	-0.0023108	0.0401438	0.00231081	0.0401438	C9orf106
PHACTR4	-0.106144	0.0401438	0.106144	0.0401438	PHACTR4
MAP1B	0.0163057	0.0401438	-0.0163057	0.0401438	MAP1B
SDC1	0.235974	0.0401438	-0.235974	0.0401438	SDC1
HAGLROS	-0.0393125	0.0402147	0.0393125	0.0402147	HAGLROS
NEK3	-0.0181793	0.0402636	0.0181793	0.0402636	NEK3
LRP10	0.175331	0.0404364	-0.175331	0.0404364	LRP10
FAM86B1	-0.012418	0.04057	0.012418	0.04057	FAM86B1
IL18	0.132294	0.0407851	-0.132294	0.0407851	IL18
IL17RA	-0.0428817	0.0409675	0.0428817	0.0409675	IL17RA
TEF	0.0185918	0.0409726	-0.0185918	0.0409726	TEF
MACC1	0.262186	0.0410614	-0.262186	0.0410614	MACC1
WASHC5	-0.0686982	0.0410747	0.0686982	0.0410747	WASHC5
ZNF774	-0.0117321	0.0413699	0.0117321	0.0413699	ZNF774
EEF1A2	0.335455	0.0416929	-0.335455	0.0416929	EEF1A2
POLR1A	-0.0812399	0.0417579	0.0812399	0.0417579	POLR1A
NAPEPLD	-0.0865127	0.0418144	0.0865127	0.0418144	NAPEPLD
FAM220A	-0.0026036	0.0418144	0.00260359	0.0418144	FAM220A
ZNRF3	-0.0822518	0.0418297	0.0822518	0.0418297	ZNRF3
KCTD16	0.00233634	0.0418297	-0.0023363	0.0418297	KCTD16
ABHD13	-0.0647706	0.0419568	0.0647706	0.0419568	ABHD13
LINC01231	-0.0044593	0.0419568	0.0044593	0.0419568	LINC01231
LINC02193	-0.0041001	0.0420374	0.00410008	0.0420374	LINC02193
SORD	-0.132252	0.0420374	0.132253	0.0420374	SORD
ACTN4	0.331469	0.0421118	-0.331469	0.0421118	ACTN4
RNF135	-0.0986816	0.0421513	0.0986816	0.0421513	RNF135
APC	-0.0752066	0.0422493	0.0752066	0.0422493	APC
EOGT	-0.0343596	0.0422493	0.0343596	0.0422493	EOGT
AP4B1	-0.0278198	0.0422493	0.0278198	0.0422493	AP4B1
KRT7-AS	0.00879802	0.0423294	-0.008798	0.0423294	KRT7-AS
AADAT	-0.0270823	0.0423318	0.0270823	0.0423318	AADAT
FSD1L	-0.0298837	0.04238	0.0298838	0.04238	FSD1L
WASF3	-0.0513032	0.04238	0.0513033	0.04238	WASF3
CNTRL	-0.0351762	0.0425346	0.0351762	0.0425346	CNTRL
CARD11	0.0227499	0.0425346	-0.0227499	0.0425346	CARD11
EFEMP1	0.271734	0.0425977	-0.271734	0.0425977	EFEMP1
SERPINA5	-0.0867871	0.0426096	0.0867871	0.0426096	SERPINA5
DCLK1	-0.0120596	0.0427532	0.0120596	0.0427532	DCLK1
CLDN7	0.285846	0.0427572	-0.285846	0.0427572	CLDN7
PRPH	0.00089225	0.0427606	-0.0008922	0.0427606	PRPH
FAM124B	-0.0054731	0.04289	0.00547309	0.04289	FAM124B
FKBP1C	-0.0121885	0.0429145	0.0121885	0.0429145	FKBP1C
PALLD	-0.494755	0.0429174	0.494755	0.0429174	PALLD
BDNF	0.409463	0.0430274	-0.409463	0.0430274	BDNF
JADE3	-0.025564	0.0430274	0.025564	0.0430274	JADE3
COLCA1	-0.0130868	0.0430418	0.0130868	0.0430418	COLCA1
ZNF714	0.100296	0.0432362	-0.100296	0.0432362	ZNF714
RASSF2	-0.012763	0.0432668	0.012763	0.0432668	RASSF2
ATP2A3	0.0259466	0.0433857	-0.0259466	0.0433857	ATP2A3
DEPTOR	-0.541939	0.0433857	0.541939	0.0433857	DEPTOR
TCEAL9	-0.129388	0.0434206	0.129388	0.0434206	TCEAL9
ACO1	-0.0705843	0.0434908	0.0705843	0.0434908	ACO1
IFIT3	-0.0135486	0.0438703	0.0135486	0.0438703	IFIT3
CLDN20	-0.0014208	0.0438703	0.00142082	0.0438703	CLDN20
NHEJ1	-0.0375332	0.0438703	0.0375332	0.0438703	NHEJ1
BID	0.316151	0.043894	-0.316151	0.043894	BID
NNAT	0.229179	0.0440512	-0.229179	0.0440512	NNAT
SRRM5	-0.0026872	0.0440512	0.00268722	0.0440512	SRRM5
BFSP1	-0.03283	0.0440512	0.0328299	0.0440512	BFSP1
CYB5B	-0.452655	0.0440512	0.452655	0.0440512	CYB5B
THRIL	-0.009356	0.0440512	0.00935595	0.0440512	THRIL
PCBP3	-0.0032386	0.0440584	0.00323859	0.0440584	PCBP3
PAQR4	-0.210883	0.0441749	0.210883	0.0441749	PAQR4
CTNNBL1	-0.0765042	0.0445831	0.0765042	0.0445831	CTNNBL1
ALKBH2	-0.117573	0.044742	0.117573	0.044742	ALKBH2
NOXO1	0.0310256	0.044812	-0.0310256	0.044812	NOXO1
L1TD1	0.00772443	0.0449807	-0.0077244	0.0449807	L1TD1
TIMP2	0.273214	0.0449807	-0.273214	0.0449807	TIMP2
GJC1	0.0847699	0.0449807	-0.0847699	0.0449807	GJC1
ATP2C2	-0.101662	0.0449807	0.101662	0.0449807	ATP2C2
HAS2-AS1	0.00148359	0.0449807	-0.0014836	0.0449807	HAS2-AS1
NCALD	-0.122921	0.0449976	0.122921	0.0449976	NCALD
TAF9B	-0.0670274	0.0451647	0.0670275	0.0451647	TAF9B
SEMA6B	0.00206875	0.0455484	-0.0020687	0.0455484	SEMA6B
TNK1	-0.0457114	0.045656	0.0457114	0.045656	TNK1
STPG3	0.00272024	0.045722	-0.0027202	0.045722	STPG3
LINC01003	-0.132757	0.045722	0.132757	0.045722	LINC01003
FGGY	-0.0357605	0.045722	0.0357605	0.045722	FGGY
SACS	-0.0347263	0.045724	0.0347263	0.045724	SACS
DOK7	0.0380716	0.0457646	-0.0380716	0.0457646	DOK7
LINC01124	-0.0112608	0.0458142	0.0112608	0.0458142	LINC01124
CHN1	-0.0416931	0.0458142	0.0416931	0.0458142	CHN1
CD6	-0.0041586	0.0460184	0.00415861	0.0460184	CD6
ELOVL5	-0.264354	0.0460237	0.264354	0.0460237	ELOVL5
RAMP2	-0.030283	0.0460875	0.030283	0.0460875	RAMP2
QTRT2	-0.0545707	0.0461324	0.0545707	0.0461324	QTRT2
GAS1	-0.0119666	0.0463544	0.0119666	0.0463544	GAS1
ARPP19	0.114982	0.0463544	-0.114982	0.0463544	ARPP19
LIF	0.0691414	0.0464416	-0.0691414	0.0464416	LIF
PCAT19	-0.0048822	0.0464773	0.0048822	0.0464773	PCAT19
TBCCD1	-0.0320393	0.0465362	0.0320394	0.0465362	TBCCD1
THAP12	-0.0824926	0.0465538	0.0824925	0.0465538	THAP12
JRK	-0.0174298	0.0465538	0.0174298	0.0465538	JRK
NEU4	0.00405329	0.0465538	-0.0040533	0.0465538	NEU4
CMC4	-0.0182567	0.0465538	0.0182567	0.0465538	CMC4
TRMT13	-0.0434717	0.0466053	0.0434717	0.0466053	TRMT13
GPT2	0.114355	0.0466053	-0.114355	0.0466053	GPT2
MAJIN	0.004348	0.0467383	-0.004348	0.0467383	MAJIN
PCOLCE2	-0.0056858	0.0467383	0.00568579	0.0467383	PCOLCE2
MINDY2	0.268636	0.0467383	-0.268637	0.0467383	MINDY2
TAF4B	-0.0159017	0.0467827	0.0159017	0.0467827	TAF4B
TM4SF1-AS1	0.00329234	0.0469164	-0.0032923	0.0469164	TM4SF1-AS1
ABCA5	-0.0414103	0.0469196	0.0414103	0.0469196	ABCA5
POLD4	0.173923	0.0469228	-0.173923	0.0469228	POLD4
TMEM59L	0.00444998	0.0469228	-0.00445	0.0469228	TMEM59L
ENC1	0.256624	0.0469228	-0.256624	0.0469228	ENC1
SDF4	-0.124421	0.0470806	0.124421	0.0470806	SDF4
SFXN2	-0.119009	0.0470806	0.119009	0.0470806	SFXN2
DHODH	-0.0454195	0.0472907	0.0454195	0.0472907	DHODH
SLC23A2	-0.0390029	0.0475042	0.0390029	0.0475042	SLC23A2
G3BP1	-0.240273	0.0476827	0.240273	0.0476827	G3BP1
SLC9A8	-0.0238602	0.0477107	0.0238602	0.0477107	SLC9A8
BRCC3	-0.110553	0.0477238	0.110553	0.0477238	BRCC3
CD44-AS1	-0.0016096	0.0478344	0.00160964	0.0478344	CD44-AS1
BMP7	0.254453	0.0478344	-0.254453	0.0478344	BMP7
IFT122	-0.0735048	0.0479968	0.0735048	0.0479968	IFT122
BEND6	-0.0069131	0.0479968	0.00691311	0.0479968	BEND6
SLC25A15	-0.0502667	0.0481117	0.0502667	0.0481117	SLC25A15
NTPCR	-0.124116	0.0481946	0.124116	0.0481946	NTPCR
C8orf33	-0.0919983	0.0481946	0.0919983	0.0481946	C8orf33
ICA1L	-0.0133795	0.0481946	0.0133795	0.0481946	ICA1L
EPSTI1	-0.0202686	0.0483765	0.0202686	0.0483765	EPSTI1
B3GNT3	0.309239	0.0486624	-0.309239	0.0486624	B3GNT3
EMC10	-0.216584	0.0487439	0.216584	0.0487439	EMC10
ARHGEF40	-0.0203622	0.0487812	0.0203622	0.0487812	ARHGEF40
FBXW11	-0.0785151	0.0487817	0.0785151	0.0487817	FBXW11
NRIP3	-0.0070166	0.0488575	0.00701663	0.0488575	NRIP3
LAGE3	-0.114195	0.0489209	0.114195	0.0489209	LAGE3
ZC3H10	-0.0203781	0.048928	0.0203781	0.048928	ZC3H10
DOP1A	-0.0449637	0.0489291	0.0449637	0.0489291	DOP1A
MUTYH	-0.0508396	0.0491009	0.0508396	0.0491009	MUTYH
CFTR	-0.417366	0.049186	0.417366	0.049186	CFTR
PPFIA3	-0.0188786	0.0492695	0.0188786	0.0492695	PPFIA3
PTCHD4	0.0126499	0.0494049	-0.0126499	0.0494049	PTCHD4
LGALSL-DT	-0.0033511	0.0494078	0.00335115	0.0494078	LGALSL-DT
C1orf131	-0.0894337	0.0494728	0.0894337	0.0494728	C1orf131
LAMB3	0.439481	0.0494728	-0.439481	0.0494728	LAMB3
RHBDL1	0.0850118	0.049498	-0.0850118	0.049498	RHBDL1
TYMP	-0.0331075	0.0496456	0.0331074	0.0496456	TYMP
L3HYPDH	-0.0409026	0.0497294	0.0409026	0.0497294	L3HYPDH
PNMA8B	-0.0080014	0.0497545	0.00800139	0.0497545	PNMA8B
TBL1X	-0.0746703	0.0497803	0.0746703	0.0497803	TBL1X
LINC02332	-0.0047101	0.0497803	0.00471013	0.0497803	LINC02332
MTNR1B	-0.0048029	0.0497803	0.00480286	0.0497803	MTNR1B
L1CAM	0.0168661	0.0497803	-0.0168662	0.0497803	L1CAM
NUP62CL	-0.0222724	0.0497803	0.0222724	0.0497803	NUP62CL
MCRIP2	0.134091	0.0497803	-0.134091	0.0497803	MCRIP2
PTPRS	-0.08556	0.0498697	0.08556	0.0498697	PTPRS
ADAMTS15	-0.0230468	0.0498697	0.0230468	0.0498697	ADAMTS15
PRRT3-AS1	-0.0182884	0.0501885	0.0182884	0.0501885	PRRT3-AS1
CAST	0.363346	0.0501985	-0.363347	0.0501985	CAST
SPATA13	-0.151876	0.0503668	0.151876	0.0503668	SPATA13
FABP3	-0.0095827	0.0503953	0.00958273	0.0503953	FABP3
GATA6	0.0239708	0.0503953	-0.0239708	0.0503953	GATA6
VILL	0.181789	0.0506259	-0.181789	0.0506259	VILL
ZNF704	-0.111355	0.0506829	0.111355	0.0506829	ZNF704
CAPN2	0.278947	0.0507217	-0.278947	0.0507217	CAPN2
KISS1	0.00505134	0.0507351	-0.0050513	0.0507351	KISS1
CARD6	-0.0097119	0.0507791	0.00971193	0.0507791	CARD6
RNASET2	-0.524315	0.0509642	0.524315	0.0509642	RNASET2
DENND3	0.0501633	0.0509913	-0.0501633	0.0509913	DENND3
KCNF1	-0.0462109	0.0510608	0.0462108	0.0510608	KCNF1
FXYD4	0.0072864	0.0511488	-0.0072864	0.0511488	FXYD4
TNFRSF10C	0.0613791	0.0512263	-0.0613791	0.0512263	TNFRSF10C
SLC2A13	-0.0181015	0.0514116	0.0181015	0.0514116	SLC2A13
ADCK1	-0.0219758	0.0515454	0.0219758	0.0515454	ADCK1
FLNB-AS1	0.0014243	0.0515722	-0.0014243	0.0515722	FLNB-AS1
COX11	-0.126495	0.0516314	0.126495	0.0516314	COX11
VEPH1	-0.0217274	0.0516707	0.0217274	0.0516707	VEPH1
JHY	-0.0434128	0.0517637	0.0434128	0.0517637	JHY
GTPBP8	-0.0803853	0.0518852	0.0803853	0.0518852	GTPBP8
CLDN5	-0.0107755	0.0522943	0.0107755	0.0522943	CLDN5
HCG25	-0.0059951	0.0523012	0.00599513	0.0523012	HCG25
SEMA3G	-0.0026639	0.0523012	0.00266394	0.0523012	SEMA3G
PHF11	-0.0579455	0.0523012	0.0579455	0.0523012	PHF11
NOTUM	-0.0177588	0.0525105	0.0177588	0.0525105	NOTUM
PARP14	-0.111703	0.0529338	0.111703	0.0529338	PARP14
LINC01693	-0.0021359	0.052984	0.00213592	0.052984	LINC01693
DIRAS3	-0.0050433	0.053117	0.00504327	0.053117	DIRAS3
MYC	-0.275499	0.053117	0.275499	0.053117	MYC
TWF2	-0.362373	0.053117	0.362373	0.053117	TWF2
SLC4A11	0.0810033	0.0535114	-0.0810033	0.0535114	SLC4A11
DUSP9	-0.0029015	0.0535114	0.00290147	0.0535114	DUSP9
BAHD1	-0.0423639	0.0535114	0.0423639	0.0535114	BAHD1
ELF1	-0.130791	0.0537617	0.130791	0.0537617	ELF1
GNL3L	-0.0442686	0.0539243	0.0442686	0.0539243	GNL3L
LARP1B	0.107844	0.0540196	-0.107844	0.0540196	LARP1B
HIST3H2A	-0.167383	0.0540196	0.167383	0.0540196	HIST3H2A
ABCB9	-0.0225709	0.0540415	0.0225709	0.0540415	ABCB9
PLAT	-0.0060381	0.0544366	0.00603813	0.0544366	PLAT
GPR82	-0.0039236	0.0544366	0.00392357	0.0544366	GPR82
SLC36A4	-0.03376	0.0545563	0.03376	0.0545563	SLC36A4
ERI1	-0.0643431	0.0547274	0.0643431	0.0547274	ERI1
LINC00205	-0.0227042	0.0547431	0.0227042	0.0547431	LINC00205
AKR1C1	0.0597754	0.0547945	-0.0597754	0.0547945	AKR1C1
PLEKHA5	-0.217393	0.0548143	0.217393	0.0548143	PLEKHA5
CLDN1	0.312093	0.0548872	-0.312093	0.0548872	CLDN1
SORL1	-0.2606	0.0550137	0.2606	0.0550137	SORL1
ZNF547	-0.0052659	0.0552023	0.0052659	0.0552023	ZNF547
SLC27A3	-0.0437876	0.0552023	0.0437876	0.0552023	SLC27A3
GPR85	-0.0039695	0.0552023	0.00396945	0.0552023	GPR85
FAM174A	-0.0892292	0.0552023	0.0892292	0.0552023	FAM174A
JAG1	-0.163192	0.0552023	0.163192	0.0552023	JAG1
C7orf31	-0.0079125	0.0552023	0.00791245	0.0552023	C7orf31
RAD51AP1	0.107142	0.0552023	-0.107142	0.0552023	RAD51AP1
TBK1	-0.0459383	0.0552509	0.0459383	0.0552509	TBK1
PRKCZ-AS1	0.00104558	0.0556269	-0.0010456	0.0556269	PRKCZ-AS1
HNF4G	-0.0085191	0.0561236	0.00851906	0.0561236	HNF4G
KCNN4	0.0983501	0.0561658	-0.0983501	0.0561658	KCNN4
NRCAM	-0.105646	0.0562002	0.105646	0.0562002	NRCAM
ESYT1	-0.106101	0.0562064	0.106101	0.0562064	ESYT1
ADAMTS14	0.0109682	0.0564062	-0.0109682	0.0564062	ADAMTS14
PGBD1	-0.0135625	0.0564122	0.0135625	0.0564122	PGBD1
MED16	-0.0864106	0.0564122	0.0864106	0.0564122	MED16
TVP23A	-0.0043688	0.0564122	0.00436879	0.0564122	TVP23A
ENO3	-0.0082981	0.0567245	0.0082981	0.0567245	ENO3
METTL21A	0.109709	0.0569607	-0.109709	0.0569607	METTL21A
XRRA1	-0.0220632	0.0572566	0.0220632	0.0572566	XRRA1
ZNF649	-0.0379771	0.0575494	0.0379771	0.0575494	ZNF649
RGS6	-0.0648743	0.0575494	0.0648743	0.0575494	RGS6
GHITM	0.203985	0.0575494	-0.203985	0.0575494	GHITM
CSNK1G3	-0.0847846	0.0575494	0.0847846	0.0575494	CSNK1G3
KRT15	0.0215259	0.0575494	-0.0215259	0.0575494	KRT15
FSTL1	0.311476	0.0575494	-0.311476	0.0575494	FSTL1
LEKR1	-0.0235315	0.0575494	0.0235315	0.0575494	LEKR1
CEACAM1	-0.0120697	0.0575494	0.0120697	0.0575494	CEACAM1
DCC	0.00597264	0.0575494	-0.0059726	0.0575494	DCC
LINC01176	-0.0043283	0.0575494	0.00432827	0.0575494	LINC01176
SRF	-0.0641379	0.0575494	0.0641379	0.0575494	SRF
MYCNOS	-0.0023783	0.0575494	0.00237827	0.0575494	MYCNOS
CLP1	-0.0396133	0.0575494	0.0396133	0.0575494	CLP1
LINC01764	0.0182909	0.0575494	-0.0182909	0.0575494	LINC01764
DPYD	-0.0306493	0.0575494	0.0306493	0.0575494	DPYD
PANX1	-0.0363671	0.0575494	0.0363671	0.0575494	PANX1
ABI1	-0.121274	0.0575758	0.121274	0.0575758	ABI1
CYP4F3	0.00472943	0.0577924	-0.0047294	0.0577924	CYP4F3
KITLG	-0.0328031	0.0578062	0.0328031	0.0578062	KITLG
NCK2	-0.100456	0.0580753	0.100456	0.0580753	NCK2
ZNF121	-0.0780919	0.0581004	0.0780919	0.0581004	ZNF121
IFT88	-0.0920541	0.0581072	0.0920541	0.0581072	IFT88
TULP4	-0.0605566	0.0581299	0.0605566	0.0581299	TULP4
NPIPB8	-0.0017162	0.0581861	0.0017162	0.0581861	NPIPB8
PREX2	-0.153463	0.0582421	0.153463	0.0582421	PREX2
SOCS1	-0.0636491	0.0582562	0.0636491	0.0582562	SOCS1
SCFD2	-0.0573043	0.0582562	0.0573043	0.0582562	SCFD2
LINC01565	-0.0054387	0.0582791	0.00543866	0.0582791	LINC01565
LINC00923	-0.0177995	0.0583719	0.0177995	0.0583719	LINC00923
AIFM1	-0.189465	0.0583719	0.189465	0.0583719	AIFM1
CRACR2A	0.00205839	0.0583719	-0.0020584	0.0583719	CRACR2A
TRPC5	0.00102044	0.0584891	-0.0010204	0.0584891	TRPC5
ACSL5	-0.0907095	0.0584891	0.0907095	0.0584891	ACSL5
TEC	-0.038808	0.0584891	0.038808	0.0584891	TEC
SIAH2	-0.234095	0.0584891	0.234095	0.0584891	SIAH2
LCMT2	-0.031151	0.0584891	0.031151	0.0584891	LCMT2
SPSB1	-0.0465906	0.0584891	0.0465906	0.0584891	SPSB1
CASP8AP2	0.108787	0.0584891	-0.108787	0.0584891	CASP8AP2
FKBP5	-0.038714	0.0584891	0.038714	0.0584891	FKBP5
JOSD2	-0.111107	0.0584891	0.111107	0.0584891	JOSD2
AMD1	-0.261093	0.0584891	0.261093	0.0584891	AMD1
MELTF-AS1	-0.0367746	0.058548	0.0367746	0.058548	MELTF-AS1
VAMP4	-0.0861892	0.0585786	0.0861892	0.0585786	VAMP4
CCDC112	-0.0538829	0.0586679	0.0538829	0.0586679	CCDC112
XYLT1	-0.0019215	0.0587075	0.00192153	0.0587075	XYLT1
ABLIM2	-0.010653	0.0587859	0.010653	0.0587859	ABLIM2
KIF24	-0.0155725	0.0587868	0.0155725	0.0587868	KIF24
TRIM39	-0.0159662	0.0587868	0.0159662	0.0587868	TRIM39
IDH2	0.196396	0.0587868	-0.196396	0.0587868	IDH2
PAM	-0.467781	0.0587868	0.467781	0.0587868	PAM
KCNMB4	0.0612892	0.0588823	-0.0612892	0.0588823	KCNMB4
CATSPERB	0.00130351	0.0588823	-0.0013035	0.0588823	CATSPERB
THUMPD1	-0.12574	0.0588823	0.12574	0.0588823	THUMPD1
OAZ3	-0.0157589	0.0592598	0.0157589	0.0592598	OAZ3
PIR	-0.323038	0.0592598	0.323038	0.0592598	PIR
FBXO10	-0.0131261	0.059292	0.0131261	0.059292	FBXO10
GCH1	-0.0287963	0.059292	0.0287963	0.059292	GCH1
DEGS2	0.0244058	0.059292	-0.0244058	0.059292	DEGS2
EPB41	-0.0715001	0.059292	0.0715001	0.059292	EPB41
C5orf15	-0.115655	0.059537	0.115655	0.059537	C5orf15
ALDH1L1	-0.0230581	0.059537	0.0230581	0.059537	ALDH1L1
MMAA	-0.0264705	0.0595741	0.0264705	0.0595741	MMAA
USP46-AS1	-0.0225316	0.0595954	0.0225316	0.0595954	USP46-AS1
MAGI1	-0.0770767	0.0595954	0.0770766	0.0595954	MAGI1
ZNF428	-0.249213	0.0595954	0.249213	0.0595954	ZNF428
SOX3	-0.0249384	0.0597001	0.0249384	0.0597001	SOX3
CSTF2T	-0.0763555	0.0597001	0.0763555	0.0597001	CSTF2T
ZNF660	-0.0230901	0.0597678	0.0230901	0.0597678	ZNF660
SMIM30	-0.13052	0.0597935	0.13052	0.0597935	SMIM30
CHMP1B-AS1	0.00197196	0.0597935	-0.001972	0.0597935	CHMP1B-AS1
FLNC	0.00182112	0.0597935	-0.0018211	0.0597935	FLNC
ZNF783	-0.0170072	0.0597935	0.0170072	0.0597935	ZNF783
CMTM6	-0.298411	0.0597935	0.298411	0.0597935	CMTM6
C3	-0.240362	0.0597935	0.240362	0.0597935	C3
SCAMP1-AS1	-0.0361659	0.0599408	0.0361659	0.0599408	SCAMP1-AS1
NAT10	-0.0579901	0.0599741	0.0579901	0.0599741	NAT10
WIPF1	-0.0090441	0.06014	0.00904413	0.06014	WIPF1
FAM214B	0.0209072	0.06014	-0.0209072	0.06014	FAM214B
POLR3GL	-0.0880843	0.06014	0.0880843	0.06014	POLR3GL
TSIX	0.0753318	0.0603828	-0.0753318	0.0603828	TSIX
ARL3	-0.241009	0.0603828	0.241009	0.0603828	ARL3
RBM33	0.123787	0.0607921	-0.123787	0.0607921	RBM33
ZNF469	0.00235444	0.0608489	-0.0023544	0.0608489	ZNF469
CD81	-0.373348	0.0609843	0.373348	0.0609843	CD81
ARID3A	0.0590596	0.0609843	-0.0590596	0.0609843	ARID3A
PAK1	-0.095264	0.0609843	0.095264	0.0609843	PAK1
LINC00339	-0.0604742	0.0609843	0.0604743	0.0609843	LINC00339
DIRAS2	-0.0627975	0.0609843	0.0627975	0.0609843	DIRAS2
TMEM170B	-0.0154249	0.0609843	0.0154249	0.0609843	TMEM170B
PLBD2	-0.0572915	0.0609843	0.0572915	0.0609843	PLBD2
IFIH1	-0.0229121	0.0610974	0.0229121	0.0610974	IFIH1
FRAT2	-0.0878957	0.0611517	0.0878957	0.0611517	FRAT2
OVOL1	0.0327166	0.0611517	-0.0327166	0.0611517	OVOL1
EEF1G	-0.193784	0.061267	0.193784	0.061267	EEF1G
THAP8	-0.0457324	0.0615924	0.0457324	0.0615924	THAP8
ANK2	-0.0068661	0.0616187	0.00686612	0.0616187	ANK2
TET3	0.0750488	0.061753	-0.0750488	0.061753	TET3
LANCL1	-0.0602286	0.0618493	0.0602287	0.0618493	LANCL1
STRBP	-0.139569	0.0619592	0.139569	0.0619592	STRBP
MYEOV	0.0175007	0.0620586	-0.0175007	0.0620586	MYEOV
PDCD4	-0.328172	0.0620879	0.328171	0.0620879	PDCD4
CYTOR	0.214977	0.0620879	-0.214977	0.0620879	CYTOR
RFT1	-0.0719796	0.0624047	0.0719796	0.0624047	RFT1
ZNF763	-0.0021153	0.0625866	0.00211528	0.0625866	ZNF763
ZNRF2	-0.213918	0.0627193	0.213918	0.0627193	ZNRF2
FGF18	0.552441	0.0627553	-0.552441	0.0627553	FGF18
ADGRE5	-0.0629165	0.0628405	0.0629165	0.0628405	ADGRE5
LINC00472	0.171427	0.0630668	-0.171427	0.0630668	LINC00472
ZMYND8	-0.198314	0.0631157	0.198314	0.0631157	ZMYND8
RNF31	-0.0265562	0.0631394	0.0265562	0.0631394	RNF31
PLCXD2	0.00303693	0.0631401	-0.0030369	0.0631401	PLCXD2
ADAM22	-0.0035654	0.0631401	0.00356541	0.0631401	ADAM22
RFC1	0.125651	0.0631729	-0.125651	0.0631729	RFC1
RAB27A	0.073073	0.0632116	-0.073073	0.0632116	RAB27A
GVQW2	-0.0102685	0.0632116	0.0102685	0.0632116	GVQW2
SPTBN1	0.246477	0.0633634	-0.246477	0.0633634	SPTBN1
LINC01116	-0.0031052	0.0633634	0.00310521	0.0633634	LINC01116
C12orf66	-0.0191609	0.0633634	0.0191609	0.0633634	C12orf66
DDX10	-0.0587847	0.0635805	0.0587847	0.0635805	DDX10
PLOD3	-0.0644162	0.0635805	0.0644162	0.0635805	PLOD3
ZNF696	-0.0206917	0.0635805	0.0206917	0.0635805	ZNF696
ZNF81	-0.0104142	0.0636889	0.0104142	0.0636889	ZNF81
GLA	-0.273771	0.0636889	0.273771	0.0636889	GLA
MREG	-0.133359	0.0636889	0.133359	0.0636889	MREG
BANK1	-0.0354271	0.0636889	0.0354271	0.0636889	BANK1
TMEM102	-0.0385477	0.0640784	0.0385477	0.0640784	TMEM102
PRKCQ-AS1	-0.0281257	0.0640958	0.0281257	0.0640958	PRKCQ-AS1
RCOR2	0.0831815	0.0641511	-0.0831815	0.0641511	RCOR2
TSEN2	-0.0772385	0.0641511	0.0772385	0.0641511	TSEN2
RGMB	-0.0474313	0.0641985	0.0474313	0.0641985	RGMB
EEF2K	-0.0739656	0.0641985	0.0739656	0.0641985	EEF2K
CCN1	0.437708	0.0645167	-0.437708	0.0645167	CCN1
TMSB4X	0.357682	0.0645167	-0.357682	0.0645167	TMSB4X
SCN4A	0.0008537	0.0645167	-0.0008537	0.0645167	SCN4A
LRRC29	-0.0135204	0.0647258	0.0135204	0.0647258	LRRC29
TTC38	-0.044356	0.0650625	0.044356	0.0650625	TTC38
RASL11A	-0.0095342	0.0652691	0.00953418	0.0652691	RASL11A
SLC39A11	-0.029965	0.0654063	0.029965	0.0654063	SLC39A11
PLSCR1	-0.0834674	0.0655621	0.0834674	0.0655621	PLSCR1
EVC2	-0.0255362	0.0656288	0.0255362	0.0656288	EVC2
ARHGAP25	-0.0033101	0.0656288	0.00331014	0.0656288	ARHGAP25
ZBTB10	-0.11753	0.0656288	0.11753	0.0656288	ZBTB10
LSAMP	0.0208625	0.0657703	-0.0208625	0.0657703	LSAMP
SPAG9	-0.124988	0.0657722	0.124988	0.0657722	SPAG9
EVPLL	0.00364549	0.0657722	-0.0036455	0.0657722	EVPLL
IFITM3	-0.538154	0.0661563	0.538154	0.0661563	IFITM3
LIME1	0.0430898	0.06634	-0.0430898	0.06634	LIME1
FAM117A	-0.0389625	0.0663639	0.0389625	0.0663639	FAM117A
DHFR2	-0.0183009	0.0664669	0.0183009	0.0664669	DHFR2
FAM162A	-0.261621	0.0664843	0.261621	0.0664843	FAM162A
CDC42BPG	0.0784127	0.0665621	-0.0784126	0.0665621	CDC42BPG
BST1	-0.109392	0.0667027	0.109392	0.0667027	BST1
NKD1	-0.0121426	0.0667027	0.0121426	0.0667027	NKD1
TMPO	0.180992	0.0667027	-0.180992	0.0667027	TMPO
CBWD2	-0.0621566	0.0667027	0.0621566	0.0667027	CBWD2
CYP20A1	-0.0605704	0.0669519	0.0605704	0.0669519	CYP20A1
FLII	0.227935	0.0669519	-0.227935	0.0669519	FLII
BARX2	0.10238	0.0669519	-0.10238	0.0669519	BARX2
AP3B2	-0.0063218	0.0669519	0.00632179	0.0669519	AP3B2
TICAM2	0.0728509	0.0669591	-0.0728509	0.0669591	TICAM2
KIF6	-0.0236869	0.0669647	0.0236869	0.0669647	KIF6
NECTIN3	-0.0690395	0.0670742	0.0690395	0.0670742	NECTIN3
TSPAN32	0.00563696	0.0670742	-0.005637	0.0670742	TSPAN32
NGDN	-0.0936511	0.0670742	0.0936511	0.0670742	NGDN
LDOC1	-0.156195	0.0670742	0.156195	0.0670742	LDOC1
AXIN2	-0.0884114	0.0670742	0.0884114	0.0670742	AXIN2
SYT8	0.0152744	0.0670742	-0.0152744	0.0670742	SYT8
CD2BP2-DT	-0.012803	0.0673715	0.012803	0.0673715	CD2BP2-DT
ADGRL2	-0.125886	0.0674352	0.125886	0.0674352	ADGRL2
NUDT16	-0.137387	0.0675611	0.137387	0.0675611	NUDT16
CYTL1	-0.15894	0.0676535	0.15894	0.0676535	CYTL1
AHCYL2	-0.027785	0.067679	0.027785	0.067679	AHCYL2
VPS28	-0.13312	0.067679	0.13312	0.067679	VPS28
TSHZ2	-0.249921	0.067679	0.249921	0.067679	TSHZ2
ZNF235	-0.0295802	0.0677149	0.0295802	0.0677149	ZNF235
MIA2	-0.131318	0.0677149	0.131318	0.0677149	MIA2
SOCS5	-0.0412608	0.0677149	0.0412608	0.0677149	SOCS5
RAB11FIP4	-0.0693147	0.0678145	0.0693147	0.0678145	RAB11FIP4
RELCH	-0.0596898	0.0678421	0.0596897	0.0678421	RELCH
SLC28A2	0.00105809	0.0678517	-0.0010581	0.0678517	SLC28A2
DOK1	0.112264	0.0678517	-0.112264	0.0678517	DOK1
TMEM216	-0.0821177	0.0678517	0.0821177	0.0678517	TMEM216
PGAP3	-0.0377247	0.0679524	0.0377247	0.0679524	PGAP3
MAN1A1	-0.0034736	0.0680477	0.00347357	0.0680477	MAN1A1
PEX1	-0.0624045	0.0680597	0.0624045	0.0680597	PEX1
ZNF337	-0.0247874	0.0681086	0.0247874	0.0681086	ZNF337
IFIT2	-0.0170437	0.0682546	0.0170437	0.0682546	IFIT2
PPP2R5B	0.0280585	0.0683322	-0.0280585	0.0683322	PPP2R5B
INTS5	-0.0752034	0.0684335	0.0752034	0.0684335	INTS5
LRRC43	0.0795433	0.0684335	-0.0795433	0.0684335	LRRC43
SUGCT	-0.0086094	0.0684335	0.00860938	0.0684335	SUGCT
MPHOSPH6	-0.0891051	0.0684335	0.0891051	0.0684335	MPHOSPH6
LINC00303	-0.0033527	0.0684335	0.00335272	0.0684335	LINC00303
URB1-AS1	-0.0522649	0.0684335	0.0522649	0.0684335	URB1-AS1
GAS7	-0.0751604	0.0684934	0.0751604	0.0684934	GAS7
MTHFD2	0.188525	0.0684934	-0.188525	0.0684934	MTHFD2
ZFP69	-0.009865	0.0684934	0.009865	0.0684934	ZFP69
FAM214A	-0.0521492	0.0684934	0.0521492	0.0684934	FAM214A
ERI3	-0.15052	0.0684934	0.15052	0.0684934	ERI3
METTL3	-0.076288	0.0687114	0.076288	0.0687114	METTL3
IGF2R	-0.139934	0.0687316	0.139934	0.0687316	IGF2R
PBDC1	-0.15789	0.0689192	0.15789	0.0689192	PBDC1
LINC01355	-0.0168373	0.0689192	0.0168373	0.0689192	LINC01355
GABRE	-0.0091343	0.0691918	0.00913425	0.0691918	GABRE
NANP	-0.0222084	0.0693492	0.0222084	0.0693492	NANP
TLE2	0.135128	0.0693492	-0.135129	0.0693492	TLE2
SEC22C	-0.0713484	0.0693745	0.0713484	0.0693745	SEC22C
FSCN1	0.436353	0.0693745	-0.436353	0.0693745	FSCN1
TRMT12	-0.0305192	0.0693745	0.0305192	0.0693745	TRMT12
PEX11G	-0.0725367	0.0693745	0.0725367	0.0693745	PEX11G
NCK1-DT	-0.0570642	0.0695239	0.0570642	0.0695239	NCK1-DT
YBEY	-0.0734683	0.0696874	0.0734683	0.0696874	YBEY
SLC39A2	-0.0173355	0.0699101	0.0173355	0.0699101	SLC39A2
CRAMP1	-0.0237126	0.0699413	0.0237126	0.0699413	CRAMP1
P2RY2	-0.0183423	0.0701315	0.0183423	0.0701315	P2RY2
CHST4	-0.0023839	0.0706783	0.00238387	0.0706783	CHST4
SLC16A9	-0.0314073	0.0707724	0.0314073	0.0707724	SLC16A9
HUNK	-0.0045603	0.0707849	0.00456026	0.0707849	HUNK
PPP1R26-AS1	-0.0157832	0.0709217	0.0157832	0.0709217	PPP1R26-AS1
AFTPH	-0.0869928	0.0709217	0.0869928	0.0709217	AFTPH
WDR49	-0.0023214	0.0709242	0.00232139	0.0709242	WDR49
SLC23A1	0.0007616	0.0709242	-0.0007616	0.0709242	SLC23A1
LINC00635	0.00204994	0.0709242	-0.0020499	0.0709242	LINC00635
SNHG32	-0.232633	0.0710886	0.232634	0.0710886	SNHG32
PARP11	-0.025647	0.071344	0.025647	0.071344	PARP11
SYCE1L	-0.0988896	0.0713508	0.0988896	0.0713508	SYCE1L
GZF1	-0.025599	0.0714763	0.0255991	0.0714763	GZF1
CEMIP2	-0.0200859	0.071505	0.0200859	0.071505	CEMIP2
ALDH3A1	0.22229	0.0716353	-0.22229	0.0716353	ALDH3A1
ALOX5	0.00197674	0.0716353	-0.0019767	0.0716353	ALOX5
NSMCE1	-0.272065	0.071892	0.272065	0.071892	NSMCE1
TNFAIP3	-0.0511147	0.0719281	0.0511147	0.0719281	TNFAIP3
SIN3A	-0.0657724	0.071939	0.0657724	0.071939	SIN3A
PTBP2	-0.03072	0.0719936	0.03072	0.0719936	PTBP2
SFXN4	-0.114523	0.0721731	0.114523	0.0721731	SFXN4
STRADB	-0.0623814	0.0721731	0.0623814	0.0721731	STRADB
MRPS30	-0.11019	0.0721845	0.11019	0.0721845	MRPS30
DTWD2	-0.0384098	0.0724847	0.0384098	0.0724847	DTWD2
EMP1	0.281094	0.0725948	-0.281094	0.0725948	EMP1
CHROMR	-0.0146631	0.0726206	0.0146631	0.0726206	CHROMR
DUSP4	0.441049	0.0728256	-0.441049	0.0728256	DUSP4
COIL	-0.0651554	0.0729761	0.0651554	0.0729761	COIL
MSH3	-0.0750832	0.0730146	0.0750832	0.0730146	MSH3
ADAL	-0.0209177	0.0730146	0.0209177	0.0730146	ADAL
TMEM171	0.00472472	0.0730146	-0.0047247	0.0730146	TMEM171
LINC00261	0.0517076	0.0730146	-0.0517076	0.0730146	LINC00261
ZNF668	-0.0317441	0.0730146	0.0317441	0.0730146	ZNF668
DENND4A	-0.0309965	0.0732525	0.0309965	0.0732525	DENND4A
LRRC10B	0.0857489	0.0733186	-0.0857489	0.0733186	LRRC10B
FBLN5	-0.0076662	0.0735932	0.0076662	0.0735932	FBLN5
LBX2	0.00575377	0.0736038	-0.0057538	0.0736038	LBX2
THRB-AS1	-0.0064597	0.0736871	0.00645973	0.0736871	THRB-AS1
INO80D	-0.0641066	0.0736958	0.0641066	0.0736958	INO80D
FTO	-0.0614621	0.0736958	0.0614621	0.0736958	FTO
KLHL13	-0.109529	0.0736958	0.109529	0.0736958	KLHL13
STX19	-0.0334318	0.0738663	0.0334318	0.0738663	STX19
C16orf70	-0.0289696	0.0739087	0.0289696	0.0739087	C16orf70
COL17A1	0.0159843	0.0739087	-0.0159843	0.0739087	COL17A1
ARHGAP17	-0.104667	0.0739087	0.104667	0.0739087	ARHGAP17
FBXO11	-0.0686794	0.0739087	0.0686794	0.0739087	FBXO11
NAGS	0.0714718	0.0739966	-0.0714717	0.0739966	NAGS
CNPPD1	0.0973749	0.0740887	-0.0973749	0.0740887	CNPPD1
EGR1	-0.265663	0.0740887	0.265663	0.0740887	EGR1
ZNF202	-0.0133579	0.0740887	0.0133579	0.0740887	ZNF202
GEMIN7-AS1	-0.0132055	0.0741572	0.0132055	0.0741572	GEMIN7-AS1
CXCL8	0.107076	0.0743728	-0.107076	0.0743728	CXCL8
HAP1	-0.0025706	0.0743728	0.00257061	0.0743728	HAP1
RASL10A	-0.0034503	0.0743784	0.00345027	0.0743784	RASL10A
RMDN2	-0.0223885	0.0743881	0.0223885	0.0743881	RMDN2
C10orf143	-0.0224718	0.074435	0.0224717	0.074435	C10orf143
MAP3K20	-0.0619865	0.074435	0.0619865	0.074435	MAP3K20
HDHD3	-0.0656855	0.074586	0.0656855	0.074586	HDHD3
PLIN4	-0.0016839	0.0745909	0.00168385	0.0745909	PLIN4
LMNA	0.368821	0.0747344	-0.368821	0.0747344	LMNA
XKR8	-0.0246405	0.0747407	0.0246405	0.0747407	XKR8
ACTR3C	-0.0287713	0.0747407	0.0287713	0.0747407	ACTR3C
NDUFA11	-0.464112	0.0747762	0.464112	0.0747762	NDUFA11
EAPP	-0.128285	0.0747762	0.128285	0.0747762	EAPP
ZSCAN5A	-0.0221763	0.0747762	0.0221763	0.0747762	ZSCAN5A
TANK	-0.0854459	0.0747762	0.0854459	0.0747762	TANK
SH3PXD2A	0.0304723	0.0748075	-0.0304723	0.0748075	SH3PXD2A
SEZ6	-0.0020788	0.0749956	0.00207883	0.0749956	SEZ6
FAM122A	-0.0113821	0.0749956	0.0113821	0.0749956	FAM122A
ZSCAN16-AS1	-0.0957027	0.0749956	0.0957027	0.0749956	ZSCAN16-AS1
MBD6	-0.0485428	0.0749956	0.0485428	0.0749956	MBD6
ENAH	-0.110629	0.0749956	0.110628	0.0749956	ENAH
KRT80	0.0652674	0.0749956	-0.0652674	0.0749956	KRT80
GNAL	-0.0060982	0.0749956	0.00609816	0.0749956	GNAL
CD27	-0.0094954	0.0749956	0.00949542	0.0749956	CD27
CHADL	0.0741121	0.0752242	-0.0741121	0.0752242	CHADL
MAMDC4	0.0039094	0.0754679	-0.0039094	0.0754679	MAMDC4
IQCH-AS1	-0.0174034	0.0754679	0.0174034	0.0754679	IQCH-AS1
LINC00973	0.00099781	0.0754995	-0.0009978	0.0754995	LINC00973
CASP8	-0.0552915	0.0755055	0.0552915	0.0755055	CASP8
TBPL1	-0.0817549	0.07555	0.0817549	0.07555	TBPL1
NAT14	0.175033	0.07555	-0.175033	0.07555	NAT14
SKA3	0.0746912	0.0756121	-0.0746912	0.0756121	SKA3
LENG8	-0.099046	0.0756568	0.099046	0.0756568	LENG8
FLVCR1-DT	-0.0207672	0.0756568	0.0207672	0.0756568	FLVCR1-DT
TMEM189	0.153556	0.0759165	-0.153556	0.0759165	TMEM189
PCBP2	-0.222119	0.0759165	0.222119	0.0759165	PCBP2
N6AMT1	-0.0443242	0.0759165	0.0443242	0.0759165	N6AMT1
METRNL	0.238842	0.0759165	-0.238843	0.0759165	METRNL
DUSP8	0.0954527	0.0759343	-0.0954527	0.0759343	DUSP8
SEMA6A-AS1	-0.0028134	0.0764106	0.00281338	0.0764106	SEMA6A-AS1
NPPC	-0.0036177	0.0764106	0.00361767	0.0764106	NPPC
SLC9A6	-0.0151538	0.0764929	0.0151538	0.0764929	SLC9A6
FAM217B	-0.0335806	0.0764929	0.0335806	0.0764929	FAM217B
S1PR1	-0.0067236	0.0764929	0.00672362	0.0764929	S1PR1
SLC7A11	0.373679	0.0765823	-0.373679	0.0765823	SLC7A11
TMEM38A	0.0798053	0.0765823	-0.0798053	0.0765823	TMEM38A
ARMH3	-0.0229457	0.0765986	0.0229457	0.0765986	ARMH3
SEMA4A	-0.0398297	0.0766334	0.0398297	0.0766334	SEMA4A
RARA	-0.0528155	0.0766334	0.0528155	0.0766334	RARA
COA8	0.123886	0.0766848	-0.123886	0.0766848	COA8
C10orf55	0.00155795	0.0766848	-0.001558	0.0766848	C10orf55
ABHD17C	0.109793	0.0767042	-0.109793	0.0767042	ABHD17C
ZNF34	-0.0120208	0.0768321	0.0120208	0.0768321	ZNF34
NAAA	-0.0379803	0.0768963	0.0379803	0.0768963	NAAA
VPS8	-0.0337301	0.076923	0.0337302	0.076923	VPS8
APIP	-0.138776	0.0775536	0.138776	0.0775536	APIP
LINC00239	-0.0095733	0.077594	0.00957325	0.077594	LINC00239
HCG18	-0.0632937	0.077594	0.0632937	0.077594	HCG18
ZNF32	-0.0745762	0.0776551	0.0745762	0.0776551	ZNF32
USP42	-0.0419749	0.077854	0.0419749	0.077854	USP42
TLDC2	0.00698316	0.0778725	-0.0069832	0.0778725	TLDC2
TASP1	-0.061829	0.0780767	0.061829	0.0780767	TASP1
TMPRSS4	0.44903	0.0783334	-0.44903	0.0783334	TMPRSS4
GPR108	-0.112431	0.0783564	0.112431	0.0783564	GPR108
AGPS	-0.0790535	0.0784789	0.0790535	0.0784789	AGPS
CXorf56	-0.0182364	0.0784789	0.0182364	0.0784789	CXorf56
GLIS2-AS1	-0.005463	0.0789196	0.00546303	0.0789196	GLIS2-AS1
LLGL1	-0.0364825	0.0791022	0.0364825	0.0791022	LLGL1
CCNT2-AS1	-0.0139787	0.0791878	0.0139787	0.0791878	CCNT2-AS1
DISP3	-0.0025528	0.0793561	0.00255277	0.0793561	DISP3
SYNGAP1	-0.0166735	0.0793611	0.0166735	0.0793611	SYNGAP1
AZIN2	-0.0134424	0.0794046	0.0134424	0.0794046	AZIN2
MAPK7	-0.0336606	0.0794373	0.0336606	0.0794373	MAPK7
LINC00672	0.00318139	0.0795519	-0.0031814	0.0795519	LINC00672
LPA	-0.0024991	0.0796495	0.00249911	0.0796495	LPA
MSI1	-0.0151176	0.07966	0.0151176	0.07966	MSI1
ALDH1B1	-0.097193	0.07966	0.097193	0.07966	ALDH1B1
DSCAML1	0.014672	0.0797372	-0.014672	0.0797372	DSCAML1
C10orf88	-0.0241637	0.0797847	0.0241637	0.0797847	C10orf88
SIRT4	-0.0106419	0.0798226	0.0106419	0.0798226	SIRT4
ALG11	-0.0395339	0.0798601	0.0395339	0.0798601	ALG11
GOT1	0.126481	0.0799077	-0.126481	0.0799077	GOT1
DDX31	-0.0301537	0.0800115	0.0301537	0.0800115	DDX31
FAR1	0.113866	0.0802254	-0.113866	0.0802254	FAR1
FXYD2	0.00330024	0.0802349	-0.0033002	0.0802349	FXYD2
LINC01126	0.00139078	0.0802867	-0.0013908	0.0802867	LINC01126
CDHR1	-0.0038346	0.0803583	0.0038346	0.0803583	CDHR1
RNF145	0.102892	0.0803583	-0.102892	0.0803583	RNF145
HNF1B	-0.0506465	0.0808423	0.0506465	0.0808423	HNF1B
FAM86C1	-0.0430422	0.0808423	0.0430422	0.0808423	FAM86C1
RAD50	-0.101148	0.0809121	0.101148	0.0809121	RAD50
PRR5	-0.0819305	0.0809121	0.0819305	0.0809121	PRR5
TSPAN7	-0.0249717	0.0810276	0.0249717	0.0810276	TSPAN7
AP1S3	0.118675	0.0811346	-0.118676	0.0811346	AP1S3
USP2-AS1	-0.0089433	0.0811346	0.00894335	0.0811346	USP2-AS1
SLC22A17	0.0926003	0.0811346	-0.0926003	0.0811346	SLC22A17
FPGS	-0.249482	0.0812571	0.249483	0.0812571	FPGS
SCAP	-0.0712511	0.0817775	0.0712511	0.0817775	SCAP
SLC8A2	0.00230265	0.0817775	-0.0023026	0.0817775	SLC8A2
MTO1	-0.0484916	0.0818997	0.0484916	0.0818997	MTO1
CCDC154	0.0011744	0.0818997	-0.0011744	0.0818997	CCDC154
FREM1	-0.0410295	0.0819095	0.0410295	0.0819095	FREM1
AOC1	0.00627865	0.0819157	-0.0062786	0.0819157	AOC1
PHACTR1	-0.0209874	0.0819815	0.0209874	0.0819815	PHACTR1
FRMD5	0.0556894	0.0819815	-0.0556894	0.0819815	FRMD5
TENM4	-0.138448	0.0820955	0.138448	0.0820955	TENM4
ABALON	0.0194697	0.0821648	-0.0194697	0.0821648	ABALON
RCL1	-0.0625491	0.0822431	0.0625491	0.0822431	RCL1
SLC5A6	-0.0292066	0.0823278	0.0292066	0.0823278	SLC5A6
TINF2	-0.0611571	0.0823437	0.0611571	0.0823437	TINF2
NRROS	-0.0045359	0.0823437	0.0045359	0.0823437	NRROS
SLC13A5	-0.0018234	0.0823437	0.00182342	0.0823437	SLC13A5
MATN1	-0.0012323	0.0823437	0.00123226	0.0823437	MATN1
DENND5A	-0.079132	0.0823437	0.079132	0.0823437	DENND5A
PHLDA2	0.406773	0.0824263	-0.406773	0.0824263	PHLDA2
CEP295	-0.0341285	0.0824765	0.0341285	0.0824765	CEP295
SGIP1	0.00145072	0.0826509	-0.0014507	0.0826509	SGIP1
GPC6	-0.0220496	0.0826509	0.0220497	0.0826509	GPC6
IGHMBP2	-0.0276441	0.0826509	0.027644	0.0826509	IGHMBP2
AP2B1	0.129785	0.0826509	-0.129785	0.0826509	AP2B1
GLUD1	0.219733	0.0826509	-0.219733	0.0826509	GLUD1
MN1	-0.0034706	0.0826509	0.00347057	0.0826509	MN1
PRXL2A	-0.279287	0.0826509	0.279287	0.0826509	PRXL2A
KLK7	0.234471	0.0829162	-0.234471	0.0829162	KLK7
C12orf45	-0.223268	0.0831786	0.223268	0.0831786	C12orf45
ZNF497	-0.0108752	0.0831981	0.0108752	0.0831981	ZNF497
TH	0.00618748	0.0832232	-0.0061875	0.0832232	TH
COL14A1	-0.0201282	0.0832232	0.0201282	0.0832232	COL14A1
RBM26	-0.0894125	0.0832232	0.0894125	0.0832232	RBM26
LINC00652	-0.0012872	0.0833757	0.00128717	0.0833757	LINC00652
KLHL12	-0.0493669	0.0834115	0.0493668	0.0834115	KLHL12
ZNF200	-0.0236694	0.0834115	0.0236694	0.0834115	ZNF200
ZBED8	-0.0148116	0.0834115	0.0148116	0.0834115	ZBED8
PSMB8-AS1	-0.006759	0.0834115	0.00675898	0.0834115	PSMB8-AS1
LINC02474	0.0119875	0.0834115	-0.0119875	0.0834115	LINC02474
NME4	-0.351521	0.0835354	0.351521	0.0835354	NME4
C8orf37	-0.016151	0.0835436	0.016151	0.0835436	C8orf37
BBIP1	0.0695993	0.0835436	-0.0695993	0.0835436	BBIP1
PKNOX1	-0.061576	0.083665	0.061576	0.083665	PKNOX1
CPLX2	-0.0019135	0.083764	0.00191351	0.083764	CPLX2
STXBP5L	-0.0020807	0.083764	0.00208072	0.083764	STXBP5L
FRMD6	0.0659002	0.0837821	-0.0659002	0.0837821	FRMD6
PSTK	-0.0502986	0.083933	0.0502986	0.083933	PSTK
ATG2B	-0.0388863	0.083933	0.0388863	0.083933	ATG2B
CTBP2	-0.326095	0.0840202	0.326095	0.0840202	CTBP2
RNF8	-0.0750588	0.0840202	0.0750588	0.0840202	RNF8
SPR	-0.0634295	0.0840744	0.0634295	0.0840744	SPR
DGUOK-AS1	-0.0140433	0.0840744	0.0140433	0.0840744	DGUOK-AS1
CNOT1	0.0911362	0.0841445	-0.0911362	0.0841445	CNOT1
KRIT1	-0.0702067	0.0843372	0.0702067	0.0843372	KRIT1
ACOX3	-0.0624063	0.0844463	0.0624063	0.0844463	ACOX3
GTF3A	-0.268512	0.0844463	0.268512	0.0844463	GTF3A
SLC16A12	0.0608284	0.0844463	-0.0608284	0.0844463	SLC16A12
SOX8	0.00143339	0.0844463	-0.0014334	0.0844463	SOX8
HMGCS2	0.0149301	0.0844463	-0.0149301	0.0844463	HMGCS2
TSNAX	-0.0737389	0.0844463	0.0737389	0.0844463	TSNAX
LRP4-AS1	0.00170327	0.0844463	-0.0017033	0.0844463	LRP4-AS1
SEPTIN4	-0.0031688	0.0844463	0.00316876	0.0844463	SEPTIN4
ZBTB7A	0.179044	0.0844463	-0.179044	0.0844463	ZBTB7A
PPP2R5C	0.148568	0.0844463	-0.148568	0.0844463	PPP2R5C
SMAGP	-0.0731066	0.0845177	0.0731066	0.0845177	SMAGP
HNF1A-AS1	-0.0492133	0.0845853	0.0492133	0.0845853	HNF1A-AS1
BSG	-0.23799	0.0846115	0.23799	0.0846115	BSG
WDR86	-0.171837	0.084803	0.171837	0.084803	WDR86
EFNA2	-0.0027952	0.0850146	0.00279525	0.0850146	EFNA2
MRPL23-AS1	0.00189684	0.0850811	-0.0018968	0.0850811	MRPL23-AS1
MATN1-AS1	-0.0058707	0.0850811	0.00587072	0.0850811	MATN1-AS1
ACADM	-0.109721	0.0850811	0.109722	0.0850811	ACADM
COX10-AS1	-0.023656	0.0850811	0.0236559	0.0850811	COX10-AS1
PICK1	-0.0627469	0.0850941	0.0627469	0.0850941	PICK1
SPDYE9P	-0.0030514	0.0850941	0.00305139	0.0850941	SPDYE9P
ATG16L2	0.102836	0.0851366	-0.102836	0.0851366	ATG16L2
ATP5MGL	-0.0043453	0.0854372	0.00434532	0.0854372	ATP5MGL
RMC1	0.0688667	0.0854372	-0.0688666	0.0854372	RMC1
ZNF462	0.0962598	0.0854372	-0.0962598	0.0854372	ZNF462
CLEC18B	-0.0036818	0.0854372	0.00368182	0.0854372	CLEC18B
GPR132	0.00127573	0.0854372	-0.0012757	0.0854372	GPR132
EBF4	-0.0059314	0.0854372	0.00593145	0.0854372	EBF4
LINC01948	-0.008121	0.0854372	0.00812105	0.0854372	LINC01948
ZNF174	-0.0299708	0.0854372	0.0299708	0.0854372	ZNF174
CEP135	-0.0244281	0.0854372	0.024428	0.0854372	CEP135
CRYBG3	-0.0821859	0.0854372	0.0821859	0.0854372	CRYBG3
PFKP	0.217147	0.0854372	-0.217147	0.0854372	PFKP
APOL4	-0.0438841	0.0854372	0.0438841	0.0854372	APOL4
PDE8B	-0.0093799	0.0854967	0.00937987	0.0854967	PDE8B
FAM114A2	-0.0410533	0.0855419	0.0410532	0.0855419	FAM114A2
PPARGC1A	0.0253134	0.0856625	-0.0253134	0.0856625	PPARGC1A
ZNF772	-0.0348989	0.0856625	0.0348989	0.0856625	ZNF772
POLH	0.0935689	0.0856625	-0.0935689	0.0856625	POLH
RAP1GAP2	-0.0134488	0.0856625	0.0134488	0.0856625	RAP1GAP2
PPDPF	0.272808	0.0856873	-0.272808	0.0856873	PPDPF
ABCC10	-0.0210591	0.0860096	0.0210591	0.0860096	ABCC10
CLDN22	-0.0559836	0.0860134	0.0559836	0.0860134	CLDN22
ZFAND4	-0.0154834	0.0860411	0.0154834	0.0860411	ZFAND4
SPPL2A	-0.0823145	0.0860411	0.0823145	0.0860411	SPPL2A
CORIN	-0.0041148	0.0860411	0.00411485	0.0860411	CORIN
PCID2	-0.076093	0.0860411	0.076093	0.0860411	PCID2
CYP4X1	-0.0047156	0.0862876	0.00471562	0.0862876	CYP4X1
SEMA4F	-0.0080776	0.0863982	0.00807757	0.0863982	SEMA4F
LINC01637	-0.0184289	0.0863982	0.0184289	0.0863982	LINC01637
ZNF140	-0.0483713	0.0864136	0.0483713	0.0864136	ZNF140
B4GALT6	-0.0084221	0.0867204	0.00842205	0.0867204	B4GALT6
DDX27	-0.0942861	0.086825	0.0942861	0.086825	DDX27
UNC13B	-0.0470463	0.0869222	0.0470463	0.0869222	UNC13B
ZNF236-DT	-0.0255398	0.0869222	0.0255398	0.0869222	ZNF236-DT
COPG1	0.162297	0.086942	-0.162297	0.086942	COPG1
RARRES1	-0.0061587	0.0870932	0.00615869	0.0870932	RARRES1
PCSK5	0.0107835	0.0872459	-0.0107835	0.0872459	PCSK5
EPHX1	-0.557927	0.0872459	0.557927	0.0872459	EPHX1
FZD4-DT	-0.0054668	0.0872459	0.00546683	0.0872459	FZD4-DT
SLC39A14	-0.0280096	0.0873174	0.0280096	0.0873174	SLC39A14
GTF2H2C	-0.0145041	0.0873684	0.0145041	0.0873684	GTF2H2C
LINC01001	-0.0042588	0.0873684	0.00425876	0.0873684	LINC01001
LCLAT1	-0.0541452	0.0873684	0.0541452	0.0873684	LCLAT1
MMACHC	-0.0124781	0.0873986	0.0124781	0.0873986	MMACHC
GBP4	-0.0076294	0.0875431	0.00762935	0.0875431	GBP4
CLDN2	-0.0015416	0.0875431	0.00154161	0.0875431	CLDN2
SEMA3B-AS1	0.00072823	0.0875431	-0.0007282	0.0875431	SEMA3B-AS1
ERGIC1	0.267705	0.0876822	-0.267705	0.0876822	ERGIC1
DDX39B-AS1	0.0008234	0.0876839	-0.0008234	0.0876839	DDX39B-AS1
RNF225	0.00297351	0.0883156	-0.0029735	0.0883156	RNF225
FHOD3	-0.0108678	0.0883156	0.0108678	0.0883156	FHOD3
SLC49A3	-0.0074575	0.0885516	0.00745747	0.0885516	SLC49A3
FOXO3B	-0.0023814	0.0885897	0.00238143	0.0885897	FOXO3B
LINC01426	-0.0055272	0.088595	0.00552718	0.088595	LINC01426
ALDOA	0.615212	0.0886021	-0.615212	0.0886021	ALDOA
LINC00571	-0.0234866	0.0886553	0.0234866	0.0886553	LINC00571
ADAMTS8	-0.0076969	0.088747	0.0076969	0.088747	ADAMTS8
ZFPM1	-0.140369	0.0890946	0.140369	0.0890946	ZFPM1
LGALS3	-0.369717	0.0890977	0.369717	0.0890977	LGALS3
GXYLT2	-0.0342321	0.0890977	0.0342321	0.0890977	GXYLT2
CCDC191	-0.0544066	0.0890977	0.0544066	0.0890977	CCDC191
MIR3936HG	-0.0266129	0.0894765	0.0266129	0.0894765	MIR3936HG
PCED1B	-0.0407483	0.0895259	0.0407483	0.0895259	PCED1B
ZSCAN9	-0.0263287	0.0895704	0.0263287	0.0895704	ZSCAN9
TAFA5	0.00530019	0.0895704	-0.0053002	0.0895704	TAFA5
ITM2B	-0.230503	0.0897292	0.230503	0.0897292	ITM2B
LEMD1	0.4566	0.0897428	-0.4566	0.0897428	LEMD1
EPHA1	-0.0593876	0.0898902	0.0593876	0.0898902	EPHA1
SYNPO	-0.0054467	0.0899147	0.00544667	0.0899147	SYNPO
C11orf21	0.00165187	0.0899147	-0.0016519	0.0899147	C11orf21
ATP8B4	-0.001533	0.0899363	0.00153298	0.0899363	ATP8B4
CDC42-AS1	-0.0038583	0.0900913	0.0038583	0.0900913	CDC42-AS1
LIG3	-0.0638706	0.090112	0.0638706	0.090112	LIG3
ZNF689	-0.0149082	0.0901338	0.0149082	0.0901338	ZNF689
HSD17B1	0.142538	0.0902458	-0.142538	0.0902458	HSD17B1
BEX1	-0.0217346	0.0904934	0.0217346	0.0904934	BEX1
UBASH3B	-0.0160219	0.0906041	0.0160219	0.0906041	UBASH3B
C9orf147	-0.0073691	0.0906041	0.00736913	0.0906041	C9orf147
GM2A	-0.0589064	0.0907072	0.0589064	0.0907072	GM2A
COL25A1	-0.05467	0.0907591	0.05467	0.0907591	COL25A1
EFNA4	-0.0693543	0.0907591	0.0693543	0.0907591	EFNA4
PLSCR2	-0.0039088	0.0908547	0.00390876	0.0908547	PLSCR2
FTL	0.52432	0.0909304	-0.52432	0.0909304	FTL
LZTR1	-0.0203765	0.0909315	0.0203765	0.0909315	LZTR1
UBA52	-0.320018	0.0909717	0.320018	0.0909717	UBA52
BICDL2	-0.0417149	0.0911671	0.0417149	0.0911671	BICDL2
PTGFRN	-0.0683916	0.0914946	0.0683916	0.0914946	PTGFRN
SLC35B4	-0.0423967	0.0915321	0.0423967	0.0915321	SLC35B4
IGF2	0.505233	0.0915321	-0.505233	0.0915321	IGF2
SNHG29	-0.456109	0.0915322	0.456109	0.0915322	SNHG29
TRIM65	-0.0222973	0.0915322	0.0222974	0.0915322	TRIM65
MYO19	0.10096	0.0915322	-0.10096	0.0915322	MYO19
HES2	0.125534	0.0915322	-0.125534	0.0915322	HES2
TMEM156	0.00309918	0.0915903	-0.0030992	0.0915903	TMEM156
DSTYK	-0.0336799	0.0918042	0.0336799	0.0918042	DSTYK
LRIG1	-0.384984	0.0919928	0.384984	0.0919928	LRIG1
COL1A1	0.03957	0.0919928	-0.03957	0.0919928	COL1A1
SLIT3	-0.0477892	0.0919928	0.0477892	0.0919928	SLIT3
TXNL4B	-0.0471931	0.0919928	0.0471931	0.0919928	TXNL4B
SLC18B1	-0.0497518	0.0921352	0.0497518	0.0921352	SLC18B1
SLC24A1	-0.0172051	0.092158	0.0172051	0.092158	SLC24A1
DMAP1	-0.0656116	0.0922147	0.0656116	0.0922147	DMAP1
GTF3C5	0.0994459	0.0923114	-0.0994459	0.0923114	GTF3C5
PRR15	-0.126488	0.0923311	0.126488	0.0923311	PRR15
LINC00645	-0.121216	0.0923311	0.121216	0.0923311	LINC00645
HOXA2	0.00191155	0.0923311	-0.0019115	0.0923311	HOXA2
WIPI1	0.0490024	0.0924625	-0.0490024	0.0924625	WIPI1
MRPL3	-0.331868	0.0926968	0.331868	0.0926968	MRPL3
SLC22A15	-0.0041206	0.0926968	0.00412064	0.0926968	SLC22A15
ANTXR2	-0.046082	0.0927151	0.046082	0.0927151	ANTXR2
AGTPBP1	-0.051022	0.0927262	0.051022	0.0927262	AGTPBP1
ICAM4	0.00669975	0.0927262	-0.0066998	0.0927262	ICAM4
GHRLOS	-0.0028683	0.0927262	0.00286827	0.0927262	GHRLOS
EXTL3	-0.0236498	0.0927262	0.0236498	0.0927262	EXTL3
GAS6-AS1	0.0105126	0.0927262	-0.0105126	0.0927262	GAS6-AS1
LIN54	0.0695514	0.0929221	-0.0695514	0.0929221	LIN54
RAB31	-0.0937388	0.0929372	0.0937388	0.0929372	RAB31
NXNL2	-0.208971	0.093227	0.208971	0.093227	NXNL2
RNF122	-0.0291423	0.0933075	0.0291423	0.0933075	RNF122
ZNF57	-0.01127	0.0933075	0.01127	0.0933075	ZNF57
NOL4L	0.102181	0.0934867	-0.102181	0.0934867	NOL4L
AKAP12	0.345587	0.0934867	-0.345587	0.0934867	AKAP12
POU2F3	-0.0056457	0.0934867	0.00564566	0.0934867	POU2F3
RAET1G	0.00202518	0.0934867	-0.0020252	0.0934867	RAET1G
TCF4	-0.0903309	0.0934867	0.0903309	0.0934867	TCF4
RHPN2	-0.0974018	0.0937402	0.0974018	0.0937402	RHPN2
ZNRD1	-0.0931204	0.0937887	0.0931204	0.0937887	ZNRD1
FNDC3A	-0.159537	0.0937894	0.159537	0.0937894	FNDC3A
TSC22D1	-0.428187	0.0937894	0.428187	0.0937894	TSC22D1
TNS3	-0.0840366	0.0937894	0.0840366	0.0937894	TNS3
GLB1L2	-0.0498506	0.0938444	0.0498506	0.0938444	GLB1L2
PYCR2	-0.141625	0.0938444	0.141625	0.0938444	PYCR2
STAMBPL1	-0.007513	0.093894	0.00751296	0.093894	STAMBPL1
ZNF530	0.0667805	0.093894	-0.0667805	0.093894	ZNF530
SHF	-0.0334968	0.093894	0.0334968	0.093894	SHF
LRP3	-0.0219062	0.0939139	0.0219062	0.0939139	LRP3
BCL9	-0.0762369	0.0940612	0.0762369	0.0940612	BCL9
PDE1A	-0.0012791	0.0940612	0.00127912	0.0940612	PDE1A
C5	-0.0056949	0.0941441	0.00569488	0.0941441	C5
CFAP99	-0.0155701	0.0941441	0.0155701	0.0941441	CFAP99
WFDC2	-0.846071	0.0941868	0.846071	0.0941868	WFDC2
NGRN	-0.165552	0.0942724	0.165552	0.0942724	NGRN
SMIM10	-0.0199831	0.0947766	0.0199832	0.0947766	SMIM10
MT1X	-0.118838	0.0950174	0.118838	0.0950174	MT1X
MFSD1	-0.0892073	0.095113	0.0892073	0.095113	MFSD1
ERVK9-11	-0.0032178	0.095113	0.00321775	0.095113	ERVK9-11
THEM4	-0.0566947	0.095113	0.0566948	0.095113	THEM4
STXBP6	-0.593246	0.0951844	0.593246	0.0951844	STXBP6
PIGT	-0.219072	0.0951844	0.219072	0.0951844	PIGT
GSS	-0.183033	0.0951844	0.183033	0.0951844	GSS
PEG10	-0.171257	0.0951844	0.171257	0.0951844	PEG10
P3H1	0.128422	0.0951844	-0.128422	0.0951844	P3H1
KIF21A	-0.0731951	0.0951844	0.0731951	0.0951844	KIF21A
POLR1B	-0.0556848	0.095351	0.0556848	0.095351	POLR1B
LINC02613	-0.0050539	0.0953552	0.00505392	0.0953552	LINC02613
ZNF599	-0.0434183	0.095417	0.0434182	0.095417	ZNF599
NDUFAF5	0.0784431	0.095417	-0.0784431	0.095417	NDUFAF5
DHX37	-0.0283952	0.095434	0.0283952	0.095434	DHX37
MCM9	-0.0378597	0.095434	0.0378597	0.095434	MCM9
EFR3B	-0.0114876	0.0956935	0.0114876	0.0956935	EFR3B
TRMT61B	0.0862659	0.0958504	-0.0862659	0.0958504	TRMT61B
C12orf60	-0.0103508	0.0959869	0.0103508	0.0959869	C12orf60
CCDC3	0.0289824	0.0959869	-0.0289824	0.0959869	CCDC3
ITGB8	0.348028	0.096093	-0.348028	0.096093	ITGB8
LINC00963	-0.0412366	0.0962855	0.0412366	0.0962855	LINC00963
STX18-AS1	-0.0126372	0.0965348	0.0126372	0.0965348	STX18-AS1
KCNJ4	0.00494295	0.0965348	-0.0049429	0.0965348	KCNJ4
BCO1	-0.0060283	0.0965348	0.00602829	0.0965348	BCO1
CCDC7	-0.0144461	0.0965348	0.0144461	0.0965348	CCDC7
LDLRAP1	0.0901124	0.0965348	-0.0901124	0.0965348	LDLRAP1
TPK1	-0.0234035	0.0965348	0.0234035	0.0965348	TPK1
MAP3K2-DT	-0.0167322	0.0965348	0.0167322	0.0965348	MAP3K2-DT
MAP3K15	-0.0026531	0.0965348	0.00265306	0.0965348	MAP3K15
FUT3	0.00656106	0.0965752	-0.0065611	0.0965752	FUT3
LINC01341	-0.0058853	0.0965752	0.00588526	0.0965752	LINC01341
B3GNT7	0.0185093	0.0966275	-0.0185093	0.0966275	B3GNT7
ZNF391	-0.0218211	0.0966275	0.0218211	0.0966275	ZNF391
SEPHS2	-0.146677	0.0967107	0.146677	0.0967107	SEPHS2
HIGD2B	0.00107815	0.0967363	-0.0010781	0.0967363	HIGD2B
TBPL2	-0.004475	0.0969564	0.00447499	0.0969564	TBPL2
MMP24	0.00361837	0.0969564	-0.0036184	0.0969564	MMP24
GUCY1A1	-0.28551	0.0969564	0.285509	0.0969564	GUCY1A1
TPT1	-0.291052	0.0969564	0.291052	0.0969564	TPT1
LAMTOR3	-0.143217	0.0969564	0.143217	0.0969564	LAMTOR3
STARD10	0.399197	0.0969867	-0.399197	0.0969867	STARD10
PLCB4	-0.0477786	0.0970126	0.0477786	0.0970126	PLCB4
PIP4P2	-0.0192859	0.0970557	0.0192859	0.0970557	PIP4P2
LINC02683	-0.0041511	0.0971528	0.0041511	0.0971528	LINC02683
RAB6B	-0.0355598	0.0972439	0.0355598	0.0972439	RAB6B
LITAF	0.294306	0.0974572	-0.294306	0.0974572	LITAF
USP10	-0.0991353	0.0974572	0.0991353	0.0974572	USP10
MSN	-0.171457	0.0974889	0.171457	0.0974889	MSN
NIFK-AS1	-0.0292823	0.0975857	0.0292823	0.0975857	NIFK-AS1
ZNF79	-0.0156427	0.0976647	0.0156427	0.0976647	ZNF79
CMTR2	-0.0561074	0.0977116	0.0561074	0.0977116	CMTR2
TIGD4	-0.0138666	0.0982554	0.0138666	0.0982554	TIGD4
SLC35E4	-0.0121402	0.0982554	0.0121402	0.0982554	SLC35E4
STK39	-0.0489207	0.0983505	0.0489207	0.0983505	STK39
FAM161B	-0.016761	0.0983953	0.016761	0.0983953	FAM161B
LINC01219	0.0032146	0.0984014	-0.0032146	0.0984014	LINC01219
FOXQ1	0.219151	0.0984014	-0.219151	0.0984014	FOXQ1
OSBP2	-0.0163855	0.0984014	0.0163855	0.0984014	OSBP2
SLC9A4	0.00411602	0.0984014	-0.004116	0.0984014	SLC9A4
GLOD5	-0.0063585	0.0986971	0.0063585	0.0986971	GLOD5
MYO3A	0.0602748	0.0987171	-0.0602748	0.0987171	MYO3A
MDK	-0.35718	0.0990931	0.35718	0.0990931	MDK
BRD2	0.144765	0.0992446	-0.144765	0.0992446	BRD2
AK9	0.0588751	0.0992446	-0.0588751	0.0992446	AK9
DPY19L2	-0.0832884	0.0994625	0.0832884	0.0994625	DPY19L2
ZFP42	0.0298649	0.0995499	-0.0298649	0.0995499	ZFP42
PPA1	-0.373205	0.0999359	0.373205	0.0999359	PPA1
ANKRD1	0.457123	0.0999456	-0.457123	0.0999456	ANKRD1
MTHFD2L	-0.180852	0.100121	0.180852	0.100121	MTHFD2L
ARF6	0.182338	0.100121	-0.182338	0.100121	ARF6
PLAU	0.0414164	0.100121	-0.0414164	0.100121	PLAU
LINC01513	-0.001989	0.100346	0.00198895	0.100346	LINC01513
DUSP10	0.0942692	0.100346	-0.0942692	0.100346	DUSP10
RGS7BP	-0.0343557	0.100346	0.0343557	0.100346	RGS7BP
CLDN10	-0.49378	0.100346	0.49378	0.100346	CLDN10
UAP1	-0.0720637	0.100346	0.0720637	0.100346	UAP1
HMGN3	0.248635	0.100346	-0.248635	0.100346	HMGN3
TMEM220-AS1	-0.0048418	0.100414	0.00484181	0.100414	TMEM220-AS1
RAB27B	0.0747138	0.100713	-0.0747138	0.100713	RAB27B
ZDHHC11B	0.00292262	0.100767	-0.0029226	0.100767	ZDHHC11B
ELP1	-0.0433013	0.100971	0.0433013	0.100971	ELP1
MAP4K1	-0.0093317	0.101	0.00933168	0.101	MAP4K1
CENPQ	0.0636656	0.101081	-0.0636656	0.101081	CENPQ
TRIM32	0.0702389	0.101115	-0.0702389	0.101115	TRIM32
CD63	-0.215032	0.101132	0.215032	0.101132	CD63
GRIP1	-0.015362	0.101132	0.015362	0.101132	GRIP1
IGF1	-0.0029084	0.101132	0.0029084	0.101132	IGF1
DYRK2	-0.0623047	0.101145	0.0623047	0.101145	DYRK2
PNMT	-0.0209756	0.101147	0.0209756	0.101147	PNMT
PLPP6	-0.0275588	0.101233	0.0275588	0.101233	PLPP6
HYAL3	-0.009799	0.101253	0.00979904	0.101253	HYAL3
ZNF212	-0.0154493	0.101352	0.0154493	0.101352	ZNF212
ASNSD1	-0.0143428	0.101352	0.0143428	0.101352	ASNSD1
IBA57-DT	-0.0019767	0.101352	0.00197665	0.101352	IBA57-DT
FBXO36	-0.0182378	0.102085	0.0182378	0.102085	FBXO36
PDIA4	-0.224156	0.102178	0.224156	0.102178	PDIA4
DCAF6	-0.0866014	0.102178	0.0866014	0.102178	DCAF6
NEPRO	-0.0738835	0.10267	0.0738835	0.10267	NEPRO
ACSL3	0.178436	0.102748	-0.178436	0.102748	ACSL3
RRP15	-0.0735234	0.102748	0.0735234	0.102748	RRP15
DCDC2	-0.366722	0.102845	0.366722	0.102845	DCDC2
RSRP1	-0.275407	0.10296	0.275407	0.10296	RSRP1
SLC6A13	-0.00668	0.103025	0.00668002	0.103025	SLC6A13
IQCB1	-0.0653328	0.103286	0.0653328	0.103286	IQCB1
ARHGAP32	-0.0587642	0.103319	0.0587642	0.103319	ARHGAP32
PRAF2	0.105073	0.103537	-0.105073	0.103537	PRAF2
XYLB	-0.0185904	0.103537	0.0185904	0.103537	XYLB
KTN1-AS1	0.0642478	0.103537	-0.0642478	0.103537	KTN1-AS1
MIR205HG	0.163919	0.103661	-0.163919	0.103661	MIR205HG
TMEM9B-AS1	-0.0154527	0.103661	0.0154527	0.103661	TMEM9B-AS1
ELOF1	-0.0992791	0.103671	0.0992791	0.103671	ELOF1
TMEM262	0.00602019	0.103671	-0.0060202	0.103671	TMEM262
GCNA	-0.0048979	0.103767	0.0048979	0.103767	GCNA
PHTF2	0.0967298	0.103767	-0.0967297	0.103767	PHTF2
IL11	0.00132601	0.103767	-0.001326	0.103767	IL11
PCDHGC3	-0.0059601	0.103873	0.00596012	0.103873	PCDHGC3
NAT9	-0.0686741	0.103873	0.0686741	0.103873	NAT9
ULBP1	0.00143548	0.103873	-0.0014355	0.103873	ULBP1
[truncated: 15,660 more rows]
