# Supplementary material for: Spatiotemporal cellular map of the developing human reproductive tract
Source: Nature. 2025 Dec 17;650(8101):428–37. doi: 10.1038/s41586-025-09875-2 (PMC12893920; doi:10.1038/s41586-025-09875-2)
Supplement: Supplementary file 9 — Source Data Extended Data Fig. 8 [file 41586_2025_9875_MOESM9_ESM.xlsx]

## Sheet: panel_i
mouse_genital_tubercle_mpw_milo_15knn	human_genital_tubercle_mpw_milo_15knn	mouse_celltype	human_celltype
10031	27449	Early Proximal Glanular Mesenchyme	Corpus Spongiosum (late)
10067	7254	Ventral Glanular Mesenchyme	Glans
10068	966	Distal Dorsal Glanular Mesenchyme	Glans
10075	9339	Preputial Mesenchyme	Prepuce
10079	19868	Late Proximal Glanular Mesenchyme	Prepuce
10123	17098	Corpus Cavernsoum	Corpus Cavernosum (late)
10172	15558	Preputial Mesenchyme	Corpus Cavernosum (early)
102	37868	Late Proximal Glanular Mesenchyme	Corpus Cavernosum (early)
10212	39537	Preputial Mesenchyme	Corpus Cavernosum (early)
10283	4432	Preputial Mesenchyme	Subdermal Prepuce
10291	10355	Corpus Cavernsoum	Corpus Cavernosum (early)
10295	8904	Early Proximal Glanular Mesenchyme	Corpus Spongiosum (early)
10315	2150	Early Proximal Glanular Mesenchyme	Corpus Spongiosum (late)
10376	700	Preputial Mesenchyme	Prepuce
10399	41963	Distal Dorsal Glanular Mesenchyme	Glans
10441	19480	Corpus Cavernsoum	Corpus Cavernosum (early)
10469	27535	Late Proximal Glanular Mesenchyme	Corpus Cavernosum (early)
1048	49177	Preputial Mesenchyme	Subdermal Prepuce
1049	10529	Preputial Mesenchyme	Corpus Spongiosum (late)
10530	9394	Preputial Mesenchyme	Corpus Spongiosum (early)
10577	31203	Distal Dorsal Glanular Mesenchyme	Glans
10583	18726	Early Proximal Glanular Mesenchyme	Corpus Spongiosum (early)
10644	8706	Preputial Mesenchyme	Corpus Cavernosum (early)
10652	10134	Early Proximal Glanular Mesenchyme	Corpus Cavernosum (early)
10752	39353	Late Proximal Glanular Mesenchyme	Corpus Cavernosum (early)
10766	9104	Early Proximal Glanular Mesenchyme	Corpus Cavernosum (early)
10786	39318	Preputial Mesenchyme	Corpus Cavernosum (early)
10790	37449	Late Proximal Glanular Mesenchyme	Corpus Spongiosum (late)
1087	38306	Early Proximal Glanular Mesenchyme	Corpus Spongiosum (late)
10908	10577	Corpus Cavernsoum	Corpus Cavernosum (early)
10949	37867	Early Proximal Glanular Mesenchyme	Corpus Cavernosum (early)
10991	15286	Preputial Mesenchyme	Subdermal Prepuce
11042	38071	Corpus Cavernsoum	Corpus Cavernosum (early)
11046	20049	Distal Dorsal Glanular Mesenchyme	Glans
11047	8784	Ventral Glanular Mesenchyme	Corpus Cavernosum (early)
11064	39937	Corpus Cavernsoum	Corpus Cavernosum (early)
11067	9074	Preputial Mesenchyme	Subdermal Prepuce
111	27130	Corpus Cavernsoum	Corpus Cavernosum (early)
11123	40222	Preputial Mesenchyme	Subdermal Prepuce
11151	12882	Corpus Cavernsoum	Corpus Cavernosum (late)
11178	17517	Epithelium	Preputial Lamina Epi
11179	9981	Corpus Cavernsoum	Corpus Cavernosum (early)
11222	8658	Early Proximal Glanular Mesenchyme	Corpus Cavernosum (early)
11234	18457	Preputial Mesenchyme	Corpus Spongiosum (late)
11370	10391	Early Proximal Glanular Mesenchyme	Corpus Spongiosum (late)
11423	23926	Late Proximal Glanular Mesenchyme	Prepuce
1148	27819	Corpus Cavernsoum	Corpus Cavernosum (early)
11531	20249	Distal Dorsal Glanular Mesenchyme	Corpus Cavernosum (early)
11718	9016	Late Proximal Glanular Mesenchyme	Corpus Cavernosum (early)
11730	18734	Early Proximal Glanular Mesenchyme	Corpus Spongiosum (late)
1179	18278	Preputial Mesenchyme	Corpus Spongiosum (early)
11906	47472	Preputial Mesenchyme	Prepuce
11935	39375	Preputial Mesenchyme	Corpus Cavernosum (early)
11939	38981	Preputial Mesenchyme	Corpus Cavernosum (early)
120	42381	Preputial Mesenchyme	Corpus Spongiosum (late)
12022	11409	Ventral Glanular Mesenchyme	Corpus Cavernosum (early)
12026	38201	Corpus Cavernsoum	Corpus Cavernosum (late)
12034	9467	Corpus Cavernsoum	Corpus Cavernosum (early)
12110	21723	Early Proximal Glanular Mesenchyme	Corpus Spongiosum (early)
12123	16150	Late Proximal Glanular Mesenchyme	Prepuce
12173	18727	Early Proximal Glanular Mesenchyme	Corpus Spongiosum (late)
1220	50404	Distal Dorsal Glanular Mesenchyme	Glans
1226	7034	Corpus Cavernsoum	Corpus Cavernosum (late)
12278	16215	Ventral Glanular Mesenchyme	Corpus Cavernosum (early)
12349	16865	Ventral Glanular Mesenchyme	Corpus Cavernosum (early)
12376	40365	Preputial Mesenchyme	Subdermal Prepuce
12379	39240	Late Proximal Glanular Mesenchyme	Corpus Cavernosum (early)
12389	31670	Early Proximal Glanular Mesenchyme	Corpus Spongiosum (late)
12394	39655	Corpus Cavernsoum	Corpus Cavernosum (early)
12427	33965	Preputial Mesenchyme	Prepuce
12447	2102	Preputial Mesenchyme	Corpus Spongiosum (early)
12462	16280	Corpus Cavernsoum	Corpus Cavernosum (early)
1249	42607	Preputial Mesenchyme	Corpus Spongiosum (late)
12500	16866	Corpus Cavernsoum	Corpus Cavernosum (early)
12523	9158	Corpus Cavernsoum	Corpus Cavernosum (early)
12529	27388	Early Proximal Glanular Mesenchyme	Corpus Spongiosum (late)
12530	10107	Early Proximal Glanular Mesenchyme	Corpus Spongiosum (late)
12577	11303	Corpus Cavernsoum	Corpus Cavernosum (early)
12592	50293	Early Proximal Glanular Mesenchyme	Corpus Spongiosum (late)
12623	10632	Distal Dorsal Glanular Mesenchyme	Corpus Cavernosum (early)
12659	2724	Late Proximal Glanular Mesenchyme	Prepuce
12664	11173	Ventral Glanular Mesenchyme	Corpus Cavernosum (early)
12671	38428	Preputial Mesenchyme	Corpus Spongiosum (early)
1269	17864	Early Proximal Glanular Mesenchyme	Corpus Spongiosum (early)
12715	38432	Preputial Mesenchyme	Corpus Cavernosum (early)
12736	27096	Preputial Mesenchyme	Corpus Spongiosum (early)
12752	16600	Early Proximal Glanular Mesenchyme	Corpus Cavernosum (early)
12769	10119	Early Proximal Glanular Mesenchyme	Corpus Spongiosum (early)
12770	46693	Late Proximal Glanular Mesenchyme	Prepuce
12781	48817	Distal Dorsal Glanular Mesenchyme	Glans
12834	38769	Late Proximal Glanular Mesenchyme	Corpus Cavernosum (early)
12857	1218	Distal Dorsal Glanular Mesenchyme	Corpus Cavernosum (early)
12867	21859	Early Proximal Glanular Mesenchyme	Corpus Cavernosum (early)
12879	9025	Late Proximal Glanular Mesenchyme	Prepuce
12905	17923	Late Proximal Glanular Mesenchyme	Corpus Cavernosum (early)
12964	16894	Ventral Glanular Mesenchyme	Corpus Cavernosum (early)
1299	32558	Preputial Mesenchyme	Corpus Spongiosum (early)
13039	11238	Early Proximal Glanular Mesenchyme	Corpus Cavernosum (early)
13066	15259	Ventral Glanular Mesenchyme	Corpus Cavernosum (early)
13072	38785	Preputial Mesenchyme	Corpus Cavernosum (early)
13075	49415	Preputial Mesenchyme	Corpus Spongiosum (early)
13200	37641	Late Proximal Glanular Mesenchyme	Corpus Spongiosum (late)
13236	6537	Preputial Mesenchyme	Corpus Spongiosum (early)
1328	15384	Preputial Mesenchyme	Subdermal Prepuce
13286	38324	Early Proximal Glanular Mesenchyme	Corpus Spongiosum (late)
13331	15573	Preputial Mesenchyme	Corpus Cavernosum (early)
13333	38947	Early Proximal Glanular Mesenchyme	Corpus Cavernosum (early)
13376	20360	Early Proximal Glanular Mesenchyme	Corpus Spongiosum (late)
13394	27882	Corpus Cavernsoum	Corpus Cavernosum (late)
1346	15735	Late Proximal Glanular Mesenchyme	Corpus Cavernosum (early)
13464	9844	Late Proximal Glanular Mesenchyme	Prepuce
13465	44748	Preputial Mesenchyme	Prepuce
13480	17935	Ventral Glanular Mesenchyme	Corpus Cavernosum (early)
13495	4109	Distal Dorsal Glanular Mesenchyme	Glans
13568	10862	Corpus Cavernsoum	Corpus Cavernosum (early)
13599	37643	Corpus Cavernsoum	Corpus Cavernosum (early)
13613	9869	Ventral Glanular Mesenchyme	Corpus Cavernosum (early)
13647	2912	Ventral Glanular Mesenchyme	Glans
13690	28074	Late Proximal Glanular Mesenchyme	Corpus Cavernosum (early)
13724	39882	Ventral Glanular Mesenchyme	Corpus Cavernosum (early)
13731	38682	Corpus Cavernsoum	Corpus Cavernosum (early)
13852	32356	Ventral Glanular Mesenchyme	Corpus Cavernosum (early)
13854	7460	Distal Dorsal Glanular Mesenchyme	Glans
13870	13076	Distal Dorsal Glanular Mesenchyme	Prepuce
13907	22178	Ventral Glanular Mesenchyme	Corpus Cavernosum (early)
13915	9661	Distal Dorsal Glanular Mesenchyme	Prepuce
13945	22903	Early Proximal Glanular Mesenchyme	Corpus Spongiosum (early)
13965	35737	Corpus Cavernsoum	Corpus Cavernosum (late)
13974	12259	Early Proximal Glanular Mesenchyme	Corpus Spongiosum (late)
13995	39906	Ventral Glanular Mesenchyme	Corpus Cavernosum (early)
14052	11397	Ventral Glanular Mesenchyme	Corpus Cavernosum (early)
14065	17679	Late Proximal Glanular Mesenchyme	Corpus Cavernosum (early)
14101	2694	Distal Dorsal Glanular Mesenchyme	Glans
14116	50626	Early Proximal Glanular Mesenchyme	Corpus Cavernosum (early)
14142	9701	Corpus Cavernsoum	Corpus Cavernosum (early)
14189	16614	Early Proximal Glanular Mesenchyme	Corpus Cavernosum (early)
1419	11087	Early Proximal Glanular Mesenchyme	Corpus Cavernosum (early)
14218	2675	Preputial Mesenchyme	Glans
14239	38233	Preputial Mesenchyme	Corpus Cavernosum (early)
14264	48929	Distal Dorsal Glanular Mesenchyme	Glans
14284	23139	Preputial Mesenchyme	Prepuce
14328	43138	Preputial Mesenchyme	Subdermal Prepuce
14334	8862	Early Proximal Glanular Mesenchyme	Corpus Spongiosum (early)
14413	34778	Early Proximal Glanular Mesenchyme	Corpus Spongiosum (late)
14426	11499	Ventral Glanular Mesenchyme	Corpus Cavernosum (early)
14433	50470	Ventral Glanular Mesenchyme	Glans
14449	27504	Corpus Cavernsoum	Corpus Cavernosum (late)
1445	10742	Early Proximal Glanular Mesenchyme	Corpus Spongiosum (late)
14460	48583	Distal Dorsal Glanular Mesenchyme	Glans
14472	27718	Late Proximal Glanular Mesenchyme	Corpus Cavernosum (late)
14490	10688	Corpus Cavernsoum	Corpus Cavernosum (early)
14528	15674	Late Proximal Glanular Mesenchyme	Prepuce
14540	13387	Late Proximal Glanular Mesenchyme	Prepuce
14644	11043	Late Proximal Glanular Mesenchyme	Corpus Cavernosum (early)
14653	18188	Preputial Mesenchyme	Corpus Spongiosum (early)
14663	37582	Early Proximal Glanular Mesenchyme	Corpus Cavernosum (late)
14712	17016	Ventral Glanular Mesenchyme	Corpus Cavernosum (early)
14727	23018	Corpus Cavernsoum	Corpus Cavernosum (early)
14744	16028	Preputial Mesenchyme	Subdermal Prepuce
14754	9310	Ventral Glanular Mesenchyme	Corpus Cavernosum (early)
14756	23933	Late Proximal Glanular Mesenchyme	Prepuce
14810	12851	Early Proximal Glanular Mesenchyme	Corpus Spongiosum (late)
14901	17696	Corpus Cavernsoum	Corpus Cavernosum (early)
14936	10169	Preputial Mesenchyme	Corpus Spongiosum (late)
14978	27951	Early Proximal Glanular Mesenchyme	Corpus Spongiosum (late)
14995	27116	Late Proximal Glanular Mesenchyme	Prepuce
150	24695	Preputial Mesenchyme	Corpus Spongiosum (late)
15169	12459	Corpus Cavernsoum	Corpus Cavernosum (late)
15230	21735	Early Proximal Glanular Mesenchyme	Corpus Cavernosum (early)
15248	37718	Ventral Glanular Mesenchyme	Corpus Cavernosum (early)
15266	39913	Corpus Cavernsoum	Corpus Cavernosum (early)
15350	24393	Corpus Cavernsoum	Corpus Cavernosum (early)
15399	10803	Corpus Cavernsoum	Corpus Cavernosum (early)
15402	27545	Preputial Mesenchyme	Corpus Cavernosum (early)
15492	12206	Corpus Cavernsoum	Corpus Cavernosum (late)
15541	34846	Preputial Mesenchyme	Corpus Spongiosum (late)
15657	1130	Late Proximal Glanular Mesenchyme	Glans
15730	11013	Late Proximal Glanular Mesenchyme	Corpus Cavernosum (early)
15784	46966	Late Proximal Glanular Mesenchyme	Corpus Cavernosum (late)
15790	2623	Distal Dorsal Glanular Mesenchyme	Glans
15797	11297	Preputial Mesenchyme	Prepuce
15877	9993	Late Proximal Glanular Mesenchyme	Prepuce
15880	8868	Late Proximal Glanular Mesenchyme	Corpus Cavernosum (early)
16097	33930	Ventral Glanular Mesenchyme	Glans
16159	47644	Corpus Cavernsoum	Corpus Cavernosum (late)
16177	45415	Preputial Mesenchyme	Corpus Spongiosum (late)
16302	8950	Corpus Cavernsoum	Corpus Cavernosum (early)
16335	46882	Distal Dorsal Glanular Mesenchyme	Glans
16347	30583	Corpus Cavernsoum	Corpus Cavernosum (late)
16375	18989	Preputial Mesenchyme	Subdermal Prepuce
16386	21052	Preputial Mesenchyme	Corpus Spongiosum (early)
1642	20780	Late Proximal Glanular Mesenchyme	Corpus Cavernosum (early)
16464	18365	Preputial Mesenchyme	Prepuce
16480	21147	Early Proximal Glanular Mesenchyme	Corpus Spongiosum (late)
16637	19929	Distal Dorsal Glanular Mesenchyme	Prepuce
1666	9892	Late Proximal Glanular Mesenchyme	Corpus Cavernosum (early)
16673	33919	Preputial Mesenchyme	Corpus Spongiosum (late)
16701	42615	Preputial Mesenchyme	Corpus Spongiosum (late)
16791	7206	Distal Dorsal Glanular Mesenchyme	Glans
16835	8581	Ventral Glanular Mesenchyme	Corpus Cavernosum (early)
16864	19530	Distal Dorsal Glanular Mesenchyme	Glans
16888	3991	Preputial Mesenchyme	Subdermal Prepuce
16903	6373	Sub-Dermal Prepuce	Subdermal Prepuce
16947	42526	Early Proximal Glanular Mesenchyme	Corpus Spongiosum (late)
1703	35379	Preputial Mesenchyme	Corpus Spongiosum (late)
17072	43896	Preputial Mesenchyme	Subdermal Prepuce
17073	24161	Distal Dorsal Glanular Mesenchyme	Prepuce
17078	43322	Preputial Mesenchyme	Subdermal Prepuce
17085	4379	Corpus Cavernsoum	Corpus Cavernosum (late)
17143	43332	Preputial Mesenchyme	Subdermal Prepuce
17160	40961	Preputial Mesenchyme	Subdermal Prepuce
17174	23240	Preputial Mesenchyme	Subdermal Prepuce
17178	34722	Early Proximal Glanular Mesenchyme	Glans
17249	34670	Distal Dorsal Glanular Mesenchyme	Glans
17255	20015	Distal Dorsal Glanular Mesenchyme	Glans
17325	21479	Ventral Glanular Mesenchyme	Corpus Cavernosum (early)
17354	15847	Ventral Glanular Mesenchyme	Corpus Cavernosum (early)
17376	11877	Sub-Dermal Prepuce	Subdermal Prepuce
1746	2099	Preputial Mesenchyme	Corpus Spongiosum (late)
17478	27608	Early Proximal Glanular Mesenchyme	Corpus Spongiosum (late)
1748	8990	Corpus Cavernsoum	Corpus Cavernosum (early)
17529	24475	Distal Dorsal Glanular Mesenchyme	Glans
17572	8712	Late Proximal Glanular Mesenchyme	Prepuce
176	27847	Corpus Cavernsoum	Corpus Cavernosum (late)
17635	27619	Early Proximal Glanular Mesenchyme	Corpus Spongiosum (early)
17660	3680	Preputial Mesenchyme	Subdermal Prepuce
17684	42522	Preputial Mesenchyme	Corpus Spongiosum (late)
17685	42429	Preputial Mesenchyme	Corpus Spongiosum (late)
17707	27111	Late Proximal Glanular Mesenchyme	Corpus Spongiosum (early)
17738	38748	Ventral Glanular Mesenchyme	Corpus Cavernosum (early)
17750	12914	Distal Dorsal Glanular Mesenchyme	Glans
17869	16694	Early Proximal Glanular Mesenchyme	Corpus Cavernosum (early)
17882	36984	Late Proximal Glanular Mesenchyme	Prepuce
179	9762	Late Proximal Glanular Mesenchyme	Prepuce
17965	19366	Corpus Cavernsoum	Corpus Cavernosum (early)
18049	18081	Corpus Cavernsoum	Corpus Cavernosum (early)
18073	48273	Distal Dorsal Glanular Mesenchyme	Glans
1813	37972	Sub-Dermal Prepuce	Subdermal Prepuce
18145	47001	Late Proximal Glanular Mesenchyme	Corpus Spongiosum (late)
1815	9991	Early Proximal Glanular Mesenchyme	Prepuce
18163	24384	Distal Dorsal Glanular Mesenchyme	Glans
18265	27827	Early Proximal Glanular Mesenchyme	Corpus Spongiosum (late)
18297	19671	Late Proximal Glanular Mesenchyme	Corpus Cavernosum (early)
1832	47572	Distal Dorsal Glanular Mesenchyme	Glans
18324	17615	Early Proximal Glanular Mesenchyme	Corpus Spongiosum (late)
18429	21709	Ventral Glanular Mesenchyme	Corpus Cavernosum (early)
18440	49106	Preputial Mesenchyme	Corpus Spongiosum (early)
18474	36489	Preputial Mesenchyme	Corpus Spongiosum (late)
18480	27033	Early Proximal Glanular Mesenchyme	Corpus Spongiosum (early)
1853	23523	Late Proximal Glanular Mesenchyme	Corpus Cavernosum (early)
18549	7504	Distal Dorsal Glanular Mesenchyme	Glans
186	17084	Corpus Cavernsoum	Corpus Cavernosum (early)
18603	11529	Ventral Glanular Mesenchyme	Corpus Cavernosum (early)
18647	16285	Distal Dorsal Glanular Mesenchyme	Corpus Cavernosum (early)
18664	11855	Preputial Mesenchyme	Corpus Spongiosum (early)
18705	12137	Preputial Mesenchyme	Corpus Spongiosum (early)
18710	20400	Early Proximal Glanular Mesenchyme	Corpus Cavernosum (early)
18725	21405	Corpus Cavernsoum	Corpus Cavernosum (late)
18739	18203	Preputial Mesenchyme	Corpus Spongiosum (early)
18755	34484	Distal Dorsal Glanular Mesenchyme	Glans
18774	31438	Early Proximal Glanular Mesenchyme	Glans
18785	6020	Late Proximal Glanular Mesenchyme	Glans
18802	46447	Distal Dorsal Glanular Mesenchyme	Glans
18820	44497	Preputial Mesenchyme	Subdermal Prepuce
18856	39116	Ventral Glanular Mesenchyme	Corpus Cavernosum (early)
18863	46312	Late Proximal Glanular Mesenchyme	Corpus Cavernosum (late)
18966	38264	Ventral Glanular Mesenchyme	Corpus Cavernosum (early)
19005	26714	Early Proximal Glanular Mesenchyme	Corpus Spongiosum (early)
19059	5213	Corpus Cavernsoum	Corpus Cavernosum (late)
19067	9791	Early Proximal Glanular Mesenchyme	Corpus Cavernosum (early)
19084	49855	Late Proximal Glanular Mesenchyme	Prepuce
19215	46718	Preputial Mesenchyme	Subdermal Prepuce
19339	65	Distal Dorsal Glanular Mesenchyme	Glans
19372	40111	Preputial Mesenchyme	Subdermal Prepuce
19394	6400	Preputial Mesenchyme	Corpus Spongiosum (early)
19439	47010	Preputial Mesenchyme	Subdermal Prepuce
19440	9138	Early Proximal Glanular Mesenchyme	Corpus Spongiosum (late)
19531	22582	Preputial Mesenchyme	Subdermal Prepuce
19532	50499	Distal Dorsal Glanular Mesenchyme	Corpus Cavernosum (early)
19543	15418	Late Proximal Glanular Mesenchyme	Prepuce
1958	19030	Early Proximal Glanular Mesenchyme	Corpus Cavernosum (early)
19611	45400	Preputial Mesenchyme	Subdermal Prepuce
19651	47578	Ventral Glanular Mesenchyme	Glans
19662	21250	Early Proximal Glanular Mesenchyme	Corpus Spongiosum (late)
19776	38935	Ventral Glanular Mesenchyme	Corpus Cavernosum (early)
19816	32989	Preputial Mesenchyme	Prepuce
19850	24214	Distal Dorsal Glanular Mesenchyme	Glans
19942	17612	Sub-Dermal Prepuce	Corpus Spongiosum (early)
20015	32669	Distal Dorsal Glanular Mesenchyme	Glans
20016	22580	Preputial Mesenchyme	Subdermal Prepuce
20060	6994	Early Proximal Glanular Mesenchyme	Glans
20078	50914	Distal Dorsal Glanular Mesenchyme	Glans
20184	50741	Late Proximal Glanular Mesenchyme	Glans
20191	567	Late Proximal Glanular Mesenchyme	Prepuce
20226	48791	Distal Dorsal Glanular Mesenchyme	Glans
20228	26940	Late Proximal Glanular Mesenchyme	Prepuce
20237	42413	Preputial Mesenchyme	Corpus Spongiosum (late)
20305	21600	Late Proximal Glanular Mesenchyme	Prepuce
20356	6185	Preputial Mesenchyme	Corpus Spongiosum (late)
20367	6877	Preputial Mesenchyme	Subdermal Prepuce
20395	38610	Corpus Cavernsoum	Corpus Cavernosum (early)
20409	2036	Distal Dorsal Glanular Mesenchyme	Glans
20426	11459	Ventral Glanular Mesenchyme	Corpus Cavernosum (early)
20436	22481	Preputial Mesenchyme	Corpus Spongiosum (early)
2045	12596	Preputial Mesenchyme	Prepuce
20451	49112	Preputial Mesenchyme	Prepuce
20517	16881	Ventral Glanular Mesenchyme	Corpus Cavernosum (early)
20560	4755	Preputial Mesenchyme	Subdermal Prepuce
20615	37291	Preputial Mesenchyme	Corpus Spongiosum (late)
20650	19202	Late Proximal Glanular Mesenchyme	Corpus Cavernosum (early)
20663	13787	Sub-Dermal Prepuce	Subdermal Prepuce
20737	17366	Early Proximal Glanular Mesenchyme	Corpus Cavernosum (early)
20754	23757	Ventral Glanular Mesenchyme	Corpus Cavernosum (early)
20805	30552	Corpus Cavernsoum	Corpus Cavernosum (late)
20919	11288	Ventral Glanular Mesenchyme	Corpus Cavernosum (early)
20995	44144	Preputial Mesenchyme	Subdermal Prepuce
21050	6952	Late Proximal Glanular Mesenchyme	Prepuce
21062	13319	Early Proximal Glanular Mesenchyme	Corpus Cavernosum (early)
21132	17680	Preputial Mesenchyme	Subdermal Prepuce
21200	39115	Preputial Mesenchyme	Corpus Cavernosum (early)
21244	51155	Distal Dorsal Glanular Mesenchyme	Glans
21245	6844	Preputial Mesenchyme	Subdermal Prepuce
21297	36180	Late Proximal Glanular Mesenchyme	Glans
213	7113	Corpus Cavernsoum	Prepuce
21301	26788	Preputial Mesenchyme	Subdermal Prepuce
21363	14610	Epithelium	Preputial Lamina Epi
21423	26963	Preputial Mesenchyme	Corpus Spongiosum (early)
21436	15467	Ventral Glanular Mesenchyme	Corpus Cavernosum (early)
21441	27795	Corpus Cavernsoum	Corpus Cavernosum (early)
21454	10812	Distal Dorsal Glanular Mesenchyme	Corpus Cavernosum (early)
21468	32450	Distal Dorsal Glanular Mesenchyme	Glans
21470	22578	Preputial Mesenchyme	Subdermal Prepuce
21485	1708	Epithelium	Preputial Lamina Epi
21506	6518	Early Proximal Glanular Mesenchyme	Corpus Spongiosum (early)
2154	40223	Preputial Mesenchyme	Subdermal Prepuce
21579	16377	Preputial Mesenchyme	Corpus Spongiosum (early)
21581	18396	Late Proximal Glanular Mesenchyme	Prepuce
21620	45534	Late Proximal Glanular Mesenchyme	Prepuce
21649	24133	Late Proximal Glanular Mesenchyme	Prepuce
21660	23784	Late Proximal Glanular Mesenchyme	Glans
21665	11361	Ventral Glanular Mesenchyme	Corpus Cavernosum (early)
217	19217	Early Proximal Glanular Mesenchyme	Corpus Cavernosum (early)
21779	2127	Early Proximal Glanular Mesenchyme	Corpus Spongiosum (early)
21838	12846	Late Proximal Glanular Mesenchyme	Prepuce
21871	46876	Corpus Cavernsoum	Corpus Cavernosum (late)
21905	2838	Ventral Glanular Mesenchyme	Glans
21975	42125	Preputial Mesenchyme	Corpus Spongiosum (early)
21997	47816	Late Proximal Glanular Mesenchyme	Prepuce
22090	37355	Ventral Glanular Mesenchyme	Glans
22115	22010	Ventral Glanular Mesenchyme	Corpus Cavernosum (early)
22204	48414	Late Proximal Glanular Mesenchyme	Prepuce
22205	28776	Corpus Cavernsoum	Corpus Cavernosum (late)
22209	39705	Preputial Mesenchyme	Corpus Cavernosum (early)
22229	18845	Preputial Mesenchyme	Subdermal Prepuce
22345	40404	Preputial Mesenchyme	Subdermal Prepuce
22368	42401	Preputial Mesenchyme	Corpus Spongiosum (late)
22378	27168	Late Proximal Glanular Mesenchyme	Prepuce
22387	10972	Early Proximal Glanular Mesenchyme	Corpus Cavernosum (early)
22408	31668	Late Proximal Glanular Mesenchyme	Prepuce
22425	42983	Preputial Mesenchyme	Subdermal Prepuce
22440	27474	Early Proximal Glanular Mesenchyme	Corpus Spongiosum (early)
2248	9736	Ventral Glanular Mesenchyme	Corpus Cavernosum (early)
225	32456	Preputial Mesenchyme	Corpus Spongiosum (late)
2256	10516	Late Proximal Glanular Mesenchyme	Corpus Cavernosum (early)
22571	37893	Early Proximal Glanular Mesenchyme	Corpus Spongiosum (early)
22573	1466	Epithelium	Genital Surface Epi
22616	27027	Early Proximal Glanular Mesenchyme	Corpus Spongiosum (early)
22630	10712	Ventral Glanular Mesenchyme	Corpus Cavernosum (early)
22686	18585	Preputial Mesenchyme	Corpus Spongiosum (early)
22688	47509	Ventral Glanular Mesenchyme	Glans
22825	27610	Early Proximal Glanular Mesenchyme	Corpus Spongiosum (late)
22826	21922	Distal Dorsal Glanular Mesenchyme	Glans
22915	41324	Corpus Cavernsoum	Corpus Cavernosum (late)
22922	24086	Late Proximal Glanular Mesenchyme	Prepuce
22936	946	Corpus Cavernsoum	Corpus Cavernosum (late)
23043	43344	Preputial Mesenchyme	Subdermal Prepuce
23061	43876	Sub-Dermal Prepuce	Corpus Cavernosum (late)
23064	29016	Preputial Mesenchyme	Subdermal Prepuce
23066	12772	Late Proximal Glanular Mesenchyme	Prepuce
23131	2747	Distal Dorsal Glanular Mesenchyme	Glans
23137	18433	Early Proximal Glanular Mesenchyme	Corpus Spongiosum (early)
23223	40732	Sub-Dermal Prepuce	Subdermal Prepuce
23264	33907	Early Proximal Glanular Mesenchyme	Corpus Cavernosum (early)
23325	7735	Ventral Glanular Mesenchyme	Corpus Cavernosum (early)
23405	49801	Preputial Mesenchyme	Subdermal Prepuce
23421	39342	Preputial Mesenchyme	Corpus Cavernosum (early)
23469	21818	Distal Dorsal Glanular Mesenchyme	Glans
23489	44216	Late Proximal Glanular Mesenchyme	Prepuce
2354	24206	Corpus Cavernsoum	Corpus Cavernosum (early)
23635	21717	Late Proximal Glanular Mesenchyme	Glans
23691	19979	Distal Dorsal Glanular Mesenchyme	Corpus Cavernosum (early)
23693	355	Late Proximal Glanular Mesenchyme	Glans
23732	2717	Early Proximal Glanular Mesenchyme	Corpus Spongiosum (late)
23752	6578	Preputial Mesenchyme	Subdermal Prepuce
23762	34792	Ventral Glanular Mesenchyme	Corpus Cavernosum (early)
23768	30697	Corpus Cavernsoum	Corpus Cavernosum (late)
23788	40382	Sub-Dermal Prepuce	Corpus Spongiosum (early)
23792	19761	Early Proximal Glanular Mesenchyme	Corpus Cavernosum (early)
23818	1701	Early Proximal Glanular Mesenchyme	Corpus Spongiosum (early)
23843	45167	Corpus Cavernsoum	Corpus Cavernosum (late)
23876	17403	Epithelium	Preputial Lamina Epi
23900	8573	Early Proximal Glanular Mesenchyme	Corpus Spongiosum (early)
23942	17466	Early Proximal Glanular Mesenchyme	Corpus Spongiosum (early)
240	26868	Early Proximal Glanular Mesenchyme	Corpus Spongiosum (early)
2403	10919	Distal Dorsal Glanular Mesenchyme	Corpus Cavernosum (early)
24042	23561	Late Proximal Glanular Mesenchyme	Prepuce
24067	27146	Preputial Mesenchyme	Corpus Spongiosum (early)
24104	16737	Corpus Cavernsoum	Corpus Cavernosum (early)
24194	5457	Corpus Cavernsoum	Corpus Cavernosum (late)
24201	26761	Early Proximal Glanular Mesenchyme	Corpus Spongiosum (early)
24242	23584	Corpus Cavernsoum	Corpus Cavernosum (early)
24282	15749	Preputial Mesenchyme	Corpus Spongiosum (late)
24408	27947	Early Proximal Glanular Mesenchyme	Corpus Spongiosum (late)
24441	13566	Corpus Cavernsoum	Corpus Cavernosum (early)
2453	19109	Early Proximal Glanular Mesenchyme	Corpus Spongiosum (late)
24583	39746	Late Proximal Glanular Mesenchyme	Corpus Cavernosum (early)
24601	16965	Early Proximal Glanular Mesenchyme	Corpus Cavernosum (early)
24606	11145	Early Proximal Glanular Mesenchyme	Corpus Cavernosum (early)
24654	18982	Early Proximal Glanular Mesenchyme	Corpus Spongiosum (early)
24685	33720	Ventral Glanular Mesenchyme	Glans
24710	34114	Late Proximal Glanular Mesenchyme	Prepuce
24719	44201	Corpus Cavernsoum	Corpus Cavernosum (late)
24759	28489	Preputial Mesenchyme	Subdermal Prepuce
24766	27012	Early Proximal Glanular Mesenchyme	Corpus Cavernosum (early)
24799	50656	Early Proximal Glanular Mesenchyme	Corpus Cavernosum (early)
2480	23304	Late Proximal Glanular Mesenchyme	Prepuce
24804	21486	Late Proximal Glanular Mesenchyme	Prepuce
24815	7537	Distal Dorsal Glanular Mesenchyme	Glans
24843	17360	Preputial Mesenchyme	Glans
2485	39564	Corpus Cavernsoum	Corpus Cavernosum (early)
24851	22742	Early Proximal Glanular Mesenchyme	Corpus Spongiosum (early)
2486	6987	Sub-Dermal Prepuce	Subdermal Prepuce
24864	32556	Distal Dorsal Glanular Mesenchyme	Glans
24964	36859	Distal Dorsal Glanular Mesenchyme	Glans
24966	50259	Ventral Glanular Mesenchyme	Glans
24993	15921	Preputial Mesenchyme	Prepuce
25030	37165	Late Proximal Glanular Mesenchyme	Prepuce
25040	28714	Late Proximal Glanular Mesenchyme	Prepuce
25076	40388	Preputial Mesenchyme	Subdermal Prepuce
25090	36054	Ventral Glanular Mesenchyme	Glans
25105	9594	Early Proximal Glanular Mesenchyme	Corpus Spongiosum (early)
25135	48054	Preputial Mesenchyme	Subdermal Prepuce
2516	18253	Preputial Mesenchyme	Subdermal Prepuce
25334	9055	Early Proximal Glanular Mesenchyme	Corpus Spongiosum (late)
254	20808	Early Proximal Glanular Mesenchyme	Corpus Spongiosum (late)
25441	3399	Epithelium	Preputial Lamina Epi
25496	9926	Preputial Mesenchyme	Corpus Spongiosum (late)
25533	15978	Early Proximal Glanular Mesenchyme	Corpus Spongiosum (early)
256	39067	Late Proximal Glanular Mesenchyme	Corpus Cavernosum (early)
25606	24181	Late Proximal Glanular Mesenchyme	Glans
25653	24694	Preputial Mesenchyme	Corpus Spongiosum (late)
25731	13581	Distal Dorsal Glanular Mesenchyme	Glans
25732	24466	Distal Dorsal Glanular Mesenchyme	Glans
25795	48489	Corpus Cavernsoum	Corpus Cavernosum (late)
26062	27544	Preputial Mesenchyme	Corpus Spongiosum (early)
26125	16836	Ventral Glanular Mesenchyme	Corpus Cavernosum (early)
26233	34764	Late Proximal Glanular Mesenchyme	Glans
26300	9557	Late Proximal Glanular Mesenchyme	Corpus Cavernosum (early)
26480	17697	Late Proximal Glanular Mesenchyme	Corpus Cavernosum (early)
26573	43107	Sub-Dermal Prepuce	Subdermal Prepuce
26575	37458	Preputial Mesenchyme	Corpus Spongiosum (early)
26648	9224	Late Proximal Glanular Mesenchyme	Prepuce
26650	23072	Ventral Glanular Mesenchyme	Corpus Cavernosum (late)
26656	49570	Distal Dorsal Glanular Mesenchyme	Glans
26672	22693	Preputial Mesenchyme	Subdermal Prepuce
26679	27386	Sub-Dermal Prepuce	Corpus Spongiosum (early)
26700	21333	Ventral Glanular Mesenchyme	Glans
26754	45634	Ventral Glanular Mesenchyme	Glans
26779	42643	Early Proximal Glanular Mesenchyme	Corpus Spongiosum (late)
26787	40311	Preputial Mesenchyme	Subdermal Prepuce
26845	214	Preputial Mesenchyme	Prepuce
26858	803	Early Proximal Glanular Mesenchyme	Corpus Spongiosum (early)
26864	13484	Late Proximal Glanular Mesenchyme	Prepuce
26878	24569	Preputial Mesenchyme	Corpus Spongiosum (late)
26904	2614	Corpus Cavernsoum	Corpus Cavernosum (early)
26927	29123	Preputial Mesenchyme	Subdermal Prepuce
26934	44310	Preputial Mesenchyme	Subdermal Prepuce
2694	16924	Corpus Cavernsoum	Corpus Cavernosum (early)
26955	18841	Preputial Mesenchyme	Corpus Spongiosum (late)
2697	2297	Preputial Mesenchyme	Corpus Spongiosum (late)
2698	39152	Corpus Cavernsoum	Corpus Cavernosum (early)
26999	12257	Early Proximal Glanular Mesenchyme	Corpus Cavernosum (early)
2700	23373	Late Proximal Glanular Mesenchyme	Corpus Cavernosum (early)
27002	18095	Preputial Mesenchyme	Corpus Spongiosum (early)
27034	18846	Early Proximal Glanular Mesenchyme	Corpus Cavernosum (early)
27038	29798	Corpus Cavernsoum	Corpus Cavernosum (late)
27067	27328	Preputial Mesenchyme	Corpus Spongiosum (early)
27099	22766	Preputial Mesenchyme	Corpus Spongiosum (early)
27145	29507	Late Proximal Glanular Mesenchyme	Prepuce
2719	26707	Late Proximal Glanular Mesenchyme	Corpus Cavernosum (early)
27214	10441	Preputial Mesenchyme	Corpus Spongiosum (late)
27245	20303	Preputial Mesenchyme	Corpus Spongiosum (early)
27256	49705	Early Proximal Glanular Mesenchyme	Corpus Spongiosum (early)
27284	42613	Early Proximal Glanular Mesenchyme	Corpus Spongiosum (late)
27291	39362	Early Proximal Glanular Mesenchyme	Corpus Spongiosum (late)
27360	37900	Ventral Glanular Mesenchyme	Corpus Cavernosum (early)
2742	18507	Preputial Mesenchyme	Corpus Spongiosum (early)
27485	14310	Epithelium	Preputial Lamina Epi
27514	11199	Corpus Cavernsoum	Corpus Cavernosum (early)
27524	37452	Distal Dorsal Glanular Mesenchyme	Glans
27529	48271	Late Proximal Glanular Mesenchyme	Prepuce
27531	37233	Corpus Cavernsoum	Corpus Cavernosum (late)
27537	41444	Sub-Dermal Prepuce	Subdermal Prepuce
27561	3678	Preputial Mesenchyme	Subdermal Prepuce
27612	33012	Early Proximal Glanular Mesenchyme	Corpus Spongiosum (early)
27617	16559	Early Proximal Glanular Mesenchyme	Corpus Cavernosum (early)
27631	11127	Ventral Glanular Mesenchyme	Corpus Cavernosum (early)
27655	42317	Early Proximal Glanular Mesenchyme	Corpus Spongiosum (late)
27695	23938	Early Proximal Glanular Mesenchyme	Prepuce
27711	19600	Corpus Cavernsoum	Corpus Cavernosum (early)
27756	48835	Distal Dorsal Glanular Mesenchyme	Corpus Cavernosum (early)
27768	10072	Preputial Mesenchyme	Corpus Cavernosum (late)
27771	44881	Late Proximal Glanular Mesenchyme	Corpus Cavernosum (late)
27787	45398	Corpus Cavernsoum	Corpus Cavernosum (late)
27798	10404	Late Proximal Glanular Mesenchyme	Prepuce
27915	19829	Distal Dorsal Glanular Mesenchyme	Glans
27919	28590	Corpus Cavernsoum	Corpus Cavernosum (late)
27957	15376	Preputial Mesenchyme	Corpus Spongiosum (early)
27963	12537	Distal Dorsal Glanular Mesenchyme	Prepuce
27980	20584	Corpus Cavernsoum	Corpus Cavernosum (early)
2800	27696	Corpus Cavernsoum	Corpus Cavernosum (late)
28021	7513	Distal Dorsal Glanular Mesenchyme	Glans
28054	39509	Preputial Mesenchyme	Corpus Cavernosum (early)
28167	37635	Preputial Mesenchyme	Corpus Spongiosum (late)
28381	10601	Early Proximal Glanular Mesenchyme	Corpus Spongiosum (late)
28426	7068	Preputial Mesenchyme	Subdermal Prepuce
28465	44205	Late Proximal Glanular Mesenchyme	Prepuce
28468	4217	Preputial Mesenchyme	Corpus Spongiosum (early)
28495	31151	Preputial Mesenchyme	Subdermal Prepuce
28562	10791	Ventral Glanular Mesenchyme	Corpus Cavernosum (early)
28573	11233	Late Proximal Glanular Mesenchyme	Corpus Cavernosum (early)
28618	43084	Sub-Dermal Prepuce	Subdermal Prepuce
28649	43566	Sub-Dermal Prepuce	Subdermal Prepuce
28658	39426	Late Proximal Glanular Mesenchyme	Corpus Cavernosum (early)
28699	45787	Ventral Glanular Mesenchyme	Glans
28700	39646	Ventral Glanular Mesenchyme	Corpus Cavernosum (early)
28702	43601	Corpus Cavernsoum	Corpus Cavernosum (late)
28707	30324	Preputial Mesenchyme	Corpus Spongiosum (early)
28719	2585	Distal Dorsal Glanular Mesenchyme	Glans
28730	9538	Early Proximal Glanular Mesenchyme	Corpus Spongiosum (early)
28731	12573	Early Proximal Glanular Mesenchyme	Corpus Spongiosum (late)
28804	23576	Late Proximal Glanular Mesenchyme	Prepuce
28818	46554	Preputial Mesenchyme	Corpus Spongiosum (early)
2888	27779	Early Proximal Glanular Mesenchyme	Corpus Cavernosum (early)
28890	5658	Corpus Cavernsoum	Corpus Cavernosum (late)
28949	43854	Preputial Mesenchyme	Subdermal Prepuce
2896	21658	Late Proximal Glanular Mesenchyme	Corpus Cavernosum (early)
28992	40729	Sub-Dermal Prepuce	Subdermal Prepuce
29035	34218	Corpus Cavernsoum	Corpus Cavernosum (late)
29071	9335	Preputial Mesenchyme	Corpus Spongiosum (early)
29073	8948	Early Proximal Glanular Mesenchyme	Corpus Spongiosum (early)
2913	26578	Preputial Mesenchyme	Corpus Spongiosum (early)
29144	29117	Corpus Cavernsoum	Corpus Cavernosum (late)
29181	22879	Preputial Mesenchyme	Corpus Cavernosum (early)
292	44107	Sub-Dermal Prepuce	Subdermal Prepuce
2925	22871	Epithelium	Preputial Lamina Epi
29274	35220	Distal Dorsal Glanular Mesenchyme	Glans
29302	21217	Late Proximal Glanular Mesenchyme	Corpus Cavernosum (early)
29333	48663	Distal Dorsal Glanular Mesenchyme	Glans
29339	21295	Late Proximal Glanular Mesenchyme	Corpus Cavernosum (early)
29341	19195	Early Proximal Glanular Mesenchyme	Corpus Cavernosum (early)
29363	21832	Corpus Cavernsoum	Corpus Cavernosum (late)
29369	32549	Ventral Glanular Mesenchyme	Glans
29371	4581	Sub-Dermal Prepuce	Subdermal Prepuce
29390	8620	Late Proximal Glanular Mesenchyme	Prepuce
29467	10161	Early Proximal Glanular Mesenchyme	Corpus Spongiosum (early)
29533	19983	Early Proximal Glanular Mesenchyme	Corpus Spongiosum (early)
29552	21262	Late Proximal Glanular Mesenchyme	Prepuce
29553	30859	Corpus Cavernsoum	Corpus Cavernosum (late)
29628	23568	Preputial Mesenchyme	Subdermal Prepuce
29640	12140	Preputial Mesenchyme	Prepuce
29670	44983	Late Proximal Glanular Mesenchyme	Glans
29718	41205	Corpus Cavernsoum	Corpus Cavernosum (late)
29732	9103	Preputial Mesenchyme	Corpus Spongiosum (early)
29774	20890	Epithelium	Preputial Lamina Epi
29863	1192	Late Proximal Glanular Mesenchyme	Glans
29909	27440	Early Proximal Glanular Mesenchyme	Corpus Spongiosum (early)
29952	31280	Preputial Mesenchyme	Prepuce
29997	47052	Preputial Mesenchyme	Subdermal Prepuce
30085	9199	Corpus Cavernsoum	Corpus Cavernosum (early)
30142	46626	Corpus Cavernsoum	Corpus Cavernosum (late)
30221	24182	Corpus Cavernsoum	Corpus Cavernosum (early)
30247	13395	Late Proximal Glanular Mesenchyme	Glans
30249	46855	Late Proximal Glanular Mesenchyme	Corpus Spongiosum (late)
3033	21562	Late Proximal Glanular Mesenchyme	Corpus Spongiosum (late)
30349	26952	Late Proximal Glanular Mesenchyme	Prepuce
30365	18783	Late Proximal Glanular Mesenchyme	Corpus Cavernosum (early)
30423	564	Preputial Mesenchyme	Subdermal Prepuce
3044	22707	Preputial Mesenchyme	Subdermal Prepuce
30459	21114	Preputial Mesenchyme	Corpus Spongiosum (late)
30462	46477	Distal Dorsal Glanular Mesenchyme	Prepuce
30522	5867	Corpus Cavernsoum	Corpus Cavernosum (late)
30525	23291	Corpus Cavernsoum	Corpus Cavernosum (late)
30634	31290	Epithelium	Preputial Lamina Epi
30716	30237	Corpus Cavernsoum	Corpus Cavernosum (late)
30731	38036	Corpus Cavernsoum	Corpus Cavernosum (early)
30845	18376	Late Proximal Glanular Mesenchyme	Corpus Cavernosum (early)
30904	6501	Late Proximal Glanular Mesenchyme	Corpus Spongiosum (early)
3091	11602	Ventral Glanular Mesenchyme	Corpus Cavernosum (early)
30914	640	Late Proximal Glanular Mesenchyme	Prepuce
30924	41257	Sub-Dermal Prepuce	Subdermal Prepuce
30941	37490	Ventral Glanular Mesenchyme	Corpus Cavernosum (early)
30970	40349	Sub-Dermal Prepuce	Subdermal Prepuce
30998	677	Ventral Glanular Mesenchyme	Corpus Cavernosum (early)
31012	20355	Late Proximal Glanular Mesenchyme	Corpus Spongiosum (late)
31013	30854	Sub-Dermal Prepuce	Subdermal Prepuce
3109	39826	Late Proximal Glanular Mesenchyme	Corpus Cavernosum (early)
31101	20896	Epithelium	Preputial Lamina Epi
31106	48777	Ventral Glanular Mesenchyme	Glans
31111	9755	Early Proximal Glanular Mesenchyme	Corpus Spongiosum (late)
31145	2278	Preputial Mesenchyme	Corpus Spongiosum (late)
31162	24671	Preputial Mesenchyme	Corpus Spongiosum (late)
31221	42495	Preputial Mesenchyme	Corpus Spongiosum (late)
31242	6765	Early Proximal Glanular Mesenchyme	Corpus Spongiosum (early)
31277	26820	Late Proximal Glanular Mesenchyme	Corpus Spongiosum (late)
31319	18143	Early Proximal Glanular Mesenchyme	Corpus Spongiosum (early)
31369	34978	Preputial Mesenchyme	Corpus Spongiosum (late)
31385	2386	Ventral Glanular Mesenchyme	Corpus Cavernosum (early)
31388	46203	Corpus Cavernsoum	Corpus Cavernosum (late)
31398	47202	Preputial Mesenchyme	Subdermal Prepuce
3141	27105	Corpus Cavernsoum	Corpus Cavernosum (late)
31425	37851	Corpus Cavernsoum	Corpus Cavernosum (late)
31437	48574	Distal Dorsal Glanular Mesenchyme	Glans
31446	13925	Epithelium	Preputial Lamina Epi
3149	37287	Distal Dorsal Glanular Mesenchyme	Corpus Cavernosum (early)
3158	27642	Corpus Cavernsoum	Corpus Cavernosum (early)
31621	16372	Late Proximal Glanular Mesenchyme	Prepuce
31629	40876	Preputial Mesenchyme	Subdermal Prepuce
31640	8631	Ventral Glanular Mesenchyme	Corpus Cavernosum (early)
31736	5506	Corpus Cavernsoum	Corpus Cavernosum (late)
31765	29105	Corpus Cavernsoum	Corpus Cavernosum (late)
31809	31309	Preputial Mesenchyme	Subdermal Prepuce
31870	16987	Ventral Glanular Mesenchyme	Corpus Cavernosum (early)
31906	46378	Preputial Mesenchyme	Subdermal Prepuce
3191	9252	Preputial Mesenchyme	Corpus Cavernosum (early)
31921	570	Preputial Mesenchyme	Prepuce
3198	15437	Sub-Dermal Prepuce	Corpus Spongiosum (early)
32	18443	Early Proximal Glanular Mesenchyme	Corpus Spongiosum (early)
32015	43733	Distal Dorsal Glanular Mesenchyme	Glans
32037	7336	Late Proximal Glanular Mesenchyme	Prepuce
32047	40091	Preputial Mesenchyme	Corpus Cavernosum (late)
32107	24191	Corpus Cavernsoum	Corpus Cavernosum (early)
32137	2163	Early Proximal Glanular Mesenchyme	Corpus Spongiosum (early)
32176	202	Preputial Mesenchyme	Subdermal Prepuce
32193	48956	Late Proximal Glanular Mesenchyme	Glans
32221	5261	Late Proximal Glanular Mesenchyme	Prepuce
323	40568	Sub-Dermal Prepuce	Subdermal Prepuce
32385	40419	Preputial Mesenchyme	Subdermal Prepuce
32537	5310	Sub-Dermal Prepuce	Subdermal Prepuce
32559	19310	Late Proximal Glanular Mesenchyme	Corpus Spongiosum (early)
32645	47945	Corpus Cavernsoum	Corpus Cavernosum (late)
32677	5722	Ventral Glanular Mesenchyme	Glans
32690	21701	Late Proximal Glanular Mesenchyme	Prepuce
3274	47124	Corpus Cavernsoum	Corpus Cavernosum (late)
32746	10028	Preputial Mesenchyme	Corpus Spongiosum (late)
32848	27658	Early Proximal Glanular Mesenchyme	Corpus Spongiosum (early)
32912	15600	Early Proximal Glanular Mesenchyme	Corpus Spongiosum (early)
32945	50844	Late Proximal Glanular Mesenchyme	Prepuce
33017	15762	Distal Dorsal Glanular Mesenchyme	Corpus Cavernosum (early)
33030	43028	Sub-Dermal Prepuce	Subdermal Prepuce
33081	11716	Early Proximal Glanular Mesenchyme	Corpus Spongiosum (late)
33179	28976	Sub-Dermal Prepuce	Subdermal Prepuce
33224	7129	Sub-Dermal Prepuce	Subdermal Prepuce
33262	16088	Preputial Mesenchyme	Prepuce
33278	30299	Corpus Cavernsoum	Corpus Cavernosum (late)
33282	34137	Distal Dorsal Glanular Mesenchyme	Prepuce
33319	46177	Preputial Mesenchyme	Corpus Spongiosum (late)
33320	39561	Late Proximal Glanular Mesenchyme	Corpus Spongiosum (early)
33353	48088	Ventral Glanular Mesenchyme	Glans
33362	5568	Corpus Cavernsoum	Corpus Cavernosum (late)
33365	44842	Preputial Mesenchyme	Subdermal Prepuce
33368	15943	Late Proximal Glanular Mesenchyme	Prepuce
33393	41757	Sub-Dermal Prepuce	Subdermal Prepuce
33401	38566	Ventral Glanular Mesenchyme	Corpus Cavernosum (early)
33437	24013	Distal Dorsal Glanular Mesenchyme	Glans
33447	49408	Distal Dorsal Glanular Mesenchyme	Glans
33456	2177	Preputial Mesenchyme	Corpus Spongiosum (early)
33468	34120	Preputial Mesenchyme	Glans
33488	45756	Late Proximal Glanular Mesenchyme	Corpus Cavernosum (late)
33567	21996	Distal Dorsal Glanular Mesenchyme	Glans
33571	21990	Ventral Glanular Mesenchyme	Corpus Cavernosum (early)
33590	12389	Ventral Glanular Mesenchyme	Glans
33625	23360	Distal Dorsal Glanular Mesenchyme	Glans
33644	24608	Early Proximal Glanular Mesenchyme	Corpus Spongiosum (late)
3368	27235	Late Proximal Glanular Mesenchyme	Corpus Cavernosum (early)
33699	45603	Preputial Mesenchyme	Subdermal Prepuce
337	11376	Distal Dorsal Glanular Mesenchyme	Corpus Cavernosum (early)
33716	41458	Preputial Mesenchyme	Subdermal Prepuce
33719	23452	Early Proximal Glanular Mesenchyme	Glans
33746	29237	Preputial Mesenchyme	Subdermal Prepuce
33747	7210	Late Proximal Glanular Mesenchyme	Glans
3377	47518	Sub-Dermal Prepuce	Subdermal Prepuce
33790	45141	Ventral Glanular Mesenchyme	Corpus Cavernosum (early)
33803	12208	Preputial Mesenchyme	Subdermal Prepuce
33811	33442	Ventral Glanular Mesenchyme	Glans
33864	33707	Late Proximal Glanular Mesenchyme	Prepuce
33914	20187	Distal Dorsal Glanular Mesenchyme	Glans
33957	19893	Distal Dorsal Glanular Mesenchyme	Prepuce
33985	42278	Early Proximal Glanular Mesenchyme	Corpus Spongiosum (early)
34017	40122	Preputial Mesenchyme	Subdermal Prepuce
34037	46985	Late Proximal Glanular Mesenchyme	Corpus Spongiosum (late)
34042	24144	Corpus Cavernsoum	Corpus Cavernosum (early)
34079	4612	Corpus Cavernsoum	Corpus Cavernosum (late)
34108	18165	Corpus Cavernsoum	Corpus Cavernosum (early)
3411	33077	Corpus Cavernsoum	Corpus Cavernosum (late)
34116	23026	Ventral Glanular Mesenchyme	Corpus Cavernosum (early)
34123	972	Late Proximal Glanular Mesenchyme	Prepuce
3419	39017	Late Proximal Glanular Mesenchyme	Prepuce
342	26652	Preputial Mesenchyme	Corpus Spongiosum (early)
3420	24026	Late Proximal Glanular Mesenchyme	Corpus Cavernosum (early)
34203	4362	Ventral Glanular Mesenchyme	Corpus Cavernosum (late)
34217	18086	Late Proximal Glanular Mesenchyme	Corpus Spongiosum (early)
34241	50145	Early Proximal Glanular Mesenchyme	Corpus Cavernosum (early)
34242	2030	Distal Dorsal Glanular Mesenchyme	Glans
34247	24657	Preputial Mesenchyme	Corpus Spongiosum (late)
34295	49730	Early Proximal Glanular Mesenchyme	Corpus Spongiosum (early)
34301	47337	Late Proximal Glanular Mesenchyme	Corpus Spongiosum (late)
34435	38279	Early Proximal Glanular Mesenchyme	Corpus Cavernosum (early)
3445	2500	Late Proximal Glanular Mesenchyme	Prepuce
34491	30403	Early Proximal Glanular Mesenchyme	Corpus Spongiosum (late)
34503	24656	Preputial Mesenchyme	Corpus Spongiosum (late)
34518	7640	Distal Dorsal Glanular Mesenchyme	Glans
34627	50370	Early Proximal Glanular Mesenchyme	Corpus Spongiosum (late)
34641	48778	Distal Dorsal Glanular Mesenchyme	Prepuce
34642	30779	Preputial Mesenchyme	Corpus Cavernosum (late)
3465	17884	Ventral Glanular Mesenchyme	Corpus Cavernosum (early)
34653	13191	Distal Dorsal Glanular Mesenchyme	Glans
34668	45365	Early Proximal Glanular Mesenchyme	Glans
34670	50813	Late Proximal Glanular Mesenchyme	Prepuce
34747	1245	Distal Dorsal Glanular Mesenchyme	Glans
34762	12045	Preputial Mesenchyme	Corpus Cavernosum (late)
34840	4947	Corpus Cavernsoum	Corpus Cavernosum (late)
34919	23586	Late Proximal Glanular Mesenchyme	Glans
34933	22151	Late Proximal Glanular Mesenchyme	Glans
34940	792	Distal Dorsal Glanular Mesenchyme	Glans
34949	40934	Sub-Dermal Prepuce	Subdermal Prepuce
34962	45374	Late Proximal Glanular Mesenchyme	Prepuce
35002	29626	Preputial Mesenchyme	Corpus Spongiosum (late)
35004	46496	Preputial Mesenchyme	Subdermal Prepuce
3501	27315	Corpus Cavernsoum	Corpus Cavernosum (early)
35013	48153	Distal Dorsal Glanular Mesenchyme	Glans
35027	7163	Ventral Glanular Mesenchyme	Glans
35052	12052	Early Proximal Glanular Mesenchyme	Corpus Cavernosum (early)
35092	20970	Late Proximal Glanular Mesenchyme	Corpus Cavernosum (late)
35118	2244	Ventral Glanular Mesenchyme	Corpus Cavernosum (early)
35127	4701	Early Proximal Glanular Mesenchyme	Corpus Spongiosum (late)
35131	36082	Distal Dorsal Glanular Mesenchyme	Glans
35157	21540	Late Proximal Glanular Mesenchyme	Prepuce
35177	44530	Late Proximal Glanular Mesenchyme	Prepuce
35202	44461	Corpus Cavernsoum	Corpus Cavernosum (late)
35291	18312	Preputial Mesenchyme	Subdermal Prepuce
35293	19694	Distal Dorsal Glanular Mesenchyme	Glans
35332	33399	Late Proximal Glanular Mesenchyme	Prepuce
35343	21627	Ventral Glanular Mesenchyme	Glans
35346	47169	Late Proximal Glanular Mesenchyme	Corpus Spongiosum (late)
3536	37420	Late Proximal Glanular Mesenchyme	Corpus Cavernosum (early)
35387	21086	Distal Dorsal Glanular Mesenchyme	Glans
35388	28278	Sub-Dermal Prepuce	Subdermal Prepuce
35412	34486	Early Proximal Glanular Mesenchyme	Glans
35485	37346	Early Proximal Glanular Mesenchyme	Corpus Spongiosum (late)
35486	21998	Corpus Cavernsoum	Corpus Cavernosum (early)
35494	47058	Corpus Cavernsoum	Corpus Cavernosum (late)
35508	23611	Ventral Glanular Mesenchyme	Corpus Cavernosum (early)
35549	23208	Late Proximal Glanular Mesenchyme	Prepuce
35575	17886	Preputial Mesenchyme	Corpus Spongiosum (early)
35626	50412	Late Proximal Glanular Mesenchyme	Glans
35703	40709	Late Proximal Glanular Mesenchyme	Subdermal Prepuce
35708	19615	Ventral Glanular Mesenchyme	Corpus Cavernosum (early)
35785	19350	Late Proximal Glanular Mesenchyme	Corpus Spongiosum (early)
35795	36038	Distal Dorsal Glanular Mesenchyme	Glans
3580	27106	Late Proximal Glanular Mesenchyme	Corpus Spongiosum (late)
35814	45480	Late Proximal Glanular Mesenchyme	Prepuce
35819	12531	Early Proximal Glanular Mesenchyme	Corpus Spongiosum (late)
35950	35234	Early Proximal Glanular Mesenchyme	Corpus Spongiosum (late)
35959	21211	Late Proximal Glanular Mesenchyme	Glans
35983	50547	Ventral Glanular Mesenchyme	Glans
35990	46631	Early Proximal Glanular Mesenchyme	Corpus Spongiosum (late)
36003	29627	Preputial Mesenchyme	Corpus Spongiosum (late)
36033	46981	Preputial Mesenchyme	Subdermal Prepuce
36050	44644	Distal Dorsal Glanular Mesenchyme	Glans
36056	3462	Corpus Cavernsoum	Corpus Cavernosum (late)
3616	37720	Preputial Mesenchyme	Corpus Cavernosum (early)
36200	45013	Late Proximal Glanular Mesenchyme	Corpus Spongiosum (late)
36269	38942	Ventral Glanular Mesenchyme	Corpus Cavernosum (late)
36286	17557	Ventral Glanular Mesenchyme	Corpus Cavernosum (early)
36291	47050	Preputial Mesenchyme	Subdermal Prepuce
36303	3862	Ventral Glanular Mesenchyme	Corpus Cavernosum (late)
36346	45213	Late Proximal Glanular Mesenchyme	Prepuce
36520	19663	Early Proximal Glanular Mesenchyme	Corpus Spongiosum (late)
36550	243	Preputial Mesenchyme	Subdermal Prepuce
36555	22621	Distal Dorsal Glanular Mesenchyme	Glans
36588	32193	Preputial Mesenchyme	Glans
36607	2462	Late Proximal Glanular Mesenchyme	Prepuce
36639	12778	Distal Dorsal Glanular Mesenchyme	Glans
36664	44045	Preputial Mesenchyme	Subdermal Prepuce
36701	12964	Distal Dorsal Glanular Mesenchyme	Glans
36723	12409	Distal Dorsal Glanular Mesenchyme	Glans
36744	44478	Preputial Mesenchyme	Subdermal Prepuce
36769	42947	Preputial Mesenchyme	Subdermal Prepuce
36796	24297	Distal Dorsal Glanular Mesenchyme	Glans
36845	48481	Distal Dorsal Glanular Mesenchyme	Glans
36856	35264	Preputial Mesenchyme	Corpus Spongiosum (late)
36901	33483	Epithelium	Preputial Lamina Epi
36905	12967	Distal Dorsal Glanular Mesenchyme	Glans
36963	17806	Corpus Cavernsoum	Corpus Cavernosum (late)
36965	49825	Distal Dorsal Glanular Mesenchyme	Glans
36967	6855	Preputial Mesenchyme	Glans
36976	18555	Ventral Glanular Mesenchyme	Glans
3704	39966	Late Proximal Glanular Mesenchyme	Corpus Cavernosum (early)
37043	30408	Corpus Cavernsoum	Corpus Cavernosum (late)
37104	13419	Ventral Glanular Mesenchyme	Corpus Cavernosum (early)
37184	12598	Ventral Glanular Mesenchyme	Glans
37221	7687	Ventral Glanular Mesenchyme	Glans
37223	48603	Distal Dorsal Glanular Mesenchyme	Glans
37254	1222	Distal Dorsal Glanular Mesenchyme	Glans
37276	48286	Late Proximal Glanular Mesenchyme	Glans
37305	22760	Late Proximal Glanular Mesenchyme	Glans
37436	21759	Ventral Glanular Mesenchyme	Glans
37470	13564	Late Proximal Glanular Mesenchyme	Glans
37514	44611	Preputial Mesenchyme	Subdermal Prepuce
3754	16834	Corpus Cavernsoum	Corpus Cavernosum (early)
3755	38793	Ventral Glanular Mesenchyme	Corpus Cavernosum (early)
37660	327	Late Proximal Glanular Mesenchyme	Glans
3771	11152	Early Proximal Glanular Mesenchyme	Corpus Cavernosum (early)
37734	18114	Late Proximal Glanular Mesenchyme	Corpus Spongiosum (late)
37843	36242	Early Proximal Glanular Mesenchyme	Glans
3790	27980	Late Proximal Glanular Mesenchyme	Prepuce
37955	46490	Corpus Cavernsoum	Corpus Cavernosum (late)
37966	4327	Corpus Cavernsoum	Corpus Cavernosum (late)
38047	7484	Distal Dorsal Glanular Mesenchyme	Glans
38062	6951	Ventral Glanular Mesenchyme	Glans
38106	45477	Preputial Mesenchyme	Subdermal Prepuce
38116	49265	Distal Dorsal Glanular Mesenchyme	Glans
38183	7413	Late Proximal Glanular Mesenchyme	Glans
38188	44379	Late Proximal Glanular Mesenchyme	Prepuce
3819	27628	Late Proximal Glanular Mesenchyme	Corpus Spongiosum (late)
38299	24337	Late Proximal Glanular Mesenchyme	Glans
38341	23301	Late Proximal Glanular Mesenchyme	Glans
38349	34354	Early Proximal Glanular Mesenchyme	Corpus Cavernosum (late)
38369	24643	Preputial Mesenchyme	Corpus Spongiosum (late)
38380	43996	Late Proximal Glanular Mesenchyme	Corpus Cavernosum (late)
38460	19499	Late Proximal Glanular Mesenchyme	Glans
38581	32636	Ventral Glanular Mesenchyme	Glans
38613	27369	Late Proximal Glanular Mesenchyme	Prepuce
38683	39325	Corpus Cavernsoum	Corpus Cavernosum (early)
38782	13347	Distal Dorsal Glanular Mesenchyme	Glans
38785	21475	Corpus Cavernsoum	Corpus Cavernosum (late)
38859	13646	Late Proximal Glanular Mesenchyme	Glans
38902	36782	Preputial Mesenchyme	Corpus Spongiosum (late)
38940	47866	Late Proximal Glanular Mesenchyme	Prepuce
38973	35203	Late Proximal Glanular Mesenchyme	Prepuce
38975	24676	Preputial Mesenchyme	Corpus Spongiosum (late)
38980	2090	Preputial Mesenchyme	Corpus Spongiosum (late)
39005	40925	Preputial Mesenchyme	Subdermal Prepuce
39027	19572	Late Proximal Glanular Mesenchyme	Glans
39054	19692	Ventral Glanular Mesenchyme	Corpus Cavernosum (early)
39159	43255	Preputial Mesenchyme	Subdermal Prepuce
39195	22299	Distal Dorsal Glanular Mesenchyme	Glans
39249	23743	Ventral Glanular Mesenchyme	Corpus Cavernosum (early)
39260	20110	Ventral Glanular Mesenchyme	Corpus Cavernosum (early)
39273	23739	Late Proximal Glanular Mesenchyme	Corpus Cavernosum (early)
393	424	Sub-Dermal Prepuce	Subdermal Prepuce
39308	47130	Late Proximal Glanular Mesenchyme	Corpus Spongiosum (late)
39313	40936	Corpus Cavernsoum	Corpus Cavernosum (late)
39452	1010	Ventral Glanular Mesenchyme	Glans
39506	44534	Late Proximal Glanular Mesenchyme	Corpus Cavernosum (early)
39599	42673	Early Proximal Glanular Mesenchyme	Corpus Spongiosum (late)
39718	13176	Late Proximal Glanular Mesenchyme	Glans
39742	6164	Early Proximal Glanular Mesenchyme	Corpus Spongiosum (late)
39771	17874	Distal Dorsal Glanular Mesenchyme	Glans
39834	2616	Preputial Mesenchyme	Corpus Spongiosum (late)
39852	8932	Late Proximal Glanular Mesenchyme	Corpus Cavernosum (early)
39854	45541	Ventral Glanular Mesenchyme	Corpus Cavernosum (early)
39863	23150	Corpus Cavernsoum	Corpus Cavernosum (early)
39869	22093	Distal Dorsal Glanular Mesenchyme	Glans
3988	10131	Corpus Cavernsoum	Corpus Cavernosum (late)
39905	47102	Early Proximal Glanular Mesenchyme	Corpus Spongiosum (late)
39926	5533	Corpus Cavernsoum	Corpus Cavernosum (late)
39939	22332	Distal Dorsal Glanular Mesenchyme	Glans
39942	13285	Late Proximal Glanular Mesenchyme	Glans
39944	11154	Ventral Glanular Mesenchyme	Corpus Cavernosum (early)
39965	41250	Corpus Cavernsoum	Corpus Cavernosum (late)
39968	22106	Late Proximal Glanular Mesenchyme	Prepuce
39999	46590	Preputial Mesenchyme	Prepuce
40017	50590	Late Proximal Glanular Mesenchyme	Prepuce
40070	18017	Late Proximal Glanular Mesenchyme	Prepuce
40126	43697	Distal Dorsal Glanular Mesenchyme	Glans
40131	4783	Corpus Cavernsoum	Corpus Cavernosum (late)
4021	32736	Late Proximal Glanular Mesenchyme	Prepuce
40244	22542	Corpus Cavernsoum	Corpus Cavernosum (late)
40294	40691	Sub-Dermal Prepuce	Subdermal Prepuce
40309	28188	Late Proximal Glanular Mesenchyme	Corpus Spongiosum (late)
40317	40818	Sub-Dermal Prepuce	Subdermal Prepuce
40367	47172	Late Proximal Glanular Mesenchyme	Prepuce
40405	45816	Late Proximal Glanular Mesenchyme	Prepuce
40406	41805	Corpus Cavernsoum	Corpus Cavernosum (early)
40441	4497	Corpus Cavernsoum	Corpus Cavernosum (late)
40514	4275	Corpus Cavernsoum	Corpus Cavernosum (late)
40561	47944	Late Proximal Glanular Mesenchyme	Glans
40571	29035	Preputial Mesenchyme	Subdermal Prepuce
40583	4901	Corpus Cavernsoum	Corpus Cavernosum (late)
40621	30682	Corpus Cavernsoum	Corpus Cavernosum (late)
40650	30179	Late Proximal Glanular Mesenchyme	Corpus Cavernosum (late)
40661	6117	Preputial Mesenchyme	Corpus Spongiosum (late)
40697	28187	Corpus Cavernsoum	Corpus Cavernosum (late)
40730	453	Preputial Mesenchyme	Prepuce
40774	46720	Late Proximal Glanular Mesenchyme	Corpus Spongiosum (late)
40775	17244	Early Proximal Glanular Mesenchyme	Corpus Spongiosum (late)
40829	18329	Late Proximal Glanular Mesenchyme	Prepuce
40847	23569	Distal Dorsal Glanular Mesenchyme	Prepuce
40857	24256	Corpus Cavernsoum	Corpus Cavernosum (early)
40881	569	Distal Dorsal Glanular Mesenchyme	Glans
40893	47598	Late Proximal Glanular Mesenchyme	Glans
41006	29439	Corpus Cavernsoum	Corpus Cavernosum (late)
41115	10224	Early Proximal Glanular Mesenchyme	Corpus Spongiosum (late)
41118	40319	Preputial Mesenchyme	Subdermal Prepuce
41127	36040	Late Proximal Glanular Mesenchyme	Glans
41132	903	Distal Dorsal Glanular Mesenchyme	Glans
41150	47474	Ventral Glanular Mesenchyme	Corpus Cavernosum (late)
41155	12995	Distal Dorsal Glanular Mesenchyme	Corpus Cavernosum (early)
41194	37363	Late Proximal Glanular Mesenchyme	Glans
41201	28339	Late Proximal Glanular Mesenchyme	Corpus Cavernosum (late)
41221	48045	Late Proximal Glanular Mesenchyme	Glans
41259	40362	Sub-Dermal Prepuce	Subdermal Prepuce
41333	3720	Sub-Dermal Prepuce	Subdermal Prepuce
41380	50360	Late Proximal Glanular Mesenchyme	Corpus Spongiosum (early)
41474	46920	Corpus Cavernsoum	Corpus Cavernosum (late)
41498	18271	Preputial Mesenchyme	Prepuce
41561	28534	Corpus Cavernsoum	Corpus Cavernosum (late)
41649	23644	Late Proximal Glanular Mesenchyme	Glans
41690	40211	Sub-Dermal Prepuce	Subdermal Prepuce
41711	17912	Ventral Glanular Mesenchyme	Corpus Cavernosum (early)
41719	13720	Late Proximal Glanular Mesenchyme	Glans
41727	47805	Preputial Mesenchyme	Subdermal Prepuce
41739	49081	Late Proximal Glanular Mesenchyme	Prepuce
41753	7072	Late Proximal Glanular Mesenchyme	Prepuce
41766	12228	Corpus Cavernsoum	Corpus Cavernosum (late)
4178	23269	Preputial Mesenchyme	Subdermal Prepuce
4181	39927	Preputial Mesenchyme	Corpus Cavernosum (early)
41849	29660	Late Proximal Glanular Mesenchyme	Corpus Cavernosum (late)
4187	9650	Preputial Mesenchyme	Prepuce
41894	9793	Late Proximal Glanular Mesenchyme	Corpus Spongiosum (late)
41903	23118	Late Proximal Glanular Mesenchyme	Prepuce
41941	16593	Ventral Glanular Mesenchyme	Corpus Cavernosum (early)
41979	21695	Ventral Glanular Mesenchyme	Glans
41994	7081	Sub-Dermal Prepuce	Glans
42058	19379	Early Proximal Glanular Mesenchyme	Corpus Cavernosum (early)
42167	292	Preputial Mesenchyme	Subdermal Prepuce
42169	30869	Corpus Cavernsoum	Corpus Cavernosum (late)
42175	12176	Preputial Mesenchyme	Corpus Cavernosum (late)
42202	12090	Corpus Cavernsoum	Corpus Cavernosum (late)
42210	44350	Preputial Mesenchyme	Corpus Spongiosum (late)
42217	42484	Preputial Mesenchyme	Corpus Spongiosum (late)
42233	5405	Corpus Cavernsoum	Corpus Cavernosum (late)
42295	29614	Sub-Dermal Prepuce	Subdermal Prepuce
42426	13599	Ventral Glanular Mesenchyme	Corpus Cavernosum (early)
42455	28810	Late Proximal Glanular Mesenchyme	Corpus Cavernosum (late)
42503	48839	Late Proximal Glanular Mesenchyme	Glans
42533	30813	Late Proximal Glanular Mesenchyme	Corpus Cavernosum (late)
42566	1869	Preputial Mesenchyme	Corpus Cavernosum (early)
4261	4943	Sub-Dermal Prepuce	Subdermal Prepuce
42615	41054	Sub-Dermal Prepuce	Subdermal Prepuce
42652	20317	Early Proximal Glanular Mesenchyme	Glans
42739	33011	Preputial Mesenchyme	Subdermal Prepuce
42745	44634	Corpus Cavernsoum	Corpus Cavernosum (late)
42773	22812	Ventral Glanular Mesenchyme	Corpus Cavernosum (early)
42795	48436	Corpus Cavernsoum	Corpus Cavernosum (late)
4280	11321	Late Proximal Glanular Mesenchyme	Corpus Cavernosum (early)
42826	34574	Ventral Glanular Mesenchyme	Corpus Cavernosum (late)
42976	9776	Early Proximal Glanular Mesenchyme	Corpus Spongiosum (late)
43016	47507	Ventral Glanular Mesenchyme	Glans
43038	46973	Corpus Cavernsoum	Corpus Cavernosum (late)
43061	29673	Corpus Cavernsoum	Corpus Cavernosum (late)
43142	30135	Preputial Mesenchyme	Subdermal Prepuce
43150	7424	Late Proximal Glanular Mesenchyme	Glans
43240	2174	Late Proximal Glanular Mesenchyme	Prepuce
43303	43975	Preputial Mesenchyme	Glans
43317	32849	Corpus Cavernsoum	Corpus Cavernosum (late)
4335	24010	Corpus Cavernsoum	Corpus Cavernosum (early)
43358	4067	Corpus Cavernsoum	Corpus Cavernosum (late)
434	10300	Corpus Cavernsoum	Corpus Cavernosum (early)
43447	24602	Preputial Mesenchyme	Corpus Spongiosum (late)
43454	41297	Ventral Glanular Mesenchyme	Corpus Spongiosum (late)
43512	21846	Early Proximal Glanular Mesenchyme	Corpus Cavernosum (early)
43569	23815	Late Proximal Glanular Mesenchyme	Prepuce
43597	21974	Distal Dorsal Glanular Mesenchyme	Glans
436	10555	Early Proximal Glanular Mesenchyme	Corpus Cavernosum (early)
43724	756	Late Proximal Glanular Mesenchyme	Prepuce
43733	2533	Preputial Mesenchyme	Corpus Spongiosum (late)
43799	46541	Corpus Cavernsoum	Corpus Cavernosum (late)
43842	2388	Late Proximal Glanular Mesenchyme	Glans
43850	27609	Late Proximal Glanular Mesenchyme	Prepuce
43918	44151	Corpus Cavernsoum	Corpus Cavernosum (late)
43961	44738	Preputial Mesenchyme	Subdermal Prepuce
44023	12334	Early Proximal Glanular Mesenchyme	Corpus Cavernosum (early)
4408	39986	Corpus Cavernsoum	Corpus Cavernosum (early)
44102	43989	Corpus Cavernsoum	Corpus Cavernosum (late)
44125	5064	Corpus Cavernsoum	Corpus Cavernosum (late)
44198	17829	Sub-Dermal Prepuce	Subdermal Prepuce
44229	50209	Ventral Glanular Mesenchyme	Corpus Cavernosum (early)
44249	6229	Early Proximal Glanular Mesenchyme	Corpus Spongiosum (late)
44269	32826	Late Proximal Glanular Mesenchyme	Glans
44282	4194	Sub-Dermal Prepuce	Subdermal Prepuce
4429	6753	Early Proximal Glanular Mesenchyme	Corpus Spongiosum (early)
44319	4090	Late Proximal Glanular Mesenchyme	Corpus Cavernosum (late)
44333	32994	Late Proximal Glanular Mesenchyme	Prepuce
44347	13125	Distal Dorsal Glanular Mesenchyme	Glans
44355	47252	Corpus Cavernsoum	Corpus Cavernosum (late)
44392	17661	Preputial Mesenchyme	Subdermal Prepuce
44410	42095	Late Proximal Glanular Mesenchyme	Glans
44414	21792	Late Proximal Glanular Mesenchyme	Prepuce
44426	42400	Early Proximal Glanular Mesenchyme	Corpus Spongiosum (late)
44427	34768	Distal Dorsal Glanular Mesenchyme	Glans
44464	50725	Late Proximal Glanular Mesenchyme	Glans
44486	42464	Early Proximal Glanular Mesenchyme	Corpus Spongiosum (late)
44512	40539	Late Proximal Glanular Mesenchyme	Subdermal Prepuce
4457	9784	Distal Dorsal Glanular Mesenchyme	Corpus Cavernosum (early)
44599	7204	Distal Dorsal Glanular Mesenchyme	Corpus Cavernosum (early)
44618	24357	Late Proximal Glanular Mesenchyme	Corpus Cavernosum (early)
4469	27150	Preputial Mesenchyme	Corpus Spongiosum (early)
44773	44607	Distal Dorsal Glanular Mesenchyme	Glans
44794	47369	Preputial Mesenchyme	Subdermal Prepuce
44797	40262	Preputial Mesenchyme	Subdermal Prepuce
44844	5445	Preputial Mesenchyme	Prepuce
4485	8654	Preputial Mesenchyme	Corpus Spongiosum (early)
44943	41347	Sub-Dermal Prepuce	Subdermal Prepuce
44966	46472	Preputial Mesenchyme	Subdermal Prepuce
44975	7136	Distal Dorsal Glanular Mesenchyme	Glans
44976	30393	Corpus Cavernsoum	Corpus Cavernosum (late)
44985	5804	Sub-Dermal Prepuce	Subdermal Prepuce
45018	4334	Late Proximal Glanular Mesenchyme	Corpus Cavernosum (late)
45096	21515	Preputial Mesenchyme	Corpus Spongiosum (early)
45112	17569	Distal Dorsal Glanular Mesenchyme	Glans
45117	18342	Early Proximal Glanular Mesenchyme	Corpus Cavernosum (early)
45203	41534	Late Proximal Glanular Mesenchyme	Corpus Cavernosum (late)
45230	13430	Preputial Mesenchyme	Prepuce
45246	4607	Corpus Cavernsoum	Corpus Cavernosum (late)
45311	7357	Late Proximal Glanular Mesenchyme	Glans
45314	43475	Sub-Dermal Prepuce	Subdermal Prepuce
45318	30274	Late Proximal Glanular Mesenchyme	Corpus Cavernosum (late)
45443	2865	Late Proximal Glanular Mesenchyme	Glans
45524	46421	Late Proximal Glanular Mesenchyme	Glans
45542	30309	Corpus Cavernsoum	Corpus Cavernosum (late)
45570	12724	Late Proximal Glanular Mesenchyme	Glans
45640	4632	Corpus Cavernsoum	Corpus Cavernosum (late)
45656	4390	Sub-Dermal Prepuce	Subdermal Prepuce
45692	46523	Corpus Cavernsoum	Corpus Cavernosum (late)
45697	12047	Late Proximal Glanular Mesenchyme	Corpus Spongiosum (early)
45705	44505	Epithelium	Preputial Lamina Epi
45709	44701	Late Proximal Glanular Mesenchyme	Corpus Cavernosum (late)
45715	23049	Late Proximal Glanular Mesenchyme	Glans
45733	41261	Corpus Cavernsoum	Corpus Cavernosum (late)
45739	40538	Preputial Mesenchyme	Subdermal Prepuce
45742	12723	Late Proximal Glanular Mesenchyme	Prepuce
45747	43848	Corpus Cavernsoum	Corpus Cavernosum (late)
45801	4207	Corpus Cavernsoum	Corpus Cavernosum (late)
45803	36667	Early Proximal Glanular Mesenchyme	Corpus Spongiosum (late)
45827	20222	Distal Dorsal Glanular Mesenchyme	Glans
45897	44897	Sub-Dermal Prepuce	Subdermal Prepuce
45931	44533	Corpus Cavernsoum	Corpus Cavernosum (late)
45954	13063	Late Proximal Glanular Mesenchyme	Glans
45962	23871	Distal Dorsal Glanular Mesenchyme	Glans
4599	16698	Late Proximal Glanular Mesenchyme	Prepuce
46000	10041	Late Proximal Glanular Mesenchyme	Prepuce
46018	23590	Distal Dorsal Glanular Mesenchyme	Glans
4602	39716	Preputial Mesenchyme	Corpus Spongiosum (early)
4603	27280	Corpus Cavernsoum	Corpus Cavernosum (early)
46035	21943	Distal Dorsal Glanular Mesenchyme	Glans
46052	40923	Sub-Dermal Prepuce	Subdermal Prepuce
46101	34661	Early Proximal Glanular Mesenchyme	Corpus Spongiosum (late)
46177	5322	Preputial Mesenchyme	Subdermal Prepuce
46195	30432	Preputial Mesenchyme	Prepuce
46200	6588	Early Proximal Glanular Mesenchyme	Glans
46247	45403	Late Proximal Glanular Mesenchyme	Glans
46302	6592	Early Proximal Glanular Mesenchyme	Corpus Spongiosum (early)
46325	24729	Early Proximal Glanular Mesenchyme	Corpus Spongiosum (late)
46416	18706	Early Proximal Glanular Mesenchyme	Corpus Spongiosum (late)
4647	39562	Corpus Cavernsoum	Corpus Cavernosum (early)
46471	23375	Early Proximal Glanular Mesenchyme	Corpus Cavernosum (early)
46535	7345	Distal Dorsal Glanular Mesenchyme	Glans
46556	35865	Ventral Glanular Mesenchyme	Glans
46629	49290	Preputial Mesenchyme	Subdermal Prepuce
4669	26583	Early Proximal Glanular Mesenchyme	Corpus Spongiosum (early)
46693	46111	Corpus Cavernsoum	Corpus Cavernosum (late)
46749	23881	Preputial Mesenchyme	Prepuce
46752	5963	Late Proximal Glanular Mesenchyme	Prepuce
46782	2333	Early Proximal Glanular Mesenchyme	Corpus Cavernosum (early)
46789	50007	Early Proximal Glanular Mesenchyme	Corpus Spongiosum (late)
46824	12896	Late Proximal Glanular Mesenchyme	Glans
4694	12489	Corpus Cavernsoum	Corpus Cavernosum (early)
46951	32076	Early Proximal Glanular Mesenchyme	Glans
46999	47550	Corpus Cavernsoum	Corpus Cavernosum (late)
47010	29271	Late Proximal Glanular Mesenchyme	Corpus Cavernosum (late)
47045	42656	Preputial Mesenchyme	Corpus Spongiosum (late)
4705	19224	Late Proximal Glanular Mesenchyme	Corpus Cavernosum (early)
47160	22270	Preputial Mesenchyme	Corpus Cavernosum (late)
4725	48516	Early Proximal Glanular Mesenchyme	Glans
47275	24706	Preputial Mesenchyme	Corpus Spongiosum (late)
47277	46987	Ventral Glanular Mesenchyme	Glans
47298	31821	Ventral Glanular Mesenchyme	Glans
47331	22815	Ventral Glanular Mesenchyme	Corpus Cavernosum (early)
47354	44419	Late Proximal Glanular Mesenchyme	Corpus Cavernosum (late)
47375	36704	Ventral Glanular Mesenchyme	Glans
47409	24118	Distal Dorsal Glanular Mesenchyme	Prepuce
47416	45407	Corpus Cavernsoum	Corpus Cavernosum (late)
47432	40858	Late Proximal Glanular Mesenchyme	Prepuce
47462	12252	Ventral Glanular Mesenchyme	Corpus Cavernosum (early)
47580	43686	Preputial Mesenchyme	Subdermal Prepuce
4763	38591	Ventral Glanular Mesenchyme	Corpus Cavernosum (early)
47749	9434	Early Proximal Glanular Mesenchyme	Corpus Spongiosum (early)
47756	46594	Late Proximal Glanular Mesenchyme	Corpus Spongiosum (late)
47777	46588	Corpus Cavernsoum	Corpus Cavernosum (late)
47778	2522	Distal Dorsal Glanular Mesenchyme	Corpus Cavernosum (early)
4778	16387	Early Proximal Glanular Mesenchyme	Corpus Cavernosum (early)
47796	42364	Preputial Mesenchyme	Corpus Spongiosum (late)
47944	4810	Corpus Cavernsoum	Corpus Cavernosum (late)
47977	5577	Corpus Cavernsoum	Corpus Cavernosum (late)
48026	32899	Ventral Glanular Mesenchyme	Glans
48032	38419	Ventral Glanular Mesenchyme	Corpus Cavernosum (early)
48263	50173	Ventral Glanular Mesenchyme	Glans
48271	420	Preputial Mesenchyme	Prepuce
48301	6827	Ventral Glanular Mesenchyme	Glans
48320	46475	Preputial Mesenchyme	Subdermal Prepuce
48339	11987	Preputial Mesenchyme	Corpus Spongiosum (early)
48359	20324	Ventral Glanular Mesenchyme	Corpus Cavernosum (early)
484	755	Preputial Mesenchyme	Corpus Spongiosum (early)
48471	28167	Corpus Cavernsoum	Corpus Cavernosum (late)
48535	10775	Early Proximal Glanular Mesenchyme	Corpus Cavernosum (early)
48548	33078	Late Proximal Glanular Mesenchyme	Prepuce
48598	40922	Sub-Dermal Prepuce	Subdermal Prepuce
48625	4373	Ventral Glanular Mesenchyme	Corpus Cavernosum (late)
48639	18009	Late Proximal Glanular Mesenchyme	Prepuce
48748	8962	Early Proximal Glanular Mesenchyme	Corpus Spongiosum (early)
48785	46836	Corpus Cavernsoum	Corpus Cavernosum (late)
48803	12860	Corpus Cavernsoum	Corpus Cavernosum (late)
48830	23425	Late Proximal Glanular Mesenchyme	Glans
48889	50175	Distal Dorsal Glanular Mesenchyme	Glans
4897	16662	Early Proximal Glanular Mesenchyme	Corpus Cavernosum (early)
4902	29447	Preputial Mesenchyme	Subdermal Prepuce
49079	49389	Late Proximal Glanular Mesenchyme	Glans
49114	6790	Distal Dorsal Glanular Mesenchyme	Glans
4918	9070	Preputial Mesenchyme	Corpus Cavernosum (early)
49249	17717	Early Proximal Glanular Mesenchyme	Corpus Spongiosum (early)
49332	20107	Corpus Cavernsoum	Corpus Cavernosum (late)
49378	31687	Late Proximal Glanular Mesenchyme	Prepuce
49380	40460	Sub-Dermal Prepuce	Subdermal Prepuce
49446	13377	Early Proximal Glanular Mesenchyme	Corpus Cavernosum (early)
49449	19268	Late Proximal Glanular Mesenchyme	Corpus Cavernosum (early)
49451	49124	Preputial Mesenchyme	Prepuce
49506	46087	Corpus Cavernsoum	Corpus Cavernosum (late)
49532	49589	Early Proximal Glanular Mesenchyme	Corpus Spongiosum (early)
4954	43706	Sub-Dermal Prepuce	Subdermal Prepuce
49608	24689	Preputial Mesenchyme	Corpus Spongiosum (late)
49684	7002	Distal Dorsal Glanular Mesenchyme	Glans
4973	11164	Ventral Glanular Mesenchyme	Corpus Cavernosum (early)
49781	19509	Distal Dorsal Glanular Mesenchyme	Glans
49846	21982	Ventral Glanular Mesenchyme	Glans
4995	17940	Late Proximal Glanular Mesenchyme	Prepuce
50030	12909	Distal Dorsal Glanular Mesenchyme	Glans
50041	45972	Epithelium	Genital Surface Epi
50070	46091	Late Proximal Glanular Mesenchyme	Corpus Cavernosum (late)
5013	10287	Preputial Mesenchyme	Corpus Spongiosum (early)
50306	23997	Late Proximal Glanular Mesenchyme	Corpus Cavernosum (early)
5035	39414	Late Proximal Glanular Mesenchyme	Corpus Cavernosum (early)
50374	36255	Distal Dorsal Glanular Mesenchyme	Glans
50375	119	Distal Dorsal Glanular Mesenchyme	Glans
50416	31258	Preputial Mesenchyme	Corpus Cavernosum (early)
50468	29700	Sub-Dermal Prepuce	Subdermal Prepuce
50496	32753	Distal Dorsal Glanular Mesenchyme	Glans
50538	19562	Late Proximal Glanular Mesenchyme	Corpus Spongiosum (early)
50562	14145	Epithelium	Genital Surface Epi
50587	44890	Late Proximal Glanular Mesenchyme	Prepuce
50588	44916	Late Proximal Glanular Mesenchyme	Glans
50596	40929	Preputial Mesenchyme	Corpus Spongiosum (early)
50606	12007	Preputial Mesenchyme	Corpus Spongiosum (early)
50698	38721	Late Proximal Glanular Mesenchyme	Corpus Cavernosum (early)
5070	9809	Late Proximal Glanular Mesenchyme	Prepuce
50701	22417	Distal Dorsal Glanular Mesenchyme	Glans
50713	35983	Corpus Cavernsoum	Corpus Cavernosum (late)
50859	37242	Ventral Glanular Mesenchyme	Glans
50966	49578	Distal Dorsal Glanular Mesenchyme	Glans
51001	12878	Ventral Glanular Mesenchyme	Corpus Cavernosum (early)
51020	30108	Preputial Mesenchyme	Prepuce
51047	18592	Sub-Dermal Prepuce	Subdermal Prepuce
51069	7586	Distal Dorsal Glanular Mesenchyme	Glans
51124	541	Preputial Mesenchyme	Subdermal Prepuce
5117	7722	Distal Dorsal Glanular Mesenchyme	Corpus Cavernosum (early)
51221	45203	Late Proximal Glanular Mesenchyme	Prepuce
51277	46340	Distal Dorsal Glanular Mesenchyme	Glans
51306	22821	Preputial Mesenchyme	Prepuce
51379	34507	Ventral Glanular Mesenchyme	Corpus Cavernosum (early)
514	39195	Late Proximal Glanular Mesenchyme	Corpus Cavernosum (early)
51422	46727	Corpus Cavernsoum	Corpus Cavernosum (late)
51439	43173	Corpus Cavernsoum	Corpus Cavernosum (late)
51461	12530	Early Proximal Glanular Mesenchyme	Corpus Cavernosum (early)
5148	33113	Distal Dorsal Glanular Mesenchyme	Glans
51488	43495	Preputial Mesenchyme	Subdermal Prepuce
515	39446	Corpus Cavernsoum	Corpus Cavernosum (early)
51525	32032	Late Proximal Glanular Mesenchyme	Prepuce
51581	7277	Late Proximal Glanular Mesenchyme	Prepuce
51593	7011	Early Proximal Glanular Mesenchyme	Glans
51599	41745	Late Proximal Glanular Mesenchyme	Prepuce
51601	47173	Preputial Mesenchyme	Prepuce
51635	43311	Sub-Dermal Prepuce	Subdermal Prepuce
51639	36381	Late Proximal Glanular Mesenchyme	Prepuce
51643	34052	Late Proximal Glanular Mesenchyme	Prepuce
5166	23528	Preputial Mesenchyme	Subdermal Prepuce
51675	36972	Distal Dorsal Glanular Mesenchyme	Glans
51686	13189	Late Proximal Glanular Mesenchyme	Corpus Spongiosum (early)
5169	10865	Early Proximal Glanular Mesenchyme	Corpus Cavernosum (early)
5173	10821	Ventral Glanular Mesenchyme	Corpus Cavernosum (early)
51834	2287	Ventral Glanular Mesenchyme	Corpus Cavernosum (early)
5185	39730	Corpus Cavernsoum	Corpus Cavernosum (early)
51852	31880	Ventral Glanular Mesenchyme	Glans
51865	20198	Distal Dorsal Glanular Mesenchyme	Glans
51899	48013	Ventral Glanular Mesenchyme	Glans
5190	16597	Late Proximal Glanular Mesenchyme	Corpus Cavernosum (early)
5193	10052	Early Proximal Glanular Mesenchyme	Corpus Cavernosum (early)
52076	36668	Preputial Mesenchyme	Corpus Spongiosum (late)
5209	37468	Preputial Mesenchyme	Corpus Spongiosum (late)
52123	48075	Late Proximal Glanular Mesenchyme	Prepuce
52171	32273	Late Proximal Glanular Mesenchyme	Prepuce
52186	13260	Early Proximal Glanular Mesenchyme	Glans
52207	32877	Ventral Glanular Mesenchyme	Glans
52221	45221	Preputial Mesenchyme	Subdermal Prepuce
52244	18707	Early Proximal Glanular Mesenchyme	Corpus Spongiosum (early)
52262	21674	Late Proximal Glanular Mesenchyme	Glans
52267	5048	Corpus Cavernsoum	Corpus Cavernosum (late)
52278	21754	Late Proximal Glanular Mesenchyme	Prepuce
52293	47105	Corpus Cavernsoum	Corpus Cavernosum (late)
52325	411	Distal Dorsal Glanular Mesenchyme	Glans
52358	26811	Corpus Cavernsoum	Corpus Cavernosum (late)
52371	47734	Distal Dorsal Glanular Mesenchyme	Glans
524	17203	Late Proximal Glanular Mesenchyme	Prepuce
52437	29146	Corpus Cavernsoum	Corpus Cavernosum (late)
5247	7570	Ventral Glanular Mesenchyme	Glans
5251	34833	Ventral Glanular Mesenchyme	Corpus Cavernosum (early)
52575	15571	Early Proximal Glanular Mesenchyme	Corpus Spongiosum (late)
52592	17700	Preputial Mesenchyme	Corpus Spongiosum (early)
52622	1158	Distal Dorsal Glanular Mesenchyme	Glans
52629	28210	Corpus Cavernsoum	Corpus Cavernosum (late)
52637	32227	Preputial Mesenchyme	Corpus Spongiosum (early)
52679	7281	Late Proximal Glanular Mesenchyme	Glans
52710	12919	Distal Dorsal Glanular Mesenchyme	Glans
52755	13050	Late Proximal Glanular Mesenchyme	Prepuce
52766	21835	Early Proximal Glanular Mesenchyme	Corpus Cavernosum (early)
52769	49247	Early Proximal Glanular Mesenchyme	Corpus Spongiosum (early)
52904	24303	Ventral Glanular Mesenchyme	Glans
52995	31010	Early Proximal Glanular Mesenchyme	Corpus Spongiosum (late)
53012	19665	Ventral Glanular Mesenchyme	Corpus Cavernosum (early)
53042	47380	Corpus Cavernsoum	Corpus Cavernosum (late)
53052	4849	Corpus Cavernsoum	Corpus Cavernosum (late)
53216	34319	Early Proximal Glanular Mesenchyme	Corpus Spongiosum (late)
53299	24721	Preputial Mesenchyme	Corpus Spongiosum (late)
53415	39034	Early Proximal Glanular Mesenchyme	Corpus Spongiosum (late)
53451	21572	Ventral Glanular Mesenchyme	Glans
53475	48253	Ventral Glanular Mesenchyme	Glans
53479	719	Late Proximal Glanular Mesenchyme	Prepuce
53481	2461	Early Proximal Glanular Mesenchyme	Corpus Spongiosum (late)
5355	38518	Late Proximal Glanular Mesenchyme	Corpus Spongiosum (late)
53607	26865	Preputial Mesenchyme	Corpus Spongiosum (early)
53676	3616	Corpus Cavernsoum	Corpus Cavernosum (late)
537	46753	Sub-Dermal Prepuce	Subdermal Prepuce
53719	7197	Preputial Mesenchyme	Corpus Cavernosum (early)
5372	9270	Corpus Cavernsoum	Corpus Cavernosum (late)
53734	39365	Distal Dorsal Glanular Mesenchyme	Corpus Cavernosum (early)
53766	49740	Late Proximal Glanular Mesenchyme	Glans
53881	32684	Late Proximal Glanular Mesenchyme	Corpus Cavernosum (late)
53896	30449	Corpus Cavernsoum	Corpus Cavernosum (late)
53965	47122	Corpus Cavernsoum	Corpus Cavernosum (late)
53982	45594	Preputial Mesenchyme	Glans
54131	50013	Late Proximal Glanular Mesenchyme	Glans
54136	18595	Corpus Cavernsoum	Corpus Cavernosum (early)
54137	49884	Late Proximal Glanular Mesenchyme	Prepuce
54171	22506	Ventral Glanular Mesenchyme	Corpus Cavernosum (early)
54221	30075	Early Proximal Glanular Mesenchyme	Corpus Spongiosum (late)
54224	50414	Distal Dorsal Glanular Mesenchyme	Glans
54264	43823	Sub-Dermal Prepuce	Subdermal Prepuce
54275	27286	Early Proximal Glanular Mesenchyme	Corpus Spongiosum (early)
54323	20524	Late Proximal Glanular Mesenchyme	Glans
54339	6290	Preputial Mesenchyme	Corpus Spongiosum (late)
54350	39120	Corpus Cavernsoum	Corpus Cavernosum (late)
54362	12479	Preputial Mesenchyme	Subdermal Prepuce
54370	2086	Early Proximal Glanular Mesenchyme	Corpus Spongiosum (early)
54377	120	Preputial Mesenchyme	Subdermal Prepuce
54396	18175	Corpus Cavernsoum	Corpus Cavernosum (early)
5445	46924	Early Proximal Glanular Mesenchyme	Corpus Spongiosum (late)
54450	30431	Corpus Cavernsoum	Corpus Cavernosum (late)
54475	30989	Ventral Glanular Mesenchyme	Glans
54518	12807	Late Proximal Glanular Mesenchyme	Prepuce
54540	48358	Corpus Cavernsoum	Corpus Cavernosum (late)
54575	49437	Preputial Mesenchyme	Corpus Spongiosum (early)
54579	1063	Distal Dorsal Glanular Mesenchyme	Glans
54597	40881	Sub-Dermal Prepuce	Subdermal Prepuce
54609	18115	Preputial Mesenchyme	Prepuce
5461	48793	Late Proximal Glanular Mesenchyme	Glans
54614	4060	Sub-Dermal Prepuce	Subdermal Prepuce
54666	46420	Preputial Mesenchyme	Subdermal Prepuce
54733	42589	Preputial Mesenchyme	Corpus Spongiosum (late)
54784	2476	Late Proximal Glanular Mesenchyme	Glans
54797	24612	Late Proximal Glanular Mesenchyme	Corpus Spongiosum (late)
54803	27279	Late Proximal Glanular Mesenchyme	Corpus Spongiosum (late)
5482	38729	Preputial Mesenchyme	Corpus Cavernosum (early)
54827	17449	Corpus Cavernsoum	Corpus Cavernosum (early)
54859	51212	Distal Dorsal Glanular Mesenchyme	Glans
54869	21732	Late Proximal Glanular Mesenchyme	Prepuce
54875	48357	Late Proximal Glanular Mesenchyme	Glans
54880	49107	Preputial Mesenchyme	Glans
54908	44561	Corpus Cavernsoum	Corpus Cavernosum (late)
5493	23175	Corpus Cavernsoum	Corpus Cavernosum (early)
54931	5278	Sub-Dermal Prepuce	Subdermal Prepuce
5495	6461	Preputial Mesenchyme	Subdermal Prepuce
5497	6703	Preputial Mesenchyme	Subdermal Prepuce
54972	19858	Distal Dorsal Glanular Mesenchyme	Corpus Cavernosum (early)
54988	42981	Epithelium	Preputial Lamina Epi
55006	16513	Corpus Cavernsoum	Corpus Cavernosum (early)
55036	19338	Corpus Cavernsoum	Corpus Cavernosum (late)
55053	50433	Late Proximal Glanular Mesenchyme	Prepuce
55111	4564	Corpus Cavernsoum	Corpus Cavernosum (late)
55139	21573	Distal Dorsal Glanular Mesenchyme	Glans
55189	6168	Early Proximal Glanular Mesenchyme	Corpus Spongiosum (late)
55243	9739	Early Proximal Glanular Mesenchyme	Corpus Spongiosum (late)
55316	35840	Early Proximal Glanular Mesenchyme	Corpus Spongiosum (late)
55375	35643	Corpus Cavernsoum	Corpus Cavernosum (early)
55376	30385	Corpus Cavernsoum	Corpus Cavernosum (late)
5541	18957	Late Proximal Glanular Mesenchyme	Corpus Cavernosum (early)
55446	17872	Late Proximal Glanular Mesenchyme	Corpus Cavernosum (early)
55471	43283	Corpus Cavernsoum	Corpus Cavernosum (late)
55523	46974	Late Proximal Glanular Mesenchyme	Subdermal Prepuce
55642	30771	Late Proximal Glanular Mesenchyme	Corpus Cavernosum (late)
55672	21576	Late Proximal Glanular Mesenchyme	Glans
55687	7256	Distal Dorsal Glanular Mesenchyme	Glans
557	19785	Ventral Glanular Mesenchyme	Glans
55790	4986	Corpus Cavernsoum	Corpus Cavernosum (late)
55791	48363	Late Proximal Glanular Mesenchyme	Prepuce
558	38962	Late Proximal Glanular Mesenchyme	Corpus Cavernosum (early)
5581	16139	Preputial Mesenchyme	Corpus Spongiosum (late)
5584	35928	Ventral Glanular Mesenchyme	Glans
55846	16904	Late Proximal Glanular Mesenchyme	Prepuce
5586	10878	Corpus Cavernsoum	Corpus Cavernosum (early)
55887	39023	Corpus Cavernsoum	Corpus Cavernosum (early)
55983	7659	Ventral Glanular Mesenchyme	Glans
55985	50403	Distal Dorsal Glanular Mesenchyme	Glans
56	18480	Preputial Mesenchyme	Corpus Spongiosum (early)
560	11295	Ventral Glanular Mesenchyme	Glans
56002	29053	Preputial Mesenchyme	Subdermal Prepuce
56045	19933	Distal Dorsal Glanular Mesenchyme	Glans
56047	40445	Sub-Dermal Prepuce	Subdermal Prepuce
5607	23238	Late Proximal Glanular Mesenchyme	Corpus Cavernosum (late)
56084	41131	Corpus Cavernsoum	Corpus Cavernosum (late)
56141	2490	Late Proximal Glanular Mesenchyme	Glans
56153	48377	Corpus Cavernsoum	Corpus Cavernosum (late)
56205	3139	Corpus Cavernsoum	Corpus Cavernosum (late)
56240	22049	Late Proximal Glanular Mesenchyme	Prepuce
56266	42912	Corpus Cavernsoum	Corpus Cavernosum (late)
56295	43147	Corpus Cavernsoum	Corpus Cavernosum (late)
56397	29750	Late Proximal Glanular Mesenchyme	Corpus Cavernosum (late)
5642	9974	Ventral Glanular Mesenchyme	Corpus Cavernosum (early)
56455	15730	Corpus Cavernsoum	Corpus Cavernosum (early)
56494	45183	Ventral Glanular Mesenchyme	Corpus Cavernosum (late)
56508	3196	Epithelium	Preputial Lamina Epi
56569	27644	Early Proximal Glanular Mesenchyme	Corpus Spongiosum (late)
56578	18068	Early Proximal Glanular Mesenchyme	Corpus Spongiosum (early)
5665	37462	Corpus Cavernsoum	Corpus Cavernosum (early)
56688	24281	Late Proximal Glanular Mesenchyme	Prepuce
5671	20576	Distal Dorsal Glanular Mesenchyme	Corpus Cavernosum (early)
56741	18043	Early Proximal Glanular Mesenchyme	Corpus Spongiosum (early)
56752	37880	Early Proximal Glanular Mesenchyme	Corpus Spongiosum (late)
56793	44567	Corpus Cavernsoum	Corpus Cavernosum (late)
56823	46433	Late Proximal Glanular Mesenchyme	Corpus Spongiosum (late)
56867	17017	Late Proximal Glanular Mesenchyme	Corpus Cavernosum (early)
56870	20206	Ventral Glanular Mesenchyme	Corpus Spongiosum (late)
56876	27716	Early Proximal Glanular Mesenchyme	Corpus Spongiosum (early)
56882	6232	Early Proximal Glanular Mesenchyme	Corpus Spongiosum (late)
56898	21351	Early Proximal Glanular Mesenchyme	Corpus Spongiosum (early)
56921	41345	Corpus Cavernsoum	Corpus Cavernosum (late)
56929	43194	Sub-Dermal Prepuce	Subdermal Prepuce
56932	21446	Corpus Cavernsoum	Corpus Cavernosum (early)
5696	37960	Late Proximal Glanular Mesenchyme	Corpus Cavernosum (early)
56960	565	Preputial Mesenchyme	Subdermal Prepuce
57012	42469	Preputial Mesenchyme	Corpus Spongiosum (late)
57037	47611	Corpus Cavernsoum	Corpus Cavernosum (late)
57082	27583	Early Proximal Glanular Mesenchyme	Corpus Spongiosum (late)
5712	10384	Corpus Cavernsoum	Corpus Cavernosum (early)
57123	22811	Late Proximal Glanular Mesenchyme	Glans
57185	20000	Distal Dorsal Glanular Mesenchyme	Glans
57224	6470	Early Proximal Glanular Mesenchyme	Corpus Spongiosum (early)
57303	24049	Late Proximal Glanular Mesenchyme	Corpus Cavernosum (early)
5738	27086	Preputial Mesenchyme	Corpus Spongiosum (early)
57414	5298	Early Proximal Glanular Mesenchyme	Corpus Spongiosum (early)
57469	30204	Preputial Mesenchyme	Corpus Spongiosum (late)
57527	36594	Ventral Glanular Mesenchyme	Glans
57547	44712	Corpus Cavernsoum	Corpus Cavernosum (late)
57581	18620	Preputial Mesenchyme	Prepuce
57586	20096	Distal Dorsal Glanular Mesenchyme	Prepuce
5759	15349	Ventral Glanular Mesenchyme	Glans
57591	26872	Corpus Cavernsoum	Corpus Cavernosum (late)
57595	44568	Late Proximal Glanular Mesenchyme	Prepuce
5762	40274	Sub-Dermal Prepuce	Subdermal Prepuce
57660	19023	Corpus Cavernsoum	Corpus Cavernosum (early)
57686	24196	Distal Dorsal Glanular Mesenchyme	Glans
57753	23327	Late Proximal Glanular Mesenchyme	Corpus Cavernosum (early)
57789	40506	Sub-Dermal Prepuce	Subdermal Prepuce
57795	50161	Distal Dorsal Glanular Mesenchyme	Glans
57890	15473	Late Proximal Glanular Mesenchyme	Prepuce
57891	29475	Late Proximal Glanular Mesenchyme	Corpus Cavernosum (late)
57892	6722	Preputial Mesenchyme	Subdermal Prepuce
57922	35899	Distal Dorsal Glanular Mesenchyme	Glans
5793	38434	Preputial Mesenchyme	Prepuce
57962	26684	Early Proximal Glanular Mesenchyme	Corpus Spongiosum (early)
57963	36006	Distal Dorsal Glanular Mesenchyme	Glans
5797	23059	Early Proximal Glanular Mesenchyme	Corpus Spongiosum (early)
58013	6171	Early Proximal Glanular Mesenchyme	Corpus Spongiosum (late)
58044	50575	Preputial Mesenchyme	Prepuce
58065	35292	Corpus Cavernsoum	Corpus Cavernosum (late)
58228	7558	Distal Dorsal Glanular Mesenchyme	Glans
58283	6776	Early Proximal Glanular Mesenchyme	Corpus Spongiosum (early)
58286	40006	Late Proximal Glanular Mesenchyme	Corpus Cavernosum (early)
58298	7364	Ventral Glanular Mesenchyme	Glans
58412	34234	Corpus Cavernsoum	Corpus Cavernosum (late)
58426	7203	Late Proximal Glanular Mesenchyme	Prepuce
58430	45660	Distal Dorsal Glanular Mesenchyme	Glans
58446	24720	Early Proximal Glanular Mesenchyme	Corpus Spongiosum (late)
58495	44334	Sub-Dermal Prepuce	Subdermal Prepuce
58498	26982	Early Proximal Glanular Mesenchyme	Corpus Spongiosum (early)
58523	31844	Preputial Mesenchyme	Subdermal Prepuce
58567	21721	Late Proximal Glanular Mesenchyme	Prepuce
58569	2315	Corpus Cavernsoum	Corpus Cavernosum (early)
58601	46185	Distal Dorsal Glanular Mesenchyme	Glans
58603	22746	Late Proximal Glanular Mesenchyme	Prepuce
58612	12401	Late Proximal Glanular Mesenchyme	Prepuce
587	6746	Sub-Dermal Prepuce	Subdermal Prepuce
5874	27008	Preputial Mesenchyme	Subdermal Prepuce
5881	23099	Corpus Cavernsoum	Corpus Cavernosum (early)
5884	36018	Preputial Mesenchyme	Prepuce
58887	7334	Early Proximal Glanular Mesenchyme	Corpus Cavernosum (early)
58905	44794	Late Proximal Glanular Mesenchyme	Glans
58954	2300	Early Proximal Glanular Mesenchyme	Corpus Spongiosum (late)
5896	24349	Late Proximal Glanular Mesenchyme	Prepuce
59024	38464	Ventral Glanular Mesenchyme	Corpus Cavernosum (early)
59044	39283	Late Proximal Glanular Mesenchyme	Corpus Cavernosum (early)
59080	17381	Early Proximal Glanular Mesenchyme	Corpus Cavernosum (early)
5909	26924	Preputial Mesenchyme	Prepuce
59170	22754	Ventral Glanular Mesenchyme	Glans
59202	30856	Corpus Cavernsoum	Corpus Cavernosum (late)
59221	24759	Late Proximal Glanular Mesenchyme	Corpus Cavernosum (late)
59268	42428	Preputial Mesenchyme	Corpus Spongiosum (late)
59271	23319	Late Proximal Glanular Mesenchyme	Prepuce
59356	18554	Late Proximal Glanular Mesenchyme	Prepuce
59390	2303	Late Proximal Glanular Mesenchyme	Prepuce
59416	17362	Early Proximal Glanular Mesenchyme	Corpus Cavernosum (early)
59443	18514	Ventral Glanular Mesenchyme	Corpus Cavernosum (late)
59461	13011	Late Proximal Glanular Mesenchyme	Glans
5947	22214	Distal Dorsal Glanular Mesenchyme	Corpus Cavernosum (early)
59495	44648	Corpus Cavernsoum	Corpus Cavernosum (late)
59627	17988	Early Proximal Glanular Mesenchyme	Corpus Cavernosum (early)
59728	45051	Preputial Mesenchyme	Subdermal Prepuce
59794	47641	Ventral Glanular Mesenchyme	Glans
59842	12413	Sub-Dermal Prepuce	Subdermal Prepuce
60000	2517	Late Proximal Glanular Mesenchyme	Glans
60018	30419	Preputial Mesenchyme	Corpus Spongiosum (late)
60024	23154	Late Proximal Glanular Mesenchyme	Glans
60097	5848	Corpus Cavernsoum	Corpus Cavernosum (late)
6020	16564	Ventral Glanular Mesenchyme	Corpus Cavernosum (early)
60264	49127	Late Proximal Glanular Mesenchyme	Glans
6027	9428	Preputial Mesenchyme	Prepuce
60311	24444	Distal Dorsal Glanular Mesenchyme	Glans
60343	6956	Preputial Mesenchyme	Prepuce
60383	28436	Corpus Cavernsoum	Corpus Cavernosum (late)
60424	35358	Late Proximal Glanular Mesenchyme	Corpus Spongiosum (late)
60425	37087	Early Proximal Glanular Mesenchyme	Corpus Spongiosum (late)
60427	30440	Corpus Cavernsoum	Corpus Cavernosum (late)
60519	47863	Corpus Cavernsoum	Corpus Cavernosum (late)
60544	26898	Early Proximal Glanular Mesenchyme	Corpus Spongiosum (early)
60581	44966	Preputial Mesenchyme	Subdermal Prepuce
60590	40926	Sub-Dermal Prepuce	Subdermal Prepuce
60685	6729	Late Proximal Glanular Mesenchyme	Corpus Spongiosum (late)
60695	23260	Ventral Glanular Mesenchyme	Glans
60697	42326	Preputial Mesenchyme	Corpus Spongiosum (late)
60707	2566	Early Proximal Glanular Mesenchyme	Corpus Spongiosum (late)
60720	7791	Late Proximal Glanular Mesenchyme	Prepuce
60738	46953	Corpus Cavernsoum	Corpus Cavernosum (late)
60745	47187	Late Proximal Glanular Mesenchyme	Corpus Spongiosum (late)
60758	45385	Late Proximal Glanular Mesenchyme	Prepuce
60770	12423	Early Proximal Glanular Mesenchyme	Corpus Spongiosum (early)
60813	44339	Corpus Cavernsoum	Corpus Cavernosum (late)
60818	48364	Preputial Mesenchyme	Prepuce
6091	8642	Early Proximal Glanular Mesenchyme	Prepuce
6093	11174	Ventral Glanular Mesenchyme	Corpus Cavernosum (early)
6105	2698	Distal Dorsal Glanular Mesenchyme	Glans
6119	2319	Distal Dorsal Glanular Mesenchyme	Corpus Cavernosum (early)
6135	48059	Corpus Cavernsoum	Corpus Cavernosum (late)
6145	40296	Preputial Mesenchyme	Subdermal Prepuce
6156	19271	Corpus Cavernsoum	Corpus Cavernosum (early)
6162	26873	Early Proximal Glanular Mesenchyme	Corpus Spongiosum (early)
6170	15412	Late Proximal Glanular Mesenchyme	Prepuce
6187	2749	Ventral Glanular Mesenchyme	Glans
6302	39156	Late Proximal Glanular Mesenchyme	Corpus Spongiosum (late)
6380	37863	Corpus Cavernsoum	Corpus Cavernosum (early)
6393	27870	Corpus Cavernsoum	Corpus Cavernosum (early)
6431	16069	Late Proximal Glanular Mesenchyme	Prepuce
6445	9871	Corpus Cavernsoum	Corpus Cavernosum (early)
6469	26759	Early Proximal Glanular Mesenchyme	Corpus Spongiosum (early)
6511	39174	Late Proximal Glanular Mesenchyme	Corpus Cavernosum (early)
6587	9251	Preputial Mesenchyme	Corpus Spongiosum (early)
6638	8576	Early Proximal Glanular Mesenchyme	Corpus Spongiosum (early)
6642	21693	Ventral Glanular Mesenchyme	Glans
6651	30988	Preputial Mesenchyme	Corpus Spongiosum (early)
6671	9653	Early Proximal Glanular Mesenchyme	Corpus Spongiosum (late)
6698	11084	Ventral Glanular Mesenchyme	Corpus Cavernosum (early)
6707	47013	Preputial Mesenchyme	Corpus Spongiosum (late)
6737	20455	Distal Dorsal Glanular Mesenchyme	Prepuce
6751	38453	Ventral Glanular Mesenchyme	Corpus Cavernosum (early)
6768	43004	Preputial Mesenchyme	Subdermal Prepuce
677	15968	Late Proximal Glanular Mesenchyme	Corpus Cavernosum (early)
6775	39314	Preputial Mesenchyme	Corpus Cavernosum (early)
678	16750	Corpus Cavernsoum	Corpus Cavernosum (early)
6830	10407	Late Proximal Glanular Mesenchyme	Prepuce
6854	40813	Sub-Dermal Prepuce	Subdermal Prepuce
6917	11508	Ventral Glanular Mesenchyme	Corpus Cavernosum (early)
6969	1600	Epithelium	Preputial Lamina Epi
6993	9468	Early Proximal Glanular Mesenchyme	Corpus Cavernosum (early)
7001	41700	Early Proximal Glanular Mesenchyme	Corpus Spongiosum (late)
7015	15183	Preputial Mesenchyme	Subdermal Prepuce
7024	6495	Sub-Dermal Prepuce	Subdermal Prepuce
7071	15499	Preputial Mesenchyme	Corpus Spongiosum (early)
7078	21555	Preputial Mesenchyme	Prepuce
71	9342	Late Proximal Glanular Mesenchyme	Corpus Cavernosum (early)
7120	36001	Preputial Mesenchyme	Corpus Spongiosum (late)
7130	37586	Late Proximal Glanular Mesenchyme	Corpus Cavernosum (early)
7144	38226	Preputial Mesenchyme	Subdermal Prepuce
7151	10152	Late Proximal Glanular Mesenchyme	Corpus Cavernosum (early)
7153	37460	Ventral Glanular Mesenchyme	Corpus Cavernosum (early)
7188	10867	Corpus Cavernsoum	Corpus Cavernosum (early)
7211	10046	Early Proximal Glanular Mesenchyme	Corpus Spongiosum (late)
7231	23111	Corpus Cavernsoum	Corpus Cavernosum (early)
7251	39019	Late Proximal Glanular Mesenchyme	Corpus Cavernosum (early)
7297	10023	Preputial Mesenchyme	Corpus Cavernosum (early)
7305	13161	Corpus Cavernsoum	Corpus Cavernosum (late)
7320	27039	Preputial Mesenchyme	Subdermal Prepuce
7377	49539	Ventral Glanular Mesenchyme	Glans
7424	38742	Preputial Mesenchyme	Corpus Cavernosum (early)
7446	8988	Preputial Mesenchyme	Corpus Cavernosum (early)
7458	45571	Sub-Dermal Prepuce	Subdermal Prepuce
7477	9941	Early Proximal Glanular Mesenchyme	Corpus Cavernosum (early)
7494	34572	Late Proximal Glanular Mesenchyme	Prepuce
7517	39636	Corpus Cavernsoum	Corpus Cavernosum (early)
7532	10394	Distal Dorsal Glanular Mesenchyme	Prepuce
7537	50786	Distal Dorsal Glanular Mesenchyme	Prepuce
7545	39795	Preputial Mesenchyme	Corpus Cavernosum (early)
7554	43279	Preputial Mesenchyme	Subdermal Prepuce
7567	39910	Corpus Cavernsoum	Corpus Cavernosum (early)
7572	2647	Ventral Glanular Mesenchyme	Glans
7584	39605	Ventral Glanular Mesenchyme	Corpus Spongiosum (late)
7604	40553	Preputial Mesenchyme	Subdermal Prepuce
7615	26997	Late Proximal Glanular Mesenchyme	Prepuce
7617	2137	Early Proximal Glanular Mesenchyme	Corpus Cavernosum (early)
765	19834	Corpus Cavernsoum	Corpus Cavernosum (early)
7676	15851	Early Proximal Glanular Mesenchyme	Corpus Spongiosum (early)
7709	39809	Preputial Mesenchyme	Prepuce
7714	2019	Preputial Mesenchyme	Corpus Spongiosum (early)
7779	22024	Preputial Mesenchyme	Corpus Spongiosum (early)
7787	15599	Preputial Mesenchyme	Corpus Cavernosum (early)
7791	40718	Sub-Dermal Prepuce	Subdermal Prepuce
7794	5130	Preputial Mesenchyme	Subdermal Prepuce
7817	20637	Corpus Cavernsoum	Corpus Cavernosum (early)
7890	7347	Distal Dorsal Glanular Mesenchyme	Glans
7892	39027	Preputial Mesenchyme	Corpus Cavernosum (early)
7899	16958	Distal Dorsal Glanular Mesenchyme	Corpus Cavernosum (early)
7956	50845	Distal Dorsal Glanular Mesenchyme	Prepuce
7969	27272	Late Proximal Glanular Mesenchyme	Corpus Cavernosum (early)
8019	9567	Late Proximal Glanular Mesenchyme	Corpus Cavernosum (early)
8048	15771	Preputial Mesenchyme	Corpus Spongiosum (early)
8051	38923	Preputial Mesenchyme	Corpus Cavernosum (early)
8108	39948	Ventral Glanular Mesenchyme	Corpus Cavernosum (early)
8121	27247	Early Proximal Glanular Mesenchyme	Corpus Spongiosum (late)
8150	26587	Early Proximal Glanular Mesenchyme	Corpus Spongiosum (early)
8153	38218	Early Proximal Glanular Mesenchyme	Corpus Cavernosum (early)
8166	33260	Late Proximal Glanular Mesenchyme	Prepuce
8175	38637	Preputial Mesenchyme	Corpus Cavernosum (early)
8194	42276	Preputial Mesenchyme	Corpus Spongiosum (late)
8233	7078	Ventral Glanular Mesenchyme	Corpus Spongiosum (early)
8284	8731	Ventral Glanular Mesenchyme	Glans
8295	13171	Corpus Cavernsoum	Corpus Cavernosum (late)
8305	38696	Distal Dorsal Glanular Mesenchyme	Glans
8329	27453	Early Proximal Glanular Mesenchyme	Corpus Spongiosum (late)
835	15530	Late Proximal Glanular Mesenchyme	Corpus Cavernosum (early)
8423	10759	Late Proximal Glanular Mesenchyme	Prepuce
8428	9239	Preputial Mesenchyme	Corpus Spongiosum (early)
8458	19621	Corpus Cavernsoum	Corpus Cavernosum (late)
8483	8754	Corpus Cavernsoum	Corpus Cavernosum (early)
8560	39631	Corpus Cavernsoum	Corpus Cavernosum (early)
8608	40316	Preputial Mesenchyme	Subdermal Prepuce
8628	39727	Early Proximal Glanular Mesenchyme	Corpus Cavernosum (early)
8636	9602	Preputial Mesenchyme	Corpus Cavernosum (early)
8677	9379	Ventral Glanular Mesenchyme	Corpus Cavernosum (early)
8699	9546	Preputial Mesenchyme	Subdermal Prepuce
8768	11348	Ventral Glanular Mesenchyme	Corpus Cavernosum (early)
8769	27755	Early Proximal Glanular Mesenchyme	Corpus Spongiosum (late)
8850	38192	Preputial Mesenchyme	Corpus Cavernosum (early)
900	8792	Early Proximal Glanular Mesenchyme	Corpus Spongiosum (early)
9040	48261	Distal Dorsal Glanular Mesenchyme	Glans
9043	39407	Ventral Glanular Mesenchyme	Corpus Cavernosum (early)
9056	26965	Late Proximal Glanular Mesenchyme	Corpus Cavernosum (early)
909	9211	Late Proximal Glanular Mesenchyme	Prepuce
9103	37633	Corpus Cavernsoum	Corpus Cavernosum (early)
9115	19212	Early Proximal Glanular Mesenchyme	Corpus Spongiosum (early)
9168	39970	Ventral Glanular Mesenchyme	Corpus Cavernosum (early)
9187	37779	Preputial Mesenchyme	Prepuce
9224	23440	Corpus Cavernsoum	Corpus Cavernosum (late)
9235	16249	Preputial Mesenchyme	Prepuce
9254	16081	Early Proximal Glanular Mesenchyme	Corpus Spongiosum (late)
928	24147	Corpus Cavernsoum	Corpus Cavernosum (early)
9316	15800	Preputial Mesenchyme	Prepuce
942	18889	Corpus Cavernsoum	Corpus Cavernosum (early)
9505	2371	Corpus Cavernsoum	Glans
9535	49670	Preputial Mesenchyme	Corpus Spongiosum (early)
9544	38532	Preputial Mesenchyme	Corpus Cavernosum (early)
9566	17401	Early Proximal Glanular Mesenchyme	Corpus Spongiosum (late)
96	39199	Corpus Cavernsoum	Corpus Cavernosum (early)
9660	39888	Late Proximal Glanular Mesenchyme	Corpus Cavernosum (early)
9812	13414	Early Proximal Glanular Mesenchyme	Corpus Cavernosum (early)
984	35657	Late Proximal Glanular Mesenchyme	Prepuce
9853	23188	Corpus Cavernsoum	Corpus Cavernosum (early)
9864	26827	Preputial Mesenchyme	Subdermal Prepuce
9889	27457	Ventral Glanular Mesenchyme	Corpus Cavernosum (early)
9890	6644	Sub-Dermal Prepuce	Subdermal Prepuce
9927	50672	Ventral Glanular Mesenchyme	Glans
9979	9375	Late Proximal Glanular Mesenchyme	Corpus Cavernosum (early)
9985	16645	Early Proximal Glanular Mesenchyme	Corpus Cavernosum (early)

## Sheet: panel_l
	baseMean	log2FoldChange	lfcSE	stat	pvalue	padj
2310039H08Rik	63.3873	-0.227093	0.155295	-1.46234	0.143649	0.932915
2410015M20Rik	253.898	-0.0466485	0.0995164	-0.468752	0.639247	0.999011
2810403A07Rik	50.8319	0.104731	0.235888	0.443987	0.657052	0.999011
AC114920.2	93.2324	0.153148	0.289412	0.529171	0.596687	0.999011
AC121113.1	66.9654	-0.0531098	0.138836	-0.382536	0.702064	0.999011
AC123684.1	53.7643	0.230663	0.210071	1.09802	0.272194	0.999011
AC127333.1	56.8797	-0.122577	0.281237	-0.43585	0.662945	0.999011
AC129188.1	114.875	0.122958	0.237655	0.517381	0.60489	0.999011
AC130827.2	291.413	0.0305413	0.237075	0.128826	0.897496	0.999011
AC131065.2	116.268	-0.0189958	0.101213	-0.187682	0.851126	0.999011
AC152939.2	59.6531	-0.184729	0.15811	-1.16836	0.242663	0.999011
AC155158.1	161.907	-0.0437153	0.233442	-0.187264	0.851454	0.999011
AC157774.6	170.766	0.0821037	0.198438	0.413751	0.679057	0.999011
AC158971.1	47.4768	0.134223	0.121372	1.10588	0.268777	0.999011
AC160535.1	284.91	-0.0984469	0.134357	-0.732724	0.463727	0.999011
AC163329.3	241.912	-0.312141	0.237487	-1.31435	0.188727	0.999011
AC166332.1	63.2839	0.215627	0.190997	1.12895	0.258917	0.999011
AC167815.1	59.0201	-0.082971	0.258557	-0.3209	0.748286	0.999011
Aaed1	65.1099	-0.39628	0.286873	-1.38138	0.167162	0.998623
Aak1	56.6976	0.24791	0.177037	1.40033	0.161415	0.984518
Aamdc	74.4279	-0.0771899	0.162847	-0.474004	0.635497	0.999011
Aamp	134.434	-0.015781	0.128754	-0.122567	0.90245	0.999011
Aasdhppt	60.5672	0.0782095	0.243302	0.32145	0.74787	0.999011
Abca5	46.7964	0.343921	0.17074	2.01429	0.0439787	0.591948
Abcc5	70.2149	-0.390786	0.164794	-2.37136	0.0177228	0.383765
Abcd3	57.8719	0.0478585	0.166918	0.286719	0.774327	0.999011
Abce1	91.423	-0.0210479	0.130852	-0.160853	0.87221	0.999011
Abcf1	152.5	0.0817691	0.200097	0.408646	0.682799	0.999011
Abcf2	43.3982	0.334648	0.213334	1.56866	0.116727	0.868715
Abcg5	48.7022	-0.495929	0.225633	-2.19794	0.0279531	0.480602
Abhd14a	79.733	0.154419	0.173818	0.888396	0.374328	0.999011
Abhd17a	86.2667	0.0100696	0.165324	0.0609085	0.951432	0.999011
Abhd8	56.6057	-0.141279	0.226761	-0.623031	0.533264	0.999011
Abi1	60.3638	0.0321988	0.163951	0.196392	0.844303	0.999011
Abi2	54.0445	0.130079	0.215262	0.604282	0.545656	0.999011
Abi3bp	100.737	1.37769	1.00771	1.36715	0.171577	0.999011
Abl1	75.6148	-0.237888	0.129968	-1.83035	0.0671975	0.707846
Ablim1	64.2182	0.146508	0.647762	0.226175	0.821065	0.999011
Abracl	324.706	0.1647	0.169119	0.973872	0.33012	0.999011
Acaa1a	76.6953	0.287868	0.147395	1.95303	0.0508161	0.622498
Acaa2	164.98	0.27206	0.1792	1.51819	0.128967	0.903261
Acadl	67.7849	-0.0096211	0.193985	-0.049597	0.960444	0.999011
Acadm	54.5839	-0.0838573	0.113712	-0.737454	0.460846	0.999011
Acads	46.8308	0.0943035	0.35425	0.266206	0.79008	0.999011
Acadsb	79.1624	0.0652473	0.204206	0.319516	0.749335	0.999011
Acadvl	53.5038	-0.0429288	0.142417	-0.30143	0.763087	0.999011
Acap2	87.148	-0.106608	0.265309	-0.401825	0.687813	0.999011
Acat1	100.681	0.14142	0.141204	1.00153	0.316571	0.999011
Acat2	72.1167	-0.154614	0.462588	-0.334236	0.738201	0.999011
Acbd3	166.738	-0.0842719	0.132717	-0.634974	0.525445	0.999011
Acbd5	67.8056	0.0213604	0.191379	0.111613	0.91113	0.999011
Acbd6	121.547	0.082112	0.143377	0.5727	0.566848	0.999011
Acin1	274.688	0.0371754	0.16171	0.229888	0.818179	0.999011
Ackr3	97.3166	0.0706977	0.162917	0.433949	0.664326	0.999011
Acly	41.7127	0.123916	0.203484	0.60897	0.542544	0.999011
Aco2	98.4948	0.168163	0.0845406	1.98914	0.0466855	0.608297
Acp1	202.343	0.0914017	0.166499	0.548963	0.583031	0.999011
Acsl3	56.3818	0.0768383	0.204676	0.375415	0.707352	0.999011
Actb	5843.97	0.0721916	0.120713	0.598042	0.549812	0.999011
Actg1	2501.54	0.0931983	0.130937	0.71178	0.476601	0.999011
Actl6a	89.0821	0.179958	0.194048	0.927387	0.353726	0.999011
Actn1	108.166	0.291799	0.170108	1.71538	0.0862758	0.7806
Actn4	129.021	0.0878056	0.176593	0.497221	0.619033	0.999011
Actr10	117.957	-0.0393614	0.139644	-0.281869	0.778044	0.999011
Actr1b	45.9128	-0.0652372	0.122182	-0.533936	0.593386	0.999011
Actr2	124.004	0.149165	0.120922	1.23356	0.217365	0.999011
Actr3	167.812	0.161203	0.069159	2.33091	0.019758	0.402639
Adam10	85.4563	0.0297767	0.210507	0.141452	0.887513	0.999011
Adam33	66.6688	-0.690154	0.198054	-3.48468	0.00049272	0.0404964
Adamts1	174.648	0.228022	0.495958	0.459761	0.645688	0.999011
Adamts12	50.8139	0.627913	0.335595	1.87104	0.0613389	0.686406
Adamts2	56.1998	-0.247234	0.541523	-0.456553	0.647993	0.999011
Adamts5	89.0051	1.17942	0.511272	2.30683	0.0210642	0.410388
Adamts9	66.9649	0.510631	0.371631	1.37403	0.169433	0.999011
Adamtsl1	59.0709	-0.489059	0.347958	-1.40551	0.15987	0.98196
Add1	132.063	-0.163205	0.0721648	-2.26156	0.0237244	0.436548
Add3	116.43	0.105661	0.214262	0.493141	0.621913	0.999011
Adgra2	104.72	0.200147	0.392094	0.510457	0.609732	0.999011
Adgrl1	69.8176	-0.0854724	0.24477	-0.349195	0.726943	0.999011
Adgrl2	159.122	-0.393456	0.20495	-1.91976	0.0548881	0.644667
Adgrl3	233.684	-0.186476	0.142557	-1.30808	0.190845	0.999011
Adh5	173.166	-0.0805096	0.239555	-0.336081	0.73681	0.999011
Adipor1	71.7969	-0.0674273	0.168691	-0.39971	0.68937	0.999011
Adk	60.8231	-0.253019	0.179614	-1.40868	0.158929	0.978941
Adprh	119.093	0.0300558	0.131028	0.229384	0.81857	0.999011
Adrm1	65.6927	0.10293	0.209964	0.490227	0.623973	0.999011
Adss	80.9621	0.0982134	0.118707	0.827359	0.408034	0.999011
Aebp1	161.624	-0.513855	0.478193	-1.07458	0.282565	0.999011
Aebp2	68.4341	-0.162988	0.244109	-0.667685	0.504335	0.999011
Aes	356.776	-0.0109953	0.0830074	-0.132461	0.894619	0.999011
Aff3	51.0043	0.112242	0.352548	0.318374	0.750201	0.999011
Aff4	177.807	-0.0883168	0.286675	-0.308073	0.758027	0.999011
Agap1	73.0958	0.15145	0.216935	0.698136	0.485092	0.999011
Agfg1	62.7936	-0.139903	0.104898	-1.33371	0.182299	0.999011
Aggf1	85.3184	0.328553	0.117229	2.80265	0.00506843	0.190614
Agl	42.8187	-0.0372705	0.191859	-0.19426	0.845972	0.999011
Ago2	121.522	0.0755839	0.269969	0.279973	0.779498	0.999011
Agpat3	63.3211	0.0633691	0.185108	0.342335	0.732099	0.999011
Agpat4	56.0352	-0.0465774	0.266458	-0.174802	0.861235	0.999011
Ahctf1	49.9679	0.204197	0.202006	1.01084	0.312091	0.999011
Ahcyl1	87.9646	0.0421666	0.146134	0.288547	0.772928	0.999011
Ahcyl2	120.77	1.52382	0.456446	3.33845	0.00084248	0.0612339
Ahi1	59.4061	0.0684214	0.193077	0.354374	0.723059	0.999011
Ahnak	585.586	-0.0462695	0.285818	-0.161884	0.871397	0.999011
Ahr	62.5649	0.56635	0.207563	2.72858	0.00636084	0.21056
Ahsa1	76.3437	0.0171071	0.123567	0.138443	0.88989	0.999011
Ahsa2	72.6255	0.125537	0.16396	0.76566	0.443879	0.999011
Aida	56.96	-0.22123	0.118283	-1.87035	0.0614357	0.686406
Aig1	64.2832	-1.0373	0.426095	-2.43444	0.0149149	0.347829
Aimp1	205.009	-0.0932687	0.113953	-0.818482	0.413082	0.999011
Aip	90.765	-0.0978411	0.141766	-0.690159	0.490094	0.999011
Airn	72.9503	0.0636083	0.138916	0.45789	0.647032	0.999011
Ak2	93.329	-0.112437	0.194427	-0.5783	0.563061	0.999011
Ak3	47.0648	0.088567	0.137082	0.646089	0.518222	0.999011
Ak6	55.8221	0.033114	0.153248	0.216081	0.828925	0.999011
Akap11	58.0609	0.300802	0.215929	1.39306	0.163602	0.990746
Akap12	71.5508	-0.706141	0.534087	-1.32214	0.18612	0.999011
Akap13	219.505	0.731649	0.271447	2.69537	0.00703111	0.219874
Akap8	72.2634	0.0524245	0.159003	0.329708	0.741621	0.999011
Akap8l	80.2787	-0.117382	0.140679	-0.834398	0.404057	0.999011
Akap9	221.034	0.0593064	0.209169	0.283533	0.776768	0.999011
Akirin1	77.4372	-0.0419776	0.17558	-0.23908	0.811044	0.999011
Akirin2	111.845	-0.0508787	0.0891448	-0.570743	0.568174	0.999011
Akr1a1	377.423	0.083357	0.0882093	0.94499	0.344664	0.999011
Akr1b3	55.5958	0.144882	0.174415	0.830675	0.406157	0.999011
Akr7a5	115.772	-0.0007306	0.118986	-0.0061403	0.995101	0.999011
Akt1	118.116	0.0492781	0.117542	0.419238	0.675042	0.999011
Akt1s1	95.3327	-0.0173805	0.161515	-0.107609	0.914306	0.999011
Akt2	52.8994	-0.148202	0.225109	-0.658354	0.510311	0.999011
Aldh2	180.599	0.276479	0.135683	2.03769	0.041581	0.578255
Aldh7a1	82.5704	-0.024981	0.160079	-0.156054	0.875991	0.999011
Aldoa	365.627	-0.270067	0.247659	-1.09048	0.275502	0.999011
Alkbh1	90.5643	0.106252	0.168369	0.631069	0.527995	0.999011
Alkbh5	135.331	-0.292806	0.21934	-1.33494	0.181896	0.999011
Alkbh8	41.9174	0.129555	0.174834	0.741019	0.458682	0.999011
Alpl	55.7104	-0.308489	0.359081	-0.859107	0.390281	0.999011
Alx1	85.5093	-0.169615	0.395218	-0.429168	0.667801	0.999011
Alx3	57.9717	0.0165706	0.176801	0.0937244	0.925328	0.999011
Alx4	69.4073	0.144361	0.503492	0.28672	0.774327	0.999011
Alyref	150.371	0.169351	0.230057	0.736129	0.461652	0.999011
Amer1	80.0627	-0.148662	0.143544	-1.03565	0.300363	0.999011
Ammecr1l	52.3831	0.0632167	0.184126	0.343333	0.731348	0.999011
Amot	68.2058	0.351221	0.143861	2.44139	0.0146309	0.346166
Amotl1	162.512	-0.0827337	0.223439	-0.370274	0.711178	0.999011
Amotl2	89.4338	-0.149247	0.230833	-0.646555	0.51792	0.999011
Anapc1	61.0348	0.00694136	0.136746	0.0507609	0.959516	0.999011
Anapc10	47.3991	0.0337645	0.183351	0.184153	0.853893	0.999011
Anapc11	174.462	-0.151285	0.127343	-1.18801	0.234831	0.999011
Anapc13	151.318	-0.0319469	0.194043	-0.164638	0.869229	0.999011
Anapc16	138.197	0.0684467	0.103531	0.661124	0.508533	0.999011
Anapc2	60.9334	0.289059	0.129045	2.23998	0.0250923	0.455948
Anapc4	51.9896	-0.119708	0.137342	-0.871604	0.383424	0.999011
Anapc5	242.468	-0.0208875	0.119632	-0.174597	0.861396	0.999011
Anapc7	43.6748	-0.0213004	0.197358	-0.107928	0.914053	0.999011
Angel2	61.5159	-0.03793	0.146413	-0.259061	0.795588	0.999011
Angptl2	98.5985	-1.11712	0.539349	-2.07124	0.0383363	0.557433
Ank2	93.4756	0.0803831	0.344668	0.233219	0.815591	0.999011
Ank3	79.9715	0.660859	0.267979	2.46609	0.0136597	0.337927
Ankhd1	56.9627	-0.0390153	0.118522	-0.329182	0.742018	0.999011
Ankra2	49.4682	0.126225	0.191162	0.660303	0.50906	0.999011
Ankrd10	96.1677	0.137324	0.351673	0.390488	0.696175	0.999011
Ankrd11	325.98	0.0201986	0.145358	0.138957	0.889484	0.999011
Ankrd12	174.232	0.101618	0.197031	0.515746	0.606032	0.999011
Ankrd17	155.299	0.0817459	0.144132	0.567159	0.570606	0.999011
Ankrd29	59.153	0.807958	0.316674	2.55139	0.0107295	0.286519
Ankrd40	64.3123	-0.0470448	0.128504	-0.366096	0.714294	0.999011
Ankrd44	193.07	0.193717	0.316766	0.611546	0.540838	0.999011
Ano6	83.1635	0.0622362	0.101874	0.610913	0.541257	0.999011
Anp32a	425.421	-0.086956	0.194243	-0.447667	0.654393	0.999011
Anp32b	469.823	-0.0042968	0.11558	-0.0371764	0.970344	0.999011
Anp32e	158.99	0.0966116	0.117107	0.824989	0.409378	0.999011
Antxr1	126.465	0.285324	0.393577	0.724952	0.468482	0.999011
Anxa1	288.36	0.124223	0.55435	0.224087	0.822689	0.999011
Anxa2	737.412	0.189806	0.206383	0.919676	0.357742	0.999011
Anxa5	511.737	0.180973	0.178593	1.01332	0.310906	0.999011
Anxa6	276.547	0.182383	0.106793	1.70782	0.0876704	0.781693
Anxa7	45.7395	0.0621645	0.15834	0.392601	0.694614	0.999011
Ap1g1	50.9217	-0.074315	0.115998	-0.640655	0.521747	0.999011
Ap1s1	76.4138	-0.170069	0.394728	-0.430852	0.666576	0.999011
Ap2a1	51.0032	0.00463477	0.145673	0.0318162	0.974619	0.999011
Ap2a2	139.818	-0.108825	0.187983	-0.578909	0.56265	0.999011
Ap2b1	79.7827	-0.0374131	0.142451	-0.262637	0.79283	0.999011
Ap2m1	163.753	-0.019249	0.119022	-0.161726	0.871521	0.999011
Ap2s1	181.021	0.0550308	0.154391	0.356437	0.721513	0.999011
Ap3b1	63.0619	0.208523	0.114409	1.82261	0.068363	0.716661
Ap3d1	50.4498	-0.37594	0.177026	-2.12364	0.0337002	0.521158
Ap3s1	167.486	0.0584058	0.181211	0.322307	0.74722	0.999011
Ap4m1	53.8721	0.052547	0.138701	0.37885	0.704799	0.999011
Ap4s1	51.8083	0.196752	0.126116	1.56008	0.11874	0.876187
Apbb2	80.1345	0.413634	0.20363	2.0313	0.0422247	0.578255
Apc	85.3909	-0.0470534	0.176751	-0.266213	0.790075	0.999011
Apela	84.1338	-0.905632	0.300811	-3.01063	0.00260704	0.130682
Apex1	88.7065	0.138536	0.291218	0.475712	0.634279	0.999011
Aph1a	73.095	0.071762	0.191976	0.373806	0.708549	0.999011
Api5	101.486	0.010107	0.157128	0.0643235	0.948713	0.999011
Apip	62.311	0.191636	0.240506	0.796803	0.425565	0.999011
Aplp1	57.5632	0.187145	0.11094	1.6869	0.0916225	0.794365
Aplp2	272.185	-0.116459	0.219356	-0.530915	0.595478	0.999011
Apoa1bp	117.583	0.133164	0.157043	0.847948	0.396467	0.999011
Apoe	158.77	-0.207803	0.141502	-1.46855	0.141955	0.929528
Apool	49.7553	0.126536	0.248679	0.508831	0.610871	0.999011
Apopt1	73.0676	0.0902214	0.186347	0.484158	0.628274	0.999011
App	311.184	0.0258374	0.255444	0.101147	0.919434	0.999011
Appbp2	111.972	-0.0335807	0.23503	-0.142878	0.886386	0.999011
Appl1	101.549	-0.16227	0.0863069	-1.88015	0.060087	0.680351
Aprt	315.533	0.0677769	0.210129	0.322549	0.747037	0.999011
Aqr	51.586	0.0885421	0.168725	0.524771	0.599743	0.999011
Ar	735.982	-0.721222	0.315955	-2.28268	0.0224495	0.421992
Araf	56.1429	-0.133567	0.145516	-0.917889	0.358677	0.999011
Arap1	47.0926	-0.102864	0.158624	-0.648474	0.516679	0.999011
Arcn1	188.122	-0.135597	0.114745	-1.18173	0.237314	0.999011
Arf1	402.114	0.00675999	0.0902557	0.0748982	0.940296	0.999011
Arf4	572.211	0.0684602	0.0736904	0.929025	0.352876	0.999011
Arf5	603.188	0.0279834	0.105934	0.264158	0.791658	0.999011
Arf6	68.3804	-0.436558	0.134943	-3.23514	0.00121583	0.0815728
Arfgap2	62.4155	0.0709131	0.188899	0.375403	0.707361	0.999011
Arfgef1	83.0379	-0.128551	0.134516	-0.955653	0.339248	0.999011
Arfip2	47.9926	-0.102953	0.24522	-0.419841	0.674602	0.999011
Arfrp1	48.2436	-0.0933694	0.188348	-0.495727	0.620087	0.999011
Arglu1	371.347	-0.0631377	0.273754	-0.230636	0.817597	0.999011
Arhgap10	78.2727	-0.0479072	0.15562	-0.307846	0.758199	0.999011
Arhgap17	69.9539	0.234226	0.222	1.05507	0.291392	0.999011
Arhgap28	187.766	0.316082	0.132494	2.38563	0.01705	0.371775
Arhgap31	101.897	0.470089	0.222142	2.11616	0.0343312	0.525328
Arhgap35	46.8174	0.0696825	0.162424	0.429016	0.667912	0.999011
Arhgap5	360.126	-0.316327	0.0725346	-4.36104	1.29445e-05	0.00245439
Arhgdia	194.008	0.0950449	0.137209	0.692703	0.488496	0.999011
Arhgef1	62.1316	-0.0752857	0.216437	-0.347841	0.72796	0.999011
Arhgef12	144.878	-0.0954258	0.229116	-0.416495	0.677048	0.999011
Arhgef17	45.4852	-0.0266931	0.174777	-0.152727	0.878614	0.999011
Arhgef25	128.747	-0.145316	0.159725	-0.909785	0.362936	0.999011
Arhgef26	83.9445	-0.467043	0.193324	-2.41585	0.0156984	0.360319
Arhgef40	100.479	0.0274147	0.18188	0.15073	0.880189	0.999011
Arhgef7	62.1767	-0.0606541	0.275915	-0.219829	0.826004	0.999011
Arid1a	145.376	-0.0459245	0.167226	-0.274625	0.783604	0.999011
Arid1b	80.4404	0.195849	0.209161	0.936354	0.349091	0.999011
Arid2	96.4322	0.244376	0.229308	1.06571	0.286555	0.999011
Arid4a	130.109	-0.119855	0.225735	-0.530955	0.59545	0.999011
Arid4b	289.107	0.0844144	0.142416	0.592732	0.55336	0.999011
Arid5b	347.621	-0.503134	0.0946456	-5.31598	1.06082e-07	4.62625e-05
Arih1	92.0724	0.138571	0.159058	0.871197	0.383647	0.999011
Arl1	268.941	-0.0519103	0.111583	-0.465216	0.641777	0.999011
Arl13b	102.965	0.0442804	0.266926	0.165891	0.868243	0.999011
Arl2	67.7633	-0.0171679	0.200044	-0.085821	0.931609	0.999011
Arl2bp	80.2841	0.0175826	0.199968	0.0879269	0.929935	0.999011
Arl3	188.919	-0.0652124	0.244468	-0.266753	0.78966	0.999011
Arl4a	191.054	0.0595259	0.237757	0.250364	0.802306	0.999011
Arl4c	150.063	-0.149664	0.31147	-0.480508	0.630866	0.999011
Arl5a	84.6055	-0.182639	0.177692	-1.02784	0.304027	0.999011
Arl5b	61.8704	0.184049	0.316076	0.582295	0.560368	0.999011
Arl6ip1	122.221	-0.0544955	0.113101	-0.481829	0.629928	0.999011
Arl6ip4	78.3523	0.155967	0.200027	0.779728	0.435551	0.999011
Arl6ip5	51.9472	-0.0270687	0.116288	-0.232774	0.815937	0.999011
Arl6ip6	47.7331	-0.0066327	0.121247	-0.0547037	0.956375	0.999011
Arl8a	72.2139	0.189654	0.198191	0.956927	0.338604	0.999011
Arl8b	60.9423	-0.208585	0.105713	-1.97313	0.0484809	0.61257
Armc1	85.7498	0.0571858	0.150299	0.38048	0.703589	0.999011
Armcx1	48.7086	0.133713	0.194368	0.687935	0.491493	0.999011
Armcx2	77.7332	0.0620823	0.119507	0.519486	0.603422	0.999011
Armcx3	111.372	0.0396431	0.145705	0.272078	0.785562	0.999011
Armcx4	51.1201	0.221533	0.262989	0.842367	0.399583	0.999011
Armcx5	47.1486	-0.0757956	0.159606	-0.474892	0.634864	0.999011
Arnt	54.0366	-0.085502	0.197079	-0.433846	0.6644	0.999011
Arpc1a	130.624	0.0091942	0.25505	0.0360487	0.971244	0.999011
Arpc1b	95.468	0.277476	0.203932	1.36063	0.173631	0.999011
Arpc2	311.213	0.125411	0.0902804	1.38912	0.164795	0.990746
Arpc3	239.694	-0.0670776	0.0837125	-0.801284	0.422967	0.999011
Arpc4	84.8904	0.114695	0.0912059	1.25755	0.208556	0.999011
Arpc5	190.637	0.0766061	0.168994	0.453305	0.650329	0.999011
Arpc5l	111.999	-0.0664299	0.189997	-0.349637	0.726611	0.999011
Arpp19	171.827	0.109735	0.0636119	1.72507	0.0845153	0.777577
Arrdc3	114.879	-0.355423	0.487629	-0.72888	0.466075	0.999011
Asah1	71.9194	0.0971529	0.0981906	0.989431	0.322452	0.999011
Asap1	156.273	0.14847	0.132542	1.12017	0.262642	0.999011
Asap2	43.4326	0.100589	0.254575	0.395124	0.692751	0.999011
Ascc3	73.2959	-0.153727	0.203391	-0.755816	0.449759	0.999011
Asf1a	91.4908	-0.114388	0.151448	-0.755296	0.450071	0.999011
Ash1l	227.419	-0.154556	0.195438	-0.790821	0.429049	0.999011
Ash2l	108.7	-0.0810598	0.253765	-0.319428	0.749402	0.999011
Asna1	50.93	0.14799	0.163068	0.907537	0.364123	0.999011
Asph	52.6039	0.16266	0.136689	1.19	0.234046	0.999011
Aspn	208.447	0.108025	0.651844	0.165722	0.868376	0.999011
Asxl2	54.4265	-0.0432	0.122838	-0.351682	0.725077	0.999011
Atad1	53.6142	0.174191	0.189506	0.919185	0.357999	0.999011
Atad2	58.2605	-0.263785	0.168332	-1.56705	0.117102	0.868715
Atad2b	103.731	0.11274	0.167029	0.674975	0.499692	0.999011
Atat1	56.2093	0.0446492	0.274938	0.162397	0.870993	0.999011
Ate1	71.9314	-0.0058614	0.0979438	-0.0598444	0.95228	0.999011
Atf1	59.1457	-0.0827113	0.150623	-0.549128	0.582918	0.999011
Atf2	82.2143	0.040881	0.179354	0.227935	0.819697	0.999011
Atf3	149.785	0.153802	0.781057	0.196915	0.843894	0.999011
Atf4	198.893	-0.24361	0.278012	-0.876257	0.38089	0.999011
Atf7	50.3595	-0.519651	0.254762	-2.03975	0.0413749	0.578255
Atf7ip	121.519	-0.183618	0.200845	-0.914231	0.360595	0.999011
Atg101	49.8958	-0.251859	0.24325	-1.03539	0.300486	0.999011
Atg12	54.2751	-0.103168	0.130159	-0.792625	0.427996	0.999011
Atg3	60.753	0.0283893	0.149059	0.190457	0.848951	0.999011
Atg5	55.6121	0.0958608	0.129677	0.739229	0.459768	0.999011
Atic	53.4678	0.350161	0.206464	1.69599	0.0898874	0.783997
Atn1	76.2024	-0.315426	0.349671	-0.902063	0.367023	0.999011
Atox1	339.551	-0.229553	0.114829	-1.99909	0.0455991	0.605246
Atp11b	85.9072	0.17845	0.149595	1.19289	0.232912	0.999011
Atp13a3	60.9336	-0.0320192	0.347575	-0.0921216	0.926601	0.999011
Atp1a1	90.9131	-0.123883	0.34858	-0.355393	0.722295	0.999011
Atp1b3	65.1478	0.115329	0.203562	0.566553	0.571018	0.999011
Atp2a2	119.899	0.269719	0.2606	1.03499	0.300673	0.999011
Atp2b1	345.515	-0.355855	0.224252	-1.58685	0.112546	0.853588
Atp2b4	65.3617	-0.0482724	0.226938	-0.212711	0.831552	0.999011
Atp5a1	623.024	0.0666393	0.133553	0.498972	0.617799	0.999011
Atp5b	522.941	-0.0230421	0.0777443	-0.296383	0.766938	0.999011
Atp5c1	450.066	0.0256102	0.143027	0.179058	0.857892	0.999011
Atp5d	501.738	-0.0008378	0.136411	-0.0061419	0.9951	0.999011
Atp5e	993.237	-0.0771812	0.110309	-0.699684	0.484125	0.999011
Atp5f1	507.435	0.00690405	0.221639	0.0311499	0.97515	0.999011
Atp5g1	442.894	0.0198878	0.223089	0.0891476	0.928965	0.999011
Atp5g2	669.578	-0.0212511	0.175692	-0.120957	0.903725	0.999011
Atp5g3	316.739	0.0467139	0.113245	0.412504	0.67997	0.999011
Atp5h	804.56	0.00157702	0.200035	0.00788375	0.99371	0.999011
Atp5j	679.03	0.0149432	0.148107	0.100894	0.919634	0.999011
Atp5j2	598.153	-0.0321532	0.193625	-0.166059	0.86811	0.999011
Atp5k	304.52	0.0442462	0.173698	0.25473	0.798932	0.999011
Atp5l	673.394	-0.0431818	0.0416807	-1.03601	0.300196	0.999011
Atp5o	523.943	-0.0385048	0.239825	-0.160554	0.872445	0.999011
Atp6ap1	64.5326	-0.0344917	0.194989	-0.17689	0.859595	0.999011
Atp6ap2	61.0997	-0.131927	0.229946	-0.573729	0.566151	0.999011
Atp6v0b	163.701	-0.164616	0.154197	-1.06757	0.285716	0.999011
Atp6v0d1	78.3475	0.0287785	0.0931401	0.308981	0.757336	0.999011
Atp6v0e	240.051	0.0797471	0.0940816	0.847638	0.39664	0.999011
Atp6v1a	78.054	0.277381	0.199746	1.38866	0.164935	0.990746
Atp6v1d	70.7966	0.0266188	0.130973	0.20324	0.838948	0.999011
Atp6v1e1	100.639	-0.0331327	0.131156	-0.252621	0.800561	0.999011
Atp6v1f	232.599	-0.117001	0.0542641	-2.15615	0.031072	0.496244
Atp6v1g1	350.861	-0.0570385	0.161022	-0.354229	0.723167	0.999011
Atp7a	45.7556	0.109965	0.224753	0.489271	0.62465	0.999011
Atp9a	81.514	-0.119748	0.148387	-0.806996	0.419669	0.999011
Atpif1	740.526	0.00377652	0.200668	0.0188198	0.984985	0.999011
Atraid	149.207	-0.0536372	0.123846	-0.433097	0.664944	0.999011
Atrx	494.589	-0.0860001	0.0810878	-1.06058	0.288881	0.999011
Atxn1	56.5827	-0.173126	0.353419	-0.489861	0.624232	0.999011
Atxn10	214.604	-0.0532337	0.17664	-0.301369	0.763133	0.999011
Atxn2	142.464	-0.0347719	0.22564	-0.154104	0.877528	0.999011
Atxn2l	68.3441	0.0680207	0.173805	0.391361	0.695531	0.999011
Atxn7	47.1822	-0.0237029	0.283342	-0.0836546	0.933331	0.999011
Atxn7l3	50.9052	-0.193028	0.150122	-1.2858	0.198512	0.999011
Atxn7l3b	736.49	-0.0611198	0.106423	-0.574313	0.565756	0.999011
Aurkaip1	121.465	-0.0716812	0.160466	-0.446705	0.655088	0.999011
Auts2	459.534	0.180962	0.148369	1.21967	0.222589	0.999011
Avl9	50.7933	0.0064775	0.186709	0.034693	0.972325	0.999011
Axin2	103.244	-0.366923	0.254133	-1.44382	0.148788	0.94725
Axl	68.3307	-0.0760941	0.382915	-0.198723	0.842479	0.999011
Azi2	48.813	0.0307962	0.13284	0.231828	0.816671	0.999011
Azin1	134.41	-0.163327	0.376712	-0.433558	0.664609	0.999011
B2m	135.067	0.295012	0.190287	1.55035	0.121057	0.881411
B3gat3	46.498	0.265013	0.152221	1.74097	0.0816886	0.762835
B3gnt9	59.6144	-0.182597	0.212929	-0.857547	0.391143	0.999011
B4galt1	59.4104	0.00187905	0.337472	0.00556801	0.995557	0.999011
BC003965	55.7585	-0.173424	0.263327	-0.658588	0.51016	0.999011
BC031181	135.042	-0.0131582	0.144627	-0.0909799	0.927509	0.999011
Babam1	43.8916	0.00270556	0.204693	0.0132176	0.989454	0.999011
Bace1	81.5542	-0.103203	0.195298	-0.528437	0.597196	0.999011
Bach1	79.9694	0.215036	0.260239	0.826302	0.408633	0.999011
Bad	88.9562	-0.0986803	0.153236	-0.643975	0.519592	0.999011
Bag1	223.384	0.11755	0.148403	0.792099	0.428303	0.999011
Bag5	74.9528	-0.210579	0.105954	-1.98745	0.0468724	0.608297
Bag6	72.5671	-0.023496	0.154345	-0.15223	0.879006	0.999011
Bambi	148.517	0.421724	0.425602	0.990889	0.32174	0.999011
Banf1	203.151	0.0826598	0.18127	0.456003	0.648388	0.999011
Basp1	1032.84	0.0578658	0.15339	0.377247	0.70599	0.999011
Bax	186.668	0.111997	0.20002	0.559927	0.575529	0.999011
Baz1b	151.917	0.192084	0.071135	2.70027	0.00692828	0.219874
Baz2b	137.4	0.0834167	0.28772	0.289923	0.771875	0.999011
Bbip1	63.9151	0.216905	0.187832	1.15478	0.24818	0.999011
Bbx	99.6511	-0.512171	0.179634	-2.8512	0.00435549	0.181381
Bcap31	136.619	-0.0459382	0.110447	-0.415928	0.677462	0.999011
Bcas2	215.196	0.19764	0.194602	1.01561	0.309814	0.999011
Bccip	104.646	0.0719175	0.161201	0.446134	0.6555	0.999011
Bcl10	128.561	0.217187	0.216535	1.00301	0.315856	0.999011
Bcl11a	72.623	0.108511	0.197809	0.548566	0.583303	0.999011
Bcl11b	66.5954	0.0981141	0.647433	0.151543	0.879547	0.999011
Bcl2	182.392	-0.904737	0.256554	-3.5265	0.00042109	0.0367275
Bcl2l11	61.258	0.340671	0.445996	0.763843	0.444961	0.999011
Bcl7a	68.6089	-0.20778	0.166514	-1.24782	0.212097	0.999011
Bcl7c	220.016	-0.0553688	0.153689	-0.360265	0.718649	0.999011
Bcl9	98.3716	0.188407	0.0844563	2.23083	0.0256926	0.456873
Bcl9l	85.3885	-0.208229	0.171225	-1.21611	0.223943	0.999011
Bclaf1	264.452	-0.0755978	0.0928974	-0.813778	0.415772	0.999011
Bcorl1	44.1065	-0.149336	0.198744	-0.751402	0.452411	0.999011
Bdh2	47.1555	-0.379019	0.215249	-1.76085	0.0782645	0.751787
Bdp1	74.2647	0.164527	0.244508	0.67289	0.501017	0.999011
Becn1	48.5434	-0.0457108	0.153584	-0.297628	0.765987	0.999011
Bend5	86.2064	-0.294831	0.299944	-0.982953	0.325631	0.999011
Bet1	101.357	-0.324422	0.203286	-1.59589	0.110513	0.84404
Bet1l	72.8831	-0.336843	0.162237	-2.07624	0.0378719	0.555778
Bex1	48.7995	-0.060267	0.185901	-0.324188	0.745796	0.999011
Bex4	50.7205	-0.315877	0.209335	-1.50895	0.131311	0.903261
Bfar	81.2278	0.0809412	0.0924812	0.875218	0.381455	0.999011
Bgn	585.385	-0.143826	0.43913	-0.327524	0.743271	0.999011
Bhlhb9	61.4631	-0.0685336	0.20855	-0.328619	0.742444	0.999011
Bicc1	161.793	0.148475	0.252379	0.588302	0.556329	0.999011
Bicd2	52.8047	0.555236	0.26542	2.09191	0.0364464	0.542466
Bin1	86.4513	-0.011547	0.202814	-0.0569339	0.954598	0.999011
Birc2	63.2188	-0.0752146	0.239288	-0.314327	0.753273	0.999011
Birc6	159.118	0.0674012	0.0869301	0.77535	0.438133	0.999011
Blmh	157.882	-0.0021099	0.132905	-0.0158753	0.987334	0.999011
Bloc1s2	55.9648	-0.069784	0.355524	-0.196285	0.844387	0.999011
Blvrb	117.299	-0.0786119	0.20924	-0.375703	0.707138	0.999011
Bmp1	94.6799	-0.0619489	0.281211	-0.220294	0.825642	0.999011
Bmp2	78.8741	-0.11763	0.271332	-0.433526	0.664633	0.999011
Bmp4	584.44	-0.111999	0.199742	-0.560718	0.57499	0.999011
Bmpr1a	125.742	0.05824	0.177114	0.328828	0.742286	0.999011
Bmpr2	111.864	0.107184	0.285971	0.374808	0.707803	0.999011
Bms1	69.8976	0.24575	0.132028	1.86135	0.0626947	0.690433
Bmyc	117.153	0.0128294	0.204325	0.062789	0.949935	0.999011
Bnip2	114.077	0.131868	0.120055	1.09839	0.272033	0.999011
Bnip3	79.3733	-0.179804	0.202786	-0.886669	0.375257	0.999011
Bnip3l	277.615	-0.0453409	0.118722	-0.381908	0.70253	0.999011
Bod1	106.959	0.0878006	0.133975	0.65535	0.512242	0.999011
Bod1l	195.478	-0.06365	0.117796	-0.540342	0.588961	0.999011
Bola2	93.2089	-0.119711	0.137293	-0.871936	0.383243	0.999011
Bola3	63.3802	0.0802446	0.238193	0.336889	0.736201	0.999011
Borcs7	63.5658	-0.13261	0.245887	-0.539312	0.589671	0.999011
Borcs8	51.2871	0.182986	0.252508	0.724673	0.468652	0.999011
Bptf	276.994	-0.153895	0.139821	-1.10065	0.271047	0.999011
Braf	55.7432	0.0270434	0.215572	0.12545	0.900168	0.999011
Brd1	187.266	-0.18679	0.175091	-1.06682	0.286055	0.999011
Brd2	218.061	-0.0180038	0.260738	-0.0690491	0.944951	0.999011
Brd3	215.512	0.0295349	0.107968	0.273552	0.784429	0.999011
Brd4	140.841	-0.0340362	0.105365	-0.323032	0.746671	0.999011
Brd7	106.384	-0.16928	0.226378	-0.747774	0.454597	0.999011
Brd8	114.793	-0.0577335	0.0797512	-0.723921	0.469115	0.999011
Brd9	101.002	-0.229673	0.155236	-1.47951	0.139004	0.922676
Bri3	311.411	0.0909712	0.085106	1.06892	0.285107	0.999011
Bri3bp	48.7393	0.226381	0.161388	1.40272	0.160701	0.982912
Brix1	60.6103	-0.0764248	0.168585	-0.45333	0.650311	0.999011
Brk1	254.718	-0.0429842	0.118084	-0.364015	0.715847	0.999011
Brwd1	78.0203	-0.0783242	0.172824	-0.453202	0.650403	0.999011
Brwd3	50.6513	0.0981026	0.203538	0.481988	0.629815	0.999011
Bsg	572.474	0.0882223	0.14272	0.618148	0.536478	0.999011
Btaf1	53.7422	-0.200406	0.311539	-0.643278	0.520044	0.999011
Btbd1	80.5331	0.295478	0.0957253	3.08673	0.00202369	0.113145
Btbd2	50.9709	-0.147769	0.253199	-0.583607	0.559485	0.999011
Btbd7	172.078	-0.0760169	0.150045	-0.506628	0.612416	0.999011
Btf3	1287.1	0.0373762	0.147003	0.254255	0.799299	0.999011
Btg1	451.847	0.294855	0.21454	1.37436	0.16933	0.999011
Btg2	1086.15	-0.142896	0.52901	-0.27012	0.787068	0.999011
Bub3	84.1589	0.0480931	0.166846	0.288249	0.773156	0.999011
Bud31	92.8823	0.0739871	0.128061	0.577748	0.563434	0.999011
Bzw1	347.697	0.0739493	0.0799737	0.924671	0.355137	0.999011
Bzw2	277.121	0.109634	0.351947	0.311508	0.755415	0.999011
C1d	156.265	-0.136802	0.177503	-0.770706	0.440881	0.999011
C1qbp	118.485	0.130681	0.206077	0.634136	0.525992	0.999011
C1qtnf2	60.1274	-0.534239	0.355606	-1.50233	0.133011	0.905072
C1qtnf4	67.2427	0.211223	0.264039	0.799969	0.423729	0.999011
C1qtnf6	43.4469	0.132585	0.177669	0.746247	0.455518	0.999011
CH36-200G6.4	75.7768	-0.18683	0.183	-1.02093	0.307288	0.999011
CT025619.2	131.811	0.0668913	0.135872	0.492311	0.6225	0.999011
Cab39	70.0463	0.190271	0.184655	1.03041	0.302816	0.999011
Cabin1	56.9859	0.135316	0.111255	1.21626	0.223885	0.999011
Cachd1	226.843	-0.0751116	0.178516	-0.420756	0.673933	0.999011
Cacna1g	91.3014	0.214856	0.336189	0.639091	0.522764	0.999011
Cacna2d3	53.1389	-0.164165	0.633436	-0.259166	0.795507	0.999011
Cacnb3	61.859	0.111817	0.20419	0.547614	0.583957	0.999011
Cacybp	208.543	-0.0240986	0.15289	-0.15762	0.874756	0.999011
Cadm1	67.8304	0.861204	0.364537	2.36246	0.018154	0.383765
Calcoco1	47.7881	-0.203203	0.247836	-0.819911	0.412267	0.999011
Calcrl	95.318	0.685195	0.243028	2.81941	0.00481121	0.188709
Cald1	1139.29	0.302454	0.123431	2.4504	0.0142697	0.341924
Calm1	838.716	0.0658776	0.103783	0.634761	0.525584	0.999011
Calm2	610.491	0.0144465	0.144696	0.0998407	0.920471	0.999011
Calm3	205.908	-0.0341945	0.160224	-0.213418	0.831001	0.999011
Calr	886.767	0.044994	0.131576	0.341963	0.732379	0.999011
Calu	352.282	0.0793093	0.236481	0.335372	0.737344	0.999011
Camk1	101.108	0.0472539	0.147616	0.320113	0.748883	0.999011
Camk2d	99.3953	-0.0551064	0.266556	-0.206735	0.836217	0.999011
Camk2n1	105.973	-0.755941	0.384056	-1.96831	0.0490327	0.61408
Caml	75.7292	0.072137	0.158525	0.455051	0.649072	0.999011
Camsap1	49.3587	-0.0565004	0.210057	-0.268976	0.787948	0.999011
Camsap2	54.8813	-0.0011637	0.249399	-0.0046659	0.996277	0.999011
Camta1	86.0953	-0.0526397	0.170649	-0.308468	0.757726	0.999011
Cand1	57.363	0.0003971	0.204183	0.0019448	0.998448	0.999067
Canx	300.789	0.0421791	0.0717749	0.587658	0.556762	0.999011
Cap1	46.521	0.135342	0.161285	0.839146	0.401387	0.999011
Capn2	96.4522	0.224142	0.126599	1.7705	0.0766445	0.747942
Capn6	129.948	0.23185	0.342743	0.676456	0.498751	0.999011
Capns1	248.637	0.0674078	0.106997	0.629995	0.528698	0.999011
Caprin1	254.385	0.0806064	0.183653	0.438906	0.660729	0.999011
Capza1	85.0978	0.0830488	0.0991657	0.837474	0.402326	0.999011
Capza2	221.428	-0.0950157	0.0992636	-0.957206	0.338463	0.999011
Capzb	263.999	-0.0401311	0.121512	-0.330265	0.7412	0.999011
Card19	105.008	0.216481	0.226919	0.954	0.340084	0.999011
Carhsp1	66.3916	0.16953	0.181845	0.932275	0.351194	0.999011
Carkd	90.088	-0.119247	0.109175	-1.09226	0.27472	0.999011
Carnmt1	60.1834	0.00679246	0.106498	0.0637801	0.949145	0.999011
Casc3	54.6869	-0.0176672	0.165363	-0.106839	0.914916	0.999011
Casc4	111.155	-0.0629319	0.226145	-0.278281	0.780796	0.999011
Casd1	57.7777	0.0138687	0.146655	0.0945667	0.924659	0.999011
Cask	96.6818	-0.390836	0.145959	-2.67771	0.00741266	0.222942
Casp3	59.8077	0.368563	0.215058	1.71378	0.0865687	0.7806
Casp8ap2	83.7309	-0.16453	0.207017	-0.794765	0.42675	0.999011
Cast	66.7634	-0.10755	0.171846	-0.625852	0.531412	0.999011
Cat	53.9462	0.19833	0.221874	0.893888	0.371382	0.999011
Cav1	98.0674	0.457198	0.224674	2.03494	0.0418574	0.578255
Cbfb	73.1551	0.173404	0.203595	0.851713	0.394373	0.999011
Cbl	65.5392	0.325543	0.236975	1.37374	0.169521	0.999011
Cbr1	95.2192	0.00725645	0.202265	0.0358759	0.971381	0.999011
Cbx1	427.178	-0.0676708	0.167006	-0.405199	0.685331	0.999011
Cbx3	355.834	-0.0400904	0.207702	-0.193019	0.846944	0.999011
Cbx4	60.5198	-0.0335093	0.38946	-0.0860404	0.931434	0.999011
Cbx5	144.674	0.0859427	0.207315	0.41455	0.678471	0.999011
Cbx6	109.578	-0.382723	0.357429	-1.07077	0.284274	0.999011
Cby1	64.028	-0.0170411	0.202225	-0.0842682	0.932843	0.999011
Ccar1	200.887	0.13222	0.106451	1.24207	0.214209	0.999011
Ccdc102a	88.479	0.361042	0.210713	1.71343	0.0866339	0.7806
Ccdc107	86.9617	-0.0044391	0.140917	-0.0315016	0.97487	0.999011
Ccdc112	54.7228	-0.200347	0.17793	-1.12599	0.260169	0.999011
Ccdc12	90.3223	-0.250831	0.121621	-2.06239	0.0391705	0.563771
Ccdc124	79.8804	0.142734	0.231202	0.617356	0.537	0.999011
Ccdc127	99.4259	-0.122969	0.0868465	-1.41593	0.156795	0.971308
Ccdc136	59.2425	0.713595	0.348603	2.04701	0.0406569	0.577539
Ccdc174	90.5753	-0.080378	0.160273	-0.501508	0.616014	0.999011
Ccdc186	99.2285	0.0990928	0.184368	0.537472	0.590941	0.999011
Ccdc25	62.5963	0.27697	0.163404	1.695	0.0900759	0.784074
Ccdc28b	42.5953	-0.216336	0.298219	-0.725426	0.468191	0.999011
Ccdc3	57.6357	-0.060109	0.291457	-0.206236	0.836606	0.999011
Ccdc32	47.5387	-0.128472	0.123454	-1.04065	0.298039	0.999011
Ccdc34	179.781	-0.310009	0.1293	-2.3976	0.0165028	0.367188
Ccdc47	100.77	0.0600361	0.0824512	0.728141	0.466527	0.999011
Ccdc50	190.047	0.388486	0.154887	2.5082	0.0121349	0.315003
Ccdc58	48.1451	0.174526	0.281783	0.619365	0.535676	0.999011
Ccdc59	143.618	-0.0857455	0.0965373	-0.888212	0.374427	0.999011
Ccdc8	49.5579	-0.0018139	0.204175	-0.0088839	0.992912	0.999011
Ccdc80	112.309	0.211082	0.310102	0.680684	0.496071	0.999011
Ccdc88a	253.925	0.0425838	0.0655347	0.649789	0.515828	0.999011
Ccdc90b	68.679	-0.119438	0.109054	-1.09521	0.273423	0.999011
Ccnd1	179.542	-0.361279	0.328586	-1.09949	0.271552	0.999011
Ccnd2	934.206	0.0905885	0.244467	0.370555	0.710969	0.999011
Ccnd3	353.754	-0.200759	0.295466	-0.679465	0.496843	0.999011
Ccnh	55.3683	0.0224905	0.186638	0.120503	0.904085	0.999011
Ccni	124.662	0.155986	0.187333	0.832668	0.405032	0.999011
Ccnl1	273.982	-0.0304745	0.334287	-0.0911627	0.927363	0.999011
Ccnl2	134.263	-0.0475845	0.138274	-0.344131	0.730747	0.999011
Ccnt1	96.3626	-0.0050446	0.200234	-0.0251933	0.979901	0.999011
Ccnt2	86.272	-0.131561	0.117266	-1.12191	0.261902	0.999011
Ccny	61.0478	-0.0810332	0.125652	-0.644902	0.518991	0.999011
Ccs	68.9881	0.0696297	0.158867	0.438289	0.661177	0.999011
Ccser2	49.7518	-0.0384001	0.198988	-0.192977	0.846977	0.999011
Cct2	360.559	0.159394	0.122644	1.29964	0.193723	0.999011
Cct3	253.773	0.119819	0.27774	0.431409	0.666171	0.999011
Cct4	242.057	0.0132767	0.104063	0.127584	0.898479	0.999011
Cct5	319.977	0.0292038	0.145242	0.20107	0.840644	0.999011
Cct7	205.76	0.0974357	0.116698	0.834937	0.403753	0.999011
Cct8	297.066	-0.0648459	0.228487	-0.283805	0.77656	0.999011
Ccz1	54.9626	0.0461613	0.182015	0.253613	0.799795	0.999011
Cd164	110.944	0.0687977	0.233569	0.29455	0.768338	0.999011
Cd248	130.721	-0.217133	0.232147	-0.935326	0.34962	0.999011
Cd24a	160.794	-0.0320714	0.332655	-0.0964105	0.923195	0.999011
Cd2ap	95.3448	-0.0353664	0.269664	-0.13115	0.895657	0.999011
Cd302	62.0812	0.0336081	0.179271	0.18747	0.851292	0.999011
Cd47	146.594	0.262453	0.264398	0.992643	0.320884	0.999011
Cd63	1077.84	-0.0776136	0.0744654	-1.04228	0.297283	0.999011
Cd81	638.825	-0.253913	0.0936563	-2.71111	0.00670584	0.216623
Cd9	120.882	0.0365888	0.159912	0.228806	0.81902	0.999011
Cdc123	92.4017	-0.0798929	0.216807	-0.368497	0.712502	0.999011
Cdc16	111.434	0.0197863	0.132087	0.149798	0.880924	0.999011
Cdc23	52.7329	0.0634826	0.144194	0.440257	0.659751	0.999011
Cdc25a	46.5447	0.277498	0.140088	1.98089	0.0476041	0.610593
Cdc26	201.583	-0.0418598	0.170698	-0.245227	0.80628	0.999011
Cdc27	42.1782	0.431014	0.196285	2.19586	0.0281022	0.480602
Cdc37	239.407	0.071973	0.135821	0.529911	0.596174	0.999011
Cdc37l1	112.414	0.233348	0.159228	1.4655	0.142784	0.932719
Cdc40	103.171	0.0666959	0.0934907	0.713395	0.475601	0.999011
Cdc42	540.332	0.065684	0.100665	0.6525	0.514078	0.999011
Cdc42bpa	87.4772	0.103338	0.303855	0.34009	0.733789	0.999011
Cdc42ep3	149.592	0.12218	0.164522	0.742636	0.457702	0.999011
Cdc42ep4	60.085	-0.210291	0.248817	-0.845164	0.398019	0.999011
Cdc42ep5	89.5626	-0.0444604	0.215646	-0.206173	0.836656	0.999011
Cdc42se1	46.3366	0.277249	0.247013	1.12241	0.26169	0.999011
Cdc42se2	48.9919	0.123796	0.185193	0.668474	0.503831	0.999011
Cdc5l	127.741	0.0760291	0.179195	0.424281	0.671361	0.999011
Cdc73	63.616	-0.113896	0.222814	-0.511173	0.60923	0.999011
Cdh11	659.233	-0.0683256	0.186672	-0.36602	0.71435	0.999011
Cdh13	72.93	-0.338614	0.545219	-0.621061	0.534559	0.999011
Cdh2	48.4029	0.0361101	0.331806	0.108829	0.913338	0.999011
Cdh6	160.786	-0.734033	0.288552	-2.54385	0.0109637	0.289774
Cdh8	47.1762	-0.438343	0.387051	-1.13252	0.257416	0.999011
Cdip1	85.0967	-0.2086	0.234308	-0.89028	0.373316	0.999011
Cdipt	45.0406	0.141225	0.281865	0.501036	0.616346	0.999011
Cdk11b	122.45	-0.097206	0.0758267	-1.28195	0.19986	0.999011
Cdk12	139.811	0.010955	0.131336	0.0834118	0.933524	0.999011
Cdk13	86.0639	-0.1853	0.145326	-1.27506	0.202286	0.999011
Cdk14	104.271	-0.622861	0.154173	-4.04	5.34514e-05	0.0075194
Cdk16	64.6133	-0.0920719	0.173526	-0.530595	0.595699	0.999011
Cdk2ap1	132.754	0.286593	0.197856	1.44849	0.147479	0.944431
Cdk2ap2	58.2595	-0.186451	0.191774	-0.972243	0.33093	0.999011
Cdk4	383.169	0.0984315	0.258359	0.380988	0.703212	0.999011
Cdk5rap3	53.1395	0.00660258	0.122878	0.0537326	0.957148	0.999011
Cdk6	84.9415	-0.0307078	0.129248	-0.237589	0.8122	0.999011
Cdk7	58.1158	0.228802	0.152269	1.50261	0.132938	0.905072
Cdk8	63.306	0.214026	0.141311	1.51457	0.129882	0.903261
Cdk9	50.6622	-0.119051	0.118877	-1.00147	0.3166	0.999011
Cdkn1a	58.5746	0.59681	0.823434	0.724782	0.468586	0.999011
Cdkn1b	94.4319	-0.107945	0.292535	-0.368998	0.712129	0.999011
Cdkn1c	1425.07	0.0764376	0.231359	0.330385	0.741109	0.999011
Cdkn2aip	69.5885	0.0742512	0.204867	0.362437	0.717026	0.999011
Cdo1	82.747	0.219088	0.271375	0.807325	0.419479	0.999011
Cdv3	256.958	-0.127648	0.0729467	-1.74988	0.0801389	0.752457
Cebpb	236.785	-0.276917	0.762323	-0.363253	0.716416	0.999011
Cebpd	314.959	0.949137	0.962002	0.986626	0.323826	0.999011
Cebpg	56.5362	0.0145615	0.188437	0.0772754	0.938404	0.999011
Cebpz	108.874	0.0195112	0.137901	0.141488	0.887485	0.999011
Cebpzos	59.685	-0.0112646	0.188437	-0.059779	0.952332	0.999011
Celf1	123.804	0.0417754	0.168588	0.247795	0.804293	0.999011
Celf2	161.52	0.325732	0.133255	2.44442	0.0145083	0.345742
Cenpb	105.11	-0.0138959	0.0883889	-0.157213	0.875077	0.999011
Cenpv	91.7306	0.15784	0.346456	0.455584	0.648689	0.999011
Cep164	94.1868	-0.054396	0.108304	-0.502254	0.615489	0.999011
Cep170	94.3137	0.0461488	0.14823	0.311333	0.755548	0.999011
Cep350	77.3563	0.00488124	0.13347	0.0365719	0.970826	0.999011
Cep57	44.7967	-0.12941	0.141657	-0.913549	0.360954	0.999011
Cep83	64.6677	0.409033	0.251154	1.62862	0.103394	0.823623
Cers2	69.9282	0.189479	0.145113	1.30574	0.191641	0.999011
Cetn2	75.9735	0.0443502	0.195881	0.226414	0.82088	0.999011
Cetn3	167.309	-0.0970154	0.0986554	-0.983376	0.325422	0.999011
Cfap20	209.544	0.315973	0.176525	1.78996	0.0734599	0.734767
Cfap36	81.2084	0.128475	0.196176	0.654895	0.512536	0.999011
Cfap97	63.599	-0.275459	0.219429	-1.25535	0.209353	0.999011
Cfdp1	275.922	0.0546471	0.158683	0.34438	0.73056	0.999011
Cfl1	1040.6	0.141245	0.205158	0.688468	0.491158	0.999011
Cfl2	231.112	-0.0623562	0.0934854	-0.667015	0.504762	0.999011
Cflar	57.3115	-0.0023017	0.163805	-0.0140517	0.988789	0.999011
Cggbp1	219.812	-0.12997	0.138921	-0.935574	0.349492	0.999011
Cgnl1	96.8583	1.33109	0.534764	2.48911	0.0128063	0.324997
Chchd1	169.623	0.0615086	0.195874	0.314021	0.753505	0.999011
Chchd2	1473.47	0.079792	0.191529	0.416605	0.676968	0.999011
Chchd3	84.8732	-0.0726286	0.143283	-0.506888	0.612233	0.999011
Chchd7	130.165	0.027086	0.13651	0.198418	0.842718	0.999011
Chd1	144.14	0.124902	0.115823	1.07839	0.280862	0.999011
Chd2	111.574	0.0663028	0.16103	0.411742	0.680529	0.999011
Chd3	348.73	-0.0965654	0.0528221	-1.82812	0.0675309	0.709644
Chd3os	77.4888	-0.459788	0.187214	-2.45595	0.0140511	0.338546
Chd4	356.256	-0.0234232	0.0636922	-0.367757	0.713054	0.999011
Chd6	176.934	-0.102871	0.101974	-1.0088	0.313069	0.999011
Chd8	99.6011	0.0233216	0.128887	0.180946	0.85641	0.999011
Chd9	116.999	0.0732978	0.178278	0.411143	0.680968	0.999011
Chic2	159.231	-0.0851589	0.122603	-0.694592	0.487311	0.999011
Chka	80.6607	-0.184776	0.415538	-0.444667	0.656561	0.999011
Chmp1a	54.7295	0.0985785	0.194531	0.506749	0.612331	0.999011
Chmp2a	148.267	-0.0485696	0.0941717	-0.515755	0.606025	0.999011
Chmp2b	202.869	-0.374341	0.123356	-3.03464	0.00240821	0.126532
Chmp3	76.8672	-0.0251568	0.135008	-0.186336	0.852182	0.999011
Chmp4b	219.707	0.178731	0.0732485	2.44006	0.0146849	0.346166
Chmp5	153.164	0.017347	0.13151	0.131906	0.895058	0.999011
Chordc1	89.093	-0.099955	0.101059	-0.989076	0.322626	0.999011
Chpt1	72.7494	-0.166581	0.138453	-1.20316	0.228916	0.999011
Chrac1	86.318	0.100882	0.2123	0.475185	0.634655	0.999011
Chst15	119.556	0.237857	0.242691	0.980083	0.327045	0.999011
Chst2	125.736	0.104449	0.289649	0.360606	0.718394	0.999011
Chsy1	75.9036	-0.146537	0.298648	-0.490666	0.623663	0.999011
Chtf8	42.2151	0.0456957	0.235423	0.194101	0.846097	0.999011
Chtop	116.701	-0.0083165	0.158662	-0.0524164	0.958197	0.999011
Churc1	90.4898	-0.0884111	0.149914	-0.589746	0.555361	0.999011
Cib2	67.3131	0.158921	0.18044	0.880741	0.378458	0.999011
Cic	112.123	-0.184159	0.166485	-1.10616	0.268656	0.999011
Cir1	126.834	-0.128644	0.112258	-1.14597	0.251806	0.999011
Cirbp	178.641	-0.221497	0.13183	-1.68017	0.0929235	0.794988
Cisd1	91.1725	0.0110678	0.267334	0.0414006	0.966977	0.999011
Cisd2	91.372	0.0326881	0.143976	0.227039	0.820394	0.999011
Cited2	184.175	0.165402	0.226024	0.731789	0.464298	0.999011
Ckap4	270.99	0.156542	0.177958	0.879659	0.379044	0.999011
Ckap5	63.8642	-0.177021	0.187214	-0.94555	0.344378	0.999011
Ckb	59.8933	-0.218079	0.25729	-0.8476	0.396661	0.999011
Cks1b	161.583	0.159388	0.119612	1.33253	0.182685	0.999011
Clasp1	68.1436	0.12683	0.179554	0.706366	0.479961	0.999011
Clcn4	83.5834	0.121704	0.267963	0.454182	0.649698	0.999011
Clcn5	50.383	0.434733	0.201509	2.15738	0.0309758	0.496244
Cldnd1	202.041	-0.0708033	0.0629631	-1.12452	0.260793	0.999011
Clic1	385.532	-0.0134289	0.108421	-0.123859	0.901427	0.999011
Clic4	117.237	0.215879	0.381081	0.566493	0.571059	0.999011
Clint1	152.217	-0.0168586	0.0812368	-0.207525	0.8356	0.999011
Clip1	86.8153	-0.0239179	0.261399	-0.0914997	0.927096	0.999011
Clip3	99.2105	0.029504	0.101246	0.291408	0.770739	0.999011
Clk1	292.866	-0.0809087	0.143085	-0.56546	0.571761	0.999011
Clk4	83.1035	-0.0022782	0.166292	-0.0136998	0.98907	0.999011
Clmp	153.186	-0.0979079	0.175149	-0.558998	0.576163	0.999011
Clns1a	101.969	0.142883	0.296486	0.481923	0.629861	0.999011
Clock	77.5237	-0.0455461	0.19455	-0.23411	0.8149	0.999011
Clpp	66.109	-0.0026481	0.222293	-0.0119128	0.990495	0.999011
Clptm1	42.1408	-0.0651682	0.209403	-0.311209	0.755642	0.999011
Clptm1l	69.4828	0.187032	0.101078	1.85037	0.0642601	0.698849
Clpx	56.9653	0.0953207	0.168045	0.567233	0.570556	0.999011
Clstn1	73.2144	-0.0152275	0.24704	-0.0616397	0.95085	0.999011
Clta	559.897	-0.0536006	0.0846408	-0.633272	0.526556	0.999011
Cltb	56.4829	-0.0573039	0.258601	-0.221592	0.824631	0.999011
Cltc	171.991	0.140364	0.141922	0.98902	0.322653	0.999011
Cmas	46.0653	0.177364	0.223465	0.7937	0.42737	0.999011
Cmc1	50.0052	0.00174081	0.206719	0.00842114	0.993281	0.999011
Cmip	64.0025	0.147722	0.224294	0.65861	0.510146	0.999011
Cmpk1	155.774	-0.0654284	0.116807	-0.560142	0.575383	0.999011
Cmtm3	122.127	0.149374	0.143176	1.04329	0.296814	0.999011
Cmtm7	100.033	-0.157185	0.185957	-0.845277	0.397956	0.999011
Cnbp	333.966	-0.0034178	0.0772299	-0.0442552	0.964701	0.999011
Cnep1r1	47.889	-0.117982	0.167449	-0.704582	0.48107	0.999011
Cnih1	130.821	0.00281728	0.0963504	0.0292399	0.976673	0.999011
Cnih2	49.4638	0.15772	0.343434	0.459243	0.64606	0.999011
Cnih4	107.713	-0.0528627	0.133161	-0.396984	0.691379	0.999011
Cnn2	316.804	-0.087231	0.147775	-0.590297	0.554992	0.999011
Cnn3	392.288	0.327096	0.150016	2.18041	0.0292274	0.485188
Cnot1	80.3708	0.0500916	0.192732	0.259903	0.794939	0.999011
Cnot2	60.3333	0.257198	0.185401	1.38725	0.165365	0.991961
Cnot3	85.6892	-0.178829	0.178654	-1.00098	0.316836	0.999011
Cnot4	106.386	-0.102444	0.115681	-0.885576	0.375846	0.999011
Cnot6	134.698	0.17505	0.142772	1.22608	0.220168	0.999011
Cnot6l	118.103	-0.151865	0.201969	-0.751921	0.452098	0.999011
Cnot7	62.469	0.301469	0.147067	2.04988	0.0403763	0.575428
Cnot8	44.9983	0.0784604	0.123402	0.63581	0.524901	0.999011
Cnpy2	279.781	0.00151897	0.0822306	0.018472	0.985262	0.999011
Cnrip1	93.0953	-0.09366	0.100109	-0.935577	0.349491	0.999011
Cntfr	78.5032	-0.432819	0.307022	-1.40973	0.158618	0.978407
Cntln	73.2424	-0.0343862	0.121082	-0.283991	0.776417	0.999011
Coa3	155.8	-0.0094829	0.291262	-0.0325581	0.974027	0.999011
Col11a1	55.5702	0.714224	0.275198	2.59531	0.00945061	0.265898
Col12a1	116.106	0.141426	0.496444	0.284879	0.775737	0.999011
Col14a1	555.265	-0.939381	0.295869	-3.17499	0.00149842	0.0883054
Col15a1	134.866	-1.78029	0.924706	-1.92525	0.0541985	0.641593
Col16a1	157.135	-0.0391144	0.453339	-0.0862806	0.931243	0.999011
Col18a1	33.7359	1.05507	0.810843	1.3012	0.19319	0.999011
Col1a1	2128.47	-0.0286527	0.323091	-0.0886831	0.929334	0.999011
Col1a2	2782.11	-0.142377	0.265925	-0.535405	0.59237	0.999011
Col23a1	48.6859	1.04673	0.211989	4.93764	7.90747e-07	0.0002299
Col26a1	294.772	-0.471376	0.225186	-2.09328	0.0363244	0.542466
Col27a1	139.871	0.259081	0.271418	0.954546	0.339808	0.999011
Col3a1	5308.35	0.192555	0.187678	1.02599	0.304898	0.999011
Col4a1	557.767	0.446518	0.155721	2.86742	0.00413831	0.176353
Col4a2	289.74	0.273479	0.18061	1.5142	0.129976	0.903261
Col4a3bp	63.0415	-0.475754	0.174784	-2.72196	0.0064896	0.212791
Col5a1	465.871	-0.0621618	0.261741	-0.237494	0.812274	0.999011
Col5a2	611.514	0.2857	0.275218	1.03808	0.299231	0.999011
Col6a1	492.014	0.0935192	0.319417	0.292781	0.769689	0.999011
Col6a2	393.601	0.00829282	0.329527	0.0251658	0.979923	0.999011
Col6a3	378.24	0.232619	0.341806	0.680558	0.496151	0.999011
Col7a1	41.8494	0.63098	0.343037	1.83939	0.0658577	0.699282
Col8a1	307.16	-1.34474	0.729073	-1.84446	0.0651166	0.699282
Colec12	235.438	-0.0861191	0.29193	-0.294999	0.767995	0.999011
Colgalt1	85.3598	-0.17491	0.226767	-0.771322	0.440516	0.999011
Commd1	170.97	-0.0548465	0.165091	-0.33222	0.739723	0.999011
Commd2	74.1356	0.140917	0.205934	0.684283	0.493796	0.999011
Commd3	166.27	0.0238687	0.196772	0.121302	0.903452	0.999011
Commd4	48.3779	0.22555	0.204044	1.1054	0.268987	0.999011
Commd6	75.1919	-0.0483273	0.12999	-0.371777	0.710059	0.999011
Commd7	67.5469	0.0563857	0.185805	0.303467	0.761534	0.999011
Commd8	67.1737	-0.254438	0.152886	-1.66423	0.0960661	0.798228
Comt	114.482	-0.184643	0.150596	-1.22608	0.220167	0.999011
Copa	205.548	-0.0539269	0.073368	-0.735019	0.462328	0.999011
Copb1	177.215	0.116026	0.0757927	1.53083	0.125812	0.896514
Copb2	218.141	0.0461135	0.0916304	0.503255	0.614785	0.999011
Cope	162.786	-0.0056542	0.0648515	-0.0871874	0.930523	0.999011
Copg1	71.4214	0.0377259	0.0994934	0.37918	0.704554	0.999011
Cops2	97.7876	-0.0416316	0.107531	-0.387158	0.698639	0.999011
Cops3	77.4819	0.0990218	0.148867	0.66517	0.505942	0.999011
Cops4	162.635	0.0590377	0.198183	0.297895	0.765783	0.999011
Cops5	133.204	-0.0423861	0.195398	-0.216922	0.828269	0.999011
Cops6	162.08	0.0159766	0.254147	0.0628636	0.949875	0.999011
Cops8	106.124	0.00538217	0.171139	0.0314492	0.974911	0.999011
Cops9	175.939	-0.0805956	0.0860766	-0.936324	0.349106	0.999011
Copz1	93.4754	-0.0453043	0.182929	-0.247661	0.804397	0.999011
Copz2	147.686	0.0290005	0.141853	0.204441	0.838009	0.999011
Coq10b	94.9312	-0.304878	0.660938	-0.461281	0.644597	0.999011
Coq7	55.5366	0.121283	0.255706	0.474306	0.635281	0.999011
Coro1b	49.9932	0.0580306	0.149144	0.389091	0.697209	0.999011
Cotl1	53.2902	0.392988	0.241679	1.62607	0.103934	0.823623
Cox14	125.781	-0.138719	0.110775	-1.25227	0.210472	0.999011
Cox19	73.0371	0.0888519	0.235816	0.376785	0.706333	0.999011
Cox20	156.257	-0.0332964	0.242001	-0.137588	0.890566	0.999011
Cox4i1	1305.36	-0.0523707	0.110039	-0.475927	0.634127	0.999011
Cox4i2	46.8625	0.469243	0.267158	1.75642	0.0790164	0.751881
Cox5a	335.388	0.0817281	0.219474	0.372381	0.709609	0.999011
Cox5b	354.238	0.0640142	0.154205	0.415125	0.67805	0.999011
Cox6a1	269.863	0.135337	0.0872961	1.55032	0.121065	0.881411
Cox6b1	556.592	-0.0568822	0.176507	-0.322266	0.747251	0.999011
Cox6c	1557.18	-0.195413	0.357986	-0.545868	0.585157	0.999011
Cox7a2	510.576	-0.0961337	0.0866707	-1.10918	0.267351	0.999011
Cox7a2l	443.822	-0.304523	0.131871	-2.30925	0.0209298	0.410388
Cox7b	471.78	-0.0433698	0.189886	-0.228399	0.819336	0.999011
Cox7c	874.898	-0.210514	0.0642524	-3.27636	0.00105156	0.0716537
Cox8a	961.779	-0.196575	0.0879022	-2.23629	0.0253326	0.456873
Cpd	88.322	-0.452884	0.347568	-1.30301	0.192572	0.999011
Cpe	70.4176	0.898464	0.319501	2.81209	0.00492209	0.188709
Cped1	120.062	-0.190703	0.29132	-0.654616	0.512715	0.999011
Cplx2	45.7403	0.0211176	0.311305	0.0678356	0.945916	0.999011
Cpne3	101.416	-0.184894	0.182865	-1.0111	0.31197	0.999011
Cpne5	51.8349	-0.23112	0.24027	-0.961918	0.336091	0.999011
Cpsf2	58.163	-0.0488147	0.108906	-0.448227	0.653989	0.999011
Cpsf6	161.084	0.0649526	0.132245	0.491152	0.623319	0.999011
Cpxm1	159.072	0.0482488	0.192582	0.250536	0.802173	0.999011
Crabp1	469.171	0.0363476	0.219221	0.165804	0.868312	0.999011
Crabp2	219.873	0.270288	0.238151	1.13494	0.2564	0.999011
Creb1	86.3161	0.0282124	0.113641	0.248258	0.803935	0.999011
Creb3l1	61.3627	0.123845	0.232656	0.532309	0.594512	0.999011
Creb3l2	103.585	-0.0186072	0.198924	-0.093539	0.925475	0.999011
Creb5	390.728	-0.105229	0.146746	-0.71708	0.473324	0.999011
Crebbp	196.608	-0.108352	0.152489	-0.710555	0.47736	0.999011
Crebrf	71.2805	-0.194293	0.39291	-0.494499	0.620954	0.999011
Crebzf	67.3185	-0.167607	0.200093	-0.837644	0.402231	0.999011
Crem	54.0183	0.189783	0.495037	0.383371	0.701444	0.999011
Crip1	273.877	-0.353352	0.314299	-1.12425	0.260905	0.999011
Cript	87.4079	0.104697	0.1283	0.816033	0.414481	0.999011
Crispld1	75.2596	1.52533	0.683541	2.23151	0.0256472	0.456873
Crk	80.4509	0.157923	0.181052	0.872252	0.383071	0.999011
Crlf1	332.647	-0.259954	0.151037	-1.72113	0.0852273	0.780392
Crlf3	45.9805	-0.197038	0.170439	-1.15606	0.247656	0.999011
Crls1	49.3117	0.191757	0.160101	1.19773	0.231022	0.999011
Crtap	66.9582	0.123363	0.250889	0.491705	0.622928	0.999011
Crtc3	92.4198	-0.0809636	0.219991	-0.368032	0.712849	0.999011
Crybg3	59.2916	-0.529403	0.260125	-2.03519	0.0418322	0.578255
Cryzl1	49.0558	-0.212495	0.155611	-1.36555	0.172079	0.999011
Cs	58.6449	0.0528173	0.134405	0.392973	0.69434	0.999011
Csad	98.5207	0.00981621	0.2159	0.0454665	0.963735	0.999011
Csde1	349.169	0.0423515	0.0561178	0.754688	0.450436	0.999011
Csnk1a1	568.642	-0.053071	0.0444035	-1.1952	0.232009	0.999011
Csnk1d	78.6929	-0.0949592	0.124221	-0.764438	0.444606	0.999011
Csnk1e	150.382	0.172441	0.125339	1.3758	0.168885	0.999011
Csnk1g1	55.5851	0.0940452	0.161267	0.583166	0.559781	0.999011
Csnk1g2	98.7294	-0.0200647	0.147685	-0.135861	0.891931	0.999011
Csnk1g3	101.378	0.230649	0.151735	1.52008	0.128491	0.902332
Csnk2a1	106.421	-0.0901604	0.118292	-0.762182	0.445951	0.999011
Csnk2a2	124.182	0.160352	0.131516	1.21926	0.222746	0.999011
Csnk2b	107.23	0.110446	0.133881	0.824962	0.409393	0.999011
Cspg5	48.1286	-0.533818	0.314226	-1.69883	0.0893505	0.782445
Cspp1	119.796	-0.114975	0.155752	-0.738196	0.460396	0.999011
Csrnp1	64.6585	0.160535	0.779676	0.205899	0.83687	0.999011
Csrp1	140.551	0.0893324	0.493536	0.181005	0.856364	0.999011
Csrp2	260.815	1.70639	0.364389	4.68288	2.82873e-06	0.00072565
Cst3	459.557	-0.124717	0.125058	-0.997273	0.318632	0.999011
Cstb	185.576	0.0181295	0.171926	0.10545	0.916019	0.999011
Cstf3	59.4493	0.181752	0.264277	0.687732	0.491621	0.999011
Ctbp1	135.618	0.0920433	0.0714311	1.28856	0.197551	0.999011
Ctbp2	89.2515	-0.227259	0.129735	-1.75172	0.0798221	0.751881
Ctcf	171.664	-0.10008	0.114338	-0.875303	0.381409	0.999011
Ctdnep1	70.8465	-0.052981	0.135436	-0.391188	0.695658	0.999011
Ctdsp1	55.0753	-0.119951	0.15895	-0.754642	0.450464	0.999011
Ctdsp2	179.19	-0.0789313	0.244494	-0.322836	0.74682	0.999011
Ctdspl	76.2919	0.383939	0.263323	1.45806	0.144825	0.932915
Ctdspl2	94.5728	-0.0525217	0.0916933	-0.572797	0.566782	0.999011
Ctgf	91.1604	0.42044	0.489916	0.858187	0.390789	0.999011
Cthrc1	185.687	-0.156803	0.301724	-0.51969	0.60328	0.999011
Ctnna1	141.606	-0.127533	0.16352	-0.779922	0.435437	0.999011
Ctnnb1	348.394	0.164501	0.0764518	2.15169	0.0314216	0.498289
Ctnnbip1	115.336	0.298026	0.11003	2.70858	0.00675717	0.216677
Ctnnbl1	48.9711	-0.11075	0.252884	-0.437949	0.661423	0.999011
Ctnnd1	48.8023	0.0674457	0.166244	0.405703	0.684961	0.999011
Ctr9	94.1337	0.18514	0.163983	1.12902	0.25889	0.999011
Ctsa	48.9673	-0.246926	0.161099	-1.53276	0.125335	0.896514
Ctsb	223.844	-0.0742557	0.33564	-0.221237	0.824908	0.999011
Ctsd	111.729	-0.158088	0.155784	-1.01479	0.310204	0.999011
Ctsk	51.6756	0.0222283	0.381461	0.0582714	0.953532	0.999011
Ctsl	416.775	-0.137942	0.238753	-0.577759	0.563426	0.999011
Ctsz	171.335	-0.0584219	0.155266	-0.37627	0.706716	0.999011
Cttn	94.9307	0.0354184	0.1034	0.342536	0.731947	0.999011
Cttnbp2	192.265	-0.263006	0.260463	-1.00976	0.312608	0.999011
Cttnbp2nl	55.2931	-0.0790461	0.125037	-0.632183	0.527267	0.999011
Ctxn1	89.8005	-0.0701384	0.241895	-0.289954	0.771852	0.999011
Cuedc1	51.0328	-0.095327	0.155117	-0.614549	0.538852	0.999011
Cuedc2	159.779	0.0164971	0.130695	0.126226	0.899553	0.999011
Cul1	179.626	0.0867242	0.13687	0.633624	0.526326	0.999011
Cul2	47.907	0.0438533	0.162969	0.26909	0.787861	0.999011
Cul3	162.844	0.154137	0.105631	1.4592	0.144509	0.932915
Cul4a	55.5291	0.0547755	0.158623	0.345319	0.729855	0.999011
Cul5	112.086	0.118646	0.0786752	1.50805	0.131541	0.903261
Cul7	61.7924	-0.288711	0.16112	-1.7919	0.0731491	0.733341
Cuta	121.545	-0.0004489	0.162423	-0.002764	0.997795	0.999011
Cux1	239.428	0.0512502	0.238344	0.215026	0.829747	0.999011
Cwc15	156.31	0.0621757	0.1467	0.423829	0.671691	0.999011
Cwc25	69.9729	0.0331222	0.0999534	0.331376	0.74036	0.999011
Cwf19l2	84.5635	-0.192784	0.190196	-1.01361	0.310771	0.999011
Cxcl12	293.369	-0.546702	0.317957	-1.71942	0.0855371	0.780392
Cxcl14	326.99	0.755088	0.204711	3.68856	0.00022553	0.0213809
Cxx1a	87.2267	-0.104912	0.11042	-0.950125	0.342049	0.999011
Cyb5a	319.782	-0.0922419	0.168833	-0.546349	0.584826	0.999011
Cyb5r3	89.757	0.0434449	0.164581	0.263974	0.7918	0.999011
Cyba	159.206	0.0461175	0.151829	0.303747	0.761321	0.999011
Cyc1	134.628	0.16529	0.187996	0.87922	0.379282	0.999011
Cycs	158.092	0.217914	0.176373	1.23553	0.216633	0.999011
Cyfip1	133.057	0.0508352	0.0887449	0.572823	0.566764	0.999011
Cyhr1	113.733	-0.120191	0.111325	-1.07964	0.280303	0.999011
Cyp26b1	62.9031	0.00078764	0.451729	0.00174361	0.998609	0.999067
Cyp51	80.2521	0.196508	0.2298	0.855126	0.392482	0.999011
Cyr61	564.126	-0.0087906	0.278048	-0.0316153	0.974779	0.999011
Cyth2	105.223	0.111284	0.101998	1.09104	0.275257	0.999011
Cyth3	96.9476	0.328764	0.450698	0.729454	0.465724	0.999011
D930015E06Rik	46.8852	-0.0939005	0.178815	-0.525128	0.599494	0.999011
Daam1	61.9289	0.191694	0.345969	0.554077	0.579526	0.999011
Daam2	101.087	0.16814	0.281759	0.596752	0.550673	0.999011
Dab2	212.343	-0.038642	0.0876461	-0.440887	0.659295	0.999011
Dab2ip	119.939	-0.348873	0.158707	-2.19823	0.0279329	0.480602
Dach1	65.3116	-0.412306	0.300453	-1.37228	0.169976	0.999011
Dact1	303.147	-0.139269	0.374562	-0.37182	0.710027	0.999011
Dact3	71.6988	-0.177977	0.178904	-0.994817	0.319825	0.999011
Dad1	465.858	0.0558131	0.0850621	0.656146	0.511731	0.999011
Dag1	65.001	-0.15032	0.251415	-0.597895	0.54991	0.999011
Dap	120.724	0.106454	0.142215	0.748546	0.454131	0.999011
Dap3	102.335	-0.318866	0.082095	-3.88411	0.00010271	0.011918
Dapk3	70.821	-0.108002	0.247655	-0.436099	0.662765	0.999011
Dars	57.12	0.187723	0.172701	1.08698	0.277045	0.999011
Dazap1	135.142	0.0413384	0.100677	0.410605	0.681362	0.999011
Dazap2	51.8363	-0.266137	0.182499	-1.4583	0.144759	0.932915
Dbi	243.805	0.108349	0.394189	0.274865	0.78342	0.999011
Dbn1	167.601	0.113381	0.174253	0.65067	0.51526	0.999011
Dbnl	53.5756	0.128634	0.185733	0.692578	0.488575	0.999011
Dcaf10	45.4342	0.206748	0.239406	0.863586	0.387815	0.999011
Dcaf7	47.6161	-0.0773588	0.191229	-0.404536	0.685819	0.999011
Dcaf8	157.546	-0.109052	0.109206	-0.99859	0.317993	0.999011
Dcakd	104.272	-0.0204617	0.342758	-0.0596972	0.952397	0.999011
Dchs1	88.2336	-0.194268	0.162676	-1.19421	0.232398	0.999011
Dclk1	188.879	0.537572	0.168503	3.19028	0.00142134	0.086859
Dcn	363.259	-1.30348	0.576057	-2.26277	0.0236501	0.436548
Dctn1	80.0139	-0.0295347	0.0926719	-0.318702	0.749952	0.999011
Dctn2	173.818	-0.0681868	0.131767	-0.51748	0.604821	0.999011
Dctn3	158.189	0.144938	0.13594	1.0662	0.286335	0.999011
Dctn4	130.356	0.00968404	0.213931	0.0452671	0.963894	0.999011
Dctn6	66.9375	-0.0492443	0.167764	-0.293534	0.769114	0.999011
Dctpp1	66.2983	0.284358	0.266447	1.06722	0.285873	0.999011
Dcun1d1	53.8518	0.167918	0.170398	0.985448	0.324404	0.999011
Dcun1d5	161.869	-0.0138831	0.126749	-0.109532	0.91278	0.999011
Dda1	54.4757	-0.0235595	0.225751	-0.104361	0.916883	0.999011
Ddah2	454.419	-0.0692464	0.0456622	-1.51649	0.129395	0.903261
Ddb1	141.476	0.0851765	0.0926318	0.919517	0.357825	0.999011
Ddhd2	71.5183	-0.179542	0.198575	-0.904149	0.365917	0.999011
Ddit3	62.7627	-0.440214	0.389863	-1.12915	0.258835	0.999011
Ddit4	48.1393	-0.251099	0.242402	-1.03588	0.300259	0.999011
Ddost	238.197	0.0752121	0.0904771	0.831283	0.405814	0.999011
Ddr2	116.101	0.110384	0.0768921	1.43557	0.151123	0.956867
Ddrgk1	122.509	-0.0431175	0.159277	-0.270707	0.786617	0.999011
Ddt	100.556	0.240835	0.20516	1.17389	0.240441	0.999011
Ddx1	127.527	0.116	0.214618	0.540497	0.588855	0.999011
Ddx17	256.788	-0.0424257	0.0987463	-0.429644	0.667455	0.999011
Ddx18	97.5854	-0.0108791	0.197685	-0.0550325	0.956113	0.999011
Ddx21	99.566	0.147789	0.183074	0.807263	0.419515	0.999011
Ddx23	71.6356	0.11288	0.175849	0.641916	0.520928	0.999011
Ddx24	200.081	-0.107207	0.109535	-0.978752	0.327702	0.999011
Ddx27	58.7147	0.134926	0.17774	0.759118	0.447782	0.999011
Ddx39b	256.702	0.0978427	0.193653	0.505248	0.613384	0.999011
Ddx3x	321.146	-0.24611	0.298703	-0.82393	0.409979	0.999011
Ddx41	55.5155	0.167025	0.19799	0.843601	0.398892	0.999011
Ddx42	141.105	-0.092092	0.112721	-0.816993	0.413932	0.999011
Ddx46	179.805	0.0301468	0.164525	0.183235	0.854614	0.999011
Ddx47	57.3752	0.0441511	0.167954	0.262875	0.792647	0.999011
Ddx5	1148.28	0.0639984	0.0942909	0.678733	0.497307	0.999011
Ddx50	329.115	-0.106068	0.1036	-1.02382	0.30592	0.999011
Ddx52	42.2858	0.0713347	0.179128	0.398234	0.690458	0.999011
Ddx54	55.8324	0.229024	0.194475	1.17765	0.238934	0.999011
Ddx6	255.294	-0.022753	0.16479	-0.138073	0.890183	0.999011
Degs1	75.0573	0.0585673	0.131561	0.445173	0.656195	0.999011
Dek	324.99	-0.0792731	0.107724	-0.735893	0.461796	0.999011
Dennd2a	65.6539	-0.395074	0.28896	-1.36723	0.171553	0.999011
Dennd5a	70.0776	0.0291224	0.284278	0.102444	0.918405	0.999011
Dennd5b	68.7006	-0.0646313	0.261175	-0.247464	0.804549	0.999011
Dennd6a	49.4692	-0.220496	0.18271	-1.20681	0.227504	0.999011
Denr	168.186	-0.124124	0.197042	-0.629936	0.528736	0.999011
Desi2	138.612	0.0210801	0.0849632	0.248109	0.80405	0.999011
Dgcr2	49.2629	0.0456619	0.148567	0.307348	0.758578	0.999011
Dgcr6	105.315	0.00248115	0.216749	0.0114471	0.990867	0.999011
Dguok	89.4515	-0.0705907	0.17793	-0.396733	0.691565	0.999011
Dhps	49.4963	-0.148704	0.185169	-0.803073	0.421933	0.999011
Dhrs1	61.2079	-0.0047972	0.178608	-0.0268587	0.978572	0.999011
Dhrs4	45.9939	0.104209	0.158449	0.65768	0.510744	0.999011
Dhx15	139.585	-0.0422547	0.0723659	-0.583904	0.559285	0.999011
Dhx29	51.0856	0.409448	0.206142	1.98624	0.0470067	0.608297
Dhx30	84.1381	0.0175562	0.148677	0.118083	0.906002	0.999011
Dhx36	297.931	-0.204268	0.100596	-2.03057	0.0422982	0.578255
Dhx38	46.7984	0.155323	0.165294	0.939679	0.347382	0.999011
Dhx40	59.2821	-0.172415	0.139544	-1.23556	0.216623	0.999011
Dhx8	50.0008	-0.0615787	0.16793	-0.366693	0.713848	0.999011
Dhx9	177.346	0.0187546	0.138214	0.135693	0.892064	0.999011
Diablo	57.386	0.171804	0.142972	1.20166	0.229494	0.999011
Dicer1	79.8872	0.247949	0.194776	1.273	0.20302	0.999011
Dido1	52.2144	0.0623924	0.11366	0.54894	0.583046	0.999011
Dip2c	54.0108	-0.055727	0.257253	-0.216624	0.828502	0.999011
Dkc1	67.3517	0.0661133	0.15039	0.439612	0.660218	0.999011
Dkk2	427.697	-0.958414	0.360099	-2.66153	0.00777873	0.232004
Dkk3	90.7033	-0.37197	0.415438	-0.895367	0.370591	0.999011
Dlat	50.796	0.077162	0.218509	0.35313	0.723991	0.999011
Dlc1	102.693	-0.415863	0.299202	-1.38991	0.164557	0.990746
Dld	95.5018	0.156178	0.114777	1.36071	0.173605	0.999011
Dlg1	61.965	-0.0153033	0.124867	-0.122557	0.902458	0.999011
Dlgap4	125.529	0.084429	0.127607	0.661634	0.508206	0.999011
Dlk1	131.141	-0.680704	0.729814	-0.932709	0.35097	0.999011
Dlst	91.6746	-0.0052123	0.212077	-0.0245776	0.980392	0.999011
Dmtf1	74.5119	-0.0432298	0.157649	-0.274216	0.783919	0.999011
Dmwd	43.8083	-0.0380132	0.214945	-0.17685	0.859626	0.999011
Dmxl1	72.2491	-0.157435	0.196252	-0.802209	0.422432	0.999011
Dnaja1	819.247	0.279699	0.173873	1.60864	0.107696	0.839574
Dnaja2	183.227	0.120788	0.151144	0.799159	0.424198	0.999011
Dnajb1	80.3447	0.160964	0.245739	0.655018	0.512456	0.999011
Dnajb11	119.838	0.0202454	0.155809	0.129938	0.896616	0.999011
Dnajb14	56.096	0.381119	0.159255	2.39314	0.0167047	0.367924
Dnajb4	68.9255	0.30994	0.298945	1.03678	0.29984	0.999011
Dnajb6	202.395	-0.0330747	0.103494	-0.31958	0.749287	0.999011
Dnajb9	74.4282	-0.0239152	0.222656	-0.107408	0.914465	0.999011
Dnajc1	95.9987	-0.0641124	0.166908	-0.384118	0.700891	0.999011
Dnajc10	91.4732	-0.0030218	0.10862	-0.0278198	0.977806	0.999011
Dnajc15	74.6644	-0.118593	0.269948	-0.43932	0.66043	0.999011
Dnajc19	102.074	-0.060122	0.171255	-0.351067	0.725538	0.999011
Dnajc2	80.1673	0.198921	0.233991	0.850122	0.395257	0.999011
Dnajc21	116.434	-0.268263	0.167689	-1.59977	0.109649	0.843971
Dnajc3	121.013	0.0343398	0.169382	0.202736	0.839342	0.999011
Dnajc5	69.2881	-0.023286	0.163028	-0.142835	0.886421	0.999011
Dnajc7	145.923	-0.037441	0.204356	-0.183215	0.85463	0.999011
Dnajc8	268.482	-0.0813157	0.147085	-0.552847	0.580368	0.999011
Dnajc9	64.3411	0.0646149	0.278689	0.231853	0.816652	0.999011
Dnlz	70.0525	-0.0887481	0.171605	-0.517165	0.605041	0.999011
Dnm1	62.6745	-0.285772	0.207714	-1.37579	0.168885	0.999011
Dnm1l	69.9311	0.0505714	0.135086	0.374364	0.708133	0.999011
Dnm3os	169.285	0.646403	0.202374	3.1941	0.00140267	0.086859
Dnmt1	60.3194	0.10867	0.348322	0.31198	0.755056	0.999011
Dnmt3a	182.592	-0.242408	0.104807	-2.3129	0.0207284	0.410388
Dnpep	51.9261	-0.0802283	0.159257	-0.503765	0.614427	0.999011
Dnttip1	62.3115	-0.163599	0.208635	-0.784139	0.432959	0.999011
Dnttip2	96.7134	0.0320302	0.142952	0.224062	0.822709	0.999011
Dock1	64.5116	-0.0072096	0.126378	-0.0570479	0.954507	0.999011
Dock7	103.666	0.107293	0.0933638	1.1492	0.250475	0.999011
Dot1l	52.5557	0.16474	0.209182	0.787542	0.430965	0.999011
Dpf2	62.394	0.148248	0.183079	0.809748	0.418085	0.999011
Dph3	137.348	-0.0461937	0.215241	-0.214614	0.830068	0.999011
Dpm1	81.5196	-0.107443	0.197444	-0.544167	0.586326	0.999011
Dpm2	66.4539	-0.108023	0.172124	-0.627588	0.530274	0.999011
Dpm3	182.749	-0.253253	0.0859533	-2.9464	0.00321491	0.152394
Dpp8	54.6402	-0.0342129	0.150008	-0.228074	0.819589	0.999011
Dpt	185.174	-0.723618	0.876036	-0.826014	0.408796	0.999011
Dpy30	119.604	0.118464	0.144047	0.822395	0.410852	0.999011
Dpysl2	157.776	0.186199	0.22354	0.832958	0.404869	0.999011
Dpysl3	305.577	0.550094	0.302785	1.81678	0.0692509	0.720772
Drap1	347.761	0.157903	0.128716	1.22676	0.219914	0.999011
Drg1	55.8724	-0.0290688	0.173756	-0.167297	0.867137	0.999011
Drg2	43.4249	0.142962	0.228044	0.626904	0.530722	0.999011
Dse	48.197	0.037535	0.134343	0.279396	0.779941	0.999011
Dsel	62.0828	-0.15512	0.17107	-0.906765	0.364531	0.999011
Dst	137.378	-0.479403	0.38949	-1.23085	0.21838	0.999011
Dstn	416.579	0.0899864	0.0831695	1.08196	0.279269	0.999011
Dstyk	53.4343	-0.24447	0.236906	-1.03193	0.302106	0.999011
Dtd1	44.3369	-0.0768773	0.197623	-0.38901	0.697269	0.999011
Dtx3	98.2887	-0.309198	0.20925	-1.47765	0.139502	0.923169
Dtymk	128.747	0.120968	0.184942	0.654089	0.513055	0.999011
Dusp1	454.892	-0.421936	0.355978	-1.18529	0.235904	0.999011
Dusp11	152.907	-0.0061678	0.127768	-0.0482733	0.961498	0.999011
Dusp16	41.2961	-0.0125701	0.393585	-0.0319375	0.974522	0.999011
Dusp7	89.3684	-0.0343453	0.206972	-0.165941	0.868203	0.999011
Dusp8	43.6838	-0.0516176	0.44311	-0.116489	0.907265	0.999011
Dut	90.5319	0.201395	0.273722	0.735765	0.461874	0.999011
Dync1h1	143.998	0.0738012	0.207671	0.355375	0.722309	0.999011
Dync1i2	256.625	-0.0024789	0.100303	-0.024714	0.980283	0.999011
Dync1li1	62.4968	0.0936156	0.128865	0.726464	0.467554	0.999011
Dync1li2	78.5284	0.102429	0.1728	0.592761	0.553341	0.999011
Dync2li1	60.37	-0.104998	0.242199	-0.433521	0.664637	0.999011
Dynll1	1157.73	-0.0716	0.0476872	-1.50145	0.133239	0.905072
Dynll2	99.7203	-0.0459768	0.106665	-0.431038	0.666441	0.999011
Dynlrb1	332.941	-0.0517682	0.113925	-0.454407	0.649536	0.999011
Dyrk2	48.481	-0.169986	0.350759	-0.484624	0.627943	0.999011
Dzip1	53.8772	0.0990775	0.171717	0.576982	0.563951	0.999011
Dzip3	70.6602	0.142924	0.171908	0.831397	0.40575	0.999011
Eapp	77.4082	-0.301065	0.110364	-2.72793	0.00637328	0.21056
Ebf1	411.142	0.185096	0.478414	0.386895	0.698834	0.999011
Ebna1bp2	80.025	0.260381	0.17887	1.4557	0.145476	0.934551
Ebpl	108.465	0.478641	0.308534	1.55134	0.120821	0.881411
Ece1	63.6598	-0.150336	0.381914	-0.393637	0.693849	0.999011
Ech1	105.225	0.212158	0.180826	1.17327	0.240687	0.999011
Echs1	139.461	0.152301	0.168564	0.903521	0.366249	0.999011
Eci1	61.0726	-0.14824	0.164888	-0.899034	0.368635	0.999011
Eci2	124.33	-0.101734	0.25981	-0.391572	0.695375	0.999011
Edf1	273.204	-0.0279943	0.182568	-0.153336	0.878133	0.999011
Edn3	77.9528	-0.134447	0.456113	-0.294767	0.768172	0.999011
Ednra	88.5257	-0.520692	0.295089	-1.76453	0.0776434	0.750482
Eea1	115.267	-0.141208	0.201269	-0.701587	0.482937	0.999011
Eef1a1	9283.09	-0.0985693	0.0343442	-2.87004	0.0041042	0.176353
Eef1akmt1	52.7881	0.26305	0.355281	0.7404	0.459057	0.999011
Eef1b2	1733.23	0.00564807	0.0913666	0.0618176	0.950708	0.999011
Eef1d	413.698	0.0221464	0.123642	0.179116	0.857846	0.999011
Eef1e1	45.0648	0.0408145	0.242774	0.168117	0.866491	0.999011
Eef1g	899.729	0.0599335	0.117483	0.510145	0.60995	0.999011
Eef2	1049.94	-0.0228593	0.102642	-0.222709	0.823762	0.999011
Efcab14	66.6408	0.109034	0.18485	0.58985	0.555291	0.999011
Efemp2	104.212	0.174477	0.107337	1.6255	0.104056	0.823623
Efna2	91.7635	0.0543176	0.129221	0.420345	0.674233	0.999011
Efna4	43.6801	0.148539	0.270553	0.549023	0.58299	0.999011
Efna5	65.8796	-0.414807	0.145861	-2.84385	0.00445722	0.183377
Efnb1	89.9686	0.0512078	0.198461	0.258024	0.796388	0.999011
Efnb2	137.472	-0.174228	0.217802	-0.799935	0.423748	0.999011
Efnb3	45.7093	-0.202565	0.132273	-1.53141	0.125668	0.896514
Efr3a	60.5584	-0.05477	0.180448	-0.303522	0.761492	0.999011
Efs	61.5472	-0.141981	0.195385	-0.726671	0.467427	0.999011
Egln1	122.004	-0.0190338	0.128605	-0.148002	0.882341	0.999011
Egln2	59.8525	-0.106375	0.202272	-0.525899	0.598959	0.999011
Egr1	1959.08	-0.25166	0.394792	-0.637448	0.523833	0.999011
Ehbp1	50.0314	-0.257895	0.205902	-1.25251	0.210383	0.999011
Ehd1	53.1284	0.236389	0.225641	1.04764	0.294806	0.999011
Ehd2	55.847	-0.125889	0.24067	-0.523077	0.600921	0.999011
Ehmt1	104.137	-0.0163803	0.1899	-0.0862576	0.931262	0.999011
Ehmt2	76.3462	-0.174118	0.158413	-1.09914	0.271705	0.999011
Ei24	104.384	0.148348	0.172165	0.861662	0.388874	0.999011
Eid1	911.898	-0.194169	0.0789159	-2.46045	0.0138763	0.338069
Eid2	77.8272	-0.0955677	0.324773	-0.29426	0.768559	0.999011
Eif1	1812.48	-0.0907632	0.124276	-0.730333	0.465187	0.999011
Eif1a	117.705	0.185797	0.312766	0.594045	0.552482	0.999011
Eif1ax	199.064	0.201512	0.20329	0.991255	0.321561	0.999011
Eif1b	401.151	0.0300171	0.0922066	0.325542	0.744771	0.999011
Eif2a	105.652	0.0120566	0.106238	0.113486	0.909645	0.999011
Eif2s1	110.396	0.159254	0.234164	0.680097	0.496443	0.999011
Eif2s2	791.862	-0.0874475	0.147576	-0.592558	0.553477	0.999011
Eif2s3x	80.1043	-0.949728	0.099623	-9.53322	1.52475e-21	3.32472e-18
Eif3a	462.434	0.113465	0.0677834	1.67393	0.0941438	0.798228
Eif3b	93.4479	0.157715	0.090017	1.75205	0.0797646	0.751881
Eif3c	371.195	-0.0540066	0.123588	-0.436989	0.662119	0.999011
Eif3d	120.113	0.082733	0.119953	0.689711	0.490376	0.999011
Eif3e	559.314	-0.122093	0.0725004	-1.68403	0.0921756	0.794423
Eif3f	829.741	-0.138341	0.104003	-1.33016	0.183464	0.999011
Eif3g	155.483	-0.0699794	0.0993334	-0.70449	0.481128	0.999011
Eif3h	626.006	-0.0421715	0.0889099	-0.474317	0.635274	0.999011
Eif3i	328.525	0.0588821	0.138817	0.42417	0.671442	0.999011
Eif3j1	115.119	0.343542	0.217713	1.57796	0.114575	0.862561
Eif3k	494.504	-0.0345479	0.0793817	-0.435212	0.663408	0.999011
Eif3l	122.732	-0.0833359	0.148783	-0.560116	0.5754	0.999011
Eif3m	293.512	0.0250775	0.0965591	0.259711	0.795086	0.999011
Eif4a1	741.423	-0.0076573	0.209579	-0.0365367	0.970854	0.999011
Eif4a2	329.798	-0.374225	0.171027	-2.1881	0.0286626	0.482616
Eif4a3	102.377	0.0468318	0.185852	0.251985	0.801053	0.999011
Eif4b	150.18	0.0764385	0.115918	0.659421	0.509625	0.999011
Eif4e	137.327	0.0621883	0.20256	0.307012	0.758834	0.999011
Eif4e2	156.936	0.0501911	0.147872	0.339423	0.734291	0.999011
Eif4ebp1	57.7662	0.499035	0.260488	1.91577	0.0553946	0.647656
Eif4ebp2	70.3629	-0.109379	0.191904	-0.569963	0.568703	0.999011
Eif4g1	201.461	0.00910809	0.0883089	0.103139	0.917853	0.999011
Eif4g2	651.34	0.130516	0.0542378	2.40637	0.0161121	0.36265
Eif4g3	152.822	0.0883377	0.0840355	1.0512	0.293169	0.999011
Eif4h	234.972	0.0117305	0.0993914	0.118024	0.906049	0.999011
Eif5	238.482	-0.016434	0.165853	-0.0990875	0.921069	0.999011
Eif5a	558.744	-0.0199091	0.17557	-0.113397	0.909716	0.999011
Eif5b	318.259	-0.13274	0.0998309	-1.32965	0.183634	0.999011
Eif6	137.944	-0.0824269	0.130463	-0.631803	0.527516	0.999011
Elavl1	131.624	0.0993858	0.121403	0.818646	0.412988	0.999011
Elf1	61.8642	0.21494	0.510153	0.421324	0.673518	0.999011
Elf2	108.799	-0.158078	0.192101	-0.822888	0.410572	0.999011
Elk3	57.1494	0.25244	0.191094	1.32102	0.186494	0.999011
Elk4	44.7722	-0.0250021	0.302488	-0.0826548	0.934126	0.999011
Elmo1	74.0019	1.38662	0.473896	2.926	0.00343353	0.158895
Elmsan1	43.2234	0.0915603	0.805455	0.113675	0.909495	0.999011
Eln	183.726	-1.07857	0.863292	-1.24937	0.211529	0.999011
Eloa	75.1408	-0.039032	0.130214	-0.299753	0.764365	0.999011
Elob	1033.4	-0.0211566	0.128971	-0.164041	0.869699	0.999011
Eloc	186.472	-0.0370694	0.0843525	-0.439458	0.66033	0.999011
Elof1	114.931	0.00860952	0.235628	0.0365386	0.970853	0.999011
Elovl6	49.046	0.850934	0.214287	3.97101	7.15695e-05	0.00891756
Elp5	52.6514	0.0332317	0.115165	0.288557	0.77292	0.999011
Emc10	158.084	0.039912	0.109209	0.365463	0.714766	0.999011
Emc2	66.7458	0.0927921	0.171294	0.541714	0.588016	0.999011
Emc3	84.0717	0.0094182	0.104139	0.0904388	0.927939	0.999011
Emc4	64.6461	0.382489	0.138916	2.75338	0.00589829	0.202539
Emc6	80.0489	0.0652763	0.182852	0.35699	0.721099	0.999011
Emc7	96.2938	-0.251875	0.254463	-0.989829	0.322258	0.999011
Emc8	62.675	0.14025	0.231207	0.606601	0.544116	0.999011
Emd	95.9253	0.0947312	0.174012	0.544396	0.586169	0.999011
Emg1	118.383	-0.0520041	0.229677	-0.226423	0.820873	0.999011
Emilin1	112.686	0.0952129	0.243657	0.390766	0.69597	0.999011
Emilin2	51.0929	-0.104312	0.249195	-0.418596	0.675512	0.999011
Eml4	167.564	-0.0430324	0.34935	-0.123178	0.901966	0.999011
Emp1	114.782	0.802543	0.515564	1.55663	0.119558	0.880528
Emp2	59.3834	0.335788	0.257266	1.30521	0.19182	0.999011
Emp3	437.777	-0.144124	0.0932756	-1.54515	0.122311	0.887236
Enah	208.703	0.0406727	0.187181	0.21729	0.827982	0.999011
Enho	117.657	-0.560585	0.575557	-0.973987	0.330063	0.999011
Eno1	241.711	0.0195941	0.318698	0.0614817	0.950976	0.999011
Enpp2	191.574	-0.233854	0.369405	-0.633056	0.526697	0.999011
Ensa	119.703	-0.0825096	0.176208	-0.468251	0.639605	0.999011
Entpd1	55.5698	0.451652	0.299077	1.51015	0.131004	0.903261
Eny2	279.971	0.283349	0.103363	2.74129	0.00611977	0.205295
Ep300	91.1067	-0.133458	0.230197	-0.579756	0.562079	0.999011
Ep400	87.3496	0.146364	0.123475	1.18538	0.235868	0.999011
Epb41	99.1206	-0.442696	0.187488	-2.3612	0.0182159	0.383765
Epb41l2	106.95	-0.120152	0.276303	-0.434857	0.663667	0.999011
Epb41l3	157.577	-0.0557432	0.186101	-0.299532	0.764534	0.999011
Epb41l4aos	90.2531	-0.519958	0.331561	-1.56821	0.116832	0.868715
Epc1	82.0531	-0.233521	0.201121	-1.1611	0.245602	0.999011
Epc2	90.0926	-0.0504511	0.171864	-0.293552	0.7691	0.999011
Epha3	280.313	0.731925	0.228957	3.19677	0.00138974	0.086859
Epha4	673.425	0.381288	0.0514103	7.41657	1.2019e-13	1.31037e-10
Epha5	317.323	-0.459632	0.590629	-0.778208	0.436446	0.999011
Epha7	146.58	-0.463698	0.377834	-1.22725	0.219727	0.999011
Ephb2	55.1412	0.0593597	0.241248	0.246053	0.805641	0.999011
Ephb4	54.783	-0.102254	0.190296	-0.537344	0.59103	0.999011
Epm2aip1	84.8253	0.00277221	0.140732	0.0196985	0.984284	0.999011
Epn1	86.3812	0.0952439	0.119771	0.795218	0.426487	0.999011
Epn2	48.3256	-0.398634	0.182007	-2.19022	0.0285086	0.482197
Eprs	241.973	0.11922	0.0596926	1.99724	0.0457994	0.605246
Erbb2ip	147.179	0.210534	0.2789	0.754871	0.450326	0.999011
Erc1	68.5206	0.114951	0.146014	0.787258	0.431131	0.999011
Erf	102.918	-0.0066506	0.436169	-0.0152477	0.987835	0.999011
Ergic1	51.2242	0.0190917	0.115029	0.165973	0.868178	0.999011
Ergic2	132.011	0.161974	0.123005	1.31681	0.187901	0.999011
Ergic3	172.071	-0.0877058	0.115179	-0.761475	0.446374	0.999011
Erh	169.984	0.0843846	0.247394	0.341093	0.733033	0.999011
Eri3	83.4393	0.0919457	0.219867	0.418188	0.67581	0.999011
Erlec1	81.414	0.0755158	0.125069	0.603794	0.54598	0.999011
Erp29	273.482	0.107561	0.0934746	1.15069	0.249859	0.999011
Erp44	84.6095	0.0429956	0.164604	0.261205	0.793934	0.999011
Errfi1	193.678	1.18956	1.03932	1.14456	0.252392	0.999011
Esd	343.548	-0.0738408	0.127088	-0.58102	0.561227	0.999011
Esf1	124.812	0.0461626	0.0742398	0.621804	0.534071	0.999011
Etf1	107.812	0.161499	0.159822	1.01049	0.312259	0.999011
Etfa	102.732	-0.023096	0.113849	-0.202866	0.83924	0.999011
Etfb	137.558	0.107181	0.217585	0.492595	0.622299	0.999011
Etnk1	87.5906	-0.283567	0.124076	-2.28543	0.0222876	0.421992
Ets1	45.7364	0.29032	0.225867	1.28536	0.198667	0.999011
Ets2	78.8506	0.249362	0.270278	0.922613	0.356209	0.999011
Eva1a	61.4836	0.0908911	0.275449	0.329975	0.741419	0.999011
Eva1b	231.518	-0.334545	0.165177	-2.02538	0.0428288	0.578255
Evi5	117.626	0.0251774	0.138546	0.181726	0.855798	0.999011
Evl	108.898	0.308749	0.218056	1.41592	0.156799	0.971308
Ewsr1	201.709	0.0573335	0.0961283	0.596427	0.55089	0.999011
Exoc2	97.5357	0.0326473	0.195027	0.167399	0.867056	0.999011
Exoc3	130.732	-0.0047501	0.129818	-0.0365905	0.970811	0.999011
Exoc4	44.8707	0.162652	0.1853	0.877777	0.380065	0.999011
Exoc5	72.3445	0.187066	0.248062	0.754109	0.450784	0.999011
Exoc6b	69.4295	-0.111502	0.157924	-0.706044	0.480161	0.999011
Ext1	99.0275	0.00653957	0.191212	0.0342005	0.972717	0.999011
Ext2	81.5755	0.00609842	0.129687	0.047024	0.962494	0.999011
Eya1	122.456	0.81554	0.330164	2.4701	0.0135075	0.337927
Eya4	47.8509	1.1668	0.304013	3.83798	0.00012405	0.0131945
Ezh2	157.584	0.277359	0.215615	1.28636	0.198316	0.999011
F2r	119.683	0.772094	0.343455	2.24802	0.0245749	0.448415
Fabp5	1157.78	-0.277805	0.459699	-0.60432	0.545631	0.999011
Faf2	102.373	-0.0756637	0.119312	-0.634165	0.525973	0.999011
Faim	48.1103	-0.112674	0.167775	-0.671575	0.501854	0.999011
Fam101b	97.231	0.307304	0.348244	0.882438	0.37754	0.999011
Fam102b	68.4906	0.0897903	0.314026	0.285932	0.77493	0.999011
Fam103a1	94.8711	-0.329503	0.150773	-2.18542	0.0288583	0.484042
Fam104a	163.231	0.107413	0.0651256	1.64932	0.0990812	0.810681
Fam110b	45.6799	-0.0862413	0.18288	-0.471574	0.637231	0.999011
Fam114a1	75.5083	-0.0564908	0.192418	-0.293584	0.769076	0.999011
Fam114a2	85.9749	0.114836	0.1112	1.0327	0.301744	0.999011
Fam120a	83.4905	0.210403	0.156789	1.34194	0.179614	0.999011
Fam133b	133.504	-0.148822	0.150945	-0.985931	0.324167	0.999011
Fam136a	60.714	-3.58e-07	0.292395	-1.22e-06	0.999999	0.999999
Fam162a	195.051	0.110044	0.189833	0.579686	0.562126	0.999011
Fam168a	77.4603	-0.0673184	0.144604	-0.465537	0.641547	0.999011
Fam168b	78.8094	0.156741	0.146288	1.07145	0.283966	0.999011
Fam171a2	50.8997	-0.194139	0.138022	-1.40658	0.159551	0.981386
Fam171b	66.1704	0.544876	0.344883	1.57988	0.114133	0.861134
Fam172a	60.9954	-0.0108068	0.153411	-0.0704431	0.943841	0.999011
Fam173a	57.187	-0.227131	0.152629	-1.48812	0.136719	0.920061
Fam174a	57.587	-0.254881	0.195712	-1.30233	0.192803	0.999011
Fam175b	56.3434	-0.127257	0.143539	-0.886569	0.375311	0.999011
Fam192a	52.9327	0.0475402	0.236442	0.201065	0.840648	0.999011
Fam193a	91.7339	0.0236263	0.128665	0.183626	0.854307	0.999011
Fam195b	173.48	0.038153	0.137267	0.277948	0.781052	0.999011
Fam204a	86.1301	0.115959	0.129872	0.892874	0.371925	0.999011
Fam208a	97.7263	-0.173567	0.199547	-0.869802	0.384409	0.999011
Fam208b	48.069	-0.0940706	0.180193	-0.522056	0.601632	0.999011
Fam212a	54.7475	0.0825178	0.407669	0.202414	0.839593	0.999011
Fam213a	70.2268	0.122554	0.171668	0.713901	0.475289	0.999011
Fam220a	92.1994	-0.0520075	0.164202	-0.316728	0.75145	0.999011
Fam32a	83.3152	0.123686	0.241896	0.51132	0.609127	0.999011
Fam3c	53.5167	0.301555	0.206349	1.46139	0.14391	0.932915
Fam46a	95.3879	-1.30441	0.544515	-2.39555	0.0165953	0.367372
Fam50a	69.9822	0.182355	0.195822	0.931229	0.351735	0.999011
Fam53c	44.2353	0.0110421	0.19862	0.0555944	0.955665	0.999011
Fam60a	53.9738	0.268404	0.208318	1.28844	0.197594	0.999011
Fam69a	50.0633	-0.591846	0.251811	-2.35036	0.0187553	0.389484
Fam69b	86.5618	0.169013	0.179389	0.942162	0.34611	0.999011
Fam76a	61.734	-0.418116	0.278073	-1.50362	0.13268	0.905072
Fam76b	59.0474	0.0319312	0.107819	0.296155	0.767111	0.999011
Fam8a1	43.8734	-0.20417	0.160386	-1.27299	0.203022	0.999011
Fam92a	185.631	-0.0219807	0.126935	-0.173165	0.862521	0.999011
Fam96a	101.32	0.166715	0.232085	0.718335	0.472551	0.999011
Fam96b	86.8611	-0.160657	0.0891404	-1.80228	0.0715006	0.730244
Fam98b	63.4849	-0.10464	0.111437	-0.939008	0.347726	0.999011
Far1	75.6741	0.104021	0.14843	0.700808	0.483423	0.999011
Farp1	45.6263	0.116863	0.212216	0.55068	0.581853	0.999011
Farsa	47.8582	0.276871	0.246962	1.12111	0.262242	0.999011
Fat1	66.0695	0.363621	0.305813	1.18903	0.234428	0.999011
Fat4	282.329	0.162527	0.208539	0.779362	0.435767	0.999011
Fau	3368.59	-0.178577	0.0635193	-2.81138	0.00493301	0.188709
Fbl	162.623	0.0840812	0.1057	0.795472	0.426339	0.999011
Fbln1	170.884	-0.275352	0.574769	-0.479065	0.631892	0.999011
Fbln2	689.088	0.272892	0.42446	0.642915	0.520279	0.999011
Fbln5	302.117	0.0605915	0.259086	0.233866	0.815089	0.999011
Fbln7	52.6036	-0.0879636	0.904337	-0.0972686	0.922513	0.999011
Fbn1	249.028	0.290159	0.28273	1.02628	0.304762	0.999011
Fbn2	621.371	0.215713	0.270953	0.796128	0.425957	0.999011
Fbxl3	49.1651	0.157494	0.178347	0.883072	0.377198	0.999011
Fbxl5	60.2391	-0.426203	0.154681	-2.75537	0.0058626	0.202539
Fbxl7	462.709	0.206739	0.195379	1.05814	0.28999	0.999011
Fbxo11	90.1616	-0.0930835	0.144315	-0.645003	0.518925	0.999011
Fbxo21	48.2855	0.0126293	0.153795	0.0821176	0.934553	0.999011
Fbxo22	52.2537	0.103184	0.244781	0.421538	0.673362	0.999011
Fbxo30	45.3267	0.147755	0.165185	0.894483	0.371064	0.999011
Fbxw2	78.2296	-0.0058579	0.12718	-0.0460599	0.963263	0.999011
Fbxw7	55.1886	-0.393214	0.264533	-1.48645	0.137161	0.920061
Fcf1	60.9812	-0.172447	0.25986	-0.663617	0.506935	0.999011
Fcgrt	152.387	-0.201182	0.257629	-0.780897	0.434863	0.999011
Fcho2	98.4278	0.0688636	0.174073	0.395601	0.692399	0.999011
Fchsd2	48.51	0.0273387	0.219685	0.124445	0.900963	0.999011
Fdft1	41.0072	0.373696	0.375232	0.995906	0.319296	0.999011
Fdps	55.5315	0.199384	0.405674	0.491489	0.623081	0.999011
Fdx1	59.2902	-0.335206	0.214157	-1.56523	0.117528	0.868715
Fem1c	49.6949	-0.112083	0.214595	-0.522298	0.601463	0.999011
Fer	45.0332	0.322528	0.180703	1.78485	0.0742862	0.737563
Fermt2	200.941	-0.0568768	0.164024	-0.34676	0.728772	0.999011
Fez1	117.451	0.0387638	0.24492	0.158271	0.874243	0.999011
Fgd1	44.8201	-0.275581	0.179752	-1.53312	0.125247	0.896514
Fgf2	108.949	-0.501626	0.262813	-1.90868	0.0563033	0.653028
Fgfr1	310.994	-0.114072	0.280946	-0.406028	0.684722	0.999011
Fgfr1op2	98.8945	0.280568	0.115178	2.43595	0.0148527	0.347829
Fgfr2	68.8331	0.925074	0.217923	4.24495	2.18641e-05	0.00366728
Fh1	54.8827	-0.13733	0.162355	-0.845867	0.397627	0.999011
Fhod3	115.15	-0.350038	0.296614	-1.18011	0.237956	0.999011
Fibin	395.342	-0.929341	0.234897	-3.95637	7.60969e-05	0.00921829
Fibp	136.242	0.038268	0.103065	0.371298	0.710416	0.999011
Filip1l	266.444	-0.381493	0.27579	-1.38327	0.166581	0.997884
Fip1l1	164.021	-0.30941	0.0689406	-4.48807	7.18711e-06	0.00164963
Fis1	220.194	0.0585163	0.190115	0.307794	0.758239	0.999011
Fjx1	80.7787	-0.317807	0.273999	-1.15988	0.246097	0.999011
Fkbp10	77.6418	-0.155287	0.119591	-1.29849	0.194119	0.999011
Fkbp11	55.6733	-0.0219545	0.333146	-0.0659005	0.947457	0.999011
Fkbp14	62.4712	0.146749	0.141112	1.03995	0.298364	0.999011
Fkbp1a	229.349	0.14556	0.0737233	1.97441	0.0483353	0.61257
Fkbp2	99.9871	-0.074654	0.124924	-0.597597	0.550109	0.999011
Fkbp3	382.022	0.00078517	0.187549	0.00418647	0.99666	0.999011
Fkbp4	229.068	-0.0454339	0.110249	-0.412105	0.680263	0.999011
Fkbp5	44.9402	2.86375	0.332294	8.61813	6.80569e-18	9.8932e-15
Fkbp7	119.852	-0.0292627	0.0966038	-0.302915	0.761955	0.999011
Fkbp8	136.77	-0.0650583	0.156107	-0.416755	0.676858	0.999011
Fkbp9	107.334	-0.0619309	0.166457	-0.372054	0.709853	0.999011
Flna	271.33	0.0688347	0.101963	0.675094	0.499616	0.999011
Flnc	94.7588	-0.0213751	0.194787	-0.109736	0.912619	0.999011
Flot1	53.105	-0.22736	0.114327	-1.98869	0.0467357	0.608297
Flrt2	137.85	-0.685354	0.349008	-1.96372	0.0495626	0.61579
Flrt3	51.3585	-0.220264	0.241711	-0.911269	0.362154	0.999011
Flywch2	51.2588	-0.265232	0.169237	-1.56722	0.117063	0.868715
Fmnl2	92.1867	-0.0405323	0.215201	-0.188347	0.850605	0.999011
Fmr1	112.714	0.00078974	0.13238	0.00596574	0.99524	0.999011
Fn1	275.474	0.343146	0.31928	1.07475	0.282486	0.999011
Fnbp1	57.249	-0.323433	0.279997	-1.15513	0.248036	0.999011
Fnbp1l	290.785	0.0418119	0.168291	0.24845	0.803787	0.999011
Fnbp4	64.6438	0.219295	0.126645	1.73157	0.0833501	0.77174
Fndc3a	127.347	0.0898069	0.183962	0.488181	0.625421	0.999011
Fndc3b	142.927	-0.0160034	0.433208	-0.0369417	0.970531	0.999011
Fndc4	75.5158	-0.0687165	0.0955986	-0.718802	0.472263	0.999011
Fnip1	48.4769	-0.135895	0.314051	-0.432716	0.665221	0.999011
Fnta	88.5429	-0.078616	0.118558	-0.663103	0.507264	0.999011
Fopnl	81.4728	-0.0329285	0.119495	-0.275563	0.782884	0.999011
Fos	2899.2	-0.423486	0.485666	-0.87197	0.383225	0.999011
Fosb	1192.79	-0.222116	0.549741	-0.404038	0.686185	0.999011
Fosl2	133.916	-0.0779819	0.551818	-0.141318	0.887618	0.999011
Foxd1	176.707	-0.230763	0.22254	-1.03695	0.29976	0.999011
Foxf1	83.6924	-0.16203	0.219763	-0.737291	0.460945	0.999011
Foxf2	339.884	0.0509334	0.197171	0.258321	0.796159	0.999011
Foxl2	70.1889	-0.94276	0.452772	-2.0822	0.0373245	0.55177
Foxn3	232.235	0.191504	0.183638	1.04283	0.297026	0.999011
Foxo3	69.0936	-0.0917234	0.307866	-0.297933	0.765754	0.999011
Foxp1	152.449	-0.0950405	0.525085	-0.181	0.856368	0.999011
Foxq1	503.43	0.0569162	0.359432	0.158351	0.874181	0.999011
Frat2	75.1468	-0.327416	0.326437	-1.003	0.315862	0.999011
Frem1	87.7011	0.492197	0.226747	2.17069	0.0299548	0.489262
Frg1	79.5003	-0.135628	0.269507	-0.503244	0.614793	0.999011
Frmd4a	80.7798	0.42955	0.260911	1.64634	0.099693	0.814159
Frmd6	179.131	-0.105245	0.198788	-0.529432	0.596506	0.999011
Frs2	47.0849	-0.0333835	0.169096	-0.197424	0.843496	0.999011
Frzb	107.56	0.449987	0.267818	1.6802	0.0929191	0.794988
Fscn1	197.906	0.0969103	0.151306	0.640494	0.521851	0.999011
Fst	540.155	1.18923	0.371823	3.19838	0.001382	0.086859
Fstl1	1901.26	-0.447716	0.20444	-2.18996	0.0285271	0.482197
Fth1	1612.48	-0.0919588	0.151783	-0.605855	0.544611	0.999011
Ftl1	3467.11	-0.0318287	0.122656	-0.259497	0.795252	0.999011
Fto	89.4091	0.0131665	0.0877258	0.150087	0.880696	0.999011
Fubp1	363.533	-0.0490675	0.201905	-0.243023	0.807987	0.999011
Fubp3	53.0819	-0.166575	0.153941	-1.08207	0.279221	0.999011
Fuca1	73.6713	0.0523735	0.0971573	0.539059	0.589846	0.999011
Fundc1	41.5731	0.0770091	0.199995	0.385056	0.700196	0.999011
Fundc2	217.464	-0.125516	0.116732	-1.07525	0.282263	0.999011
Fus	498.03	0.0473034	0.0542037	0.872698	0.382828	0.999011
Fxr1	177.947	-0.023574	0.0712731	-0.330756	0.740829	0.999011
Fxr2	51.8523	0.105863	0.142925	0.740688	0.458882	0.999011
Fxyd1	81.7038	-0.326784	0.382097	-0.855238	0.392419	0.999011
Fxyd6	81.5139	-0.235945	0.257407	-0.916621	0.359341	0.999011
Fyn	99.0804	0.135698	0.259015	0.523899	0.600349	0.999011
Fyttd1	130.912	0.0157348	0.124259	0.126629	0.899234	0.999011
Fzd1	91.1925	-0.251861	0.419019	-0.601073	0.547791	0.999011
Fzd2	312.291	-0.0537276	0.185799	-0.28917	0.772451	0.999011
Fzd3	65.8818	-0.324287	0.173943	-1.86432	0.0622761	0.687757
Fzd7	43.1831	-0.141416	0.212217	-0.666375	0.505172	0.999011
G3bp1	226.776	0.0349829	0.243042	0.143938	0.88555	0.999011
G3bp2	184.179	0.106596	0.0788411	1.35204	0.176363	0.999011
Gabarap	863.474	-0.0832411	0.0844221	-0.986011	0.324128	0.999011
Gabarapl1	51.1276	-0.417866	0.32326	-1.29266	0.196128	0.999011
Gabarapl2	108.269	0.0415089	0.215482	0.192633	0.847246	0.999011
Gabbr1	73.7131	-0.144807	0.152302	-0.950794	0.341709	0.999011
Gabpb2	52.3157	-0.166327	0.177697	-0.936018	0.349264	0.999011
Gadd45b	48.6319	0.406367	0.825932	0.49201	0.622712	0.999011
Gadd45g	69.8378	0.122505	0.630617	0.194263	0.84597	0.999011
Gadd45gip1	103.394	0.161101	0.233968	0.688558	0.491101	0.999011
Galk1	106.305	0.0377434	0.332551	0.113497	0.909637	0.999011
Galnt1	110.822	0.043798	0.174934	0.250369	0.802302	0.999011
Galnt11	62.2888	-0.0400075	0.195402	-0.204744	0.837772	0.999011
Ganab	57.336	-0.188375	0.156129	-1.20654	0.227611	0.999011
Gap43	90.275	-0.18944	0.460985	-0.410945	0.681113	0.999011
Gapdh	1137.04	-0.0579744	0.34702	-0.167063	0.86732	0.999011
Gapvd1	89.0444	0.0293428	0.126569	0.231833	0.816668	0.999011
Gars	56.1361	0.289275	0.213254	1.35648	0.174946	0.999011
Gas1	717.241	0.167292	0.44583	0.375237	0.707484	0.999011
Gas2	113.335	-0.758435	0.188238	-4.02913	5.59848e-05	0.00762967
Gatad1	91.4279	0.193445	0.127873	1.51279	0.130333	0.903261
Gatad2a	69.7557	0.29044	0.135743	2.13964	0.0323841	0.508011
Gatad2b	159.553	-0.0600754	0.140834	-0.42657	0.669692	0.999011
Gbas	53.8234	-0.0829519	0.182016	-0.455738	0.648578	0.999011
Gbf1	65.7402	-0.111309	0.155781	-0.714525	0.474903	0.999011
Gcc2	75.0061	-0.049089	0.117057	-0.41936	0.674953	0.999011
Gcn1l1	56.4062	0.0962943	0.157237	0.612417	0.540262	0.999011
Gcsh	67.6264	0.309531	0.258434	1.19772	0.231027	0.999011
Gde1	79.3097	0.222431	0.102024	2.18019	0.0292436	0.485188
Gdi1	58.2466	0.00784827	0.112215	0.0699397	0.944242	0.999011
Gdi2	295.782	0.190752	0.111474	1.71118	0.0870474	0.781099
Gem	181.736	-0.680261	0.500962	-1.35791	0.174492	0.999011
Gemin7	80.6385	-0.0222105	0.230462	-0.0963736	0.923224	0.999011
Get4	47.1082	0.0307571	0.205831	0.149429	0.881215	0.999011
Gfpt1	82.9265	0.0747228	0.196589	0.380097	0.703873	0.999011
Gfra1	77.0292	-1.36769	0.508559	-2.68934	0.00715941	0.219874
Gfra2	171.561	-0.669339	0.348005	-1.92336	0.0544346	0.641593
Gga2	50.6769	0.214514	0.118745	1.80651	0.0708384	0.72911
Ggh	68.4623	0.0815925	0.10132	0.805291	0.420652	0.999011
Ggnbp2	103.392	-0.132114	0.102812	-1.28501	0.198789	0.999011
Ggps1	62.7653	0.0419335	0.199443	0.210252	0.833471	0.999011
Ghitm	77.9662	0.254939	0.19023	1.34016	0.180194	0.999011
Ghr	336.1	-0.286915	0.28145	-1.01942	0.308006	0.999011
Gigyf1	48.5212	-0.189842	0.165807	-1.14496	0.252225	0.999011
Gigyf2	85.6352	-0.0465659	0.203357	-0.228986	0.818879	0.999011
Ginm1	75.9326	0.241349	0.170367	1.41664	0.156589	0.971308
Gipc1	85.8908	-0.164101	0.278736	-0.588734	0.55604	0.999011
Git2	66.8037	-0.248579	0.240321	-1.03436	0.300967	0.999011
Gja1	344.957	-1.14122	0.43754	-2.60826	0.0091004	0.261098
Gjc1	125.822	-0.0233886	0.105908	-0.220839	0.825218	0.999011
Gkap1	106.176	-0.0295577	0.0800815	-0.369094	0.712057	0.999011
Glg1	187.013	-0.160297	0.168331	-0.952276	0.340957	0.999011
Gli3	76.5683	0.142066	0.126654	1.12169	0.261994	0.999011
Glipr2	59.3726	0.188603	0.347699	0.542432	0.587521	0.999011
Glmp	64.8104	0.0030236	0.157452	0.0192032	0.984679	0.999011
Glo1	138.147	0.0323053	0.131123	0.246373	0.805393	0.999011
Glod4	77.1807	-0.0467999	0.221731	-0.211066	0.832836	0.999011
Glrx2	121.836	-0.171979	0.147642	-1.16484	0.244084	0.999011
Glrx3	238.035	0.0966833	0.152844	0.632562	0.52702	0.999011
Glrx5	127.058	-0.0811437	0.243707	-0.332955	0.739168	0.999011
Gls	116.19	-0.0966133	0.315782	-0.305949	0.759643	0.999011
Glt8d1	56.3661	-0.0022786	0.18166	-0.0125431	0.989992	0.999011
Gltscr2	159.549	-0.236844	0.0959974	-2.46719	0.0136178	0.337927
Glud1	110.352	0.169833	0.146727	1.15747	0.247078	0.999011
Glul	88.5645	0.434154	0.241061	1.80101	0.071701	0.73039
Glyr1	88.6881	-0.0182804	0.127084	-0.143845	0.885623	0.999011
Gm10073	49.2355	0.142472	0.182709	0.779779	0.435521	0.999011
Gm26669	83.2911	-0.346407	0.436423	-0.79374	0.427347	0.999011
Gm26699	69.8716	-0.165654	0.229041	-0.723252	0.469525	0.999011
Gm26735	73.0583	-0.117543	0.312446	-0.376203	0.706766	0.999011
Gm47283	64.9857	-0.878301	0.216079	-4.06472	4.8091e-05	0.00708732
Gm9493	45.9411	-0.0235373	0.147714	-0.159344	0.873398	0.999011
Gm9843	66.96	-0.140264	0.13969	-1.00411	0.315324	0.999011
Gmcl1	48.7931	0.272503	0.171067	1.59296	0.111169	0.846272
Gmfb	58.6653	-0.0656905	0.136527	-0.481154	0.630407	0.999011
Gmpr2	48.4159	0.0282838	0.154803	0.182708	0.855027	0.999011
Gmps	167.932	0.0235459	0.112316	0.209639	0.833949	0.999011
Gna11	128.756	0.0264669	0.10222	0.258921	0.795696	0.999011
Gna13	59.278	0.0360291	0.231956	0.155327	0.876564	0.999011
Gnai1	88.4943	0.421423	0.182706	2.30656	0.0210793	0.410388
Gnai2	606.499	-0.0490387	0.102183	-0.479908	0.631293	0.999011
Gnai3	180.511	0.0578375	0.12239	0.472569	0.636521	0.999011
Gnaq	122.287	0.00534792	0.190631	0.0280538	0.977619	0.999011
Gnas	2232.79	0.00466372	0.10413	0.0447876	0.964277	0.999011
Gnb1	267.012	0.0865109	0.0800918	1.08015	0.280077	0.999011
Gnb2	500.063	0.00256496	0.115989	0.0221138	0.982357	0.999011
Gnb2l1	2671.7	-0.109594	0.0832423	-1.31657	0.187983	0.999011
Gnb4	82.6202	0.0572815	0.0908962	0.630186	0.528573	0.999011
Gng11	132.03	-0.698573	0.137762	-5.07088	3.9598e-07	0.00012335
Gng12	65.5494	0.378979	0.285367	1.32804	0.184166	0.999011
Gng2	55.3831	0.497451	0.261371	1.90324	0.0570091	0.657154
Gng5	489.88	0.00768774	0.0533707	0.144044	0.885466	0.999011
Gnl2	59.6525	0.229949	0.216163	1.06378	0.287429	0.999011
Gnl3	108.765	0.117075	0.138533	0.845108	0.39805	0.999011
Gnpda2	47.0607	-0.19716	0.197683	-0.997352	0.318594	0.999011
Golga3	47.2767	-0.121234	0.164185	-0.738397	0.460273	0.999011
Golga4	97.8249	-0.0357755	0.166588	-0.214754	0.829959	0.999011
Golga7	83.3108	-0.19768	0.140766	-1.40432	0.160225	0.982499
Golgb1	230.324	-0.0636986	0.0931018	-0.684183	0.49386	0.999011
Golim4	235.061	-0.898411	0.280608	-3.20166	0.0013664	0.086859
Golm1	68.5274	0.154728	0.155768	0.993321	0.320553	0.999011
Golph3	60.5751	0.103979	0.205928	0.504928	0.61361	0.999011
Golt1b	47.7307	0.309443	0.16035	1.92979	0.0536328	0.641593
Gon4l	102.794	-0.0703557	0.0825292	-0.852495	0.39394	0.999011
Gorasp2	73.3727	0.0953341	0.136879	0.696485	0.486125	0.999011
Got2	51.2695	0.302286	0.172568	1.7517	0.0798259	0.751881
Gpatch11	49.45	-0.194864	0.147313	-1.32279	0.185905	0.999011
Gpatch8	164.323	-0.120944	0.138521	-0.873108	0.382604	0.999011
Gpbp1	131.75	-0.0237722	0.128797	-0.184571	0.853565	0.999011
Gpbp1l1	62.3418	-0.130402	0.201032	-0.648663	0.516556	0.999011
Gpc3	480.9	-0.303658	0.207972	-1.46009	0.144265	0.932915
Gpc6	54.2542	-0.435024	0.167816	-2.59226	0.00953471	0.266544
Gpi1	155.767	-0.0810905	0.110129	-0.736326	0.461533	0.999011
Gpr153	44.3131	-0.044571	0.369768	-0.120538	0.904057	0.999011
Gprasp1	104.277	0.233733	0.189547	1.23312	0.217532	0.999011
Gprasp2	58.6388	0.0402678	0.18667	0.215717	0.829208	0.999011
Gps1	109.412	0.141054	0.14581	0.96738	0.333354	0.999011
Gps2	52.8921	0.138238	0.178044	0.776425	0.437498	0.999011
Gpx1	448.272	0.730446	0.256266	2.85035	0.00436713	0.181381
Gpx4	507.841	-0.175533	0.125345	-1.4004	0.161393	0.984518
Gpx7	115.549	0.0754754	0.161058	0.468622	0.63934	0.999011
Gpx8	192.84	0.0149639	0.115145	0.129957	0.8966	0.999011
Grasp	88.1267	-0.585077	0.357904	-1.63473	0.102106	0.820926
Grb10	337.403	0.357492	0.137204	2.60555	0.00917268	0.261451
Grb2	77.0202	0.0846368	0.136785	0.618759	0.536075	0.999011
Gria2	57.7717	-0.313022	0.374512	-0.835813	0.40326	0.999011
Gria3	55.804	0.461036	0.273716	1.68436	0.0921127	0.794423
Grina	58.2034	-0.230711	0.22626	-1.01967	0.307883	0.999011
Gripap1	52.7482	0.160765	0.124546	1.29081	0.19677	0.999011
Grn	62.0814	-0.372324	0.244131	-1.5251	0.127235	0.899304
Grpel1	99.5751	0.131563	0.304936	0.431445	0.666145	0.999011
Gsk3a	57.5431	-0.0460935	0.170995	-0.26956	0.787499	0.999011
Gsk3b	327.984	0.0246125	0.0823179	0.298994	0.764945	0.999011
Gsn	124.335	-0.26068	0.332941	-0.782961	0.43365	0.999011
Gspt1	208.342	0.119507	0.085439	1.39875	0.161889	0.986031
Gsta4	71.3595	-0.46771	0.264226	-1.77011	0.0767081	0.747942
Gstm5	231.956	-0.095132	0.246788	-0.385481	0.699881	0.999011
Gsto1	54.1631	0.517152	0.194605	2.65744	0.00787355	0.232004
Gt(ROSA)26Sor	130.972	-0.235892	0.279062	-0.845305	0.397941	0.999011
Gtf2a1	50.1883	-0.176365	0.117056	-1.50668	0.131894	0.903261
Gtf2a2	149.971	0.166634	0.133528	1.24794	0.212053	0.999011
Gtf2b	70.2729	0.254919	0.143281	1.77915	0.0752147	0.739999
Gtf2e2	70.8355	0.222824	0.199109	1.11911	0.263095	0.999011
Gtf2f1	50.1121	0.0415622	0.148766	0.27938	0.779953	0.999011
Gtf2h5	279.275	-0.0089294	0.120783	-0.0739291	0.941067	0.999011
Gtf2i	184.026	-0.0912194	0.0613833	-1.48606	0.137263	0.920061
Gtf2ird1	54.338	0.0508748	0.148937	0.341585	0.732663	0.999011
Gtf3c1	58.5124	0.151792	0.162109	0.936357	0.349089	0.999011
Gtf3c2	48.5297	-0.043823	0.162873	-0.269062	0.787882	0.999011
Gtf3c6	65.4193	0.00111935	0.306143	0.00365629	0.997083	0.999011
Gtpbp4	120.732	0.0384109	0.168991	0.227295	0.820194	0.999011
Guf1	60.0226	-0.231637	0.213217	-1.08639	0.277306	0.999011
Guk1	88.2393	-0.0949604	0.22351	-0.42486	0.670939	0.999011
Gulp1	92.5861	0.379357	0.165026	2.29878	0.0215177	0.415215
Gxylt2	47.7176	0.0208739	0.26105	0.0799616	0.936268	0.999011
Gyg	57.4156	-0.956651	0.343886	-2.78188	0.00540449	0.19369
H13	105.647	0.0774647	0.0812896	0.952947	0.340617	0.999011
H19	537.843	-0.264348	0.458615	-0.576405	0.564341	0.999011
H1f0	357.619	-0.215615	0.152027	-1.41827	0.156111	0.971308
H1fx	304.5	-0.218163	0.194682	-1.12061	0.262454	0.999011
H2-Ke6	41.8029	0.013191	0.246785	0.0534515	0.957372	0.999011
H2afj	108.121	-0.146976	0.121082	-1.21385	0.224803	0.999011
H2afv	592.574	-0.0069705	0.215669	-0.0323202	0.974217	0.999011
H2afx	67.6175	-0.186016	0.266172	-0.698857	0.484641	0.999011
H2afy	259.593	0.0699881	0.240231	0.291336	0.770794	0.999011
H2afy2	261.637	0.0627805	0.201205	0.312022	0.755023	0.999011
H2afz	900.819	0.183335	0.252604	0.725778	0.467975	0.999011
H3f3a	3824.22	-0.0550811	0.105435	-0.52242	0.601378	0.999011
H3f3b	3854.14	-0.0169437	0.105869	-0.160044	0.872846	0.999011
Hadh	160.159	-0.0196453	0.237606	-0.0826799	0.934106	0.999011
Hadha	140.443	0.0414704	0.139943	0.296338	0.766972	0.999011
Hadhb	60.0403	0.0507833	0.149559	0.339553	0.734194	0.999011
Hapln1	69.6471	-0.498248	0.455098	-1.09481	0.273598	0.999011
Hax1	57.3643	0.0980796	0.147272	0.665974	0.505427	0.999011
Hba-a1	1431.63	-1.23147	1.41796	-0.868478	0.385133	0.999011
Hba-a2	1057.63	-1.14675	1.45307	-0.78919	0.430001	0.999011
Hbb-bs	4608.62	-0.88051	1.50625	-0.584569	0.558837	0.999011
Hbb-bt	1254.94	-1.93585	1.50386	-1.28726	0.198004	0.999011
Hbp1	99.1815	-0.124426	0.0866843	-1.43539	0.151177	0.956867
Hbs1l	48.5286	-0.262027	0.182362	-1.43685	0.15076	0.956867
Hcfc1	56.0252	0.142869	0.111127	1.28564	0.19857	0.999011
Hcfc1r1	85.2428	-0.117359	0.165034	-0.71112	0.47701	0.999011
Hdac1	105.578	0.0861613	0.126933	0.678796	0.497267	0.999011
Hdac2	185.372	0.0524506	0.129631	0.404615	0.68576	0.999011
Hdac3	46.7864	0.129008	0.228516	0.564547	0.572382	0.999011
Hdac4	42.2454	-0.0770367	0.291812	-0.263994	0.791785	0.999011
Hdac7	58.7422	-0.0329232	0.224529	-0.146632	0.883423	0.999011
Hddc2	78.8798	0.520154	0.309928	1.67831	0.0932873	0.794988
Hdgf	279.475	-0.0372472	0.115536	-0.322385	0.747161	0.999011
Hdgfrp2	56.1466	0.077521	0.187971	0.412409	0.68004	0.999011
Hdgfrp3	152.548	-0.0791451	0.135677	-0.583333	0.559669	0.999011
Hdhd2	56.5641	0.089085	0.228271	0.39026	0.696345	0.999011
Hdlbp	330.2	0.122419	0.109178	1.12128	0.262167	0.999011
Heatr6	45.7568	0.0818227	0.188549	0.433961	0.664317	0.999011
Heca	68.7118	-0.230091	0.532572	-0.432037	0.665714	0.999011
Hectd1	191.958	0.0722847	0.0775648	0.931927	0.351374	0.999011
Helz	122.193	0.0470268	0.14367	0.327326	0.743421	0.999011
Herc1	79.2188	0.015881	0.186635	0.0850909	0.932189	0.999011
Herc2	81.2448	0.156999	0.226401	0.693454	0.488025	0.999011
Herpud1	52.9022	-0.174139	0.221208	-0.787216	0.431155	0.999011
Hes1	233.712	0.119445	0.9654	0.123726	0.901532	0.999011
Hexa	55.8248	0.0688031	0.178062	0.3864	0.6992	0.999011
Hexim1	92.9336	-0.256053	0.274145	-0.934007	0.3503	0.999011
Hhip	45.8851	-0.0147668	0.659766	-0.0223819	0.982143	0.999011
Hibadh	53.4041	0.131845	0.148553	0.887529	0.374794	0.999011
Hif1a	136.739	-0.106608	0.112845	-0.944736	0.344794	0.999011
Higd1a	183.953	0.00642942	0.13845	0.0464387	0.962961	0.999011
Higd2a	150.676	-0.137172	0.152994	-0.896579	0.369943	0.999011
Hint1	735.334	-0.0080634	0.129204	-0.0624085	0.950238	0.999011
Hint2	68.4021	0.0266387	0.176859	0.150621	0.880275	0.999011
Hip1	57.8889	-0.276445	0.132877	-2.08046	0.0374838	0.552253
Hipk1	51.3291	0.0164816	0.322652	0.0510816	0.959261	0.999011
Hipk2	57.7792	-0.0577759	0.212842	-0.27145	0.786045	0.999011
Hist1h1e	87.899	-0.533469	0.521406	-1.02314	0.306244	0.999011
Hist1h2bc	58.541	-0.135637	0.445754	-0.304286	0.76091	0.999011
Hist3h2a	61.8634	-0.309089	0.227474	-1.35879	0.174214	0.999011
Hist3h2ba	63.2926	0.0345446	0.1973	0.175086	0.861012	0.999011
Hivep2	96.7798	-1.05265	0.277528	-3.79293	0.00014888	0.0154586
Hjurp	62.742	-0.329545	0.291783	-1.12942	0.25872	0.999011
Hmcn1	183.98	-0.406068	0.310201	-1.30905	0.190517	0.999011
Hmg20a	67.8666	-0.118988	0.194585	-0.611496	0.540871	0.999011
Hmg20b	141.125	-0.0203911	0.118584	-0.171955	0.863473	0.999011
Hmga2	296.976	-0.445605	0.76633	-0.58148	0.560917	0.999011
Hmgb1	2268.24	0.102779	0.221826	0.46333	0.643128	0.999011
Hmgb2	255.882	0.0626942	0.175453	0.357328	0.720846	0.999011
Hmgb3	214.574	-0.147103	0.400218	-0.367557	0.713204	0.999011
Hmgcr	95.2503	0.220034	0.183545	1.19881	0.230604	0.999011
Hmgcs1	109.346	0.590561	0.198922	2.9688	0.00298964	0.143451
Hmgn1	1048.19	0.130236	0.17018	0.765286	0.444101	0.999011
Hmgn2	425.558	0.041773	0.296467	0.140903	0.887947	0.999011
Hmgn3	249.648	0.201232	0.166817	1.20631	0.227699	0.999011
Hmgn5	77.3393	0.513498	0.213329	2.40707	0.0160811	0.36265
Hmgxb4	56.3633	-0.205967	0.166286	-1.23863	0.215483	0.999011
Hmox2	78.7159	0.0678351	0.190034	0.356962	0.72112	0.999011
Hn1	264.312	0.248339	0.139724	1.77735	0.0755101	0.739999
Hnrnpa0	1169.11	0.051103	0.0904432	0.565029	0.572054	0.999011
Hnrnpa1	1052.46	0.0523699	0.162947	0.321392	0.747913	0.999011
Hnrnpa2b1	952.584	0.0484309	0.0593723	0.815716	0.414663	0.999011
Hnrnpa3	695.16	0.077629	0.17588	0.441374	0.658942	0.999011
Hnrnpab	399.601	0.112566	0.156098	0.721123	0.470834	0.999011
Hnrnpc	451.02	-0.0425236	0.115196	-0.369143	0.712021	0.999011
Hnrnpd	523.105	0.0288886	0.237086	0.121849	0.903019	0.999011
Hnrnpdl	362.06	0.0606793	0.141808	0.427899	0.668725	0.999011
Hnrnpf	425.679	0.136501	0.113298	1.20479	0.228284	0.999011
Hnrnph1	360.664	0.0878969	0.106614	0.824441	0.409689	0.999011
Hnrnph2	98.1081	0.0444868	0.100833	0.441192	0.659074	0.999011
Hnrnph3	171.804	0.0144803	0.0876661	0.165175	0.868806	0.999011
Hnrnpk	664.445	0.0808469	0.104969	0.7702	0.441181	0.999011
Hnrnpl	156.67	-0.029991	0.0660049	-0.454375	0.649559	0.999011
Hnrnpll	88.8797	0.320284	0.178131	1.79802	0.0721735	0.73039
Hnrnpm	347.101	0.17785	0.175771	1.01182	0.311623	0.999011
Hnrnpr	333.6	0.0663265	0.0864125	0.767556	0.442751	0.999011
Hnrnpu	630.548	0.142286	0.107723	1.32086	0.18655	0.999011
Hnrnpul1	103.461	0.0243331	0.123045	0.197759	0.843234	0.999011
Hnrnpul2	143.44	-0.0785965	0.158697	-0.495262	0.620415	0.999011
Homer1	56.7594	0.140592	0.343177	0.409677	0.682043	0.999011
Hook3	198.7	0.0458491	0.159837	0.286849	0.774228	0.999011
Hoxa10	178.926	0.0306986	0.134778	0.227771	0.819824	0.999011
Hoxa11	63.298	-0.102802	0.14243	-0.721777	0.470432	0.999011
Hoxa13	142.832	0.0363417	0.148717	0.244368	0.806946	0.999011
Hoxa9	55.2169	0.246833	0.237393	1.03977	0.298449	0.999011
Hoxc10	123.11	0.17921	0.150871	1.18783	0.234899	0.999011
Hoxc11	87.3158	-0.0426924	0.21397	-0.199525	0.841852	0.999011
Hoxd10	49.3142	-0.0696064	0.171008	-0.407037	0.683981	0.999011
Hoxd11	213.252	-0.167773	0.0731663	-2.29304	0.0218455	0.419685
Hoxd12	47.4467	-0.163041	0.364933	-0.446769	0.655042	0.999011
Hoxd13	179.727	-0.141189	0.12439	-1.13505	0.256356	0.999011
Hp1bp3	277.219	-0.0180399	0.0765678	-0.235607	0.813738	0.999011
Hpgd	31.8475	2.54559	0.371001	6.86142	6.81813e-12	4.95564e-09
Hpse2	119.595	-0.529083	0.299875	-1.76435	0.0776736	0.750482
Hras	102.236	-0.0274076	0.119404	-0.229538	0.818451	0.999011
Hs2st1	84.8286	-0.0582322	0.167077	-0.348534	0.727439	0.999011
Hsbp1	400.636	0.0157647	0.114916	0.137185	0.890885	0.999011
Hsd17b10	235.156	-0.0192861	0.201631	-0.0956501	0.923798	0.999011
Hsd17b12	66.5637	0.184685	0.141736	1.30302	0.192569	0.999011
Hsd17b4	91.5646	-0.0535166	0.154658	-0.346033	0.729318	0.999011
Hsf2	50.4449	0.0692858	0.18156	0.381613	0.702749	0.999011
Htatsf1	109.272	0.0406588	0.114719	0.35442	0.723024	0.999011
Htra1	72.4208	1.10921	0.531655	2.08632	0.0369493	0.548081
Huwe1	208.866	0.137128	0.103911	1.31967	0.186946	0.999011
Hypk	126.821	0.0419648	0.248227	0.169058	0.865751	0.999011
Iah1	61.5911	-0.154665	0.18401	-0.840526	0.400614	0.999011
Ibtk	52.1298	-0.0550991	0.114477	-0.481312	0.630295	0.999011
Ice1	69.3758	0.0612257	0.13876	0.441235	0.659043	0.999011
Ick	48.9077	-0.048849	0.248422	-0.196637	0.844112	0.999011
Ict1	95.5897	0.023845	0.341084	0.0699095	0.944266	0.999011
Id1	1303.98	0.183985	0.263907	0.697159	0.485703	0.999011
Id2	639.338	0.0762809	0.174434	0.437304	0.661891	0.999011
Id3	1163.1	-0.0609623	0.333943	-0.182553	0.855149	0.999011
Id4	156.079	0.162994	0.327752	0.49731	0.61897	0.999011
Idh1	59.7313	0.101763	0.18201	0.559107	0.576089	0.999011
Idh2	386.181	0.25338	0.158584	1.59776	0.110096	0.843971
Idh3b	113.766	-0.0918253	0.12621	-0.727559	0.466884	0.999011
Idh3g	80.1162	0.0431276	0.153026	0.281831	0.778073	0.999011
Ier2	874.799	-0.0153293	0.18708	-0.0819398	0.934695	0.999011
Ier3	247.866	-0.14595	0.522363	-0.279402	0.779936	0.999011
Ier3ip1	177.516	-0.0101017	0.125189	-0.0806915	0.935687	0.999011
Ier5	86.137	-0.172713	0.360374	-0.479259	0.631754	0.999011
Ier5l	145.711	-0.360926	0.397514	-0.907958	0.3639	0.999011
Ifi27	54.7884	0.108281	0.240633	0.449984	0.652722	0.999011
Ifitm1	183.154	0.0578964	0.833258	0.069482	0.944606	0.999011
Ifitm2	1483.64	-0.176526	0.0779905	-2.26342	0.0236097	0.436548
Ifitm3	133.335	0.565051	0.449646	1.25666	0.208878	0.999011
Ifnar1	59.7503	0.0234451	0.212457	0.110352	0.91213	0.999011
Ifnar2	48.7683	-0.290839	0.125815	-2.31164	0.0207975	0.410388
Ifrd1	101.283	0.175148	0.753308	0.232506	0.816145	0.999011
Ift20	194.838	0.123201	0.161519	0.762764	0.445604	0.999011
Ift27	60.7166	-0.0836084	0.137667	-0.607324	0.543636	0.999011
Ift43	94.2532	-0.0026389	0.142928	-0.0184628	0.98527	0.999011
Ift46	57.1743	-0.232842	0.231919	-1.00398	0.315388	0.999011
Ift74	103.125	-0.113501	0.159026	-0.713728	0.475395	0.999011
Ift81	47.2711	-0.215303	0.167863	-1.28261	0.199629	0.999011
Igbp1	112.955	-0.129973	0.141328	-0.919656	0.357752	0.999011
Igf1	296.006	0.172732	1.13492	0.152197	0.879031	0.999011
Igf1r	303.547	-0.169631	0.246124	-0.689208	0.490692	0.999011
Igf2bp1	93.4228	0.0908596	0.216304	0.420056	0.674445	0.999011
Igf2bp2	130.704	-0.0394035	0.145106	-0.271549	0.785969	0.999011
Igf2bp3	62.8827	0.125207	0.253635	0.493651	0.621553	0.999011
Igf2r	132.482	0.121157	0.219411	0.552191	0.580818	0.999011
Igfbp2	1378.58	1.05322	0.296828	3.54823	0.00038783	0.0345171
Igfbp3	424.333	-1.37576	0.538074	-2.55681	0.0105636	0.284369
Igfbp4	979.442	-0.474877	0.190224	-2.4964	0.0125459	0.323745
Igfbp5	352.289	0.48149	0.4822	0.998527	0.318024	0.999011
Igfbp7	160.598	0.340033	0.854789	0.397798	0.690779	0.999011
Igsf10	50.3584	0.154079	0.289385	0.532436	0.594424	0.999011
Igsf3	157.558	0.486885	0.201999	2.41033	0.015938	0.36265
Ik	139.051	-0.0370938	0.10824	-0.342699	0.731825	0.999011
Ikbip	120.217	-0.317089	0.137195	-2.31122	0.0208205	0.410388
Ikbkap	45.0986	0.00262204	0.194023	0.0135141	0.989218	0.999011
Il11ra1	303.39	0.287324	0.163721	1.75496	0.0792654	0.751881
Il17d	65.8871	0.555854	0.288898	1.92405	0.0543487	0.641593
Il6st	59.8347	-0.147879	0.342295	-0.432023	0.665724	0.999011
Ilf2	211.298	0.121586	0.14415	0.843472	0.398965	0.999011
Ilf3	108.023	-0.0694119	0.13193	-0.526126	0.598801	0.999011
Ilk	122.112	0.0477309	0.118048	0.404334	0.685967	0.999011
Ilkap	84.9382	0.0585328	0.159057	0.367999	0.712874	0.999011
Ilvbl	46.6804	0.195082	0.216963	0.899151	0.368572	0.999011
Immp1l	116.017	-0.0030027	0.116272	-0.0258245	0.979397	0.999011
Immt	110.292	0.231048	0.137343	1.68227	0.0925163	0.794988
Imp3	166.737	-0.0785037	0.134271	-0.584665	0.558773	0.999011
Impa1	68.5922	0.163895	0.0997768	1.64261	0.100463	0.817385
Impact	54.8693	-0.0245991	0.182082	-0.135099	0.892533	0.999011
Impad1	111.07	0.0588264	0.149581	0.393273	0.694118	0.999011
Impdh2	147.539	-0.10075	0.130296	-0.773242	0.439379	0.999011
Ing1	211.469	-0.119388	0.35736	-0.334082	0.738318	0.999011
Ing2	66.6007	-0.154016	0.237473	-0.648563	0.516621	0.999011
Ing4	131.663	-0.131216	0.143919	-0.911738	0.361907	0.999011
Inhba	64.2656	-1.2266	0.4107	-2.9866	0.00282097	0.139798
Ino80b	56.1832	-0.0597252	0.138318	-0.431796	0.66589	0.999011
Ino80d	70.2683	-0.321779	0.24019	-1.33969	0.180348	0.999011
Ino80e	45.3083	-0.126996	0.190428	-0.666895	0.504839	0.999011
Inpp4b	137.848	-0.0675384	0.347073	-0.194594	0.84571	0.999011
Ints2	48.392	-0.0646503	0.202493	-0.319271	0.749521	0.999011
Ints6	62.7274	-0.125223	0.272807	-0.459016	0.646223	0.999011
Ip6k2	77.162	0.195671	0.166763	1.17335	0.240656	0.999011
Ipo5	64.4683	0.32783	0.203037	1.61463	0.10639	0.833457
Ipo7	55.892	-0.0018957	0.191466	-0.0099009	0.9921	0.999011
Iqgap1	91.3265	0.101577	0.370279	0.274327	0.783833	0.999011
Iqgap2	269.86	0.894483	0.412906	2.16631	0.0302875	0.49285
Irak1	54.3822	-0.07821	0.198561	-0.393883	0.693667	0.999011
Irak1bp1	53.3681	0.256512	0.278482	0.92111	0.356993	0.999011
Ireb2	62.2482	0.183962	0.14862	1.2378	0.215791	0.999011
Irf1	65.7101	0.0108557	0.649377	0.0167171	0.986662	0.999011
Irf2	60.4988	0.310866	0.24386	1.27477	0.20239	0.999011
Irf2bp1	59.9059	0.117216	0.107532	1.09006	0.275687	0.999011
Irf2bp2	291.235	-0.36237	0.324556	-1.11651	0.264203	0.999011
Irf2bpl	226.288	0.0815145	0.302128	0.269801	0.787313	0.999011
Irf3	67.5182	-0.366296	0.290953	-1.25895	0.208047	0.999011
Irs1	60.6944	-0.0475265	0.155152	-0.306323	0.759359	0.999011
Irs2	97.8521	-0.00422	0.403393	-0.0104612	0.991653	0.999011
Irx5	96.5198	-0.191304	0.215382	-0.88821	0.374428	0.999011
Isca2	62.6418	-0.0979166	0.222491	-0.440092	0.659871	0.999011
Iscu	68.7537	-0.256427	0.0997497	-2.5707	0.0101493	0.278372
Isl1	501.187	0.014102	0.125932	0.111981	0.910839	0.999011
Islr	69.7321	-0.29009	0.380579	-0.762232	0.445922	0.999011
Isoc1	81.6318	-0.193846	0.116271	-1.66719	0.0954763	0.798228
Ist1	59.8975	-0.000723	0.251003	-0.0028806	0.997702	0.999011
Isyna1	63.2376	-0.0897168	0.189717	-0.472898	0.636286	0.999011
Itch	133.937	-0.264196	0.14723	-1.79444	0.0727429	0.732637
Itfg1	52.7723	-0.115557	0.160958	-0.717933	0.472798	0.999011
Itga4	103.182	-1.5107	0.345205	-4.37622	1.20752e-05	0.00239364
Itgav	69.6619	0.249048	0.319328	0.779911	0.435443	0.999011
Itgb1	448.485	0.0773519	0.155764	0.496598	0.619472	0.999011
Itgb1bp1	48.7322	0.034959	0.206809	0.16904	0.865765	0.999011
Itgb5	101.632	0.0911742	0.306892	0.297089	0.766399	0.999011
Itm2a	103.908	-0.171518	0.388939	-0.440989	0.659221	0.999011
Itm2b	708.511	0.0145453	0.221498	0.0656677	0.947642	0.999011
Itm2c	200.887	-0.0289003	0.0701147	-0.412186	0.680203	0.999011
Itpa	75.7443	0.0978915	0.24279	0.403194	0.686806	0.999011
Itpripl2	54.471	0.329903	0.187851	1.7562	0.0790542	0.751881
Ivns1abp	172.151	-0.181926	0.266954	-0.681487	0.495564	0.999011
Iws1	90.2686	-0.131421	0.141408	-0.929374	0.352695	0.999011
Jag1	61.4066	0.362862	0.423532	0.856752	0.391582	0.999011
Jagn1	57.5055	0.181015	0.210322	0.860658	0.389427	0.999011
Jak1	178.953	-0.0825171	0.0960885	-0.858761	0.390472	0.999011
Jam3	84.7043	-0.0432097	0.203354	-0.212485	0.831728	0.999011
Jarid2	73.3797	0.064436	0.214621	0.300231	0.764001	0.999011
Jcad	52.2419	0.0377982	0.280563	0.134722	0.892831	0.999011
Jdp2	44.8989	0.519632	0.460973	1.12725	0.259637	0.999011
Jkamp	100.579	-0.172819	0.12203	-1.41621	0.156715	0.971308
Jmjd1c	132.888	0.224255	0.249683	0.898159	0.369101	0.999011
Jmjd6	72.8037	0.122212	0.153479	0.796277	0.425871	0.999011
Jmy	78.5914	-0.0038477	0.231332	-0.0166329	0.986729	0.999011
Josd1	45.5427	-0.131692	0.277557	-0.47447	0.635165	0.999011
Josd2	70.8816	0.0601325	0.159361	0.377336	0.705924	0.999011
Jtb	99.1916	-0.161785	0.0829584	-1.9502	0.0511524	0.624862
Jun	2128.73	-0.13627	0.467698	-0.291363	0.770774	0.999011
Junb	670.429	-0.214228	0.514682	-0.416234	0.677239	0.999011
Jund	2431.33	-0.135883	0.263961	-0.514785	0.606703	0.999011
Kank2	57.5752	-0.0983551	0.199059	-0.494101	0.621235	0.999011
Kansl1	97.0944	-0.0766322	0.0852393	-0.899025	0.36864	0.999011
Kansl2	51.0203	0.105941	0.189024	0.56046	0.575165	0.999011
Kansl3	58.4873	-0.153283	0.202562	-0.75672	0.449217	0.999011
Kars	45.144	0.0569267	0.149219	0.381497	0.702834	0.999011
Kat6a	80.853	-0.12598	0.142017	-0.887074	0.375039	0.999011
Kat6b	164.581	0.00045476	0.257649	0.00176505	0.998592	0.999067
Kcmf1	94.7759	0.100238	0.130666	0.767134	0.443002	0.999011
Kcne1l	62.0376	-0.0132473	0.163185	-0.0811793	0.935299	0.999011
Kcnq1ot1	763.193	0.0627277	0.247693	0.253248	0.800077	0.999011
Kctd1	58.1472	0.0712753	0.1316	0.541604	0.588091	0.999011
Kctd10	58.0272	0.131649	0.117087	1.12437	0.260857	0.999011
Kctd12	115.905	0.606352	0.446586	1.35775	0.174543	0.999011
Kctd12b	39.3014	0.98094	0.259388	3.78175	0.00015573	0.015794
Kctd20	47.644	0.0740983	0.145885	0.507922	0.611508	0.999011
Kdelr1	205.446	-0.245262	0.0904372	-2.71196	0.0066886	0.216623
Kdelr2	231.248	0.065983	0.141852	0.465154	0.641821	0.999011
Kdelr3	90.8668	0.0954353	0.129683	0.735911	0.461785	0.999011
Kdm1a	191.73	-0.0260381	0.117228	-0.222115	0.824224	0.999011
Kdm2a	136.073	0.0198227	0.16659	0.118991	0.905282	0.999011
Kdm2b	65.3367	0.0333468	0.147869	0.225516	0.821578	0.999011
Kdm4a	42.0652	0.288753	0.197429	1.46257	0.143586	0.932915
Kdm5a	118.629	-0.0380072	0.154836	-0.245468	0.806094	0.999011
Kdm5b	342.315	0.0193088	0.122673	0.1574	0.874929	0.999011
Kdm5c	53.9504	-0.493962	0.146636	-3.36862	0.00075545	0.0568017
Kdm6a	77.2556	-0.540528	0.171319	-3.15509	0.00160448	0.0920673
Kdm6b	156.554	-0.0447302	0.233746	-0.191362	0.848242	0.999011
Kdm7a	136.175	0.0349775	0.340146	0.102831	0.918097	0.999011
Keap1	61.6201	0.0431773	0.19575	0.220573	0.825425	0.999011
Khdrbs1	340.928	0.0369527	0.0839693	0.440074	0.659884	0.999011
Khsrp	62.9596	0.0421086	0.105745	0.398207	0.690477	0.999011
Kidins220	70.7086	-0.211169	0.159083	-1.32741	0.184373	0.999011
Kif1b	165.126	-0.0514598	0.104316	-0.493308	0.621795	0.999011
Kif26b	184.903	-0.333167	0.120901	-2.75571	0.00585644	0.202539
Kif2a	114.133	-0.0043036	0.130861	-0.0328872	0.973765	0.999011
Kif3a	123.006	-0.0379448	0.104781	-0.362135	0.717251	0.999011
Kif5b	319.249	0.120854	0.121631	0.993614	0.320411	0.999011
Kifap3	183.04	-0.186293	0.0959934	-1.94068	0.0522966	0.633515
Klc1	55.976	0.0717409	0.183949	0.390004	0.696534	0.999011
Klf13	150.242	-0.259895	0.361022	-0.719887	0.471595	0.999011
Klf2	536.968	0.0815489	0.60943	0.133812	0.893551	0.999011
Klf3	186.968	-0.184759	0.297851	-0.620309	0.535055	0.999011
Klf4	1184.65	-0.418176	0.580937	-0.71983	0.47163	0.999011
Klf6	403.633	0.31753	0.376956	0.842355	0.39959	0.999011
Klf7	83.1061	0.396031	0.552055	0.717377	0.473142	0.999011
Klf9	185.371	-0.197919	1.10459	-0.17918	0.857797	0.999011
Klhdc2	156.22	-0.0519042	0.0775929	-0.66893	0.50354	0.999011
Klhl22	47.4761	-0.13063	0.177567	-0.735662	0.461937	0.999011
Klhl7	66.5171	-0.23408	0.197876	-1.18296	0.236824	0.999011
Klhl9	108.493	0.0153033	0.136656	0.111984	0.910836	0.999011
Kmt2a	184.135	-0.189016	0.200115	-0.944538	0.344895	0.999011
Kmt2b	46.2474	-0.155941	0.212046	-0.735409	0.46209	0.999011
Kmt2c	91.3491	-0.270379	0.227937	-1.1862	0.235543	0.999011
Kmt2e	295.076	-0.111436	0.136917	-0.813894	0.415705	0.999011
Knop1	124.12	-0.272702	0.21232	-1.28439	0.199004	0.999011
Kpna3	48.7334	0.297207	0.154471	1.92403	0.0543506	0.641593
Kpna4	82.0984	0.0406358	0.130295	0.311876	0.755135	0.999011
Kpnb1	92.7452	0.0178081	0.109383	0.162804	0.870672	0.999011
Kras	115.992	-0.0256299	0.137889	-0.185873	0.852544	0.999011
Krcc1	57.6953	-0.0476772	0.236035	-0.201992	0.839923	0.999011
Krit1	132.742	0.0334637	0.130524	0.25638	0.797657	0.999011
Krt10	55.4018	-0.0275381	0.274521	-0.100313	0.920095	0.999011
Krtcap2	349.902	-0.0238629	0.146184	-0.163239	0.87033	0.999011
Ktn1	198.301	-0.123571	0.114504	-1.07918	0.280505	0.999011
Kxd1	66.1108	-0.209247	0.113615	-1.84171	0.0655171	0.699282
Lage3	108.13	0.063415	0.197229	0.32153	0.747809	0.999011
Lama4	57.0171	-0.63178	0.467566	-1.35121	0.176629	0.999011
Lamb1	149.465	-0.0123165	0.449003	-0.0274308	0.978116	0.999011
Lamc1	51.6875	-0.0333345	0.325762	-0.102328	0.918496	0.999011
Lamc3	35.1891	1.1053	0.868119	1.27321	0.202943	0.999011
Lamp1	224.3	0.0762987	0.132901	0.574104	0.565897	0.999011
Lamp2	189.418	0.190475	0.320815	0.593722	0.552698	0.999011
Lamtor1	134.609	-0.0522519	0.232594	-0.224649	0.822253	0.999011
Lamtor2	198.698	0.0390238	0.157974	0.247027	0.804888	0.999011
Lamtor3	85.2456	-0.0119011	0.149892	-0.0793976	0.936716	0.999011
Lamtor4	127.605	0.109335	0.149462	0.731523	0.46446	0.999011
Lamtor5	139.992	0.0284799	0.135171	0.210695	0.833125	0.999011
Lap3	76.6316	-0.202189	0.353896	-0.571323	0.56778	0.999011
Laptm4a	594.468	0.121312	0.072719	1.66824	0.0952685	0.798228
Larp1	92.3649	0.129059	0.177828	0.72575	0.467992	0.999011
Larp4	98.6717	-0.0061973	0.315286	-0.0196563	0.984318	0.999011
Larp4b	78.8079	-0.0649791	0.246361	-0.263755	0.791968	0.999011
Larp7	69.7531	0.206628	0.172487	1.19794	0.230941	0.999011
Lars	83.2273	0.116614	0.148197	0.786887	0.431348	0.999011
Lars2	104.678	-0.0361564	0.443224	-0.081576	0.934984	0.999011
Las1l	43.19	-0.0729674	0.12594	-0.579381	0.562332	0.999011
Lasp1	70.4278	-0.307057	0.167061	-1.83799	0.0660635	0.699282
Lats2	52.8592	-0.0325624	0.173915	-0.187232	0.851479	0.999011
Lcmt1	48.8891	0.250148	0.142627	1.75386	0.0794552	0.751881
Ldah	47.7954	-0.10242	0.206734	-0.49542	0.620304	0.999011
Ldb1	77.1629	-0.286844	0.196489	-1.45985	0.144333	0.932915
Ldb2	105.328	-1.21973	0.282064	-4.32431	1.5301e-05	0.0026691
Ldha	497.285	-0.0545255	0.310172	-0.175791	0.860458	0.999011
Ldhb	118.745	0.128489	0.254821	0.504232	0.614098	0.999011
Ldlrad3	72.1086	-0.212216	0.109602	-1.93625	0.052837	0.634771
Lef1	148.653	-0.0526371	0.286759	-0.183559	0.85436	0.999011
Leng8	62.4334	-0.193246	0.105011	-1.84025	0.0657315	0.699282
Leo1	51.9057	-0.0240344	0.187595	-0.128119	0.898055	0.999011
Leprot	95.7164	0.123578	0.119043	1.03809	0.299227	0.999011
Leprotl1	51.9845	0.0660035	0.116391	0.567086	0.570656	0.999011
Lgals1	5368.56	-0.102808	0.266481	-0.3858	0.699645	0.999011
Lgalsl	50.0197	-0.13619	0.162491	-0.838136	0.401954	0.999011
Lgr4	44.1515	-1.14549	0.296324	-3.86567	0.00011078	0.0123878
Lhfp	113.538	-0.0155559	0.264528	-0.0588063	0.953106	0.999011
Lhfpl2	54.3054	-0.389071	0.284741	-1.3664	0.171813	0.999011
Lias	46.7579	-0.0270502	0.16895	-0.160108	0.872796	0.999011
Lima1	385.426	0.161902	0.12242	1.32251	0.185997	0.999011
Limch1	150.999	-0.11261	0.227336	-0.495345	0.620357	0.999011
Limd1	59.0366	-0.0278808	0.156204	-0.17849	0.858338	0.999011
Limd2	137.083	-0.197445	0.437648	-0.45115	0.651881	0.999011
Lims1	77.3301	0.256775	0.143627	1.78779	0.07381	0.73658
Lin7c	73.1881	-0.128729	0.169097	-0.761271	0.446495	0.999011
Lipa	64.2828	-0.435333	0.329313	-1.32194	0.186187	0.999011
Lipg	69.7662	-0.666844	0.392512	-1.69891	0.0893359	0.782445
Litaf	77.4575	0.280143	0.143886	1.94698	0.0515367	0.627362
Lix1l	125.978	-0.154694	0.189269	-0.817322	0.413744	0.999011
Llph	92.3914	0.0794206	0.150743	0.526859	0.598291	0.999011
Lman1	284.512	0.0559145	0.102754	0.54416	0.586332	0.999011
Lman2	79.2603	0.161327	0.177066	0.911111	0.362237	0.999011
Lmna	960.744	0.134779	0.406653	0.331436	0.740315	0.999011
Lmnb1	89.9973	-0.0765127	0.346804	-0.220622	0.825386	0.999011
Lmo4	508.417	0.669984	0.168471	3.97685	6.98343e-05	0.00891756
Lmo7	85.4967	0.253589	0.233957	1.08391	0.278404	0.999011
Lnpk	75.3978	-0.442143	0.198303	-2.22963	0.0257718	0.456873
Lonp2	43.2388	0.186173	0.137914	1.34992	0.177043	0.999011
Lox	196.457	0.255152	0.418656	0.609456	0.542222	0.999011
Loxl1	101.454	-0.395497	0.364655	-1.08458	0.278108	0.999011
Loxl2	249.525	-0.0079422	0.325909	-0.0243693	0.980558	0.999011
Lpar1	586.947	-0.0523086	0.201369	-0.259764	0.795046	0.999011
Lpar4	76.8378	-0.172999	0.191205	-0.904783	0.36558	0.999011
Lpar6	40.0151	0.130003	0.255874	0.508075	0.611401	0.999011
Lpgat1	93.7917	-0.191535	0.152977	-1.25206	0.21055	0.999011
Lpin2	43.7818	-0.0620685	0.236498	-0.262448	0.792976	0.999011
Lpp	175.495	-0.033485	0.193621	-0.17294	0.862698	0.999011
Lrch3	55.1839	-0.225141	0.116201	-1.93752	0.0526821	0.634771
Lrp1	248.942	-0.118839	0.329978	-0.360142	0.718741	0.999011
Lrp6	133.778	-0.0706329	0.276225	-0.255708	0.798176	0.999011
Lrpap1	116.582	-0.194439	0.161653	-1.20281	0.229049	0.999011
Lrpprc	40.8003	0.0585068	0.19132	0.305807	0.759752	0.999011
Lrrc15	62.3023	0.444816	0.764144	0.582111	0.560492	0.999011
Lrrc17	73.5242	0.675834	0.283027	2.38788	0.0169459	0.371361
Lrrc42	45.9843	0.141063	0.124485	1.13317	0.257142	0.999011
Lrrc58	115.058	0.0842521	0.197264	0.427102	0.669305	0.999011
Lrrc59	105.408	-0.0073874	0.155545	-0.0474937	0.96212	0.999011
Lrrc8b	55.3613	0.097107	0.170848	0.568384	0.569774	0.999011
Lrrfip1	45.7879	0.0322362	0.178141	0.180958	0.8564	0.999011
Lrrfip2	52.401	0.179554	0.213203	0.842175	0.39969	0.999011
Lrrk1	45.9833	0.164928	0.392257	0.42046	0.674149	0.999011
Lsamp	52.2755	-0.0913971	0.335312	-0.272573	0.785181	0.999011
Lsm1	86.7289	0.0178399	0.142942	0.124805	0.900678	0.999011
Lsm12	194.419	0.0512419	0.0766007	0.668949	0.503528	0.999011
Lsm14a	81.952	0.0916466	0.108872	0.841782	0.39991	0.999011
Lsm2	78.8009	-0.0267625	0.180131	-0.148572	0.881891	0.999011
Lsm3	122.686	-0.164665	0.203986	-0.807235	0.419531	0.999011
Lsm4	188.346	-0.0724269	0.22064	-0.328259	0.742716	0.999011
Lsm5	133.727	-0.18956	0.261035	-0.726186	0.467724	0.999011
Lsm6	149.619	0.0585996	0.228727	0.256198	0.797798	0.999011
Lsm7	208.812	0.0209198	0.154396	0.135495	0.892221	0.999011
Lsm8	129.691	-0.0127601	0.119247	-0.107006	0.914785	0.999011
Lsp1	435.553	-0.557779	0.478583	-1.16548	0.243825	0.999011
Lta4h	51.7562	-0.0823377	0.114426	-0.71957	0.47179	0.999011
Ltbp1	183.872	0.708416	0.35692	1.98481	0.047166	0.608553
Ltbp3	98.1116	-0.0125489	0.478522	-0.0262243	0.979078	0.999011
Ltbp4	141.343	-0.0692157	0.576369	-0.120089	0.904412	0.999011
Luc7l	91.7213	-0.0559589	0.130745	-0.427999	0.668652	0.999011
Luc7l2	490.78	-0.0961176	0.0519269	-1.85102	0.0641671	0.698849
Luc7l3	204.919	-0.148641	0.234015	-0.635178	0.525313	0.999011
Luzp1	188.254	0.061452	0.125736	0.488738	0.625027	0.999011
Lxn	97.5817	0.0767236	0.381325	0.201203	0.84054	0.999011
Ly6h	78.5925	-1.27543	0.251309	-5.07516	3.87175e-07	0.00012335
Lyar	89.8023	0.118493	0.154426	0.76731	0.442897	0.999011
Lyrm2	70.219	-0.0946977	0.263669	-0.359153	0.719481	0.999011
Lysmd2	47.0299	-0.425054	0.269476	-1.57734	0.114718	0.862561
Lysmd3	77.3899	-0.0381228	0.273117	-0.139584	0.888989	0.999011
Lztfl1	105.741	-0.081241	0.135055	-0.601541	0.54748	0.999011
Lzts2	88.0666	-0.0685514	0.127922	-0.535886	0.592037	0.999011
Mab21l1	56.5875	-0.128117	0.25193	-0.508542	0.611073	0.999011
Macf1	240.323	0.249353	0.21107	1.18137	0.237454	0.999011
Maea	55.768	-0.145473	0.110511	-1.31637	0.188051	0.999011
Maf	55.7751	0.389824	0.421889	0.923997	0.355488	0.999011
Maf1	55.5331	-0.163049	0.179615	-0.907766	0.364002	0.999011
Mafb	698.553	2.94024	0.47853	6.14432	8.03082e-10	5.0032e-07
Maff	68.046	-0.197541	0.978348	-0.201912	0.839985	0.999011
Mafg	81.5446	0.118901	0.232915	0.510492	0.609707	0.999011
Maged1	320.787	0.0114137	0.0982926	0.11612	0.907557	0.999011
Maged2	360.503	0.0155447	0.183274	0.0848167	0.932407	0.999011
Mageh1	105.731	-0.0081384	0.080868	-0.100638	0.919838	0.999011
Magi2	44.6267	-0.100417	0.246724	-0.407	0.684008	0.999011
Magoh	175.647	0.0889035	0.141268	0.629324	0.529137	0.999011
Magohb	60.5096	0.158313	0.156993	1.0084	0.31326	0.999011
Magt1	140.727	-0.0247021	0.110939	-0.222663	0.823798	0.999011
Mak16	58.2684	0.117813	0.172673	0.682286	0.495058	0.999011
Malat1	33949.2	-0.0985469	0.338742	-0.29092	0.771112	0.999011
Malsu1	52.5395	0.250531	0.18409	1.36091	0.173541	0.999011
Maml3	54.9221	-0.444719	0.191852	-2.31803	0.0204476	0.410388
Mampt	49.4198	0.23962	0.321261	0.745872	0.455745	0.999011
Man1a	59.685	-0.223997	0.268668	-0.833732	0.404432	0.999011
Man1a2	128.038	0.0618436	0.112553	0.549464	0.582687	0.999011
Man2a1	92.6615	0.0633551	0.328332	0.19296	0.84699	0.999011
Manbal	85.1599	0.0485319	0.126761	0.382861	0.701823	0.999011
Manf	256.733	0.231654	0.151552	1.52854	0.126377	0.898798
Maoa	81.6753	-0.0108092	0.14195	-0.0761481	0.939301	0.999011
[truncated: 2,362 more rows]
