# Supplementary material for: Spatiotemporal cellular map of the developing human reproductive tract
Source: Nature. 2025 Dec 17;650(8101):428–37. doi: 10.1038/s41586-025-09875-2 (PMC12893920; doi:10.1038/s41586-025-09875-2)
Supplement: Supplementary file 10 — Source Data Extended Data Fig. 10 [file 41586_2025_9875_MOESM10_ESM.xlsx]

## Sheet: panel_g
celltype	BPA	ctrl_dmso
Non-Ciliated Epi	0.496153	0.503847
Ciliated Epi	0.856291	0.143709

## Sheet: panel_h
	logFC_0	adj.P.Val_0	logFC_1	adj.P.Val_1	GeneID
SELENOP	-0.613087	9.21261e-08	0.613087	9.21261e-08	SELENOP
ATP6V1C2	-0.20935	1.642e-07	0.20935	1.642e-07	ATP6V1C2
NRIP1	-0.570396	4.40623e-07	0.570396	4.40623e-07	NRIP1
LINC00937	-0.106175	6.05751e-07	0.106175	6.05751e-07	LINC00937
CD200	-0.539004	6.05751e-07	0.539004	6.05751e-07	CD200
PGR	-0.571104	6.46406e-07	0.571104	6.46406e-07	PGR
HGD	-0.444227	6.46406e-07	0.444227	6.46406e-07	HGD
MYCL	-0.096096	7.31268e-07	0.096096	7.31268e-07	MYCL
GPRIN3	-0.321614	7.31268e-07	0.321614	7.31268e-07	GPRIN3
GMNC	-0.192742	1.23194e-06	0.192742	1.23194e-06	GMNC
CRYBG1	-0.176508	1.76607e-06	0.176508	1.76607e-06	CRYBG1
GALNT4	-0.231576	1.88149e-06	0.231576	1.88149e-06	GALNT4
SCEL	0.404266	2.21681e-06	-0.404266	2.21681e-06	SCEL
LAMA1	-0.178707	2.22861e-06	0.178707	2.22861e-06	LAMA1
SOX17	-1.28669	3.75333e-06	1.28669	3.75333e-06	SOX17
RAI2	-0.335045	3.94377e-06	0.335045	3.94377e-06	RAI2
AMD1	-0.488568	3.94377e-06	0.488568	3.94377e-06	AMD1
C2orf88	-1.31724	3.94531e-06	1.31724	3.94531e-06	C2orf88
SCGB2A1	-2.00473	3.94531e-06	2.00473	3.94531e-06	SCGB2A1
RBBP7	-0.555608	3.94531e-06	0.555608	3.94531e-06	RBBP7
MBNL3	-0.135921	3.94531e-06	0.135921	3.94531e-06	MBNL3
MFAP3L	-0.173779	3.94531e-06	0.173779	3.94531e-06	MFAP3L
SLC39A6	-0.902329	3.94531e-06	0.902329	3.94531e-06	SLC39A6
RAB30	0.163287	3.94531e-06	-0.163287	3.94531e-06	RAB30
PDHB	-0.354895	3.94531e-06	0.354895	3.94531e-06	PDHB
CHRFAM7A	-0.0349165	3.94531e-06	0.0349165	3.94531e-06	CHRFAM7A
GPM6B	-0.0403328	5.28074e-06	0.0403328	5.28074e-06	GPM6B
WNT7B	0.200661	5.34583e-06	-0.200661	5.34583e-06	WNT7B
DGKE	-0.131712	5.84585e-06	0.131712	5.84585e-06	DGKE
PREX1	-0.0659188	5.84585e-06	0.0659188	5.84585e-06	PREX1
PYY	-0.1218	6.12756e-06	0.1218	6.12756e-06	PYY
CADM1	-0.790169	6.12756e-06	0.790169	6.12756e-06	CADM1
COL12A1	-0.234409	6.53522e-06	0.234409	6.53522e-06	COL12A1
MPPED2	-0.180057	6.53522e-06	0.180057	6.53522e-06	MPPED2
VWA8	-0.306667	7.44658e-06	0.306667	7.44658e-06	VWA8
RBM24	-0.0683167	8.09741e-06	0.0683167	8.09741e-06	RBM24
CFI	-0.111464	8.09741e-06	0.111464	8.09741e-06	CFI
HOMER2	-0.499173	8.09741e-06	0.499173	8.09741e-06	HOMER2
ADCYAP1R1	-0.0685865	9.11734e-06	0.0685865	9.11734e-06	ADCYAP1R1
ST8SIA6	-0.0301035	9.18349e-06	0.0301035	9.18349e-06	ST8SIA6
TCN2	-0.317274	9.39554e-06	0.317274	9.39554e-06	TCN2
POC1B	-0.334253	9.42228e-06	0.334253	9.42228e-06	POC1B
CPM	-0.743925	9.88583e-06	0.743925	9.88583e-06	CPM
ENTPD3	-0.204808	9.9198e-06	0.204808	9.9198e-06	ENTPD3
NTF3	0.157165	1.05971e-05	-0.157165	1.05971e-05	NTF3
EPB41L2	-0.184083	1.12505e-05	0.184083	1.12505e-05	EPB41L2
NTPCR	-0.208948	1.14565e-05	0.208948	1.14565e-05	NTPCR
SUMF2	-0.288863	1.14565e-05	0.288863	1.14565e-05	SUMF2
CAPS	-0.795659	1.15192e-05	0.795659	1.15192e-05	CAPS
REXO5	0.112569	1.25558e-05	-0.112569	1.25558e-05	REXO5
TNFRSF6B	0.234663	1.25558e-05	-0.234663	1.25558e-05	TNFRSF6B
A4GALT	-0.36874	1.25558e-05	0.36874	1.25558e-05	A4GALT
TNFRSF21	0.431573	1.36297e-05	-0.431573	1.36297e-05	TNFRSF21
SRD5A3	-0.134284	1.4267e-05	0.134284	1.4267e-05	SRD5A3
PDCD4	-0.43921	1.43883e-05	0.43921	1.43883e-05	PDCD4
WRAP53	0.121278	1.43883e-05	-0.121278	1.43883e-05	WRAP53
LINC00683	-0.0594007	1.43883e-05	0.0594007	1.43883e-05	LINC00683
ANKRD1	0.64048	1.43883e-05	-0.64048	1.43883e-05	ANKRD1
ACSL4	-0.257984	1.43883e-05	0.257984	1.43883e-05	ACSL4
GUCY1B1	-0.636302	1.4503e-05	0.636302	1.4503e-05	GUCY1B1
HIBADH	-0.178997	1.4503e-05	0.178997	1.4503e-05	HIBADH
CCDC146	-0.572077	1.59787e-05	0.572077	1.59787e-05	CCDC146
LINC00115	0.127007	1.60499e-05	-0.127007	1.60499e-05	LINC00115
ETFRF1	-0.34536	1.60499e-05	0.34536	1.60499e-05	ETFRF1
BCAP29	-0.201135	1.60499e-05	0.201135	1.60499e-05	BCAP29
MYOCOS	-0.0789796	1.60499e-05	0.0789796	1.60499e-05	MYOCOS
PHF11	-0.106887	1.60598e-05	0.106887	1.60598e-05	PHF11
ESR1	-0.613328	1.60598e-05	0.613328	1.60598e-05	ESR1
GUCY1A1	-0.312174	1.60598e-05	0.312174	1.60598e-05	GUCY1A1
TMEM158	0.116183	1.66251e-05	-0.116183	1.66251e-05	TMEM158
GBP5	-0.0095235	1.7403e-05	0.00952346	1.7403e-05	GBP5
KIFC3	0.201674	1.77713e-05	-0.201674	1.77713e-05	KIFC3
CHST10	-0.0469631	1.88291e-05	0.046963	1.88291e-05	CHST10
CLDN23	0.122236	1.94102e-05	-0.122236	1.94102e-05	CLDN23
LINC00240	-0.171415	1.94102e-05	0.171415	1.94102e-05	LINC00240
C8orf58	0.124682	2.09803e-05	-0.124682	2.09803e-05	C8orf58
SLC25A25-AS1	0.123801	2.09803e-05	-0.123801	2.09803e-05	SLC25A25-AS1
FAM189A2	-0.0384623	2.1174e-05	0.0384623	2.1174e-05	FAM189A2
LRRN4	0.126043	2.13387e-05	-0.126043	2.13387e-05	LRRN4
HMMR	0.130521	2.13387e-05	-0.130521	2.13387e-05	HMMR
LINC02256	-0.1281	2.19912e-05	0.1281	2.19912e-05	LINC02256
MYB	-0.0993529	2.23098e-05	0.0993529	2.23098e-05	MYB
DGKH	-0.173299	2.23098e-05	0.173299	2.23098e-05	DGKH
LINC00571	0.116663	2.23098e-05	-0.116663	2.23098e-05	LINC00571
HMOX1	0.134781	2.23098e-05	-0.134781	2.23098e-05	HMOX1
ANLN	0.130973	2.23098e-05	-0.130973	2.23098e-05	ANLN
CITED4	-0.908788	2.23098e-05	0.908788	2.23098e-05	CITED4
PTPRM	-0.127543	2.23617e-05	0.127543	2.23617e-05	PTPRM
TSR1	0.178574	2.37286e-05	-0.178574	2.37286e-05	TSR1
UBXN10-AS1	-0.179809	2.37286e-05	0.179809	2.37286e-05	UBXN10-AS1
NDP	-0.0907325	2.37286e-05	0.0907325	2.37286e-05	NDP
BCL2L1	0.451968	2.4011e-05	-0.451968	2.4011e-05	BCL2L1
SCGB1D2	-1.91874	2.40406e-05	1.91874	2.40406e-05	SCGB1D2
THSD1	0.119511	2.40406e-05	-0.119511	2.40406e-05	THSD1
PAQR4	-0.31094	2.43383e-05	0.31094	2.43383e-05	PAQR4
STS	0.11813	2.54192e-05	-0.11813	2.54192e-05	STS
PKP4	-0.364188	2.54192e-05	0.364188	2.54192e-05	PKP4
SEMA6D	0.121849	2.54192e-05	-0.121849	2.54192e-05	SEMA6D
HEY1	-0.29806	2.55972e-05	0.29806	2.55972e-05	HEY1
EBI3	0.123688	2.58803e-05	-0.123688	2.58803e-05	EBI3
PRR15	-0.258763	2.58803e-05	0.258763	2.58803e-05	PRR15
KIAA1324	-0.541485	2.58803e-05	0.541485	2.58803e-05	KIAA1324
SGK3	-0.122341	2.59445e-05	0.12234	2.59445e-05	SGK3
TPX2	0.131496	2.59445e-05	-0.131496	2.59445e-05	TPX2
CCNE2	0.118388	2.67089e-05	-0.118388	2.67089e-05	CCNE2
EBAG9	-0.26656	2.67089e-05	0.26656	2.67089e-05	EBAG9
CCDC88A	-0.114283	2.67612e-05	0.114283	2.67612e-05	CCDC88A
FBXO4	-0.140857	2.7714e-05	0.140857	2.7714e-05	FBXO4
HTRA1	-0.0298312	2.7714e-05	0.0298312	2.7714e-05	HTRA1
PIAS3	-0.254954	3.05002e-05	0.254954	3.05002e-05	PIAS3
PLCB1	-0.379342	3.18309e-05	0.379342	3.18309e-05	PLCB1
TBC1D2	0.169201	3.18309e-05	-0.169201	3.18309e-05	TBC1D2
MIR924HG	0.12104	3.18309e-05	-0.12104	3.18309e-05	MIR924HG
PAQR8	0.127038	3.18309e-05	-0.127038	3.18309e-05	PAQR8
MAOB	-0.0254139	3.18309e-05	0.0254139	3.18309e-05	MAOB
TPD52L1	-0.491808	3.18309e-05	0.491808	3.18309e-05	TPD52L1
CFAP20	0.206905	3.18309e-05	-0.206905	3.18309e-05	CFAP20
SRCIN1	0.124345	3.18309e-05	-0.124345	3.18309e-05	SRCIN1
LINC02128	-0.02068	3.18309e-05	0.02068	3.18309e-05	LINC02128
GREB1	-0.164854	3.18309e-05	0.164854	3.18309e-05	GREB1
LPAR3	-0.132629	3.24983e-05	0.132629	3.24983e-05	LPAR3
NRTN	-0.0509856	3.24983e-05	0.0509856	3.24983e-05	NRTN
ANXA3	0.558839	3.24983e-05	-0.558839	3.24983e-05	ANXA3
ZNF100	0.128943	3.30289e-05	-0.128943	3.30289e-05	ZNF100
EPS8L2	0.374412	3.3104e-05	-0.374412	3.3104e-05	EPS8L2
CAPZA2	-0.324306	3.3104e-05	0.324306	3.3104e-05	CAPZA2
TNFRSF1B	-0.0224249	3.3104e-05	0.0224249	3.3104e-05	TNFRSF1B
SCUBE2	-0.14012	3.31233e-05	0.14012	3.31233e-05	SCUBE2
CUL2	0.183936	3.31233e-05	-0.183936	3.31233e-05	CUL2
PRC1	0.148874	3.31943e-05	-0.148874	3.31943e-05	PRC1
USHBP1	-0.010314	3.31943e-05	0.010314	3.31943e-05	USHBP1
SLAIN1	-0.107179	3.31943e-05	0.107179	3.31943e-05	SLAIN1
CTPS2	-0.129854	3.31943e-05	0.129854	3.31943e-05	CTPS2
GPSM2	0.128593	3.31943e-05	-0.128593	3.31943e-05	GPSM2
TRDMT1	-0.0687856	3.35517e-05	0.0687856	3.35517e-05	TRDMT1
RSPH14	0.123516	3.38669e-05	-0.123516	3.38669e-05	RSPH14
RNF183	-0.14013	3.4519e-05	0.14013	3.4519e-05	RNF183
SRRM2-AS1	-0.0243852	3.46475e-05	0.0243852	3.46475e-05	SRRM2-AS1
INA	0.124044	3.47838e-05	-0.124044	3.47838e-05	INA
PXDC1	0.215724	3.47838e-05	-0.215724	3.47838e-05	PXDC1
CRISPLD1	-0.0774019	3.50444e-05	0.0774019	3.50444e-05	CRISPLD1
IFI30	0.227604	3.50444e-05	-0.227604	3.50444e-05	IFI30
SLC35F3	0.132537	3.50444e-05	-0.132537	3.50444e-05	SLC35F3
SLC26A2	-0.424291	3.50444e-05	0.424291	3.50444e-05	SLC26A2
PWWP2B	0.141952	3.58784e-05	-0.141952	3.58784e-05	PWWP2B
ADRA1B	0.142483	3.58784e-05	-0.142483	3.58784e-05	ADRA1B
B3GAT2	0.12347	3.58784e-05	-0.12347	3.58784e-05	B3GAT2
CLDN10	-0.890623	3.58784e-05	0.890623	3.58784e-05	CLDN10
RNF115	-0.139477	3.58784e-05	0.139477	3.58784e-05	RNF115
WASF3	0.114436	3.58784e-05	-0.114436	3.58784e-05	WASF3
CILP2	-0.0459322	3.63355e-05	0.0459322	3.63355e-05	CILP2
ZMIZ1-AS1	0.121782	3.63355e-05	-0.121783	3.63355e-05	ZMIZ1-AS1
SELENOM	0.176821	3.70592e-05	-0.176821	3.70592e-05	SELENOM
TSPAN8	0.115099	3.78e-05	-0.115099	3.78e-05	TSPAN8
SAT1	-1.37798	3.79989e-05	1.37798	3.79989e-05	SAT1
ROBO2	-0.4469	3.86724e-05	0.4469	3.86724e-05	ROBO2
RFLNA	-0.137904	3.87022e-05	0.137904	3.87022e-05	RFLNA
ELOVL5	-0.325542	3.87022e-05	0.325542	3.87022e-05	ELOVL5
SLCO3A1	0.207044	3.87022e-05	-0.207044	3.87022e-05	SLCO3A1
LGALS9	-0.0430223	3.87641e-05	0.0430223	3.87641e-05	LGALS9
PRAP1	0.118703	3.87641e-05	-0.118703	3.87641e-05	PRAP1
ENTPD5	-0.0498383	3.99311e-05	0.0498383	3.99311e-05	ENTPD5
CDK11A	0.119905	4.0494e-05	-0.119905	4.0494e-05	CDK11A
CLYBL	-0.0610725	4.0494e-05	0.0610725	4.0494e-05	CLYBL
ZNF519	0.128227	4.0494e-05	-0.128227	4.0494e-05	ZNF519
KLHL20	0.115311	4.0494e-05	-0.115311	4.0494e-05	KLHL20
ZNF765	0.119073	4.0494e-05	-0.119073	4.0494e-05	ZNF765
FABP3	0.0986091	4.0494e-05	-0.098609	4.0494e-05	FABP3
DEPDC1B	0.106423	4.0494e-05	-0.106423	4.0494e-05	DEPDC1B
PF4V1	0.111483	4.0494e-05	-0.111483	4.0494e-05	PF4V1
TIGD7	0.118408	4.0494e-05	-0.118408	4.0494e-05	TIGD7
ANXA6	0.108349	4.04942e-05	-0.108349	4.04942e-05	ANXA6
LIMD1	0.128848	4.11181e-05	-0.128848	4.11181e-05	LIMD1
RAB23	-0.0767987	4.13282e-05	0.0767987	4.13282e-05	RAB23
ERP27	0.129854	4.13282e-05	-0.129854	4.13282e-05	ERP27
TOMM40L	0.118627	4.15175e-05	-0.118627	4.15175e-05	TOMM40L
RIPK4	0.20636	4.15175e-05	-0.20636	4.15175e-05	RIPK4
MPPED2-AS1	-0.0217865	4.16408e-05	0.0217865	4.16408e-05	MPPED2-AS1
ANKRD35	-0.0506323	4.16408e-05	0.0506323	4.16408e-05	ANKRD35
EGFR	0.264202	4.16408e-05	-0.264202	4.16408e-05	EGFR
CDON	0.134914	4.16408e-05	-0.134914	4.16408e-05	CDON
EPDR1	-0.108344	4.2358e-05	0.108344	4.2358e-05	EPDR1
PDE7B	0.179565	4.24773e-05	-0.179565	4.24773e-05	PDE7B
NEK1	-0.0868948	4.28294e-05	0.0868948	4.28294e-05	NEK1
TMCC3	0.255954	4.31006e-05	-0.255954	4.31006e-05	TMCC3
MAN1B1-DT	0.109073	4.32262e-05	-0.109073	4.32262e-05	MAN1B1-DT
XPR1	-0.128084	4.32262e-05	0.128084	4.32262e-05	XPR1
HOXA3	0.123278	4.32262e-05	-0.123278	4.32262e-05	HOXA3
XRCC3	0.117258	4.32262e-05	-0.117258	4.32262e-05	XRCC3
PRKX	-0.324965	4.4151e-05	0.324965	4.4151e-05	PRKX
TPM1-AS	0.128256	4.48415e-05	-0.128256	4.48415e-05	TPM1-AS
CLDN1	0.424142	4.48518e-05	-0.424142	4.48518e-05	CLDN1
ARL4D	-0.185241	4.60309e-05	0.185241	4.60309e-05	ARL4D
ING3	0.179792	4.70845e-05	-0.179792	4.70845e-05	ING3
CNDP2	-0.450088	4.7104e-05	0.450088	4.7104e-05	CNDP2
STOM	0.131231	4.7104e-05	-0.131231	4.7104e-05	STOM
PANK2	0.221094	4.73247e-05	-0.221094	4.73247e-05	PANK2
ZNF777	0.105852	4.75279e-05	-0.105852	4.75279e-05	ZNF777
LTF	-0.27195	4.75279e-05	0.27195	4.75279e-05	LTF
PCAT6	0.124309	4.75279e-05	-0.124309	4.75279e-05	PCAT6
METTL9	-0.360137	4.86574e-05	0.360137	4.86574e-05	METTL9
FLII	0.401446	4.86574e-05	-0.401446	4.86574e-05	FLII
DYNC1I1	0.119839	4.88472e-05	-0.119839	4.88472e-05	DYNC1I1
PSAT1	-0.552553	4.99187e-05	0.552553	4.99187e-05	PSAT1
ZNF597	0.105953	5.02566e-05	-0.105953	5.02566e-05	ZNF597
RFWD3	0.190453	5.04276e-05	-0.190453	5.04276e-05	RFWD3
AHDC1	0.155655	5.09523e-05	-0.155655	5.09523e-05	AHDC1
SEMA3D	-0.126269	5.14403e-05	0.126269	5.14403e-05	SEMA3D
CRYM	-0.014885	5.22574e-05	0.014885	5.22574e-05	CRYM
C12orf73	0.21083	5.28398e-05	-0.21083	5.28398e-05	C12orf73
HIST4H4	0.121887	5.29116e-05	-0.121887	5.29116e-05	HIST4H4
METTL25	0.111145	5.29116e-05	-0.111145	5.29116e-05	METTL25
MPST	-0.581938	5.29116e-05	0.581938	5.29116e-05	MPST
FAM181A	-0.025633	5.29116e-05	0.025633	5.29116e-05	FAM181A
AK5	-0.0660619	5.32659e-05	0.0660619	5.32659e-05	AK5
LY6K	0.188404	5.35188e-05	-0.188404	5.35188e-05	LY6K
BTBD11	-0.0480817	5.43925e-05	0.0480817	5.43925e-05	BTBD11
SPIN1	-0.246841	5.4801e-05	0.246841	5.4801e-05	SPIN1
SLC46A1	0.123811	5.4801e-05	-0.123811	5.4801e-05	SLC46A1
PLAGL1	0.245505	5.51278e-05	-0.245504	5.51278e-05	PLAGL1
ZNF367	0.199478	5.54542e-05	-0.199478	5.54542e-05	ZNF367
C9orf50	0.120877	5.69802e-05	-0.120877	5.69802e-05	C9orf50
GORAB	0.103906	5.76281e-05	-0.103906	5.76281e-05	GORAB
TNFRSF18	-0.0443624	5.76281e-05	0.0443624	5.76281e-05	TNFRSF18
TMEM120B	-0.125407	5.80384e-05	0.125407	5.80384e-05	TMEM120B
EME2	0.121861	5.81768e-05	-0.121861	5.81768e-05	EME2
SDHAF1	0.225372	5.84195e-05	-0.225372	5.84195e-05	SDHAF1
BST1	-0.142525	5.90403e-05	0.142525	5.90403e-05	BST1
NCDN	-0.042878	5.94977e-05	0.042878	5.94977e-05	NCDN
ESPN	-0.256284	6.21466e-05	0.256284	6.21466e-05	ESPN
HYAL2	0.233224	6.21466e-05	-0.233224	6.21466e-05	HYAL2
NXN	0.261621	6.22228e-05	-0.261621	6.22228e-05	NXN
SPDL1	0.197483	6.22228e-05	-0.197483	6.22228e-05	SPDL1
SCNN1G	-0.0444492	6.23834e-05	0.0444492	6.23834e-05	SCNN1G
TFPI2	-0.286995	6.24934e-05	0.286995	6.24934e-05	TFPI2
TRPC1	0.125406	6.25743e-05	-0.125406	6.25743e-05	TRPC1
UNC13D	0.223395	6.25743e-05	-0.223395	6.25743e-05	UNC13D
NGRN	-0.234389	6.25743e-05	0.234389	6.25743e-05	NGRN
FKRP	0.120844	6.25743e-05	-0.120844	6.25743e-05	FKRP
PPARGC1B	0.116163	6.39061e-05	-0.116163	6.39061e-05	PPARGC1B
ZNRF2	-0.184464	6.43623e-05	0.184464	6.43623e-05	ZNRF2
MDC1	0.136137	6.43623e-05	-0.136137	6.43623e-05	MDC1
GDF11	-0.146668	6.51293e-05	0.146668	6.51293e-05	GDF11
STXBP5	0.196377	6.62918e-05	-0.196377	6.62918e-05	STXBP5
IL4R	-0.059801	6.63869e-05	0.059801	6.63869e-05	IL4R
DEPTOR	-0.799685	6.64238e-05	0.799685	6.64238e-05	DEPTOR
IFI6	0.220852	6.64238e-05	-0.220852	6.64238e-05	IFI6
TPD52L2	0.215852	6.64238e-05	-0.215852	6.64238e-05	TPD52L2
PLA2G4B	0.128639	6.64238e-05	-0.128639	6.64238e-05	PLA2G4B
TMEM98	-0.356888	6.64238e-05	0.356888	6.64238e-05	TMEM98
SH3GL1	0.155305	6.64238e-05	-0.155305	6.64238e-05	SH3GL1
PCCA	-0.172698	6.64238e-05	0.172698	6.64238e-05	PCCA
SLC25A42	0.115709	6.64238e-05	-0.115709	6.64238e-05	SLC25A42
ZNF34	0.113332	6.64238e-05	-0.113333	6.64238e-05	ZNF34
ANKRD27	0.097577	6.64238e-05	-0.097577	6.64238e-05	ANKRD27
CCDC148	-0.0992354	6.72081e-05	0.0992354	6.72081e-05	CCDC148
AMIGO2	-0.1816	6.74811e-05	0.1816	6.74811e-05	AMIGO2
ZNF35	0.116615	6.82774e-05	-0.116615	6.82774e-05	ZNF35
TMEM184B	0.264396	6.84396e-05	-0.264396	6.84396e-05	TMEM184B
LRRC20	0.134373	6.86961e-05	-0.134373	6.86961e-05	LRRC20
TATDN2	0.123219	6.86961e-05	-0.123219	6.86961e-05	TATDN2
URB2	0.111692	6.89351e-05	-0.111692	6.89351e-05	URB2
RILPL2	-0.20745	6.9284e-05	0.20745	6.9284e-05	RILPL2
ELOA-AS1	-0.0375307	6.93691e-05	0.0375307	6.93691e-05	ELOA-AS1
TMEM19	0.182302	7.14438e-05	-0.182302	7.14438e-05	TMEM19
DNM1	0.137195	7.16312e-05	-0.137195	7.16312e-05	DNM1
FAM111B	0.119014	7.17303e-05	-0.119014	7.17303e-05	FAM111B
NEDD4L	0.264497	7.18137e-05	-0.264497	7.18137e-05	NEDD4L
LBR	-0.13376	7.18765e-05	0.13376	7.18765e-05	LBR
PIK3R1	-0.219172	7.19077e-05	0.219172	7.19077e-05	PIK3R1
GIHCG	-0.105388	7.20792e-05	0.105388	7.20792e-05	GIHCG
RHEX	-0.124904	7.23677e-05	0.124904	7.23677e-05	RHEX
SLC9A3	0.122544	7.25891e-05	-0.122544	7.25891e-05	SLC9A3
ASRGL1	-1.62482	7.41089e-05	1.62482	7.41089e-05	ASRGL1
SMAD7	0.139003	7.41089e-05	-0.139004	7.41089e-05	SMAD7
GEN1	0.120245	7.41089e-05	-0.120245	7.41089e-05	GEN1
RANGRF	-0.355075	7.41089e-05	0.355075	7.41089e-05	RANGRF
TLK2	0.186034	7.41089e-05	-0.186034	7.41089e-05	TLK2
PIK3C2B	0.129894	7.41089e-05	-0.129894	7.41089e-05	PIK3C2B
IQCC	0.114118	7.42847e-05	-0.114118	7.42847e-05	IQCC
TINAGL1	0.28348	7.44176e-05	-0.28348	7.44176e-05	TINAGL1
MPP1	0.110253	7.44723e-05	-0.110253	7.44723e-05	MPP1
ACOXL	0.111023	7.45948e-05	-0.111023	7.45948e-05	ACOXL
GAB2	0.12112	7.46453e-05	-0.12112	7.46453e-05	GAB2
WWC3	0.112445	7.47107e-05	-0.112445	7.47107e-05	WWC3
C1orf216	-0.104524	7.47107e-05	0.104524	7.47107e-05	C1orf216
ASF1B	0.203535	7.50176e-05	-0.203535	7.50176e-05	ASF1B
ZNF497	0.110592	7.56323e-05	-0.110591	7.56323e-05	ZNF497
NOCT	0.122801	7.71945e-05	-0.122801	7.71945e-05	NOCT
CNNM4	0.13627	7.8851e-05	-0.13627	7.8851e-05	CNNM4
C19orf33	0.411168	8.10335e-05	-0.411168	8.10335e-05	C19orf33
KIAA1211L	0.15899	8.17478e-05	-0.15899	8.17478e-05	KIAA1211L
ZNF665	0.110457	8.26233e-05	-0.110457	8.26233e-05	ZNF665
VAMP5	0.132534	8.4844e-05	-0.132534	8.4844e-05	VAMP5
SEPSECS-AS1	-0.0108147	8.4844e-05	0.0108147	8.4844e-05	SEPSECS-AS1
ULK4	0.174873	8.4844e-05	-0.174873	8.4844e-05	ULK4
RANBP17	-0.178472	8.4844e-05	0.178472	8.4844e-05	RANBP17
USP1	0.281587	8.4844e-05	-0.281587	8.4844e-05	USP1
GNB4	-0.0089783	8.65291e-05	0.00897828	8.65291e-05	GNB4
FBXO33	-0.088334	8.65291e-05	0.088334	8.65291e-05	FBXO33
MAPK13	-0.121916	8.73738e-05	0.121916	8.73738e-05	MAPK13
ALAD	-0.108039	9.00782e-05	0.108039	9.00782e-05	ALAD
ANKRD18A	-0.0220143	9.00782e-05	0.0220143	9.00782e-05	ANKRD18A
RAMAC	-0.145493	9.04839e-05	0.145493	9.04839e-05	RAMAC
TMEM45B	0.428005	9.05192e-05	-0.428005	9.05192e-05	TMEM45B
IMPAD1	0.225846	9.07074e-05	-0.225846	9.07074e-05	IMPAD1
CCN2	0.460883	9.14823e-05	-0.460883	9.14823e-05	CCN2
TMCC1	-0.108947	9.16693e-05	0.108947	9.16693e-05	TMCC1
ZNF114	0.120942	9.16693e-05	-0.120942	9.16693e-05	ZNF114
CUL9	0.105963	9.16693e-05	-0.105963	9.16693e-05	CUL9
LPCAT1	0.271364	9.16693e-05	-0.271364	9.16693e-05	LPCAT1
ARMT1	-0.17666	9.16693e-05	0.17666	9.16693e-05	ARMT1
TOE1	0.117131	9.16693e-05	-0.11713	9.16693e-05	TOE1
LIPA	-0.0618821	9.16693e-05	0.0618821	9.16693e-05	LIPA
GRAMD1C	-0.0877027	9.1756e-05	0.0877027	9.1756e-05	GRAMD1C
SRXN1	0.24319	9.1756e-05	-0.24319	9.1756e-05	SRXN1
DNAJA3	0.269442	9.3031e-05	-0.269442	9.3031e-05	DNAJA3
CYB5R2	-0.380968	9.44331e-05	0.380968	9.44331e-05	CYB5R2
IL6R	-0.211432	9.49495e-05	0.211432	9.49495e-05	IL6R
TNFRSF19	-0.0455754	9.49495e-05	0.0455754	9.49495e-05	TNFRSF19
STX18	-0.63015	9.49495e-05	0.63015	9.49495e-05	STX18
CYS1	0.112295	9.49495e-05	-0.112295	9.49495e-05	CYS1
EOGT	0.105781	9.49495e-05	-0.105781	9.49495e-05	EOGT
CREB3	0.166774	9.49495e-05	-0.166774	9.49495e-05	CREB3
TTC9	0.209792	9.49495e-05	-0.209792	9.49495e-05	TTC9
PSME4	0.134272	9.49495e-05	-0.134272	9.49495e-05	PSME4
RCC1	0.163552	9.49495e-05	-0.163552	9.49495e-05	RCC1
C1QTNF6	-0.0905367	9.49495e-05	0.0905367	9.49495e-05	C1QTNF6
NDUFS4	-0.285151	9.54389e-05	0.285151	9.54389e-05	NDUFS4
COL1A2	-0.832543	9.63931e-05	0.832543	9.63931e-05	COL1A2
ATG16L1	0.121021	9.73564e-05	-0.121021	9.73564e-05	ATG16L1
SLC52A3	0.12469	9.73564e-05	-0.12469	9.73564e-05	SLC52A3
TDP2	0.181858	9.73564e-05	-0.181858	9.73564e-05	TDP2
RCE1	0.128921	9.73564e-05	-0.12892	9.73564e-05	RCE1
PHYHIPL	-0.0610029	9.90708e-05	0.0610029	9.90708e-05	PHYHIPL
MTX2	-0.179006	9.90708e-05	0.179006	9.90708e-05	MTX2
C15orf39	0.200641	9.90708e-05	-0.200641	9.90708e-05	C15orf39
GAL3ST1	0.148933	0.00010072	-0.148933	0.00010072	GAL3ST1
LGR4	-0.363411	0.00010078	0.363411	0.00010078	LGR4
EID2B	0.0991831	0.00010085	-0.0991831	0.00010085	EID2B
ZNF85	0.1165	0.00010085	-0.116501	0.00010085	ZNF85
DERA	-0.142222	0.00010085	0.142222	0.00010085	DERA
PGPEP1	0.164285	0.00010085	-0.164286	0.00010085	PGPEP1
N4BP1	0.183393	0.00010085	-0.183393	0.00010085	N4BP1
ZKSCAN2	0.11447	0.000101	-0.11447	0.000101	ZKSCAN2
DLEU2	0.124133	0.00010182	-0.124133	0.00010182	DLEU2
VASP	0.215022	0.0001019	-0.215022	0.0001019	VASP
PCDH10	-0.0173583	0.0001019	0.0173582	0.0001019	PCDH10
HHAT	0.103828	0.00010232	-0.103828	0.00010232	HHAT
MEGF6	0.13146	0.00010232	-0.13146	0.00010232	MEGF6
TMEM80	-0.209507	0.00010232	0.209507	0.00010232	TMEM80
PLD2	0.128995	0.00010232	-0.128995	0.00010232	PLD2
SGPP1	-0.0668154	0.00010232	0.0668154	0.00010232	SGPP1
ZNF93	0.114952	0.00010232	-0.114952	0.00010232	ZNF93
ZNF595	0.105949	0.00010277	-0.105949	0.00010277	ZNF595
KCTD5	0.109487	0.00010383	-0.109487	0.00010383	KCTD5
ZCCHC14	0.135964	0.00010393	-0.135964	0.00010393	ZCCHC14
ZC3H8	-0.0572264	0.00010691	0.0572264	0.00010691	ZC3H8
ZNRF3	0.253727	0.00010743	-0.253727	0.00010743	ZNRF3
PANK3	0.149902	0.00010851	-0.149902	0.00010851	PANK3
SPATA5	0.110499	0.0001091	-0.110499	0.0001091	SPATA5
NAA16	0.226157	0.00010996	-0.226157	0.00010996	NAA16
ACADM	-0.152854	0.00010996	0.152854	0.00010996	ACADM
DNTTIP1	0.27265	0.00011036	-0.27265	0.00011036	DNTTIP1
SMG6	0.111945	0.0001122	-0.111945	0.0001122	SMG6
GLB1	-0.178433	0.00011252	0.178433	0.00011252	GLB1
NRXN3	-0.0443092	0.00011263	0.0443092	0.00011263	NRXN3
ITGA6	-0.247344	0.00011312	0.247344	0.00011312	ITGA6
SCARA3	0.321632	0.00011352	-0.321632	0.00011352	SCARA3
TMEM117	-0.0729497	0.00011402	0.0729497	0.00011402	TMEM117
C17orf67	-0.0273213	0.00011423	0.0273214	0.00011423	C17orf67
GABRP	-0.0534113	0.00011672	0.0534114	0.00011672	GABRP
ZFAND6	-0.147451	0.00011679	0.147451	0.00011679	ZFAND6
KLK11	-0.574136	0.00011813	0.574136	0.00011813	KLK11
DMKN	-0.498452	0.00011813	0.498452	0.00011813	DMKN
THAP10	0.10778	0.00011814	-0.10778	0.00011814	THAP10
PI16	-0.0171234	0.00011814	0.0171234	0.00011814	PI16
MAPK7	0.112657	0.00011854	-0.112657	0.00011854	MAPK7
GNB1L	0.185865	0.00011854	-0.185865	0.00011854	GNB1L
GCC1	0.111006	0.0001204	-0.111006	0.0001204	GCC1
ORC2	0.186224	0.00012047	-0.186224	0.00012047	ORC2
COL26A1	0.109012	0.00012047	-0.109012	0.00012047	COL26A1
BAZ1B	0.294733	0.00012128	-0.294733	0.00012128	BAZ1B
PTCD2	0.0949486	0.00012311	-0.0949486	0.00012311	PTCD2
ARRDC1	0.322891	0.00012322	-0.322891	0.00012322	ARRDC1
MPP5	0.218527	0.00012387	-0.218527	0.00012387	MPP5
TRIM66	0.113572	0.0001247	-0.113572	0.0001247	TRIM66
KNTC1	0.111325	0.0001247	-0.111325	0.0001247	KNTC1
SLC12A9	0.147244	0.0001247	-0.147244	0.0001247	SLC12A9
FXR2	0.123909	0.0001247	-0.123909	0.0001247	FXR2
HIRIP3	0.116228	0.0001247	-0.116228	0.0001247	HIRIP3
TNFAIP1	0.178371	0.00012806	-0.17837	0.00012806	TNFAIP1
C1RL-AS1	0.124866	0.00012806	-0.124866	0.00012806	C1RL-AS1
PLEKHB2	-0.155428	0.00012806	0.155428	0.00012806	PLEKHB2
SLC44A2	0.180305	0.00012818	-0.180305	0.00012818	SLC44A2
ZBED2	0.239289	0.00012818	-0.239289	0.00012818	ZBED2
STX10	-0.243119	0.00012818	0.243119	0.00012818	STX10
PHACTR3	0.0394005	0.00012827	-0.0394006	0.00012827	PHACTR3
ALDH6A1	-0.17436	0.00012949	0.17436	0.00012949	ALDH6A1
ATP1A1	-0.339682	0.00012949	0.339681	0.00012949	ATP1A1
FAM102A	0.117802	0.00012953	-0.117802	0.00012953	FAM102A
SH3BGRL2	0.176957	0.00013165	-0.176957	0.00013165	SH3BGRL2
RNF31	0.242492	0.00013191	-0.242492	0.00013191	RNF31
SLC16A1-AS1	0.119201	0.00013191	-0.119201	0.00013191	SLC16A1-AS1
MISP3	0.128855	0.00013191	-0.128855	0.00013191	MISP3
LRGUK	0.108635	0.00013343	-0.108635	0.00013343	LRGUK
SKI	0.13055	0.00013343	-0.13055	0.00013343	SKI
BTBD3	-0.44937	0.00013495	0.44937	0.00013495	BTBD3
COL14A1	-0.0241386	0.00013507	0.0241386	0.00013507	COL14A1
CCDC121	0.103373	0.00013538	-0.103373	0.00013538	CCDC121
STXBP1	0.122261	0.0001361	-0.122261	0.0001361	STXBP1
SLF1	0.105862	0.0001361	-0.105862	0.0001361	SLF1
PSMB4	-0.228036	0.00013786	0.228036	0.00013786	PSMB4
NXNL2	-0.410283	0.00013805	0.410283	0.00013805	NXNL2
STX3	0.120542	0.00013805	-0.120542	0.00013805	STX3
VPS26B	-0.106064	0.00013866	0.106064	0.00013866	VPS26B
WDR37	0.115327	0.00013866	-0.115327	0.00013866	WDR37
ABHD12	0.182854	0.00014034	-0.182854	0.00014034	ABHD12
EVA1B	0.213791	0.00014078	-0.213791	0.00014078	EVA1B
MAPKAP1	0.296428	0.0001409	-0.296428	0.0001409	MAPKAP1
MOGAT1	-0.0470876	0.00014131	0.0470876	0.00014131	MOGAT1
ARIH2OS	-0.0377684	0.00014149	0.0377684	0.00014149	ARIH2OS
ZNF768	0.106171	0.00014245	-0.106171	0.00014245	ZNF768
TPMT	-0.0970331	0.00014447	0.0970331	0.00014447	TPMT
PHKA2	0.119985	0.00014726	-0.119985	0.00014726	PHKA2
ALG6	0.14769	0.00014747	-0.14769	0.00014747	ALG6
ANKRD65	-0.0318309	0.00014747	0.0318309	0.00014747	ANKRD65
TMEM101	-1.08203	0.00014747	1.08203	0.00014747	TMEM101
SPTAN1	0.351183	0.00014747	-0.351183	0.00014747	SPTAN1
POC1B-AS1	-0.0358532	0.00014747	0.0358532	0.00014747	POC1B-AS1
SLC37A1	0.148952	0.00014896	-0.148952	0.00014896	SLC37A1
NUTM2B-AS1	0.198497	0.00014901	-0.198497	0.00014901	NUTM2B-AS1
NRM	0.138928	0.00014979	-0.138928	0.00014979	NRM
SMIM3	0.171784	0.0001506	-0.171784	0.0001506	SMIM3
GCNT2	-0.113739	0.00015125	0.113739	0.00015125	GCNT2
LIF	0.184338	0.0001514	-0.184338	0.0001514	LIF
REXO1	0.186555	0.00015298	-0.186555	0.00015298	REXO1
TNFSF10	-0.0800845	0.00015384	0.0800845	0.00015384	TNFSF10
NEURL2	0.115485	0.00015389	-0.115485	0.00015389	NEURL2
PNPLA2	0.308195	0.00015403	-0.308195	0.00015403	PNPLA2
CPPED1	0.15053	0.00015434	-0.15053	0.00015434	CPPED1
ITSN1	0.173837	0.00015434	-0.173837	0.00015434	ITSN1
ATP11C	0.222378	0.00015761	-0.222378	0.00015761	ATP11C
DPP9	0.13641	0.0001584	-0.13641	0.0001584	DPP9
DNAJB1	0.183886	0.0001584	-0.183886	0.0001584	DNAJB1
BCL11A	-0.0885306	0.00015868	0.0885306	0.00015868	BCL11A
C11orf52	-0.0441819	0.00016032	0.0441819	0.00016032	C11orf52
ARHGAP10	-0.0703349	0.00016044	0.0703349	0.00016044	ARHGAP10
SHB	0.286797	0.00016106	-0.286797	0.00016106	SHB
DDX55	0.0955093	0.000165	-0.0955093	0.000165	DDX55
RBL1	0.117082	0.000165	-0.117082	0.000165	RBL1
GLCE	0.130329	0.00016838	-0.130329	0.00016838	GLCE
CLN5	0.307784	0.00016838	-0.307783	0.00016838	CLN5
RNFT1	-0.0893513	0.0001733	0.0893513	0.0001733	RNFT1
RNF180	-0.0428029	0.00017357	0.0428029	0.00017357	RNF180
GIT1	0.118462	0.00017357	-0.118462	0.00017357	GIT1
HDHD3	-0.136152	0.00017382	0.136152	0.00017382	HDHD3
ACADSB	-0.0781532	0.00017531	0.0781532	0.00017531	ACADSB
EIF4E3	-0.0358407	0.00017639	0.0358407	0.00017639	EIF4E3
ZW10	0.105801	0.00017639	-0.105802	0.00017639	ZW10
CASP9	0.185986	0.00017639	-0.185986	0.00017639	CASP9
TPGS2	-0.326085	0.00017639	0.326085	0.00017639	TPGS2
WDR20	0.139712	0.00017639	-0.139712	0.00017639	WDR20
DDX41	0.154592	0.00017639	-0.154592	0.00017639	DDX41
FURIN	-0.134636	0.00017693	0.134636	0.00017693	FURIN
TTLL4	0.251915	0.00017693	-0.251915	0.00017693	TTLL4
CEP295	0.106319	0.00017693	-0.106319	0.00017693	CEP295
SMYD3	-0.104807	0.00017693	0.104807	0.00017693	SMYD3
TAPBPL	0.0887455	0.00017693	-0.0887455	0.00017693	TAPBPL
PLCG2	-0.0745416	0.00017693	0.0745416	0.00017693	PLCG2
MICA	0.163182	0.00017693	-0.163182	0.00017693	MICA
CAT	-0.146361	0.00017693	0.14636	0.00017693	CAT
CCNE1	0.169168	0.00017783	-0.169168	0.00017783	CCNE1
FOXJ2	0.132683	0.00017783	-0.132683	0.00017783	FOXJ2
GSAP	-0.0410621	0.00017846	0.0410621	0.00017846	GSAP
USP39	-0.123718	0.00017846	0.123718	0.00017846	USP39
DDX24	-0.160833	0.00017846	0.160833	0.00017846	DDX24
HIC2	0.206686	0.00017846	-0.206686	0.00017846	HIC2
SYNGR1	-0.326587	0.00017967	0.326587	0.00017967	SYNGR1
ARNTL2	0.117087	0.00017991	-0.117087	0.00017991	ARNTL2
TCEAL4	-0.261064	0.00017993	0.261064	0.00017993	TCEAL4
MEMO1	0.170548	0.00017993	-0.170548	0.00017993	MEMO1
CDC25A	0.136219	0.00018146	-0.136219	0.00018146	CDC25A
RAD51	0.12305	0.00018195	-0.12305	0.00018195	RAD51
PLK2	0.701109	0.00018199	-0.70111	0.00018199	PLK2
TPM4	0.419893	0.00018274	-0.419893	0.00018274	TPM4
MAP11	0.110266	0.00018783	-0.110266	0.00018783	MAP11
CASP10	0.104336	0.00019086	-0.104336	0.00019086	CASP10
CEBPD	-0.428142	0.00019086	0.428142	0.00019086	CEBPD
LIMS2	-0.0089166	0.00019086	0.00891657	0.00019086	LIMS2
MARK1	-0.0686733	0.0001917	0.0686733	0.0001917	MARK1
NDUFA5	-0.253395	0.00019203	0.253395	0.00019203	NDUFA5
CXCL2	-0.15187	0.00019203	0.15187	0.00019203	CXCL2
ANO9	0.106855	0.00019203	-0.106855	0.00019203	ANO9
RASD1	-0.0722336	0.00019203	0.0722336	0.00019203	RASD1
SH3BP1	0.159524	0.00019228	-0.159524	0.00019228	SH3BP1
C7orf31	-0.0143487	0.00019236	0.0143487	0.00019236	C7orf31
METTL24	-0.0261777	0.0001928	0.0261777	0.0001928	METTL24
ZNF598	0.151202	0.0001928	-0.151202	0.0001928	ZNF598
CUL5	-0.135704	0.00019316	0.135704	0.00019316	CUL5
SELENOT	-0.172655	0.00019356	0.172655	0.00019356	SELENOT
VEPH1	-0.0175211	0.00019357	0.0175211	0.00019357	VEPH1
TEDC2	0.115944	0.00019357	-0.115944	0.00019357	TEDC2
TMEM53	0.159631	0.0001964	-0.159631	0.0001964	TMEM53
RHBDF2	0.119016	0.0001991	-0.119016	0.0001991	RHBDF2
VPS37B	0.251005	0.00019935	-0.251005	0.00019935	VPS37B
CDKN2B	0.0633377	0.00019935	-0.0633377	0.00019935	CDKN2B
TMEM248	0.162444	0.00019966	-0.162444	0.00019966	TMEM248
IDNK	-0.0741236	0.00020015	0.0741236	0.00020015	IDNK
WDR72	-0.0511014	0.00020034	0.0511014	0.00020034	WDR72
MTRR	-0.0445115	0.00020043	0.0445115	0.00020043	MTRR
MYLIP	-0.137443	0.00020335	0.137443	0.00020335	MYLIP
PDXP	0.206374	0.00020335	-0.206374	0.00020335	PDXP
STK36	0.117904	0.00020335	-0.117904	0.00020335	STK36
C1orf116	0.142109	0.00020335	-0.142109	0.00020335	C1orf116
DOCK6	0.126201	0.00020353	-0.126201	0.00020353	DOCK6
ACTN4	0.373653	0.00020631	-0.373653	0.00020631	ACTN4
RGS3	0.135478	0.00020631	-0.135478	0.00020631	RGS3
TGFBR3	0.104786	0.00020632	-0.104786	0.00020632	TGFBR3
APPL1	-0.115484	0.00020632	0.115484	0.00020632	APPL1
CBWD5	0.113323	0.00020632	-0.113323	0.00020632	CBWD5
RNASE1	0.191584	0.00020632	-0.191584	0.00020632	RNASE1
TPBGL	-0.043786	0.00020632	0.043786	0.00020632	TPBGL
RALA	0.207309	0.00020632	-0.207309	0.00020632	RALA
C9orf40	0.175049	0.00020632	-0.175049	0.00020632	C9orf40
CLDN9	0.0530714	0.00020645	-0.0530714	0.00020645	CLDN9
AJUBA	0.143627	0.00020846	-0.143627	0.00020846	AJUBA
AK2	-0.218361	0.00020958	0.218361	0.00020958	AK2
CDS1	0.219734	0.00020959	-0.219734	0.00020959	CDS1
AMOT	0.144557	0.00021107	-0.144557	0.00021107	AMOT
JHY	-0.0892958	0.00021221	0.0892957	0.00021221	JHY
ZNF232	0.109251	0.00021317	-0.109251	0.00021317	ZNF232
ZNF283	0.0963907	0.00021365	-0.0963907	0.00021365	ZNF283
TADA2A	0.0916707	0.00021394	-0.0916707	0.00021394	TADA2A
ADPGK	-0.087313	0.00021399	0.087313	0.00021399	ADPGK
ISG20	-0.422723	0.00021615	0.422723	0.00021615	ISG20
NAT10	0.173604	0.00021616	-0.173604	0.00021616	NAT10
SOCS7	0.132939	0.00021616	-0.132939	0.00021616	SOCS7
TRIM16	0.252466	0.00021616	-0.252466	0.00021616	TRIM16
CDADC1	0.164852	0.00021616	-0.164853	0.00021616	CDADC1
SMARCD3	-0.0868573	0.00021878	0.0868572	0.00021878	SMARCD3
ARHGDIA	0.299558	0.00021979	-0.299559	0.00021979	ARHGDIA
SMIM20	-0.270628	0.00022556	0.270628	0.00022556	SMIM20
CST3	-0.572833	0.00022613	0.572833	0.00022613	CST3
CCT6B	0.112984	0.00022958	-0.112984	0.00022958	CCT6B
COASY	0.230988	0.00023051	-0.230988	0.00023051	COASY
MFSD8	0.103645	0.00023191	-0.103645	0.00023191	MFSD8
UBE2C	0.15222	0.00023213	-0.15222	0.00023213	UBE2C
RWDD3	-0.108303	0.00023573	0.108303	0.00023573	RWDD3
LRRK1	0.19603	0.00023575	-0.19603	0.00023575	LRRK1
ANAPC10	0.131234	0.00023648	-0.131234	0.00023648	ANAPC10
MRPL42	-0.136047	0.00023695	0.136047	0.00023695	MRPL42
FGF14-AS2	0.117789	0.00023695	-0.117789	0.00023695	FGF14-AS2
DCLK2	0.125575	0.00023695	-0.125575	0.00023695	DCLK2
KAT14	-0.0468055	0.00023695	0.0468055	0.00023695	KAT14
NELFB	0.159644	0.00023695	-0.159644	0.00023695	NELFB
HACD1	-0.199143	0.00023695	0.199143	0.00023695	HACD1
ELP3	-0.381074	0.00023696	0.381074	0.00023696	ELP3
NF2	0.250561	0.0002374	-0.250561	0.0002374	NF2
FICD	0.109865	0.00023822	-0.109865	0.00023822	FICD
ZBTB14	0.107647	0.00023822	-0.107647	0.00023822	ZBTB14
RARG	0.136202	0.0002386	-0.136202	0.0002386	RARG
ATAT1	0.11741	0.00023908	-0.11741	0.00023908	ATAT1
CHMP2A	-0.29738	0.00024142	0.29738	0.00024142	CHMP2A
VMAC	-0.036084	0.00024186	0.036084	0.00024186	VMAC
TCEAL9	0.194744	0.00024309	-0.194744	0.00024309	TCEAL9
TMEM147-AS1	-0.0524778	0.00024387	0.0524778	0.00024387	TMEM147-AS1
FASTKD5	0.110074	0.00024441	-0.110074	0.00024441	FASTKD5
ELOA	0.188409	0.00024461	-0.188409	0.00024461	ELOA
PTCD1	0.110043	0.00024461	-0.110043	0.00024461	PTCD1
RNF165	0.0299419	0.00024556	-0.0299419	0.00024556	RNF165
ACOX1	0.227875	0.00024556	-0.227875	0.00024556	ACOX1
CLIC1	0.343532	0.00024675	-0.343531	0.00024675	CLIC1
ANP32E	-0.205612	0.00024867	0.205612	0.00024867	ANP32E
SLC44A1	-0.238722	0.00024867	0.238722	0.00024867	SLC44A1
SZT2	0.130686	0.00025174	-0.130686	0.00025174	SZT2
SLC16A1	0.118598	0.00025174	-0.118598	0.00025174	SLC16A1
CAMK2N1	-0.25257	0.00025386	0.25257	0.00025386	CAMK2N1
PLPP1	-0.0877009	0.00025386	0.0877009	0.00025386	PLPP1
SH3BP2	0.224933	0.00025386	-0.224933	0.00025386	SH3BP2
MGST2	-0.336844	0.00025386	0.336844	0.00025386	MGST2
GYG2	0.128296	0.00025416	-0.128296	0.00025416	GYG2
ECHDC1	-0.147015	0.00025416	0.147015	0.00025416	ECHDC1
VPS16	0.159791	0.00025416	-0.159791	0.00025416	VPS16
TTL	0.115902	0.00025452	-0.115902	0.00025452	TTL
R3HDM1	0.145496	0.00025452	-0.145496	0.00025452	R3HDM1
EIF3D	-0.202344	0.00025672	0.202344	0.00025672	EIF3D
TIPIN	0.0956267	0.00025737	-0.0956268	0.00025737	TIPIN
TBCCD1	0.111022	0.00025957	-0.111022	0.00025957	TBCCD1
RETREG1	-0.0107196	0.00026043	0.0107197	0.00026043	RETREG1
ALKAL2	-0.0673534	0.000261	0.0673534	0.000261	ALKAL2
TUBA4A	0.29506	0.000261	-0.29506	0.000261	TUBA4A
UCA1	1.06519	0.000261	-1.06519	0.000261	UCA1
CATSPERE	-0.0083856	0.00026247	0.0083856	0.00026247	CATSPERE
BRCA1	0.123776	0.00026247	-0.123776	0.00026247	BRCA1
HAPLN3	0.236062	0.00026292	-0.236062	0.00026292	HAPLN3
CXorf40B	-0.156988	0.00026348	0.156988	0.00026348	CXorf40B
ARL4C	0.51624	0.00026386	-0.51624	0.00026386	ARL4C
TMEM38A	0.123746	0.00026406	-0.123746	0.00026406	TMEM38A
ZBED8	0.10549	0.00026499	-0.10549	0.00026499	ZBED8
MALT1	0.220955	0.00026499	-0.220955	0.00026499	MALT1
TMEM17	0.097968	0.00026499	-0.097968	0.00026499	TMEM17
LMF2	0.131837	0.00026499	-0.131837	0.00026499	LMF2
RNF121	0.158257	0.00026695	-0.158257	0.00026695	RNF121
KIAA1217	0.498536	0.00026695	-0.498536	0.00026695	KIAA1217
GTF2B	-0.131082	0.00026766	0.131082	0.00026766	GTF2B
GMIP	-0.0604162	0.00026777	0.0604162	0.00026777	GMIP
CMTM6	-0.324106	0.00026788	0.324106	0.00026788	CMTM6
PLA2G10	-0.0103924	0.00026996	0.0103924	0.00026996	PLA2G10
APTX	-0.121965	0.00027111	0.121965	0.00027111	APTX
SMTNL2	0.0902412	0.00027111	-0.0902412	0.00027111	SMTNL2
C11orf80	0.108687	0.00027365	-0.108687	0.00027365	C11orf80
TRAF2	0.126669	0.00027365	-0.126669	0.00027365	TRAF2
KLF6	0.332789	0.00027969	-0.332788	0.00027969	KLF6
CAMSAP2	0.119175	0.00028128	-0.119175	0.00028128	CAMSAP2
SLC35B4	0.107376	0.00028228	-0.107376	0.00028228	SLC35B4
TEAD1	0.213206	0.00028661	-0.213206	0.00028661	TEAD1
DVL2	0.115337	0.00028899	-0.115337	0.00028899	DVL2
SULT1C2	-0.0716712	0.0002923	0.0716712	0.0002923	SULT1C2
COL27A1	0.207587	0.00029231	-0.207587	0.00029231	COL27A1
ZDHHC2	0.100981	0.00029372	-0.100981	0.00029372	ZDHHC2
JAZF1	-0.0508904	0.00029376	0.0508904	0.00029376	JAZF1
DEGS2	0.121787	0.00029792	-0.121787	0.00029792	DEGS2
PDXK	0.244676	0.00029916	-0.244676	0.00029916	PDXK
REPS2	-0.120147	0.00029962	0.120146	0.00029962	REPS2
CSRP1	0.245622	0.00030137	-0.245622	0.00030137	CSRP1
TENT4B	-0.0457842	0.00030137	0.0457842	0.00030137	TENT4B
RHOBTB1	-0.0978458	0.00030137	0.0978458	0.00030137	RHOBTB1
PAQR3	0.115721	0.00030262	-0.115721	0.00030262	PAQR3
ABL1	0.107321	0.00030315	-0.107321	0.00030315	ABL1
IL32	0.255039	0.00030434	-0.255039	0.00030434	IL32
PEA15	-0.197852	0.00030434	0.197852	0.00030434	PEA15
PDPN	0.42068	0.0003046	-0.42068	0.0003046	PDPN
SCGB3A1	0.0830828	0.0003046	-0.0830828	0.0003046	SCGB3A1
WASHC3	0.142321	0.00030904	-0.142321	0.00030904	WASHC3
PPM1J	-0.0244084	0.00031003	0.0244084	0.00031003	PPM1J
BEST4	-0.0209381	0.00031003	0.0209381	0.00031003	BEST4
SETD1B	0.107697	0.00031227	-0.107697	0.00031227	SETD1B
SP140L	-0.0306622	0.00031267	0.0306622	0.00031267	SP140L
SLC25A24	-0.273914	0.0003136	0.273914	0.0003136	SLC25A24
RBMXL1	-0.0541776	0.00031411	0.0541776	0.00031411	RBMXL1
TMEM131	-0.179978	0.0003148	0.179978	0.0003148	TMEM131
TRAF4	0.217514	0.0003148	-0.217514	0.0003148	TRAF4
SULT1C4	0.114898	0.0003148	-0.114898	0.0003148	SULT1C4
C2orf76	0.0969248	0.0003148	-0.0969248	0.0003148	C2orf76
SIAE	-0.122855	0.00031495	0.122855	0.00031495	SIAE
UFC1	-0.180067	0.00031516	0.180067	0.00031516	UFC1
ITGA3	0.265973	0.00031523	-0.265973	0.00031523	ITGA3
ZNF554	0.119687	0.00031968	-0.119687	0.00031968	ZNF554
GPX2	0.0454537	0.00032155	-0.0454537	0.00032155	GPX2
SEMA4F	-0.0168169	0.00032222	0.0168169	0.00032222	SEMA4F
POLR3A	0.122705	0.00032395	-0.122705	0.00032395	POLR3A
TNKS1BP1	0.243555	0.00032569	-0.243555	0.00032569	TNKS1BP1
C1orf109	-0.0561231	0.00032623	0.0561231	0.00032623	C1orf109
SNUPN	-0.142879	0.00032623	0.142879	0.00032623	SNUPN
PYURF	-0.335415	0.00032823	0.335415	0.00032823	PYURF
EYA2	-0.504303	0.00032977	0.504303	0.00032977	EYA2
STK32B	0.278917	0.00033019	-0.278917	0.00033019	STK32B
GTPBP8	0.184302	0.00033166	-0.184302	0.00033166	GTPBP8
TRAF3IP2-AS1	0.114826	0.00033435	-0.114826	0.00033435	TRAF3IP2-AS1
FAM3A	-0.126224	0.00033435	0.126224	0.00033435	FAM3A
NFU1	-0.155243	0.00033435	0.155243	0.00033435	NFU1
MTMR8	-0.0249646	0.00033503	0.0249646	0.00033503	MTMR8
EXOSC7	-0.201937	0.00033752	0.201938	0.00033752	EXOSC7
TONSL	0.110797	0.0003377	-0.110797	0.0003377	TONSL
KHDRBS3	-0.0903057	0.00034067	0.0903057	0.00034067	KHDRBS3
SERPINA5	-0.0707458	0.00034067	0.0707458	0.00034067	SERPINA5
C18orf25	0.122014	0.00034067	-0.122014	0.00034067	C18orf25
LAMP2	-0.259639	0.00034103	0.259639	0.00034103	LAMP2
BTBD10	0.0961478	0.00034321	-0.0961477	0.00034321	BTBD10
MAIP1	0.135542	0.00034321	-0.135542	0.00034321	MAIP1
FBP1	-0.162286	0.00034321	0.162286	0.00034321	FBP1
ARL4A	-0.242271	0.00034552	0.242271	0.00034552	ARL4A
HIGD1A	0.164584	0.00034651	-0.164584	0.00034651	HIGD1A
CHKA	0.239416	0.00034962	-0.239416	0.00034962	CHKA
TMEM64	0.0824165	0.00035005	-0.0824165	0.00035005	TMEM64
UNK	0.0871944	0.00035005	-0.0871944	0.00035005	UNK
PROM2	0.223944	0.00035005	-0.223944	0.00035005	PROM2
GSTM4	-0.186715	0.00035005	0.186715	0.00035005	GSTM4
ACOX2	-0.0117926	0.00035469	0.0117926	0.00035469	ACOX2
GINS1	0.121964	0.00035611	-0.121964	0.00035611	GINS1
HNMT	-0.157745	0.00035611	0.157745	0.00035611	HNMT
CLK2	0.163866	0.00035611	-0.163866	0.00035611	CLK2
CEP170B	0.136001	0.00035687	-0.136001	0.00035687	CEP170B
GNPTG	-0.198468	0.00035733	0.198468	0.00035733	GNPTG
NAA10	0.116432	0.00035873	-0.116432	0.00035873	NAA10
IPO9	0.200195	0.00035873	-0.200195	0.00035873	IPO9
POLM	0.121571	0.00036001	-0.121571	0.00036001	POLM
PRTFDC1	0.121659	0.0003646	-0.121659	0.0003646	PRTFDC1
KAAG1	-0.0201229	0.0003646	0.0201229	0.0003646	KAAG1
SERPINA4	-0.0259183	0.0003646	0.0259183	0.0003646	SERPINA4
KLHL8	0.125146	0.0003646	-0.125146	0.0003646	KLHL8
PIGC	-0.119377	0.00036475	0.119377	0.00036475	PIGC
NSFL1C	-0.142641	0.00036554	0.142641	0.00036554	NSFL1C
LRRCC1	0.113211	0.00036556	-0.113211	0.00036556	LRRCC1
TENT5A	-0.0507757	0.00036865	0.0507757	0.00036865	TENT5A
NPAS3	-0.11408	0.00036875	0.11408	0.00036875	NPAS3
RIPK1	0.114393	0.00037837	-0.114393	0.00037837	RIPK1
S100A2	0.101021	0.00037893	-0.101021	0.00037893	S100A2
MTHFSD	0.108357	0.00038122	-0.108357	0.00038122	MTHFSD
NUP155	0.106078	0.00038236	-0.106078	0.00038236	NUP155
NBEA	0.135475	0.00038236	-0.135475	0.00038236	NBEA
RABGEF1	0.116178	0.00038236	-0.116178	0.00038236	RABGEF1
OSBPL1A	-0.0771521	0.00039128	0.0771521	0.00039128	OSBPL1A
ZFP82	-0.0388167	0.00039267	0.0388167	0.00039267	ZFP82
CACFD1	0.239793	0.00039346	-0.239792	0.00039346	CACFD1
PDPK1	0.102281	0.00039346	-0.102281	0.00039346	PDPK1
RRAGA	-0.228369	0.00039455	0.228369	0.00039455	RRAGA
PLA2G12A	-0.430282	0.00039537	0.430282	0.00039537	PLA2G12A
TADA2B	0.107602	0.00039537	-0.107602	0.00039537	TADA2B
COX6B2	0.00628515	0.0004036	-0.0062851	0.0004036	COX6B2
ECHDC2	-0.263615	0.00040373	0.263615	0.00040373	ECHDC2
LRRC8B	0.115933	0.00040373	-0.115933	0.00040373	LRRC8B
FIZ1	0.115121	0.00040422	-0.115121	0.00040422	FIZ1
PXK	-0.0954764	0.00040422	0.0954764	0.00040422	PXK
ZNF273	0.116108	0.00040422	-0.116108	0.00040422	ZNF273
MYCN	0.115902	0.00040529	-0.115902	0.00040529	MYCN
ADGRF1	0.208903	0.00040584	-0.208903	0.00040584	ADGRF1
FAM50B	0.146193	0.00041453	-0.146193	0.00041453	FAM50B
B3GLCT	-0.0242677	0.00041579	0.0242678	0.00041579	B3GLCT
PPP1R15B	0.138948	0.00041661	-0.138948	0.00041661	PPP1R15B
SLC35G2	-0.0220179	0.00042362	0.0220179	0.00042362	SLC35G2
ABCA1	-0.057066	0.00042507	0.057066	0.00042507	ABCA1
PORCN	-0.121465	0.00042507	0.121465	0.00042507	PORCN
ZNFX1	0.114034	0.00042641	-0.114034	0.00042641	ZNFX1
GRTP1	-0.104058	0.00042641	0.104058	0.00042641	GRTP1
CCDC152	-0.0545994	0.00042705	0.0545994	0.00042705	CCDC152
ITGB4	0.261248	0.00042739	-0.261248	0.00042739	ITGB4
JAK3	0.143356	0.00042872	-0.143356	0.00042872	JAK3
SNAPIN	-0.200399	0.00042901	0.200399	0.00042901	SNAPIN
PCCA-DT	-0.144461	0.00042963	0.144461	0.00042963	PCCA-DT
KCNMB4	0.107856	0.00042963	-0.107856	0.00042963	KCNMB4
EGR3	-0.007627	0.00042963	0.00762697	0.00042963	EGR3
TRMT10A	-0.068069	0.00042963	0.068069	0.00042963	TRMT10A
CZIB	-0.127439	0.00042963	0.127438	0.00042963	CZIB
PAK6	0.110606	0.00043158	-0.110606	0.00043158	PAK6
ZMYND19	0.250818	0.00043158	-0.250818	0.00043158	ZMYND19
STEAP1	-0.104242	0.00043158	0.104242	0.00043158	STEAP1
MTMR14	0.147665	0.00043158	-0.147665	0.00043158	MTMR14
LDHD	-0.0304047	0.00043158	0.0304047	0.00043158	LDHD
HOXB6	-0.363003	0.00043158	0.363003	0.00043158	HOXB6
BICDL2	-0.0778258	0.00043313	0.0778258	0.00043313	BICDL2
COMMD10	-0.115219	0.00043391	0.115219	0.00043391	COMMD10
NKAPD1	-0.093129	0.00043472	0.093129	0.00043472	NKAPD1
NUP35	0.0980349	0.00043549	-0.098035	0.00043549	NUP35
ALS2	0.105329	0.00043649	-0.105329	0.00043649	ALS2
ELMOD3	0.099567	0.00043702	-0.099567	0.00043702	ELMOD3
SLC47A2	0.0285386	0.00044072	-0.0285386	0.00044072	SLC47A2
STUM	-0.0467143	0.00044386	0.0467144	0.00044386	STUM
AGPS	-0.120446	0.0004493	0.120446	0.0004493	AGPS
NAXD	0.099092	0.00045181	-0.099092	0.00045181	NAXD
C1orf56	0.09325	0.00045217	-0.09325	0.00045217	C1orf56
ATG5	-0.137679	0.00045217	0.137679	0.00045217	ATG5
CCS	-0.159542	0.00045217	0.159542	0.00045217	CCS
DRG2	-0.110067	0.00045217	0.110067	0.00045217	DRG2
MRPL35	0.189325	0.00045217	-0.189325	0.00045217	MRPL35
IL33	-0.0521945	0.0004554	0.0521945	0.0004554	IL33
ANO1	-0.0322223	0.0004584	0.0322223	0.0004584	ANO1
SIRT6	0.108054	0.0004584	-0.108054	0.0004584	SIRT6
ZNF212	0.104148	0.00046011	-0.104148	0.00046011	ZNF212
SLMAP	0.225965	0.00046252	-0.225965	0.00046252	SLMAP
KCNE3	-0.0967477	0.00046562	0.0967477	0.00046562	KCNE3
GNL1	0.227601	0.00046724	-0.227601	0.00046724	GNL1
NRP2	-0.0572535	0.00046724	0.0572535	0.00046724	NRP2
CLPX	-0.200455	0.00046724	0.200455	0.00046724	CLPX
LINC00173	0.0994747	0.00046724	-0.0994747	0.00046724	LINC00173
IQGAP2	-0.101737	0.00046724	0.101737	0.00046724	IQGAP2
TGFBRAP1	0.104555	0.00046732	-0.104555	0.00046732	TGFBRAP1
COMMD6	-0.330393	0.00046732	0.330393	0.00046732	COMMD6
PGR-AS1	-0.0447061	0.00046931	0.0447061	0.00046931	PGR-AS1
ARSE	-0.0169111	0.00047134	0.0169111	0.00047134	ARSE
SEC22C	-0.107428	0.00047693	0.107428	0.00047693	SEC22C
DPCD	-0.294931	0.00047693	0.294931	0.00047693	DPCD
LINC02331	0.00602669	0.00048188	-0.0060267	0.00048188	LINC02331
CEP85L	-0.0260575	0.00048313	0.0260575	0.00048313	CEP85L
SLC66A3	-0.129721	0.00048356	0.129721	0.00048356	SLC66A3
E2F6	-0.0679746	0.00048493	0.0679746	0.00048493	E2F6
C1orf174	0.171215	0.00048494	-0.171215	0.00048494	C1orf174
SPTBN1	0.390678	0.00048841	-0.390678	0.00048841	SPTBN1
CCNC	-0.163797	0.00048917	0.163797	0.00048917	CCNC
RCBTB2	-0.0453785	0.00048917	0.0453785	0.00048917	RCBTB2
AKAP17A	0.272447	0.00048917	-0.272446	0.00048917	AKAP17A
CAVIN1	0.334589	0.00050304	-0.334589	0.00050304	CAVIN1
PRCC	0.206399	0.00050304	-0.206399	0.00050304	PRCC
PPCDC	0.167859	0.00050488	-0.167859	0.00050488	PPCDC
PPP1R37	0.133721	0.00050488	-0.133721	0.00050488	PPP1R37
MECOM	-0.351834	0.00050652	0.351834	0.00050652	MECOM
RAB11FIP1	0.399326	0.00050888	-0.399326	0.00050888	RAB11FIP1
TTLL1	-0.0459989	0.00050888	0.0459989	0.00050888	TTLL1
PSMD13	-0.217071	0.00050991	0.217071	0.00050991	PSMD13
BIN3	0.0989112	0.00051036	-0.0989112	0.00051036	BIN3
GALP	-0.0837596	0.00051209	0.0837596	0.00051209	GALP
NBEAL1	0.129928	0.00051491	-0.129928	0.00051491	NBEAL1
PRKRA	-0.117977	0.00051536	0.117977	0.00051536	PRKRA
ZDHHC14	-0.0392734	0.00051564	0.0392734	0.00051564	ZDHHC14
KATNAL2	0.105144	0.00051564	-0.105144	0.00051564	KATNAL2
URGCP	0.161762	0.00052366	-0.161762	0.00052366	URGCP
TTLL3	0.100297	0.00052619	-0.100297	0.00052619	TTLL3
HEMK1	-0.0613466	0.00052704	0.0613466	0.00052704	HEMK1
MRPL30	-0.0428781	0.00052704	0.0428781	0.00052704	MRPL30
ACCS	0.0917741	0.00052704	-0.0917741	0.00052704	ACCS
LRRC47	0.155716	0.0005292	-0.155716	0.0005292	LRRC47
TMEM170B	0.124831	0.00053099	-0.124831	0.00053099	TMEM170B
ATG13	0.11182	0.00053155	-0.11182	0.00053155	ATG13
RABAC1	0.201111	0.00053155	-0.201111	0.00053155	RABAC1
PAIP2B	0.113467	0.00053204	-0.113467	0.00053204	PAIP2B
ATXN7L1	-0.0262863	0.00053338	0.0262863	0.00053338	ATXN7L1
SH3PXD2B	-0.0440824	0.00053468	0.0440825	0.00053468	SH3PXD2B
CSPP1	-0.0886487	0.00053627	0.0886487	0.00053627	CSPP1
BAIAP2	0.166154	0.00053627	-0.166154	0.00053627	BAIAP2
ISOC1	-0.133852	0.00053924	0.133852	0.00053924	ISOC1
DCAF15	0.129664	0.00054158	-0.129664	0.00054158	DCAF15
ERICH5	-0.0310467	0.00054353	0.0310467	0.00054353	ERICH5
SESTD1	-0.131698	0.00054621	0.131698	0.00054621	SESTD1
PTPRJ	0.361332	0.00054621	-0.361332	0.00054621	PTPRJ
SGMS2	0.210405	0.00054761	-0.210405	0.00054761	SGMS2
TBCD	0.135874	0.00055529	-0.135874	0.00055529	TBCD
CDKAL1	0.110184	0.00055557	-0.110184	0.00055557	CDKAL1
OLFML3	-0.0345566	0.00055978	0.0345566	0.00055978	OLFML3
VPS41	-0.0828508	0.00056035	0.0828508	0.00056035	VPS41
GXYLT1	0.113081	0.00056035	-0.113081	0.00056035	GXYLT1
ANOS1	-0.045972	0.00056035	0.045972	0.00056035	ANOS1
ZNHIT3	-0.185372	0.00056043	0.185372	0.00056043	ZNHIT3
NRBP2	-0.0780287	0.00056457	0.0780287	0.00056457	NRBP2
KREMEN2	-0.0294579	0.00056611	0.0294579	0.00056611	KREMEN2
FAM76B	0.115939	0.00056611	-0.115939	0.00056611	FAM76B
RTL8B	-0.127284	0.00056701	0.127284	0.00056701	RTL8B
VPS11	0.11529	0.00056766	-0.11529	0.00056766	VPS11
HDGFL3	-0.15406	0.00057512	0.15406	0.00057512	HDGFL3
OVOL1	0.0418796	0.00057883	-0.0418797	0.00057883	OVOL1
DNAL4	-0.184211	0.00058005	0.184211	0.00058005	DNAL4
NCALD	-0.10116	0.00058072	0.10116	0.00058072	NCALD
ST3GAL6	-0.201228	0.00058549	0.201228	0.00058549	ST3GAL6
ABCF2	0.228196	0.00058549	-0.228196	0.00058549	ABCF2
ATXN1L	0.12244	0.00058549	-0.12244	0.00058549	ATXN1L
XPO6	0.115981	0.00058549	-0.115981	0.00058549	XPO6
NUAK2	0.114912	0.00058549	-0.114913	0.00058549	NUAK2
SNRK	-0.0398264	0.00058549	0.0398264	0.00058549	SNRK
CRY1	0.0932218	0.00058549	-0.0932218	0.00058549	CRY1
TMEM209	0.12733	0.00058549	-0.12733	0.00058549	TMEM209
INTS11	-0.164805	0.00058549	0.164805	0.00058549	INTS11
LRR1	0.12569	0.00058619	-0.12569	0.00058619	LRR1
ITGAE	0.218752	0.00058619	-0.218752	0.00058619	ITGAE
CHMP7	0.178385	0.00058619	-0.178385	0.00058619	CHMP7
SKIV2L	0.107428	0.00058619	-0.107428	0.00058619	SKIV2L
FAM171A1	-0.0938394	0.00059022	0.0938394	0.00059022	FAM171A1
CYP2J2	-0.0200435	0.00059022	0.0200435	0.00059022	CYP2J2
DCAF16	0.154537	0.00059052	-0.154537	0.00059052	DCAF16
SLC6A9	-0.0708205	0.00059061	0.0708205	0.00059061	SLC6A9
KXD1	-0.175736	0.00059061	0.175736	0.00059061	KXD1
INPP4A	0.0950966	0.00059061	-0.0950966	0.00059061	INPP4A
GSTZ1	-0.176354	0.00059514	0.176355	0.00059514	GSTZ1
ALPL	-0.520689	0.0005952	0.520689	0.0005952	ALPL
PYGO2	0.097671	0.00059701	-0.097671	0.00059701	PYGO2
XRCC4	0.0953645	0.00059701	-0.0953645	0.00059701	XRCC4
FGFR1	-0.13417	0.00059795	0.13417	0.00059795	FGFR1
FARS2	-0.0673874	0.00059918	0.0673874	0.00059918	FARS2
ERF	0.123036	0.00059935	-0.123036	0.00059935	ERF
MRS2	0.121538	0.00060024	-0.121538	0.00060024	MRS2
RNF185	0.120477	0.00060031	-0.120477	0.00060031	RNF185
DUSP11	-0.164677	0.00060031	0.164677	0.00060031	DUSP11
ZBED5	0.120656	0.00060031	-0.120656	0.00060031	ZBED5
ZDHHC6	-0.0691234	0.00060122	0.0691234	0.00060122	ZDHHC6
SELENOF	-0.240319	0.00060494	0.240319	0.00060494	SELENOF
DTWD2	-0.0435437	0.00060494	0.0435437	0.00060494	DTWD2
ENTPD6	0.0934218	0.00060494	-0.0934218	0.00060494	ENTPD6
ARHGAP29	0.284805	0.00060494	-0.284805	0.00060494	ARHGAP29
VPS37C	0.171325	0.00060522	-0.171325	0.00060522	VPS37C
GEMIN8	-0.117815	0.00060522	0.117815	0.00060522	GEMIN8
USP42	0.112914	0.00060522	-0.112914	0.00060522	USP42
C21orf58	0.126698	0.00060522	-0.126698	0.00060522	C21orf58
VANGL2	0.233474	0.00060837	-0.233474	0.00060837	VANGL2
NUP205	0.0990551	0.00060875	-0.0990551	0.00060875	NUP205
AVPI1	0.129146	0.00061379	-0.129145	0.00061379	AVPI1
TAGLN2	0.534764	0.00061841	-0.534764	0.00061841	TAGLN2
NOL8	-0.0726475	0.00061841	0.0726475	0.00061841	NOL8
SERPINB9	0.0946024	0.00062051	-0.0946024	0.00062051	SERPINB9
WSB2	-0.11738	0.00062059	0.11738	0.00062059	WSB2
NHSL1	-0.107216	0.00062072	0.107216	0.00062072	NHSL1
SP100	-0.135026	0.00062118	0.135026	0.00062118	SP100
BCR	0.230866	0.000627	-0.230866	0.000627	BCR
UTP14A	-0.085621	0.00062735	0.085621	0.00062735	UTP14A
CD99	-0.357562	0.00062849	0.357562	0.00062849	CD99
NVL	-0.0544137	0.00063149	0.0544137	0.00063149	NVL
RWDD2B	0.10061	0.00063264	-0.10061	0.00063264	RWDD2B
SETD2	0.226044	0.00063457	-0.226044	0.00063457	SETD2
RRM1	0.175259	0.00063584	-0.17526	0.00063584	RRM1
WDR5B	-0.0320349	0.00063584	0.0320348	0.00063584	WDR5B
MALL	0.629265	0.00064224	-0.629265	0.00064224	MALL
GJA4	-0.0050975	0.00064459	0.00509752	0.00064459	GJA4
SLC22A18	0.159691	0.00064459	-0.159691	0.00064459	SLC22A18
EIF4ENIF1	0.0916475	0.00064459	-0.0916475	0.00064459	EIF4ENIF1
RASAL1	0.181921	0.00064459	-0.181921	0.00064459	RASAL1
BBS7	0.0857294	0.00064846	-0.0857294	0.00064846	BBS7
RUFY3	-0.0915354	0.00064846	0.0915354	0.00064846	RUFY3
PARG	0.126608	0.00064866	-0.126608	0.00064866	PARG
MRPS6	0.362025	0.00065096	-0.362025	0.00065096	MRPS6
ACTG1	0.405682	0.00065839	-0.405682	0.00065839	ACTG1
SYBU	-0.184202	0.00066247	0.184202	0.00066247	SYBU
MIER1	-0.134661	0.00066247	0.134661	0.00066247	MIER1
FRRS1L	-0.0519034	0.00066247	0.0519034	0.00066247	FRRS1L
ABCC6	0.105432	0.00066247	-0.105432	0.00066247	ABCC6
TUBG1	0.188528	0.00066247	-0.188527	0.00066247	TUBG1
E2F1	0.191175	0.00066372	-0.191175	0.00066372	E2F1
MRGBP	0.0989234	0.00066809	-0.0989234	0.00066809	MRGBP
WEE1	0.306866	0.00066809	-0.306866	0.00066809	WEE1
HIST3H2A	-0.175804	0.00066809	0.175804	0.00066809	HIST3H2A
ZNF671	-0.0188592	0.00066834	0.0188592	0.00066834	ZNF671
SCAF1	0.139678	0.00067382	-0.139678	0.00067382	SCAF1
RAD51B	0.108909	0.00067529	-0.108909	0.00067529	RAD51B
OCRL	0.122466	0.00067529	-0.122466	0.00067529	OCRL
DHX34	-0.0280656	0.00067887	0.0280656	0.00067887	DHX34
FARP2	0.127688	0.00067889	-0.127688	0.00067889	FARP2
C18orf21	-0.0908965	0.00068028	0.0908965	0.00068028	C18orf21
SMARCD2	-0.155814	0.00068028	0.155814	0.00068028	SMARCD2
TMEM216	-0.0934768	0.00068041	0.0934768	0.00068041	TMEM216
INF2	0.266081	0.00068041	-0.266081	0.00068041	INF2
TCEAL1	-0.0593696	0.00068079	0.0593696	0.00068079	TCEAL1
TBC1D10A	0.130169	0.00068222	-0.130169	0.00068222	TBC1D10A
ARMC2	0.0937606	0.00068222	-0.0937606	0.00068222	ARMC2
HOXB-AS1	-0.0407495	0.00068666	0.0407495	0.00068666	HOXB-AS1
WASF1	-0.128068	0.0006874	0.128068	0.0006874	WASF1
RYR1	-0.0291825	0.00069066	0.0291825	0.00069066	RYR1
ACD	0.105261	0.00069492	-0.105261	0.00069492	ACD
EMG1	0.194239	0.00069492	-0.194239	0.00069492	EMG1
ST6GALNAC6	0.156905	0.00069609	-0.156905	0.00069609	ST6GALNAC6
BCAS4	0.127347	0.00069777	-0.127347	0.00069777	BCAS4
CHMP3	-0.177426	0.00070194	0.177426	0.00070194	CHMP3
UBAC1	-0.111008	0.00070194	0.111008	0.00070194	UBAC1
HEYL	-0.0135824	0.00070248	0.0135824	0.00070248	HEYL
KLHL35	-0.0078258	0.00070389	0.0078258	0.00070389	KLHL35
PMVK	-0.19053	0.00071044	0.19053	0.00071044	PMVK
AHSA1	-0.186829	0.00071044	0.186829	0.00071044	AHSA1
MAPK11	-0.0108092	0.00071259	0.0108092	0.00071259	MAPK11
BLCAP	0.243682	0.00071259	-0.243682	0.00071259	BLCAP
CASP4	0.210292	0.00071259	-0.210291	0.00071259	CASP4
CCDC59	0.150148	0.00071315	-0.150148	0.00071315	CCDC59
MFN1	-0.0920758	0.00071315	0.0920758	0.00071315	MFN1
HTR6	-0.0146157	0.00071315	0.0146157	0.00071315	HTR6
TMEM69	-0.132989	0.0007143	0.132989	0.0007143	TMEM69
TTC30B	0.165524	0.00071439	-0.165524	0.00071439	TTC30B
CTSL	0.0693256	0.00071439	-0.0693256	0.00071439	CTSL
TBC1D25	0.105751	0.00071439	-0.105751	0.00071439	TBC1D25
COA6	-0.190912	0.00071542	0.190912	0.00071542	COA6
DPY19L3	-0.0423719	0.00071542	0.0423719	0.00071542	DPY19L3
LINC00605	-0.0224357	0.00072109	0.0224357	0.00072109	LINC00605
AXIN1	0.128702	0.00072237	-0.128702	0.00072237	AXIN1
PARP9	-0.0599801	0.00072237	0.0599801	0.00072237	PARP9
RDH13	0.125615	0.00072237	-0.125615	0.00072237	RDH13
POLE3	0.119621	0.00072237	-0.119621	0.00072237	POLE3
MRNIP	0.14777	0.00072237	-0.14777	0.00072237	MRNIP
SART1	0.111762	0.00072476	-0.111762	0.00072476	SART1
WDR12	-0.0826455	0.00072807	0.0826455	0.00072807	WDR12
MDM1	-0.046734	0.00072951	0.046734	0.00072951	MDM1
TMEM144	-0.0482933	0.00072954	0.0482933	0.00072954	TMEM144
PKP2	-0.137689	0.00073277	0.137689	0.00073277	PKP2
STOML1	0.102039	0.00074021	-0.102039	0.00074021	STOML1
RIOK1	-0.105471	0.00074025	0.105471	0.00074025	RIOK1
WDR91	-0.107327	0.0007413	0.107327	0.0007413	WDR91
ADNP2	0.0954229	0.00074228	-0.0954229	0.00074228	ADNP2
PPARA	0.165937	0.00074908	-0.165937	0.00074908	PPARA
RCN2	-0.31708	0.00075931	0.31708	0.00075931	RCN2
SENP5	0.114435	0.00076065	-0.114435	0.00076065	SENP5
ZNF780B	0.178982	0.00076583	-0.178982	0.00076583	ZNF780B
GRAMD4	0.15161	0.000766	-0.15161	0.000766	GRAMD4
ALAS1	0.197078	0.0007696	-0.197078	0.0007696	ALAS1
NDUFS2	-0.233049	0.00076994	0.233049	0.00076994	NDUFS2
PALLD	-0.359196	0.00077277	0.359196	0.00077277	PALLD
GMPR	-0.167527	0.0007766	0.167527	0.0007766	GMPR
ARL2BP	-0.286685	0.00078332	0.286685	0.00078332	ARL2BP
NOX5	-0.0051481	0.00078332	0.00514807	0.00078332	NOX5
CAPN6	-0.0606514	0.00078578	0.0606514	0.00078578	CAPN6
MCMBP	0.14705	0.00079068	-0.14705	0.00079068	MCMBP
NECTIN3-AS1	-0.0100885	0.00079505	0.0100885	0.00079505	NECTIN3-AS1
RHNO1	-0.111336	0.00079524	0.111336	0.00079524	RHNO1
EVA1A	-0.0892946	0.00079524	0.0892946	0.00079524	EVA1A
AP3M2	-0.0724004	0.00080857	0.0724004	0.00080857	AP3M2
XBP1	-0.461357	0.00081085	0.461357	0.00081085	XBP1
DELE1	-0.119296	0.00081629	0.119296	0.00081629	DELE1
MED28	-0.132623	0.00081629	0.132623	0.00081629	MED28
DUSP5	0.397212	0.00082142	-0.397212	0.00082142	DUSP5
LINC00954	0.006384	0.00082142	-0.006384	0.00082142	LINC00954
HMGCR	-0.472076	0.00083137	0.472076	0.00083137	HMGCR
ZNF74	0.102083	0.00083137	-0.102083	0.00083137	ZNF74
SLC22A16	-0.0163457	0.0008332	0.0163457	0.0008332	SLC22A16
NKIRAS1	0.100243	0.0008332	-0.100243	0.0008332	NKIRAS1
MOGS	0.143376	0.00083572	-0.143376	0.00083572	MOGS
MZT1	0.190175	0.00083627	-0.190174	0.00083627	MZT1
PCBP2	-0.430425	0.00084004	0.430425	0.00084004	PCBP2
GPD1L	-0.0540196	0.00084332	0.0540197	0.00084332	GPD1L
SP110	-0.0389298	0.00084399	0.0389298	0.00084399	SP110
DENND1B	-0.0515529	0.00084761	0.0515529	0.00084761	DENND1B
DONSON	0.11687	0.00084869	-0.11687	0.00084869	DONSON
THY1	-0.0302677	0.0008549	0.0302677	0.0008549	THY1
CBR4	-0.0862811	0.00085509	0.0862811	0.00085509	CBR4
DHRSX	-0.250139	0.0008574	0.250139	0.0008574	DHRSX
LYN	0.0886769	0.00086556	-0.0886769	0.00086556	LYN
MSTO1	0.107885	0.00086556	-0.107885	0.00086556	MSTO1
MAN2B1	-0.0795997	0.00086687	0.0795997	0.00086687	MAN2B1
ECI2	-0.229037	0.00086816	0.229036	0.00086816	ECI2
ZNF579	0.149024	0.00087006	-0.149024	0.00087006	ZNF579
PLRG1	-0.299389	0.00087401	0.299389	0.00087401	PLRG1
PLEKHA8	0.134042	0.00087787	-0.134042	0.00087787	PLEKHA8
TRIM69	0.112347	0.00087787	-0.112347	0.00087787	TRIM69
CLDN7	0.324082	0.00087787	-0.324082	0.00087787	CLDN7
TIGD5	0.10186	0.00087787	-0.10186	0.00087787	TIGD5
ST8SIA4	-0.0430599	0.00087787	0.0430599	0.00087787	ST8SIA4
AGTRAP	-0.142121	0.00087787	0.142121	0.00087787	AGTRAP
ZNF14	0.111324	0.00088189	-0.111324	0.00088189	ZNF14
MAGIX	0.127501	0.00088189	-0.127501	0.00088189	MAGIX
UBA7	0.106875	0.00088189	-0.106875	0.00088189	UBA7
GJB3	0.179821	0.00088189	-0.179821	0.00088189	GJB3
ZSCAN21	0.0986206	0.00088281	-0.0986206	0.00088281	ZSCAN21
SUV39H2	0.0926419	0.00088362	-0.0926419	0.00088362	SUV39H2
MCM2	0.232886	0.00088669	-0.232885	0.00088669	MCM2
GPR108	-0.118199	0.00089001	0.118199	0.00089001	GPR108
CLIP1	0.144839	0.00089028	-0.144839	0.00089028	CLIP1
NCOA5	0.105219	0.00089273	-0.105219	0.00089273	NCOA5
C2orf42	-0.0182428	0.00089531	0.0182428	0.00089531	C2orf42
MKS1	-0.0679788	0.00089531	0.0679788	0.00089531	MKS1
EHHADH	0.085573	0.00090307	-0.085573	0.00090307	EHHADH
ENC1	0.346975	0.00090548	-0.346975	0.00090548	ENC1
MTFR1L	-0.109918	0.00090687	0.109918	0.00090687	MTFR1L
ILKAP	0.159806	0.00091024	-0.159806	0.00091024	ILKAP
ZNF799	0.105594	0.00091173	-0.105594	0.00091173	ZNF799
GLYCTK	-0.161329	0.00091173	0.161328	0.00091173	GLYCTK
IKBKB	0.0902117	0.00091173	-0.0902117	0.00091173	IKBKB
SLC20A2	0.168427	0.00091393	-0.168427	0.00091393	SLC20A2
POC5	0.0915842	0.00091393	-0.0915842	0.00091393	POC5
CCN1	0.769394	0.00091538	-0.769394	0.00091538	CCN1
HDAC6	0.107425	0.00091693	-0.107425	0.00091693	HDAC6
LINC01320	-0.170694	0.00091786	0.170694	0.00091786	LINC01320
ZBTB12	0.163279	0.00092172	-0.163279	0.00092172	ZBTB12
PUS7L	-0.0833954	0.00092213	0.0833954	0.00092213	PUS7L
EZR	0.515562	0.00092487	-0.515563	0.00092487	EZR
ANKRD13C	0.119428	0.00092487	-0.119428	0.00092487	ANKRD13C
YAE1	0.15013	0.00092487	-0.15013	0.00092487	YAE1
BDH2	-0.237653	0.00092843	0.237653	0.00092843	BDH2
SACS	-0.0252028	0.00092843	0.0252028	0.00092843	SACS
KDF1	-0.069018	0.00092879	0.069018	0.00092879	KDF1
LCMT2	0.0999078	0.00092879	-0.0999078	0.00092879	LCMT2
ARHGAP8	-0.146344	0.00092879	0.146344	0.00092879	ARHGAP8
PIAS2	0.0830486	0.00092879	-0.0830486	0.00092879	PIAS2
CBL	0.11968	0.0009291	-0.11968	0.0009291	CBL
LINC00472	0.447589	0.0009291	-0.447589	0.0009291	LINC00472
DENND3	0.0447036	0.00093051	-0.0447035	0.00093051	DENND3
RFNG	0.213023	0.00093354	-0.213023	0.00093354	RFNG
TNFRSF10A	0.119314	0.00093354	-0.119314	0.00093354	TNFRSF10A
CGN	0.156774	0.00093354	-0.156774	0.00093354	CGN
ZNF784	0.113082	0.00093643	-0.113082	0.00093643	ZNF784
TNFAIP2	-0.191445	0.00093752	0.191445	0.00093752	TNFAIP2
E2F5	-0.133248	0.00094102	0.133248	0.00094102	E2F5
MED29	0.158058	0.00094102	-0.158058	0.00094102	MED29
KIF26A	0.00606799	0.00094119	-0.006068	0.00094119	KIF26A
SKAP1	-0.0699476	0.00094634	0.0699476	0.00094634	SKAP1
CCDC112	-0.0695377	0.00094931	0.0695377	0.00094931	CCDC112
UMAD1	0.113065	0.00095061	-0.113065	0.00095061	UMAD1
MSANTD3	0.0865766	0.00095243	-0.0865766	0.00095243	MSANTD3
UBE3C	0.203011	0.00095498	-0.203011	0.00095498	UBE3C
BAHD1	0.108277	0.00096454	-0.108277	0.00096454	BAHD1
ZNF586	0.113859	0.00096519	-0.113859	0.00096519	ZNF586
LINC01829	-0.146189	0.00096534	0.146189	0.00096534	LINC01829
ATP2B2	-0.0101039	0.0009664	0.0101039	0.0009664	ATP2B2
METTL23	-0.145606	0.0009664	0.145606	0.0009664	METTL23
SSBP3	-0.113267	0.0009664	0.113267	0.0009664	SSBP3
G3BP1	-0.155463	0.00096871	0.155463	0.00096871	G3BP1
POLR3GL	-0.110304	0.00096871	0.110304	0.00096871	POLR3GL
UNC119	0.155597	0.00096886	-0.155597	0.00096886	UNC119
UBE2J2	0.170766	0.00096886	-0.170766	0.00096886	UBE2J2
ZFP91	0.110298	0.00097427	-0.110298	0.00097427	ZFP91
LCOR	0.248955	0.00097485	-0.248955	0.00097485	LCOR
FER	0.0992698	0.0009749	-0.0992698	0.0009749	FER
ICA1	-0.136903	0.00098092	0.136903	0.00098092	ICA1
TMEM175	-0.0885493	0.00098153	0.0885493	0.00098153	TMEM175
RBM4B	0.121852	0.00098196	-0.121852	0.00098196	RBM4B
PLA2R1	0.0880441	0.00098242	-0.0880441	0.00098242	PLA2R1
BORCS7	-0.202709	0.00098449	0.202709	0.00098449	BORCS7
PDK2	0.175661	0.0009866	-0.175661	0.0009866	PDK2
HOXB2	-0.325219	0.0009866	0.325219	0.0009866	HOXB2
RAB20	0.197268	0.00098706	-0.197268	0.00098706	RAB20
MLLT1	0.111253	0.00098909	-0.111253	0.00098909	MLLT1
BHLHE41	-0.102706	0.00099565	0.102706	0.00099565	BHLHE41
MIB2	0.101443	0.00100998	-0.101443	0.00100998	MIB2
NUP85	0.102301	0.00101882	-0.102301	0.00101882	NUP85
PKM	0.323705	0.0010205	-0.323705	0.0010205	PKM
GPN2	0.150489	0.0010205	-0.150489	0.0010205	GPN2
CCDC84	0.122698	0.0010205	-0.122698	0.0010205	CCDC84
PIGK	-0.0726847	0.00102529	0.0726847	0.00102529	PIGK
HDDC2	-0.16545	0.00102529	0.16545	0.00102529	HDDC2
LYPLAL1	-0.172248	0.00102529	0.172248	0.00102529	LYPLAL1
SCAMP1-AS1	0.139367	0.00102529	-0.139367	0.00102529	SCAMP1-AS1
POLA1	0.10149	0.00102529	-0.10149	0.00102529	POLA1
TRA2B	-0.193686	0.00102595	0.193686	0.00102595	TRA2B
ZNF462	0.170938	0.00102916	-0.170938	0.00102916	ZNF462
FKBP8	-0.286314	0.00103022	0.286314	0.00103022	FKBP8
NT5DC3	-0.0235739	0.00103187	0.0235739	0.00103187	NT5DC3
CLCN5	-0.0291966	0.00103255	0.0291966	0.00103255	CLCN5
HSBP1L1	0.206486	0.00103255	-0.206486	0.00103255	HSBP1L1
LLGL2	0.222721	0.00103619	-0.222721	0.00103619	LLGL2
SMC2	0.116414	0.00103619	-0.116414	0.00103619	SMC2
LINC02447	-0.0129347	0.00104358	0.0129347	0.00104358	LINC02447
ABR	0.133001	0.00104515	-0.133001	0.00104515	ABR
GPC4	-0.0830381	0.00104515	0.0830381	0.00104515	GPC4
ZNF513	0.10824	0.00104688	-0.10824	0.00104688	ZNF513
AGPAT1	0.151303	0.00104837	-0.151303	0.00104837	AGPAT1
STARD10	0.31321	0.00104885	-0.31321	0.00104885	STARD10
TRIM61	0.0867456	0.00105012	-0.0867456	0.00105012	TRIM61
SNCA	-0.0430889	0.00105012	0.0430889	0.00105012	SNCA
TFB2M	-0.0865691	0.00105032	0.086569	0.00105032	TFB2M
BTG3-AS1	-0.0225928	0.00105044	0.0225928	0.00105044	BTG3-AS1
KPNA6	0.103131	0.00105151	-0.103131	0.00105151	KPNA6
PLPP3	-0.0941907	0.00105176	0.0941907	0.00105176	PLPP3
SLC49A4	0.102815	0.00105232	-0.102815	0.00105232	SLC49A4
PDE6B	-0.139049	0.0010546	0.139049	0.0010546	PDE6B
NUDT6	-0.0510849	0.0010577	0.0510849	0.0010577	NUDT6
ABI1	0.127884	0.00106171	-0.127884	0.00106171	ABI1
SUPT3H	0.0771862	0.00106171	-0.0771862	0.00106171	SUPT3H
OTUB2	-0.0675505	0.00106171	0.0675504	0.00106171	OTUB2
ATP2A3	0.0293307	0.00106171	-0.0293307	0.00106171	ATP2A3
CNGA1	-0.0456025	0.00106171	0.0456025	0.00106171	CNGA1
PYROXD1	0.103152	0.00106171	-0.103152	0.00106171	PYROXD1
KPTN	0.0980296	0.00106171	-0.0980296	0.00106171	KPTN
UTP25	0.0986496	0.00106368	-0.0986496	0.00106368	UTP25
MYO1C	0.190136	0.00106563	-0.190136	0.00106563	MYO1C
KHDC4	0.0935519	0.00106727	-0.0935519	0.00106727	KHDC4
C1orf167	0.00359352	0.00106732	-0.0035935	0.00106732	C1orf167
FAM89B	0.131887	0.0010743	-0.131887	0.0010743	FAM89B
RNF144A	0.120631	0.0010743	-0.120631	0.0010743	RNF144A
RMI2	0.254835	0.0010743	-0.254835	0.0010743	RMI2
ACTR6	-0.0916044	0.00107728	0.0916044	0.00107728	ACTR6
CRTC3	0.130394	0.00107887	-0.130394	0.00107887	CRTC3
CSK	-0.118044	0.00107987	0.118044	0.00107987	CSK
KMT2C	-0.272585	0.00108053	0.272585	0.00108053	KMT2C
DIAPH1	0.110591	0.00108124	-0.11059	0.00108124	DIAPH1
TYW3	-0.179541	0.00108132	0.179541	0.00108132	TYW3
RFC5	0.0966168	0.00108141	-0.0966168	0.00108141	RFC5
TSTD3	0.0838655	0.00108274	-0.0838655	0.00108274	TSTD3
ZNF385D	-0.0077181	0.00108274	0.00771807	0.00108274	ZNF385D
LONRF2	-0.264845	0.00108274	0.264845	0.00108274	LONRF2
JMJD6	0.133519	0.00108427	-0.133519	0.00108427	JMJD6
RAB1B	0.35745	0.00108595	-0.35745	0.00108595	RAB1B
EPB41L5	-0.150445	0.00109724	0.150444	0.00109724	EPB41L5
PRKAR1B	0.116029	0.00109907	-0.116029	0.00109907	PRKAR1B
SULF2	-0.0389935	0.00110174	0.0389935	0.00110174	SULF2
E2F3	0.138026	0.00110325	-0.138026	0.00110325	E2F3
EHD4	0.228304	0.00110333	-0.228304	0.00110333	EHD4
ZHX3	0.0999968	0.00110333	-0.0999968	0.00110333	ZHX3
CLASRP	0.101144	0.0011049	-0.101144	0.0011049	CLASRP
GPN3	0.130089	0.00110529	-0.130089	0.00110529	GPN3
PHLDB2	0.00516283	0.00110529	-0.0051628	0.00110529	PHLDB2
RNF168	0.0923278	0.0011063	-0.0923278	0.0011063	RNF168
SAMHD1	-0.120241	0.00110823	0.120241	0.00110823	SAMHD1
CRIP2	0.225514	0.00110877	-0.225514	0.00110877	CRIP2
STK17A	0.234248	0.00110978	-0.234248	0.00110978	STK17A
RAPGEF2	0.112513	0.00111009	-0.112513	0.00111009	RAPGEF2
SDC4	0.417165	0.0011122	-0.417165	0.0011122	SDC4
CCDC159	-0.0612526	0.0011122	0.0612526	0.0011122	CCDC159
RTN4	0.258006	0.0011122	-0.258007	0.0011122	RTN4
RBM15	0.12919	0.00111332	-0.12919	0.00111332	RBM15
TGM7	-0.0187832	0.00111332	0.0187832	0.00111332	TGM7
GSTA4	-0.154942	0.00111332	0.154942	0.00111332	GSTA4
ITGB2	0.0930829	0.00111539	-0.0930829	0.00111539	ITGB2
LINC00963	0.120185	0.00111648	-0.120185	0.00111648	LINC00963
CYB5R1	-0.107821	0.00112031	0.107821	0.00112031	CYB5R1
UBTD2	0.103194	0.00112614	-0.103194	0.00112614	UBTD2
ANKRD9	0.0982793	0.00112672	-0.0982793	0.00112672	ANKRD9
S100A4	0.566334	0.00112672	-0.566334	0.00112672	S100A4
PPP2R5D	0.11437	0.00112672	-0.11437	0.00112672	PPP2R5D
BRI3BP	0.214788	0.00112672	-0.214788	0.00112672	BRI3BP
LMO7	0.513001	0.00113263	-0.513001	0.00113263	LMO7
TRUB2	-0.133371	0.0011468	0.133371	0.0011468	TRUB2
TCTN1	-0.189675	0.00114989	0.189675	0.00114989	TCTN1
DNLZ	0.100458	0.00115067	-0.100459	0.00115067	DNLZ
BCL2	-0.0303083	0.00115119	0.0303083	0.00115119	BCL2
ERLIN2	-0.111017	0.00115678	0.111017	0.00115678	ERLIN2
KIF3B	0.102705	0.00115678	-0.102705	0.00115678	KIF3B
THAP4	-0.137587	0.00115941	0.137587	0.00115941	THAP4
PINK1	-0.122774	0.00116	0.122774	0.00116	PINK1
PRKCD	0.150728	0.00116	-0.150728	0.00116	PRKCD
S100A6	0.700102	0.00116	-0.700102	0.00116	S100A6
TXNRD3	0.0755361	0.00116227	-0.0755361	0.00116227	TXNRD3
COX15	0.140842	0.00117577	-0.140842	0.00117577	COX15
RRP8	0.0950172	0.00117778	-0.0950172	0.00117778	RRP8
PRRG4	-0.0825312	0.00118558	0.0825312	0.00118558	PRRG4
THUMPD1	-0.10763	0.00118991	0.10763	0.00118991	THUMPD1
TSKU	-0.126066	0.00118998	0.126066	0.00118998	TSKU
SGK1	-0.0737667	0.00118998	0.0737667	0.00118998	SGK1
CAPN2	0.234748	0.00118998	-0.234748	0.00118998	CAPN2
SLC2A10	0.114524	0.00119026	-0.114524	0.00119026	SLC2A10
NPAT	0.102685	0.00119849	-0.102685	0.00119849	NPAT
UCKL1	0.134107	0.00120008	-0.134107	0.00120008	UCKL1
TARS	0.152997	0.00120121	-0.152997	0.00120121	TARS
MIS12	0.0970347	0.00120208	-0.0970347	0.00120208	MIS12
SLK	0.271482	0.00121102	-0.271482	0.00121102	SLK
RHOBTB3	0.238804	0.00121102	-0.238804	0.00121102	RHOBTB3
AKT2	0.157065	0.00121102	-0.157065	0.00121102	AKT2
ATP6V0A1	0.156099	0.00121295	-0.156099	0.00121295	ATP6V0A1
SLC35D2	-0.213508	0.00121529	0.213508	0.00121529	SLC35D2
ANKRD13A	-0.0534462	0.00121693	0.0534462	0.00121693	ANKRD13A
C17orf58	-0.160475	0.00121693	0.160475	0.00121693	C17orf58
TRA2A	-0.0750611	0.00121693	0.0750611	0.00121693	TRA2A
PRKCH	0.121964	0.00121693	-0.121964	0.00121693	PRKCH
DIP2C	0.118209	0.00122184	-0.118209	0.00122184	DIP2C
EPN3	0.137225	0.00122184	-0.137225	0.00122184	EPN3
QARS	-0.208469	0.00122342	0.208469	0.00122342	QARS
ASB3	0.106125	0.00122505	-0.106125	0.00122505	ASB3
PLBD1	-0.0324844	0.0012268	0.0324844	0.0012268	PLBD1
TMEM173	0.249872	0.0012269	-0.249872	0.0012269	TMEM173
WRAP73	-0.0745636	0.00123805	0.0745636	0.00123805	WRAP73
RUFY2	0.0911324	0.00123805	-0.0911324	0.00123805	RUFY2
GPR89A	-0.0392333	0.00124047	0.0392333	0.00124047	GPR89A
UBE2V1	-0.190931	0.00124047	0.19093	0.00124047	UBE2V1
NADK2	0.10038	0.00124916	-0.10038	0.00124916	NADK2
WNT10A	0.0252754	0.00125549	-0.0252754	0.00125549	WNT10A
PDIA6	-0.381643	0.00125668	0.381643	0.00125668	PDIA6
PRPF38B	0.239058	0.00125668	-0.239058	0.00125668	PRPF38B
MST1	0.0718521	0.00126204	-0.0718521	0.00126204	MST1
HOXB4	-0.363682	0.00126347	0.363682	0.00126347	HOXB4
PRR5	0.188489	0.00126359	-0.188489	0.00126359	PRR5
REEP6	0.151835	0.00126581	-0.151835	0.00126581	REEP6
KIZ	-0.0627963	0.00126627	0.0627963	0.00126627	KIZ
PARD3B	0.10122	0.00127508	-0.10122	0.00127508	PARD3B
NUDT17	-0.0336612	0.00127724	0.0336612	0.00127724	NUDT17
SMC1B	-0.0045253	0.00127724	0.00452533	0.00127724	SMC1B
AP3S2	0.0854957	0.00127944	-0.0854957	0.00127944	AP3S2
TUG1	0.204132	0.00128386	-0.204131	0.00128386	TUG1
CLDN22	-0.064529	0.00128411	0.064529	0.00128411	CLDN22
MRPS35	0.159829	0.00128576	-0.159829	0.00128576	MRPS35
TIGD6	-0.0334844	0.00128922	0.0334844	0.00128922	TIGD6
CPLANE1	0.103873	0.00129063	-0.103873	0.00129063	CPLANE1
ZNF736	0.104992	0.00130532	-0.104992	0.00130532	ZNF736
ATPAF2	-0.10962	0.00130875	0.10962	0.00130875	ATPAF2
CLBA1	-0.0635695	0.00131095	0.0635695	0.00131095	CLBA1
PLBD2	0.115696	0.00131095	-0.115696	0.00131095	PLBD2
STIM2	0.117428	0.00132479	-0.117428	0.00132479	STIM2
CXCL1	-0.441083	0.00132493	0.441083	0.00132493	CXCL1
ING4	-0.129535	0.00134663	0.129535	0.00134663	ING4
TBC1D8	-0.115125	0.00134938	0.115125	0.00134938	TBC1D8
ISG20L2	0.0985692	0.00135424	-0.0985692	0.00135424	ISG20L2
TP53I13	0.153343	0.00135654	-0.153343	0.00135654	TP53I13
RHOU	-0.236721	0.00136026	0.236721	0.00136026	RHOU
CCDC191	-0.0733679	0.00136026	0.0733679	0.00136026	CCDC191
KRT7	0.781879	0.00136026	-0.781879	0.00136026	KRT7
RCCD1	0.142026	0.00136026	-0.142026	0.00136026	RCCD1
BDNF-AS	0.127083	0.00136103	-0.127083	0.00136103	BDNF-AS
SLC22A5	-0.0613636	0.0013612	0.0613636	0.0013612	SLC22A5
SP5	0.14089	0.00136981	-0.14089	0.00136981	SP5
PLXDC2	-0.0964419	0.00136981	0.0964419	0.00136981	PLXDC2
ZBTB24	0.107809	0.00137523	-0.107809	0.00137523	ZBTB24
WWP2	0.10688	0.00137786	-0.10688	0.00137786	WWP2
CHMP1A	0.120194	0.00137786	-0.120194	0.00137786	CHMP1A
CREB1	0.154466	0.00137995	-0.154467	0.00137995	CREB1
FRMD4A	0.112875	0.00138231	-0.112875	0.00138231	FRMD4A
CDC40	-0.139333	0.00138231	0.139333	0.00138231	CDC40
FXYD6	0.230999	0.001387	-0.230999	0.001387	FXYD6
RIBC1	0.105774	0.001387	-0.105774	0.001387	RIBC1
PRDX4	-0.248428	0.001387	0.248428	0.001387	PRDX4
DYNLL2	0.114262	0.001387	-0.114262	0.001387	DYNLL2
ACAD11	-0.0311402	0.001387	0.0311402	0.001387	ACAD11
RMI1	0.0843835	0.001387	-0.0843835	0.001387	RMI1
KANK2	0.149753	0.00138813	-0.149753	0.00138813	KANK2
ALDH5A1	-0.0933875	0.00139702	0.0933875	0.00139702	ALDH5A1
NCK1	-0.168525	0.00140122	0.168525	0.00140122	NCK1
CTSO	-0.0930012	0.00141073	0.0930012	0.00141073	CTSO
DYRK4	-0.110368	0.0014178	0.110368	0.0014178	DYRK4
CPNE2	-0.273011	0.0014178	0.273011	0.0014178	CPNE2
MTCL1	0.0458794	0.0014178	-0.0458794	0.0014178	MTCL1
SLC38A1	0.296706	0.0014178	-0.296706	0.0014178	SLC38A1
SPNS3	0.00707625	0.0014178	-0.0070762	0.0014178	SPNS3
IPCEF1	-0.0043067	0.00142491	0.0043067	0.00142491	IPCEF1
DHRS1	-0.101841	0.0014286	0.101841	0.0014286	DHRS1
ZNF814	0.107719	0.00143504	-0.107719	0.00143504	ZNF814
MREG	-0.124707	0.00143504	0.124707	0.00143504	MREG
ARMC10	-0.226069	0.00143809	0.226069	0.00143809	ARMC10
CAPN9	-0.0421343	0.00144176	0.0421343	0.00144176	CAPN9
SAMD4A	0.058601	0.00144176	-0.058601	0.00144176	SAMD4A
SESN3	-0.295241	0.00144176	0.295241	0.00144176	SESN3
HMGCL	-0.136415	0.00144304	0.136415	0.00144304	HMGCL
CDC6	0.149065	0.00144304	-0.149065	0.00144304	CDC6
RAPGEF6	0.108314	0.00144875	-0.108314	0.00144875	RAPGEF6
PAXIP1-AS2	0.111826	0.00144875	-0.111826	0.00144875	PAXIP1-AS2
SLF2	0.128167	0.00145314	-0.128167	0.00145314	SLF2
CACHD1	-0.0910471	0.0014543	0.0910471	0.0014543	CACHD1
FAM110C	-0.109856	0.00145756	0.109856	0.00145756	FAM110C
EMC7	-0.144458	0.00146072	0.144458	0.00146072	EMC7
OGFOD3	-0.134601	0.00146072	0.134601	0.00146072	OGFOD3
MYO5B	0.207047	0.00146072	-0.207047	0.00146072	MYO5B
WDR83	-0.0765423	0.00146256	0.0765423	0.00146256	WDR83
IDS	0.250156	0.00146542	-0.250156	0.00146542	IDS
IL4I1	0.125896	0.00146656	-0.125895	0.00146656	IL4I1
ALDH16A1	0.179201	0.00147041	-0.179201	0.00147041	ALDH16A1
SEC14L1	-0.286085	0.0014829	0.286085	0.0014829	SEC14L1
EPSTI1	-0.0201515	0.0014829	0.0201515	0.0014829	EPSTI1
FUNDC1	-0.101847	0.0014829	0.101847	0.0014829	FUNDC1
LINC00511	-0.118494	0.00148331	0.118494	0.00148331	LINC00511
SH3RF2	-0.0640368	0.00148477	0.0640368	0.00148477	SH3RF2
CXCL16	0.124839	0.00148917	-0.124839	0.00148917	CXCL16
DAP3	-0.171332	0.00148917	0.171332	0.00148917	DAP3
TRIB3	0.293697	0.00148917	-0.293697	0.00148917	TRIB3
IDUA	-0.0590963	0.00148917	0.0590963	0.00148917	IDUA
MTURN	-0.106065	0.00148982	0.106065	0.00148982	MTURN
BCAR3	0.121079	0.00149139	-0.121079	0.00149139	BCAR3
PLPP5	-0.134918	0.00149173	0.134918	0.00149173	PLPP5
TYMP	0.0880901	0.00149484	-0.0880901	0.00149484	TYMP
MOCOS	-0.0387447	0.00149484	0.0387447	0.00149484	MOCOS
AMOTL1	0.153031	0.00150136	-0.153031	0.00150136	AMOTL1
ACTR3C	-0.0239147	0.00150649	0.0239147	0.00150649	ACTR3C
CDK5RAP2	0.170845	0.00151024	-0.170845	0.00151024	CDK5RAP2
NLN	0.0989034	0.00151686	-0.0989034	0.00151686	NLN
MRPL1	-0.108354	0.00151716	0.108354	0.00151716	MRPL1
ADSSL1	-0.0217713	0.00152012	0.0217713	0.00152012	ADSSL1
ATG101	0.131104	0.00152126	-0.131104	0.00152126	ATG101
PPAT	0.148292	0.00152282	-0.148292	0.00152282	PPAT
MECP2	0.113097	0.00152432	-0.113097	0.00152432	MECP2
TRIM26	0.0906905	0.00152432	-0.0906905	0.00152432	TRIM26
MAX	0.0837684	0.00152432	-0.0837684	0.00152432	MAX
FASTK	0.181323	0.00152432	-0.181323	0.00152432	FASTK
PANK4	0.119744	0.00152432	-0.119744	0.00152432	PANK4
TIMM21	0.0735926	0.00152432	-0.0735926	0.00152432	TIMM21
SCHIP1	-0.0081266	0.00152871	0.00812665	0.00152871	SCHIP1
ZNF605	0.112049	0.00153431	-0.112049	0.00153431	ZNF605
RSU1	-0.0988065	0.00153433	0.0988065	0.00153433	RSU1
KRAS	-0.106962	0.00154714	0.106962	0.00154714	KRAS
BMP7	0.316093	0.00154947	-0.316093	0.00154947	BMP7
SSBP4	0.242077	0.00155185	-0.242077	0.00155185	SSBP4
PANX1	-0.0214709	0.00155275	0.0214709	0.00155275	PANX1
FKBP1B	0.104055	0.00155984	-0.104055	0.00155984	FKBP1B
CXCR4	-0.0775152	0.00155984	0.0775152	0.00155984	CXCR4
MRPS28	-0.261535	0.00156023	0.261535	0.00156023	MRPS28
MAN2A2	0.0983422	0.0015603	-0.0983422	0.0015603	MAN2A2
PIGT	-0.18569	0.00156373	0.18569	0.00156373	PIGT
SBDS	0.15639	0.00156764	-0.15639	0.00156764	SBDS
SSR3	-0.433929	0.00156764	0.433929	0.00156764	SSR3
ERC1	-0.139068	0.00156822	0.139068	0.00156822	ERC1
PES1	-0.0816613	0.00157687	0.0816613	0.00157687	PES1
CCDC71L	0.0975074	0.0015788	-0.0975074	0.0015788	CCDC71L
CCDC71	-0.0772053	0.0015788	0.0772053	0.0015788	CCDC71
SLC7A2	-0.376315	0.0015788	0.376315	0.0015788	SLC7A2
GREB1L	-0.0406741	0.0015788	0.0406741	0.0015788	GREB1L
DRC3	-0.0448952	0.0015788	0.0448952	0.0015788	DRC3
CARF	0.0926038	0.0015788	-0.0926038	0.0015788	CARF
PUM3	-0.186284	0.0015788	0.186284	0.0015788	PUM3
C1orf210	-0.158535	0.0015788	0.158535	0.0015788	C1orf210
ZFPM2-AS1	-0.285911	0.00158053	0.285911	0.00158053	ZFPM2-AS1
MACC1	0.27574	0.00159106	-0.27574	0.00159106	MACC1
ZNF658	-0.0270636	0.0015923	0.0270636	0.0015923	ZNF658
B3GNT3	0.413537	0.0015923	-0.413537	0.0015923	B3GNT3
USP18	-0.0164186	0.00160259	0.0164186	0.00160259	USP18
RYK	-0.123406	0.00160716	0.123406	0.00160716	RYK
CYTL1	-0.0332427	0.00160992	0.0332427	0.00160992	CYTL1
KIN	-0.10268	0.00160992	0.10268	0.00160992	KIN
PIP5K1C	0.107376	0.00160992	-0.107376	0.00160992	PIP5K1C
NFIA	-0.201979	0.00161028	0.201979	0.00161028	NFIA
ABALON	0.0339781	0.00161716	-0.0339781	0.00161716	ABALON
HERPUD2	-0.0634117	0.00161959	0.0634117	0.00161959	HERPUD2
CEP170	0.110056	0.00162438	-0.110056	0.00162438	CEP170
CFAP99	-0.0153803	0.00162959	0.0153803	0.00162959	CFAP99
PSTK	-0.0575333	0.00163776	0.0575333	0.00163776	PSTK
RAD54B	0.0931892	0.00163776	-0.0931892	0.00163776	RAD54B
HARS2	0.0902224	0.00163776	-0.0902224	0.00163776	HARS2
MMS19	-0.101121	0.00163776	0.101121	0.00163776	MMS19
RMDN1	-0.124918	0.00163867	0.124918	0.00163867	RMDN1
CERNA1	-0.0150089	0.00163968	0.0150089	0.00163968	CERNA1
WDR47	-0.0371585	0.00164089	0.0371585	0.00164089	WDR47
MELTF	-0.105271	0.0016438	0.105271	0.0016438	MELTF
DPH6	-0.118495	0.00165163	0.118495	0.00165163	DPH6
ZNF550	0.115615	0.00165266	-0.115615	0.00165266	ZNF550
VWA5B1	-0.0062802	0.00165323	0.00628021	0.00165323	VWA5B1
ADGRA3	-0.125302	0.00165323	0.125302	0.00165323	ADGRA3
SPTLC2	0.24072	0.00165323	-0.24072	0.00165323	SPTLC2
LRIG1	-0.631762	0.00165733	0.631762	0.00165733	LRIG1
KCTD6	-0.0826883	0.0016574	0.0826883	0.0016574	KCTD6
RARS2	0.12468	0.00166441	-0.12468	0.00166441	RARS2
SCRN3	0.0829703	0.00167064	-0.0829703	0.00167064	SCRN3
TMEM255A	0.00519062	0.00167064	-0.0051906	0.00167064	TMEM255A
ENOPH1	0.133549	0.00167064	-0.133549	0.00167064	ENOPH1
COP1	0.0794296	0.00167064	-0.0794296	0.00167064	COP1
AP3M1	-0.0792681	0.00167064	0.0792681	0.00167064	AP3M1
KARS	0.155551	0.00167345	-0.155551	0.00167345	KARS
RIMBP2	0.158783	0.00167969	-0.158783	0.00167969	RIMBP2
KMT2B	0.125106	0.00168173	-0.125106	0.00168173	KMT2B
LGR5	-0.525884	0.0016841	0.525884	0.0016841	LGR5
TLL2	-0.0206785	0.00169316	0.0206785	0.00169316	TLL2
TPT1	-0.309307	0.00170096	0.309307	0.00170096	TPT1
MYO1D	0.118512	0.00171117	-0.118512	0.00171117	MYO1D
ARAP2	-0.0757233	0.00171166	0.0757233	0.00171166	ARAP2
USP37	0.116941	0.00171233	-0.116941	0.00171233	USP37
FAM149A	-0.0150434	0.00171233	0.0150434	0.00171233	FAM149A
MFSD6L	0.102736	0.0017129	-0.102736	0.0017129	MFSD6L
LINC01134	0.0023671	0.00172307	-0.0023671	0.00172307	LINC01134
PIR	-0.570891	0.00172307	0.570891	0.00172307	PIR
MFAP3	0.113218	0.00172472	-0.113218	0.00172472	MFAP3
PRKN	-0.0351645	0.00173143	0.0351645	0.00173143	PRKN
MOK	0.0969165	0.00173143	-0.0969165	0.00173143	MOK
FAHD2A	-0.106066	0.00173529	0.106066	0.00173529	FAHD2A
RASGEF1B	-0.0177145	0.00173529	0.0177145	0.00173529	RASGEF1B
SOSTDC1	-0.0528441	0.00174065	0.0528441	0.00174065	SOSTDC1
BANP	0.0998169	0.00174808	-0.0998169	0.00174808	BANP
TRIP10	0.164451	0.00175429	-0.164451	0.00175429	TRIP10
TMEM267	-0.0572223	0.00175459	0.0572223	0.00175459	TMEM267
LMNTD2	-0.0268657	0.00175459	0.0268657	0.00175459	LMNTD2
PET117	-0.111773	0.00175459	0.111773	0.00175459	PET117
WWC1	0.200141	0.00175459	-0.200141	0.00175459	WWC1
SNX5	-0.267424	0.00176511	0.267424	0.00176511	SNX5
UBE3B	0.106969	0.00176524	-0.106969	0.00176524	UBE3B
CAPN5	0.140543	0.00176524	-0.140543	0.00176524	CAPN5
MEGF9	-0.116744	0.00176844	0.116744	0.00176844	MEGF9
DPH5	-0.0648893	0.00177238	0.0648893	0.00177238	DPH5
LDLRAD3	-0.0161189	0.00177332	0.0161189	0.00177332	LDLRAD3
RRAS2	0.115067	0.00177401	-0.115067	0.00177401	RRAS2
APLP1	-0.262548	0.00177834	0.262548	0.00177834	APLP1
MYDGF	-0.372974	0.0017799	0.372974	0.0017799	MYDGF
DHRS4	-0.181428	0.0017807	0.181428	0.0017807	DHRS4
TRADD	0.116076	0.00178773	-0.116076	0.00178773	TRADD
GTF3C4	0.0979586	0.00178773	-0.0979586	0.00178773	GTF3C4
MINPP1	-0.101249	0.00179171	0.101249	0.00179171	MINPP1
LDLRAD4	-0.0083692	0.00179298	0.00836915	0.00179298	LDLRAD4
SLC18B1	-0.0596405	0.00179298	0.0596405	0.00179298	SLC18B1
CLU	0.712946	0.00179635	-0.712946	0.00179635	CLU
ZNF430	0.0965702	0.00179898	-0.0965702	0.00179898	ZNF430
SPATA5L1	-0.0311662	0.00179949	0.0311662	0.00179949	SPATA5L1
KIF3C	0.0131922	0.00180492	-0.0131922	0.00180492	KIF3C
THAP6	0.0852429	0.00180492	-0.0852429	0.00180492	THAP6
DEDD	0.117388	0.00180776	-0.117388	0.00180776	DEDD
PRTG	0.121257	0.00181336	-0.121257	0.00181336	PRTG
PLCXD2	0.00370431	0.00181514	-0.0037043	0.00181514	PLCXD2
LYRM4	-0.120515	0.00181514	0.120515	0.00181514	LYRM4
MAPKAPK5	0.142984	0.00182569	-0.142984	0.00182569	MAPKAPK5
POU5F1	-0.0467614	0.00182617	0.0467614	0.00182617	POU5F1
CCDC106	0.1658	0.00183519	-0.1658	0.00183519	CCDC106
CHMP6	0.143714	0.00183635	-0.143714	0.00183635	CHMP6
SGCB	-0.141211	0.00184152	0.141211	0.00184152	SGCB
AZIN1-AS1	-0.071935	0.00184689	0.071935	0.00184689	AZIN1-AS1
TMEM100	0.167602	0.00185426	-0.167602	0.00185426	TMEM100
ABLIM3	0.0263416	0.00185984	-0.0263416	0.00185984	ABLIM3
TRAFD1	0.107636	0.00186064	-0.107636	0.00186064	TRAFD1
JADE1	0.120851	0.00186786	-0.120852	0.00186786	JADE1
GAPVD1	0.104032	0.00186819	-0.104032	0.00186819	GAPVD1
PPP1R2	-0.150811	0.00186819	0.150811	0.00186819	PPP1R2
CENPT	0.154477	0.00187007	-0.154477	0.00187007	CENPT
SNAPC2	0.0666368	0.00187901	-0.0666368	0.00187901	SNAPC2
ABCA2	0.138291	0.00188009	-0.138291	0.00188009	ABCA2
NT5C2	0.115154	0.00188402	-0.115154	0.00188402	NT5C2
ZNF589	-0.088648	0.00188635	0.088648	0.00188635	ZNF589
ALG1	0.149757	0.00188665	-0.149757	0.00188665	ALG1
SLC7A8	0.0218506	0.00188665	-0.0218506	0.00188665	SLC7A8
INO80B	-0.098564	0.00188952	0.098564	0.00188952	INO80B
NUP62CL	-0.0335829	0.00189155	0.0335829	0.00189155	NUP62CL
GFM1	0.138067	0.00189526	-0.138067	0.00189526	GFM1
MIS18A	0.111805	0.00189526	-0.111805	0.00189526	MIS18A
FUBP1	0.14968	0.00189526	-0.14968	0.00189526	FUBP1
FAM118B	0.0998988	0.00190261	-0.0998988	0.00190261	FAM118B
FAM136A	0.209099	0.00190416	-0.209099	0.00190416	FAM136A
CCDC61	-0.0795431	0.00190416	0.0795431	0.00190416	CCDC61
RNF111	0.108923	0.00190941	-0.108923	0.00190941	RNF111
FMR1	0.195509	0.00190941	-0.195509	0.00190941	FMR1
TMEM63A	-0.129034	0.00190941	0.129034	0.00190941	TMEM63A
SGPL1	0.207247	0.00191466	-0.207247	0.00191466	SGPL1
SLC25A15	0.0761964	0.00191466	-0.0761964	0.00191466	SLC25A15
ARRB1	0.104492	0.00191466	-0.104492	0.00191466	ARRB1
RNF2	-0.0583905	0.00191845	0.0583905	0.00191845	RNF2
SHROOM2	0.116875	0.00192374	-0.116875	0.00192374	SHROOM2
CXXC5	0.313986	0.00192374	-0.313986	0.00192374	CXXC5
YDJC	0.216314	0.00196077	-0.216314	0.00196077	YDJC
FAM20A	0.127709	0.00196077	-0.127709	0.00196077	FAM20A
LRRFIP2	-0.160451	0.00196238	0.160452	0.00196238	LRRFIP2
SIRT2	-0.0870305	0.00196238	0.0870305	0.00196238	SIRT2
PTGER1	-0.027035	0.0019663	0.027035	0.0019663	PTGER1
TRNP1	0.28531	0.0019663	-0.28531	0.0019663	TRNP1
FKBP2	-0.0786224	0.0019663	0.0786224	0.0019663	FKBP2
THAP11	-0.107516	0.00196632	0.107516	0.00196632	THAP11
ACTR10	0.130847	0.00196876	-0.130847	0.00196876	ACTR10
ARID3A	0.0633499	0.00198889	-0.0633499	0.00198889	ARID3A
TASP1	0.0701765	0.00198898	-0.0701765	0.00198898	TASP1
LINC01138	-0.0530636	0.00198898	0.0530636	0.00198898	LINC01138
IFI35	-0.078642	0.00198898	0.078642	0.00198898	IFI35
C5orf30	-0.0394178	0.0020083	0.0394178	0.0020083	C5orf30
TRPT1	0.214459	0.00202229	-0.214459	0.00202229	TRPT1
EIF4EBP2	0.203842	0.00205621	-0.203842	0.00205621	EIF4EBP2
SNX24	0.083792	0.00205862	-0.083792	0.00205862	SNX24
ZSCAN32	-0.0235374	0.00208015	0.0235374	0.00208015	ZSCAN32
PTRH1	0.175895	0.00208164	-0.175895	0.00208164	PTRH1
SLC5A3	0.275598	0.00208193	-0.275598	0.00208193	SLC5A3
SLC35G1	-0.0679049	0.00208438	0.0679049	0.00208438	SLC35G1
TMEM253	0.00177431	0.00208584	-0.0017743	0.00208584	TMEM253
VOPP1	0.149774	0.00208964	-0.149774	0.00208964	VOPP1
ANKLE2	0.128434	0.0020959	-0.128434	0.0020959	ANKLE2
GTF3C3	0.0871294	0.00209724	-0.0871294	0.00209724	GTF3C3
CERNA2	-0.59698	0.00209942	0.59698	0.00209942	CERNA2
TRIM59	0.115255	0.00210068	-0.115255	0.00210068	TRIM59
ARFGEF1	0.257928	0.00210068	-0.257927	0.00210068	ARFGEF1
FYB2	-0.0644721	0.00210086	0.0644721	0.00210086	FYB2
MFSD14B	0.129145	0.0021024	-0.129145	0.0021024	MFSD14B
RNASEH2C	0.266489	0.0021024	-0.266489	0.0021024	RNASEH2C
SH3PXD2A	0.0451273	0.00211023	-0.0451273	0.00211023	SH3PXD2A
TRMO	0.0725521	0.00211023	-0.0725521	0.00211023	TRMO
NUTM2A-AS1	0.0938533	0.00211023	-0.0938533	0.00211023	NUTM2A-AS1
BRPF3	0.102614	0.00211292	-0.102614	0.00211292	BRPF3
SPIDR	-0.125774	0.00211292	0.125774	0.00211292	SPIDR
ABCC5	-0.0227505	0.00211457	0.0227505	0.00211457	ABCC5
SLC37A4	-0.123354	0.00211839	0.123354	0.00211839	SLC37A4
PAN2	0.114569	0.0021202	-0.114569	0.0021202	PAN2
RETSAT	0.0981407	0.0021202	-0.0981407	0.0021202	RETSAT
ARHGAP35	0.147913	0.0021263	-0.147913	0.0021263	ARHGAP35
NOC3L	0.131415	0.00212694	-0.131415	0.00212694	NOC3L
HEY2	-0.127108	0.00212694	0.127108	0.00212694	HEY2
RTCB	-0.132787	0.00213202	0.132787	0.00213202	RTCB
MAPK15	0.125135	0.00213724	-0.125135	0.00213724	MAPK15
ODF2L	-0.165212	0.00213724	0.165212	0.00213724	ODF2L
PSMD3	0.179549	0.00213724	-0.179549	0.00213724	PSMD3
PDK1	0.119519	0.00214377	-0.119519	0.00214377	PDK1
PPFIBP2	0.152425	0.00214794	-0.152425	0.00214794	PPFIBP2
CCNH	-0.10323	0.00215397	0.10323	0.00215397	CCNH
FBXO9	0.177939	0.00215397	-0.177939	0.00215397	FBXO9
ASAP1	0.10896	0.00215822	-0.10896	0.00215822	ASAP1
RNF4	0.108598	0.00215822	-0.108598	0.00215822	RNF4
DNAJC14	0.0899826	0.00216631	-0.0899826	0.00216631	DNAJC14
SPP1	-0.238403	0.00217284	0.238403	0.00217284	SPP1
ARFIP1	-0.15831	0.00217631	0.15831	0.00217631	ARFIP1
TTC28	-0.0731575	0.00218568	0.0731575	0.00218568	TTC28
RAMP1	-0.114816	0.00218804	0.114816	0.00218804	RAMP1
ALPP	-0.0265044	0.00219089	0.0265044	0.00219089	ALPP
CAP2	-0.0489386	0.00219089	0.0489386	0.00219089	CAP2
CLUL1	-0.0149321	0.00219089	0.0149321	0.00219089	CLUL1
B4GALT7	-0.0917153	0.00219089	0.0917153	0.00219089	B4GALT7
GCN1	0.13437	0.00219089	-0.13437	0.00219089	GCN1
ZMYND11	-0.0862952	0.00219089	0.0862952	0.00219089	ZMYND11
BOLA1	-0.0902466	0.00219286	0.0902465	0.00219286	BOLA1
PDE6D	0.0920799	0.00219728	-0.09208	0.00219728	PDE6D
ACACA	0.130622	0.00220385	-0.130622	0.00220385	ACACA
TVP23C	0.10231	0.00220463	-0.10231	0.00220463	TVP23C
FGFR1OP2	-0.0854225	0.00221382	0.0854225	0.00221382	FGFR1OP2
BCAR1	0.130942	0.00221893	-0.130942	0.00221893	BCAR1
ZNF622	0.0758149	0.00221893	-0.0758149	0.00221893	ZNF622
RGS16	-0.0146833	0.0022194	0.0146833	0.0022194	RGS16
MED14	0.118009	0.0022391	-0.118009	0.0022391	MED14
ST7	-0.0625162	0.0022395	0.0625162	0.0022395	ST7
CYB561D1	-0.011951	0.00224206	0.011951	0.00224206	CYB561D1
PDE9A	0.345061	0.00224206	-0.345061	0.00224206	PDE9A
ARMC1	0.0751308	0.00225101	-0.0751308	0.00225101	ARMC1
SNHG30	0.155876	0.00225101	-0.155876	0.00225101	SNHG30
HNF1A-AS1	-0.100392	0.00225137	0.100392	0.00225137	HNF1A-AS1
TSTD2	0.0899651	0.00227204	-0.0899652	0.00227204	TSTD2
PPL	0.400193	0.00227806	-0.400193	0.00227806	PPL
WHAMM	0.168003	0.00227806	-0.168003	0.00227806	WHAMM
GRK2	0.161275	0.00228378	-0.161275	0.00228378	GRK2
POP4	-0.121201	0.00228534	0.121201	0.00228534	POP4
EIF2B2	0.133894	0.00229947	-0.133894	0.00229947	EIF2B2
DHRS12	-0.0347243	0.0023063	0.0347243	0.0023063	DHRS12
ZNF32	-0.0831777	0.00231345	0.0831777	0.00231345	ZNF32
YIPF3	-0.195959	0.00232605	0.195959	0.00232605	YIPF3
LINC02245	-0.0259683	0.00233591	0.0259683	0.00233591	LINC02245
CXCL6	-0.045294	0.00233794	0.045294	0.00233794	CXCL6
TMA16	-0.0768466	0.00234447	0.0768466	0.00234447	TMA16
ATG4B	-0.0796607	0.00235646	0.0796606	0.00235646	ATG4B
LINC01694	-0.0054575	0.00235741	0.00545753	0.00235741	LINC01694
BTC	-0.01342	0.00236039	0.01342	0.00236039	BTC
PIGM	0.169407	0.00236516	-0.169406	0.00236516	PIGM
BAD	0.13698	0.00236576	-0.13698	0.00236576	BAD
SDR16C5	0.0239339	0.0023659	-0.0239339	0.0023659	SDR16C5
SRP14	-0.284805	0.0023677	0.284805	0.0023677	SRP14
PNMA8B	-0.0127531	0.0023697	0.0127531	0.0023697	PNMA8B
IARS	0.147734	0.0023697	-0.147733	0.0023697	IARS
SELENOO	0.141406	0.00237413	-0.141406	0.00237413	SELENOO
CREBZF	0.265179	0.00238015	-0.265179	0.00238015	CREBZF
SLC25A32	-0.0679154	0.00238015	0.0679154	0.00238015	SLC25A32
TAF3	-0.107499	0.00238015	0.107499	0.00238015	TAF3
SEC23B	0.138475	0.00239816	-0.138475	0.00239816	SEC23B
PPP2R3B	0.0936751	0.00240024	-0.0936751	0.00240024	PPP2R3B
ASB8	-0.0502895	0.00240381	0.0502895	0.00240381	ASB8
AHCYL1	-0.277172	0.00240381	0.277172	0.00240381	AHCYL1
JUN	0.39735	0.00240744	-0.39735	0.00240744	JUN
METTL6	-0.0549141	0.00240764	0.054914	0.00240764	METTL6
ALDH3B1	0.0496216	0.00241088	-0.0496216	0.00241088	ALDH3B1
HLA-B	0.23853	0.00241088	-0.23853	0.00241088	HLA-B
MAP1LC3B2	-0.0159842	0.00241289	0.0159842	0.00241289	MAP1LC3B2
SNTB1	0.11613	0.00241344	-0.11613	0.00241344	SNTB1
UTP18	0.11971	0.00241971	-0.11971	0.00241971	UTP18
LACTB2	0.111104	0.00242283	-0.111104	0.00242283	LACTB2
RAE1	0.106863	0.00242937	-0.106862	0.00242937	RAE1
TXNDC16	-0.0441205	0.00243553	0.0441205	0.00243553	TXNDC16
ZC3HC1	-0.050179	0.00243929	0.050179	0.00243929	ZC3HC1
PCID2	-0.105192	0.00244342	0.105192	0.00244342	PCID2
DTD2	-0.0646889	0.00244342	0.0646889	0.00244342	DTD2
CCDC82	0.102565	0.00244687	-0.102565	0.00244687	CCDC82
TCAIM	0.0864068	0.00244736	-0.0864068	0.00244736	TCAIM
ZPR1	0.0798963	0.00244855	-0.0798963	0.00244855	ZPR1
MSH6	0.156211	0.00245049	-0.156211	0.00245049	MSH6
WDR33	-0.113924	0.00246973	0.113924	0.00246973	WDR33
DGUOK	-0.186956	0.00247789	0.186956	0.00247789	DGUOK
RBM27	0.142801	0.00248583	-0.142801	0.00248583	RBM27
NELFCD	0.165054	0.00248583	-0.165054	0.00248583	NELFCD
AP2A1	-0.0960559	0.00249056	0.0960559	0.00249056	AP2A1
HDHD2	-0.113181	0.00249967	0.113181	0.00249967	HDHD2
STX17-AS1	-0.0233909	0.00249971	0.0233909	0.00249971	STX17-AS1
MARCKS	-0.371724	0.00249993	0.371724	0.00249993	MARCKS
SIAH2	-0.285257	0.00252265	0.285257	0.00252265	SIAH2
GCC2-AS1	-0.0379856	0.00252265	0.0379856	0.00252265	GCC2-AS1
RGS7BP	-0.0100927	0.0025299	0.0100927	0.0025299	RGS7BP
TLCD5	-0.0229993	0.00252997	0.0229993	0.00252997	TLCD5
CDCA7L	-0.0727385	0.0025438	0.0727385	0.0025438	CDCA7L
CCDC93	0.100716	0.00257506	-0.100716	0.00257506	CCDC93
MYO19	0.0995042	0.00257727	-0.0995042	0.00257727	MYO19
TMEM51	0.10435	0.0025788	-0.10435	0.0025788	TMEM51
EXOSC2	0.09151	0.0025788	-0.09151	0.0025788	EXOSC2
CDC42EP3	0.140752	0.0025788	-0.140752	0.0025788	CDC42EP3
ATXN2	0.218636	0.00258051	-0.218636	0.00258051	ATXN2
SQOR	0.0705106	0.00258051	-0.0705106	0.00258051	SQOR
TSR3	-0.186804	0.00258352	0.186804	0.00258352	TSR3
NFYC	-0.0815723	0.00258457	0.0815723	0.00258457	NFYC
UBTD1	0.119142	0.00260146	-0.119142	0.00260146	UBTD1
DDHD1	-0.051307	0.00260146	0.051307	0.00260146	DDHD1
KIF1C	0.106554	0.00260146	-0.106554	0.00260146	KIF1C
IQUB	0.107717	0.00260146	-0.107717	0.00260146	IQUB
TMEM126A	-0.117324	0.00260146	0.117324	0.00260146	TMEM126A
STRN3	0.152587	0.00261381	-0.152587	0.00261381	STRN3
NPM2	-0.0237881	0.00261393	0.0237881	0.00261393	NPM2
KHDRBS2	-0.0548342	0.00261943	0.0548342	0.00261943	KHDRBS2
MMGT1	0.0927589	0.00263799	-0.0927589	0.00263799	MMGT1
GMPPA	0.0634682	0.00264287	-0.0634682	0.00264287	GMPPA
ALKBH1	-0.0216073	0.00264331	0.0216073	0.00264331	ALKBH1
CARD10	-0.0565694	0.00264692	0.0565694	0.00264692	CARD10
LYRM9	-0.0682652	0.00265175	0.0682652	0.00265175	LYRM9
DNTTIP2	0.150743	0.00265197	-0.150743	0.00265197	DNTTIP2
NUBP1	0.119116	0.002652	-0.119116	0.002652	NUBP1
ZNF277	-0.139098	0.00265755	0.139098	0.00265755	ZNF277
UCP2	-0.32512	0.00269151	0.32512	0.00269151	UCP2
MIF4GD	-0.105439	0.00270307	0.105439	0.00270307	MIF4GD
C5AR2	-0.0099355	0.00271753	0.0099355	0.00271753	C5AR2
VPS35L	0.0840039	0.00272812	-0.0840039	0.00272812	VPS35L
COMMD3	-0.138289	0.00272953	0.138289	0.00272953	COMMD3
ZBED1	-0.143357	0.00273328	0.143358	0.00273328	ZBED1
PTPRE	0.0325812	0.00273693	-0.0325812	0.00273693	PTPRE
ACOX3	-0.0883941	0.00273743	0.0883942	0.00273743	ACOX3
TGM2	0.207818	0.00274446	-0.207818	0.00274446	TGM2
NIPSNAP2	-0.21109	0.00274654	0.21109	0.00274654	NIPSNAP2
VKORC1	-0.281539	0.00274699	0.281539	0.00274699	VKORC1
RNASET2	-0.541036	0.00274748	0.541036	0.00274748	RNASET2
SFT2D2	0.140484	0.00274833	-0.140484	0.00274833	SFT2D2
SEMA7A	0.0154458	0.00274833	-0.0154458	0.00274833	SEMA7A
GRK6	0.121712	0.00274913	-0.121712	0.00274913	GRK6
NDUFAF6	0.0859711	0.00275286	-0.0859711	0.00275286	NDUFAF6
SLC35C2	0.100985	0.00275389	-0.100985	0.00275389	SLC35C2
BMP4	0.100932	0.00275435	-0.100932	0.00275435	BMP4
NUDT15	-0.172884	0.00276747	0.172884	0.00276747	NUDT15
BUD13	0.0746755	0.00277445	-0.0746755	0.00277445	BUD13
TNFAIP8	-0.0304269	0.00277629	0.0304269	0.00277629	TNFAIP8
NOL3	0.146787	0.0027779	-0.146787	0.0027779	NOL3
ITM2B	-0.29287	0.0027779	0.29287	0.0027779	ITM2B
OSTF1	0.12289	0.00278318	-0.12289	0.00278318	OSTF1
PSMD10	-0.146391	0.00278443	0.146391	0.00278443	PSMD10
MYL5	-0.0971365	0.00278654	0.0971365	0.00278654	MYL5
OGFOD2	0.0697284	0.00278654	-0.0697284	0.00278654	OGFOD2
TAF5	-0.0151993	0.00278654	0.0151993	0.00278654	TAF5
DDX19B	-0.063121	0.00279733	0.063121	0.00279733	DDX19B
CD58	-0.0921639	0.00279743	0.0921639	0.00279743	CD58
PLXNB1	0.118867	0.00279744	-0.118867	0.00279744	PLXNB1
ARHGEF16	0.124684	0.00280528	-0.124684	0.00280528	ARHGEF16
NAV2	0.148418	0.00281662	-0.148418	0.00281662	NAV2
LRTOMT	-0.0693429	0.00281666	0.0693429	0.00281666	LRTOMT
ARMCX6	-0.159129	0.00282568	0.159129	0.00282568	ARMCX6
MFSD1	-0.0755822	0.00282568	0.0755822	0.00282568	MFSD1
STC1	-0.151306	0.00282568	0.151306	0.00282568	STC1
CDK17	0.186721	0.00282568	-0.186721	0.00282568	CDK17
PRPF38A	0.129837	0.00282568	-0.129837	0.00282568	PRPF38A
NEIL2	-0.035214	0.00284048	0.035214	0.00284048	NEIL2
SLC45A3	0.00999955	0.00285312	-0.0099996	0.00285312	SLC45A3
RNF130	-0.200534	0.00285312	0.200534	0.00285312	RNF130
PPM1M	-0.0346797	0.00285396	0.0346797	0.00285396	PPM1M
ORC5	0.080801	0.00285396	-0.080801	0.00285396	ORC5
TRIM25	-0.196149	0.00285785	0.196149	0.00285785	TRIM25
TMEM214	0.10516	0.00285838	-0.10516	0.00285838	TMEM214
INIP	0.0699417	0.00286393	-0.0699417	0.00286393	INIP
SLC41A3	-0.112744	0.00286616	0.112744	0.00286616	SLC41A3
NCKAP5-AS2	-0.0038326	0.00286616	0.00383264	0.00286616	NCKAP5-AS2
ZC3H13	-0.116975	0.00286616	0.116975	0.00286616	ZC3H13
SLC4A11	0.0884325	0.00286659	-0.0884325	0.00286659	SLC4A11
RMRP	0.102852	0.00286659	-0.102852	0.00286659	RMRP
RANBP9	-0.0711168	0.00287609	0.0711168	0.00287609	RANBP9
TUSC1	-0.102619	0.00287639	0.102619	0.00287639	TUSC1
SEMA4G	0.0564777	0.00288288	-0.0564777	0.00288288	SEMA4G
SHMT1	0.236897	0.00288922	-0.236898	0.00288922	SHMT1
PSMF1	-0.16238	0.0029065	0.16238	0.0029065	PSMF1
CHMP2B	0.138833	0.0029065	-0.138833	0.0029065	CHMP2B
ENTPD4	0.0966549	0.00291529	-0.0966549	0.00291529	ENTPD4
MYO5C	0.11691	0.00291529	-0.116911	0.00291529	MYO5C
IQCE	0.111709	0.00294722	-0.111709	0.00294722	IQCE
NOP2	0.148839	0.00294722	-0.148839	0.00294722	NOP2
SLC10A3	0.100464	0.00295633	-0.100464	0.00295633	SLC10A3
MYO1B	0.16726	0.00295683	-0.16726	0.00295683	MYO1B
GLRB	-0.0598005	0.00296194	0.0598005	0.00296194	GLRB
ALS2CL	0.045736	0.00296287	-0.045736	0.00296287	ALS2CL
ZNF485	-0.030423	0.00296287	0.0304231	0.00296287	ZNF485
CEP63	0.0971395	0.00296287	-0.0971395	0.00296287	CEP63
CUEDC1	-0.0756667	0.00296287	0.0756667	0.00296287	CUEDC1
KSR1	-0.0378981	0.00296336	0.0378981	0.00296336	KSR1
VSIG10	0.0914011	0.0029659	-0.0914011	0.0029659	VSIG10
NCOA2	0.13132	0.00296712	-0.13132	0.00296712	NCOA2
CDH3	0.261015	0.00297874	-0.261015	0.00297874	CDH3
TMEM243	0.122273	0.00298008	-0.122273	0.00298008	TMEM243
CSRP2	-0.106328	0.00298127	0.106328	0.00298127	CSRP2
WARS2-AS1	-0.0388283	0.00298388	0.0388283	0.00298388	WARS2-AS1
PHF7	-0.0415769	0.00298393	0.0415769	0.00298393	PHF7
BOD1	-0.156139	0.00299498	0.156139	0.00299498	BOD1
ADIRF	0.182745	0.00299682	-0.182745	0.00299682	ADIRF
MRPL13	-0.253534	0.00299682	0.253534	0.00299682	MRPL13
EIF3B	-0.179318	0.00299682	0.179318	0.00299682	EIF3B
GLYCTK-AS1	-0.0111056	0.00299682	0.0111056	0.00299682	GLYCTK-AS1
LRRC42	0.0941114	0.00299907	-0.0941114	0.00299907	LRRC42
PCAT1	-0.0278604	0.00300404	0.0278604	0.00300404	PCAT1
AADAT	-0.0172871	0.00300876	0.0172871	0.00300876	AADAT
PRMT9	0.0863614	0.00300892	-0.0863614	0.00300892	PRMT9
MRRF	0.123987	0.00301177	-0.123987	0.00301177	MRRF
SLC20A1	0.191195	0.00301535	-0.191195	0.00301535	SLC20A1
GABPB1-IT1	0.167509	0.00302764	-0.167509	0.00302764	GABPB1-IT1
KIF2A	-0.245079	0.00302934	0.245079	0.00302934	KIF2A
HACD4	-0.0251137	0.00302934	0.0251137	0.00302934	HACD4
SERPINA1	-0.51262	0.00303177	0.51262	0.00303177	SERPINA1
DCP1B	0.101201	0.00304056	-0.101201	0.00304056	DCP1B
GALE	0.209824	0.00307557	-0.209824	0.00307557	GALE
PTPN3	-0.150597	0.00307709	0.150597	0.00307709	PTPN3
CACUL1	0.211239	0.00307865	-0.211239	0.00307865	CACUL1
GALNT11	0.131457	0.00308725	-0.131457	0.00308725	GALNT11
TANGO6	-0.0095564	0.003093	0.00955641	0.003093	TANGO6
TXNDC9	0.150927	0.00309711	-0.150927	0.00309711	TXNDC9
DDX27	0.145064	0.00309751	-0.145064	0.00309751	DDX27
FAM86B1	-0.0166001	0.00310716	0.0166001	0.00310716	FAM86B1
CLCC1	-0.0520027	0.00311566	0.0520026	0.00311566	CLCC1
UFL1	-0.193455	0.00311637	0.193455	0.00311637	UFL1
GFER	0.1582	0.00312496	-0.1582	0.00312496	GFER
ASB16-AS1	-0.0423587	0.00312777	0.0423588	0.00312777	ASB16-AS1
SPECC1	-0.117358	0.00312777	0.117358	0.00312777	SPECC1
CNTLN	-0.0211243	0.0031392	0.0211243	0.0031392	CNTLN
WDR89	0.0916261	0.0031518	-0.0916261	0.0031518	WDR89
IL18R1	-0.0349712	0.00316896	0.0349712	0.00316896	IL18R1
PLEKHH2	0.181376	0.00316896	-0.181376	0.00316896	PLEKHH2
SLC25A35	-0.0546574	0.00317161	0.0546574	0.00317161	SLC25A35
SNAP29	0.150375	0.00317344	-0.150375	0.00317344	SNAP29
RUBCNL	-0.0493373	0.0031884	0.0493374	0.0031884	RUBCNL
SLC7A11	0.302691	0.0031884	-0.302691	0.0031884	SLC7A11
TMEM11	-0.091428	0.0031884	0.091428	0.0031884	TMEM11
MCUB	-0.0769903	0.00319042	0.0769903	0.00319042	MCUB
CCN3	-0.281652	0.00321544	0.281652	0.00321544	CCN3
AIFM1	-0.155235	0.00321845	0.155235	0.00321845	AIFM1
NCOA6	0.112074	0.00322048	-0.112074	0.00322048	NCOA6
RBM42	0.212419	0.00322048	-0.212419	0.00322048	RBM42
CNP	0.162129	0.00322107	-0.162129	0.00322107	CNP
COA7	0.0873449	0.00322107	-0.0873449	0.00322107	COA7
PRR5L	-0.100657	0.0032231	0.100657	0.0032231	PRR5L
RDH5	-0.0695131	0.00323429	0.0695131	0.00323429	RDH5
PWWP3A	-0.0471648	0.00323446	0.0471648	0.00323446	PWWP3A
RSRP1	-0.282076	0.00323994	0.282076	0.00323994	RSRP1
EEF1B2	-0.363086	0.00323994	0.363086	0.00323994	EEF1B2
AFAP1L2	0.232381	0.00326154	-0.232381	0.00326154	AFAP1L2
DAPK2	-0.0132058	0.00327174	0.0132058	0.00327174	DAPK2
TRAPPC2B	0.0810132	0.00327174	-0.0810132	0.00327174	TRAPPC2B
PIK3R2	-0.0779967	0.00328025	0.0779967	0.00328025	PIK3R2
SMIM4	0.135712	0.00328333	-0.135712	0.00328333	SMIM4
GSTA2	-0.0020711	0.00328333	0.00207109	0.00328333	GSTA2
LINC02672	0.468482	0.00329464	-0.468482	0.00329464	LINC02672
DNAH1	-0.0299381	0.00330147	0.0299381	0.00330147	DNAH1
FGFR1OP	-0.0692882	0.00330198	0.0692882	0.00330198	FGFR1OP
CD27	-0.0071392	0.00331146	0.00713924	0.00331146	CD27
RTL8C	-0.178257	0.003315	0.178257	0.003315	RTL8C
UTP6	-0.0678928	0.00332093	0.0678928	0.00332093	UTP6
FSD1L	-0.0247954	0.00332494	0.0247954	0.00332494	FSD1L
SCOC-AS1	-0.011713	0.0033268	0.011713	0.0033268	SCOC-AS1
CEP135	-0.0227481	0.00333259	0.0227481	0.00333259	CEP135
WDR26	0.131099	0.00333259	-0.131099	0.00333259	WDR26
UBE2D3-AS1	-0.0129502	0.00333333	0.0129502	0.00333333	UBE2D3-AS1
EVL	-0.114185	0.00334185	0.114186	0.00334185	EVL
PACS1	0.185679	0.00334359	-0.185679	0.00334359	PACS1
ATAD2	0.109276	0.0033447	-0.109276	0.0033447	ATAD2
SCG5	0.109155	0.00335102	-0.109155	0.00335102	SCG5
MAP4K4	0.144571	0.00335278	-0.144571	0.00335278	MAP4K4
ACSM3	-0.11154	0.00335278	0.11154	0.00335278	ACSM3
CHGA	-0.132488	0.0033698	0.132488	0.0033698	CHGA
MIR222HG	0.0365693	0.0033732	-0.0365693	0.0033732	MIR222HG
GSTK1	-0.201948	0.00337519	0.201948	0.00337519	GSTK1
PLEKHA3	0.0822913	0.00337655	-0.0822913	0.00337655	PLEKHA3
ITPR3	0.201096	0.00337655	-0.201096	0.00337655	ITPR3
TRIM6	-0.0060836	0.00338106	0.00608357	0.00338106	TRIM6
ALDH3A2	0.20792	0.00338106	-0.20792	0.00338106	ALDH3A2
DBNDD1	0.0738693	0.00338106	-0.0738693	0.00338106	DBNDD1
IVD	-0.0957853	0.00338106	0.0957853	0.00338106	IVD
P2RY1	-0.0109275	0.00338692	0.0109275	0.00338692	P2RY1
KIAA0232	0.15922	0.00338692	-0.15922	0.00338692	KIAA0232
PARD6B	0.276262	0.00339091	-0.276262	0.00339091	PARD6B
C1orf50	0.0635612	0.00340467	-0.0635612	0.00340467	C1orf50
NDUFA3	-0.295027	0.00340491	0.295027	0.00340491	NDUFA3
SAC3D1	0.146107	0.00340753	-0.146107	0.00340753	SAC3D1
ZSCAN29	-0.0251032	0.0034367	0.0251032	0.0034367	ZSCAN29
METTL17	0.0952894	0.00343919	-0.0952894	0.00343919	METTL17
GEMIN5	0.101789	0.00343919	-0.101789	0.00343919	GEMIN5
PPIG	0.141393	0.0034394	-0.141393	0.0034394	PPIG
JAG1	-0.140091	0.00345621	0.140091	0.00345621	JAG1
BACH1	0.178336	0.00345976	-0.178336	0.00345976	BACH1
PHF8	-0.0824697	0.00345989	0.0824697	0.00345989	PHF8
EFR3A	0.121548	0.00345989	-0.121548	0.00345989	EFR3A
GPALPP1	-0.0777806	0.00346193	0.0777806	0.00346193	GPALPP1
PIGN	-0.0512951	0.00346481	0.0512951	0.00346481	PIGN
MRPL9	-0.141685	0.00346644	0.141685	0.00346644	MRPL9
SSPN	0.0859707	0.00346644	-0.0859707	0.00346644	SSPN
RAB42	-0.0210338	0.00346644	0.0210338	0.00346644	RAB42
ZNF750	-0.0270466	0.00346644	0.0270466	0.00346644	ZNF750
UQCRC2	-0.223692	0.00346644	0.223692	0.00346644	UQCRC2
CCDC97	0.10256	0.00347672	-0.10256	0.00347672	CCDC97
SDSL	0.0925314	0.00347681	-0.0925314	0.00347681	SDSL
RFESD	-0.0145512	0.00348008	0.0145512	0.00348008	RFESD
TXLNG	0.0975369	0.00348705	-0.0975369	0.00348705	TXLNG
PITPNM2	-0.0083311	0.00348754	0.00833113	0.00348754	PITPNM2
TERF2IP	-0.153478	0.00349413	0.153478	0.00349413	TERF2IP
TMEM42	-0.112856	0.00349701	0.112856	0.00349701	TMEM42
IL1RAP	-0.159907	0.00349903	0.159907	0.00349903	IL1RAP
FNBP4	0.163892	0.0035144	-0.163892	0.0035144	FNBP4
ATG2B	0.104687	0.00352109	-0.104687	0.00352109	ATG2B
TSPAN12	0.20051	0.00352174	-0.20051	0.00352174	TSPAN12
OCIAD1	-0.146167	0.00352175	0.146167	0.00352175	OCIAD1
KMT2D	0.118544	0.00352175	-0.118544	0.00352175	KMT2D
DCTN2	0.139324	0.00352538	-0.139324	0.00352538	DCTN2
DTNB	-0.0740096	0.00352736	0.0740096	0.00352736	DTNB
CRLF3	-0.0399629	0.00353098	0.0399629	0.00353098	CRLF3
TTLL12	-0.0678767	0.00354128	0.0678767	0.00354128	TTLL12
GGACT	0.097613	0.0035502	-0.097613	0.0035502	GGACT
GLOD4	-0.0765412	0.0035502	0.0765412	0.0035502	GLOD4
MCCC1	-0.0625342	0.00355597	0.0625342	0.00355597	MCCC1
TRIM24	0.168236	0.00355597	-0.168236	0.00355597	TRIM24
LTO1	0.129508	0.00359218	-0.129508	0.00359218	LTO1
ACADS	-0.121529	0.00359742	0.121529	0.00359742	ACADS
PTPN6	-0.0733334	0.00359991	0.0733334	0.00359991	PTPN6
AK3	-0.145367	0.00360497	0.145367	0.00360497	AK3
DDX50	-0.0722712	0.00360497	0.0722712	0.00360497	DDX50
PHF14	-0.124553	0.00360497	0.124553	0.00360497	PHF14
PARP11	-0.0332051	0.00361736	0.0332051	0.00361736	PARP11
CROCC	-0.0363779	0.00362082	0.0363779	0.00362082	CROCC
FBXO17	-0.072052	0.00362515	0.072052	0.00362515	FBXO17
RAD1	0.0884548	0.00362734	-0.0884548	0.00362734	RAD1
AGK	0.0897213	0.00362734	-0.0897213	0.00362734	AGK
DUSP22	-0.061251	0.00363526	0.061251	0.00363526	DUSP22
FBXO22	0.152108	0.00363666	-0.152108	0.00363666	FBXO22
GRSF1	-0.166957	0.00364138	0.166957	0.00364138	GRSF1
PDZK1IP1	0.129456	0.00364607	-0.129456	0.00364607	PDZK1IP1
SPRY3	-0.0155126	0.00364766	0.0155126	0.00364766	SPRY3
EMILIN2	0.0717578	0.00364766	-0.0717578	0.00364766	EMILIN2
SH3D19	0.0946745	0.00364766	-0.0946745	0.00364766	SH3D19
ELOF1	-0.0723658	0.00364766	0.0723658	0.00364766	ELOF1
SKP2	0.145542	0.00365544	-0.145542	0.00365544	SKP2
OSBPL6	-0.0065244	0.00365637	0.00652442	0.00365637	OSBPL6
HCCS	0.0949637	0.00367241	-0.0949637	0.00367241	HCCS
ZNF433	-0.0276784	0.00367374	0.0276784	0.00367374	ZNF433
AK4	0.195618	0.00368203	-0.195618	0.00368203	AK4
SNAP23	-0.0941222	0.00369505	0.0941222	0.00369505	SNAP23
STK33	-0.0601562	0.00369505	0.0601562	0.00369505	STK33
CTPS1	0.160785	0.00369516	-0.160785	0.00369516	CTPS1
GLMP	-0.0885534	0.00371073	0.0885534	0.00371073	GLMP
SVIL	0.127257	0.00371073	-0.127257	0.00371073	SVIL
USP10	-0.100451	0.00371288	0.100451	0.00371288	USP10
LIMK2	0.100782	0.00371333	-0.100782	0.00371333	LIMK2
HDAC3	0.139745	0.00372096	-0.139745	0.00372096	HDAC3
VMA21	-0.0702819	0.0037308	0.0702819	0.0037308	VMA21
UST	0.00379437	0.0037308	-0.0037944	0.0037308	UST
TUBE1	-0.0445197	0.0037308	0.0445197	0.0037308	TUBE1
MRPS27	-0.13738	0.0037351	0.13738	0.0037351	MRPS27
PMS1	0.15963	0.00375627	-0.15963	0.00375627	PMS1
ZNF787	-0.173652	0.00375727	0.173652	0.00375727	ZNF787
NCOR2	0.143862	0.00376856	-0.143863	0.00376856	NCOR2
PCIF1	-0.0998065	0.00376856	0.0998065	0.00376856	PCIF1
NAA50	0.159011	0.00377009	-0.159011	0.00377009	NAA50
NUP42	-0.0950441	0.00378322	0.0950441	0.00378322	NUP42
POLR2G	-0.293176	0.00378808	0.293176	0.00378808	POLR2G
RING1	-0.129238	0.00378808	0.129238	0.00378808	RING1
LPAR6	0.0611331	0.00378872	-0.0611331	0.00378872	LPAR6
EXD3	-0.134103	0.00378899	0.134103	0.00378899	EXD3
SLC41A2	-0.0238447	0.00378899	0.0238447	0.00378899	SLC41A2
LRRC29	-0.0106453	0.00379101	0.0106453	0.00379101	LRRC29
GMNN	-0.111805	0.00379344	0.111805	0.00379344	GMNN
AP5Z1	-0.0293839	0.00380131	0.0293839	0.00380131	AP5Z1
DPM3	-0.282972	0.00380131	0.282972	0.00380131	DPM3
ITGB8	0.618779	0.00380131	-0.618779	0.00380131	ITGB8
LINC01508	-0.0231298	0.00380131	0.0231298	0.00380131	LINC01508
PLCE1	-0.204273	0.00380131	0.204273	0.00380131	PLCE1
GNAI1	0.252255	0.00380144	-0.252255	0.00380144	GNAI1
MNS1	-0.0735186	0.00380144	0.0735186	0.00380144	MNS1
ZNF48	0.112938	0.00381548	-0.112938	0.00381548	ZNF48
LINC02235	0.00191288	0.00382597	-0.0019129	0.00382597	LINC02235
SPPL2A	-0.06495	0.00383148	0.06495	0.00383148	SPPL2A
PRPH	-0.0034319	0.00383148	0.00343194	0.00383148	PRPH
TP73	-0.0195255	0.00383148	0.0195255	0.00383148	TP73
SMARCE1	-0.169469	0.00383148	0.169469	0.00383148	SMARCE1
TIMM8A	0.14782	0.00383148	-0.14782	0.00383148	TIMM8A
PIH1D1	-0.201574	0.00383756	0.201574	0.00383756	PIH1D1
C11orf71	-0.0802035	0.00383951	0.0802035	0.00383951	C11orf71
MLXIPL	0.129906	0.00384322	-0.129906	0.00384322	MLXIPL
AZI2	-0.0955105	0.00384322	0.0955105	0.00384322	AZI2
TRPM4	0.103453	0.00384783	-0.103453	0.00384783	TRPM4
STBD1	0.146219	0.00384783	-0.146219	0.00384783	STBD1
USP13	-0.0518731	0.00386117	0.0518731	0.00386117	USP13
PPP4R1	0.090477	0.00387171	-0.090477	0.00387171	PPP4R1
RAB14	-0.205861	0.00387171	0.205861	0.00387171	RAB14
HOXB5	-0.295429	0.00387475	0.295429	0.00387475	HOXB5
CD82	0.127479	0.00387849	-0.127479	0.00387849	CD82
HOTAIRM1	0.189378	0.00387849	-0.189378	0.00387849	HOTAIRM1
FLNA	0.34852	0.00387849	-0.34852	0.00387849	FLNA
GPR27	-0.0211393	0.00387849	0.0211393	0.00387849	GPR27
TMEM109	-0.0861917	0.00388145	0.0861917	0.00388145	TMEM109
MAP3K9	0.0209918	0.0038825	-0.0209918	0.0038825	MAP3K9
IL15	0.0181571	0.00390133	-0.0181571	0.00390133	IL15
SVBP	-0.137924	0.00390451	0.137924	0.00390451	SVBP
SH2B1	0.103259	0.00390451	-0.103259	0.00390451	SH2B1
TTC1	-0.118313	0.00390451	0.118313	0.00390451	TTC1
CCDC125	-0.0646606	0.00390565	0.0646606	0.00390565	CCDC125
KMT5A	0.113627	0.00391557	-0.113627	0.00391557	KMT5A
TRABD	0.22243	0.00391557	-0.22243	0.00391557	TRABD
PUS3	-0.0354437	0.00393541	0.0354437	0.00393541	PUS3
LRRC1	0.0721167	0.00394474	-0.0721167	0.00394474	LRRC1
AMOTL2	0.217775	0.00395836	-0.217775	0.00395836	AMOTL2
USP34	0.19162	0.0039596	-0.19162	0.0039596	USP34
CLDN16	0.00911853	0.00396218	-0.0091185	0.00396218	CLDN16
PTAFR	0.0218456	0.00396218	-0.0218456	0.00396218	PTAFR
PIP5K1A	0.101954	0.00396218	-0.101954	0.00396218	PIP5K1A
AZIN2	-0.0179123	0.00396437	0.0179123	0.00396437	AZIN2
EEF1AKNMT	-0.0639932	0.00396564	0.0639932	0.00396564	EEF1AKNMT
CXCL3	-0.12674	0.00396785	0.126739	0.00396785	CXCL3
HDHD5	-0.167704	0.00397772	0.167704	0.00397772	HDHD5
SYMPK	0.110084	0.00398973	-0.110084	0.00398973	SYMPK
NAPA-AS1	-0.0796324	0.00399753	0.0796324	0.00399753	NAPA-AS1
LSM12	-0.11551	0.00399854	0.11551	0.00399854	LSM12
RASSF7	0.237448	0.0040071	-0.237448	0.0040071	RASSF7
ETS1	0.0179282	0.00401987	-0.0179282	0.00401987	ETS1
AGAP2-AS1	-0.0069337	0.00402874	0.00693375	0.00402874	AGAP2-AS1
REV1	0.118913	0.00403342	-0.118913	0.00403342	REV1
ESD	-0.198415	0.00403342	0.198415	0.00403342	ESD
LINC01589	0.00171267	0.0040347	-0.0017127	0.0040347	LINC01589
GSKIP	-0.0920986	0.00405858	0.0920986	0.00405858	GSKIP
RAMP2	-0.0133784	0.00406218	0.0133784	0.00406218	RAMP2
ADAMTS6	-0.0092809	0.00406218	0.00928088	0.00406218	ADAMTS6
PXDN	0.289755	0.00407125	-0.289755	0.00407125	PXDN
AQP5	0.675042	0.00408223	-0.675042	0.00408223	AQP5
ZNF414	0.10369	0.00408465	-0.10369	0.00408465	ZNF414
MYBL2	0.144676	0.00408465	-0.144676	0.00408465	MYBL2
TELO2	0.0920902	0.00409093	-0.0920902	0.00409093	TELO2
RAB8A	0.109032	0.00409934	-0.109032	0.00409934	RAB8A
CPSF3	0.128572	0.00410375	-0.128572	0.00410375	CPSF3
CERT1	-0.31369	0.00410375	0.31369	0.00410375	CERT1
BBS12	-0.020285	0.00410653	0.020285	0.00410653	BBS12
YTHDC2	-0.0901692	0.00410653	0.0901692	0.00410653	YTHDC2
AGR3	-0.482861	0.00410689	0.482861	0.00410689	AGR3
LARP1	0.165766	0.00411021	-0.165766	0.00411021	LARP1
DHRS4-AS1	-0.0741202	0.00411076	0.0741202	0.00411076	DHRS4-AS1
JUNB	0.257151	0.00412473	-0.257151	0.00412473	JUNB
ACVR1B	0.10937	0.0041265	-0.10937	0.0041265	ACVR1B
GART	-0.122979	0.00412919	0.122979	0.00412919	GART
TMED10	-0.277912	0.00413189	0.277912	0.00413189	TMED10
ESF1	-0.0867962	0.00413189	0.0867962	0.00413189	ESF1
SCYL2	0.135889	0.00414311	-0.135889	0.00414311	SCYL2
LIG1	0.0801134	0.00414419	-0.0801134	0.00414419	LIG1
ATP1B1	0.327598	0.00415842	-0.327598	0.00415842	ATP1B1
SLC46A3	-0.0422883	0.00416558	0.0422883	0.00416558	SLC46A3
MTCH1	-0.175644	0.0041911	0.175644	0.0041911	MTCH1
TMUB1	0.226594	0.00419331	-0.226594	0.00419331	TMUB1
CCDC34	0.156053	0.00419331	-0.156053	0.00419331	CCDC34
NT5C3B	-0.119987	0.00420134	0.119987	0.00420134	NT5C3B
PRAG1	0.357327	0.00420134	-0.357327	0.00420134	PRAG1
SLC35E3	-0.0704142	0.00420433	0.0704142	0.00420433	SLC35E3
CTSC	-0.3987	0.00421066	0.3987	0.00421066	CTSC
GAS8	-0.0859866	0.00421076	0.0859866	0.00421076	GAS8
EFHC2	-0.0502035	0.0042162	0.0502035	0.0042162	EFHC2
B3GNT7	0.0245425	0.0042162	-0.0245425	0.0042162	B3GNT7
KDELR3	0.226085	0.00421655	-0.226085	0.00421655	KDELR3
ST3GAL3	-0.0269005	0.00421655	0.0269005	0.00421655	ST3GAL3
AARSD1	-0.0872844	0.00421747	0.0872844	0.00421747	AARSD1
UBE2I	0.208981	0.00422081	-0.208981	0.00422081	UBE2I
PINX1	0.0910372	0.0042288	-0.0910372	0.0042288	PINX1
AAMDC	-0.105702	0.00423224	0.105702	0.00423224	AAMDC
HDAC10	0.084828	0.00423397	-0.084828	0.00423397	HDAC10
RIMKLB	-0.0700846	0.00423627	0.0700846	0.00423627	RIMKLB
ZCCHC3	0.103236	0.00423627	-0.103236	0.00423627	ZCCHC3
FKBPL	-0.0341242	0.00423676	0.0341242	0.00423676	FKBPL
FILIP1	-0.0787244	0.00427798	0.0787244	0.00427798	FILIP1
SLC35F2	-0.0474509	0.00430259	0.0474509	0.00430259	SLC35F2
USP28	0.0837125	0.00430259	-0.0837125	0.00430259	USP28
GDF15	0.718819	0.00430259	-0.718819	0.00430259	GDF15
LOXL1-AS1	-0.0569026	0.00430259	0.0569026	0.00430259	LOXL1-AS1
TRIT1	-0.0722265	0.00430259	0.0722265	0.00430259	TRIT1
TCIRG1	0.1374	0.00430259	-0.1374	0.00430259	TCIRG1
ARL3	-0.213121	0.00431896	0.213121	0.00431896	ARL3
CPOX	-0.0579221	0.00432692	0.0579221	0.00432692	CPOX
TFE3	0.107282	0.00432692	-0.107282	0.00432692	TFE3
CTU1	0.0791817	0.00433078	-0.0791817	0.00433078	CTU1
LDOC1	-0.127995	0.0043395	0.127995	0.0043395	LDOC1
SRF	0.105156	0.0043395	-0.105156	0.0043395	SRF
PTGES3L	-0.0061857	0.0043395	0.00618566	0.0043395	PTGES3L
NOL11	-0.0810817	0.0043395	0.0810817	0.0043395	NOL11
IGFBP4	-0.4581	0.00434664	0.4581	0.00434664	IGFBP4
RAPH1	0.26061	0.00435743	-0.26061	0.00435743	RAPH1
BTBD2	0.204821	0.00435904	-0.204821	0.00435904	BTBD2
RAB3IP	-0.0760308	0.00436065	0.0760308	0.00436065	RAB3IP
TBCC	0.101102	0.00436684	-0.101102	0.00436684	TBCC
MAN2C1	-0.0800491	0.00436916	0.0800491	0.00436916	MAN2C1
[truncated: 15,391 more rows]
